# Supplementary material for: Liver Transcriptomic Profiles of Ruminant Species Fed Spent Hemp Biomass Containing Cannabinoids
Source: Genes (Basel). 2024 Jul 22;15(7):963. doi: 10.3390/genes15070963 (PMC11275923; doi:10.3390/genes15070963)
Supplement: Supplementary file 1 [file genes-15-00963-s001.zip › Supplementary File S1.xlsx]

## Sheet: Legend
The file contains the raw RNAseq data from the liver before normalization and after removal of rRNAs
The following sheet are available:
Sheet name	Content
Dairy cows	Complete RNAseq raw dataset for the dairy cows
IP	Complete RNAseq raw dataset for the dairy cows during the intervention period where the treated cows received spent hemp biomass in the diet
WP	Complete RNAseq raw dataset for the dairy cows during the the period of withdrawal of spent hemp biomass from the diet
Lambs	Complete RNAseq raw dataset for the lambs
LH1	Complete RNAseq raw dataset for the lambs fed with 10% spent hemp biomass for 4 weeks followed by the withdrawal of spent hemp biomass from the diet for 4 weeks
HH1	Complete RNAseq raw dataset for the lambs fed with 20% spent hemp biomass for 4 weeks followed by the withdrawal of spent hemp biomass from the diet for 4 weeks
LH2	Complete RNAseq raw dataset for the lambs fed with 10% spent hemp biomass for 8 weeks
HH2	Complete RNAseq raw dataset for the lambs fed with 20% spent hemp biomass for 8 weeks
Cannabinoid receptors expressio	Raw RNAseq data of main cannabinoids receptors in both experiments

## Sheet: Dairy cows
gene_id	525ip	551ip	576ip	606ip	636ip	639ip	642ip	650ip	542ip	578ip	585ip	626ip	634ip	638ip	647ip	525wp	551wp	576wp	606wp	636wp	639wp	642wp	650wp	522wp	542wp	578wp	585wp	626wp	634wp	638wp	647wp
ALB	827186	956009	709527	596306	796270	646452	665028	707315	718660	536763	585137	673851	622926	437954	1009258	890481	526909	914431	919567	865818	714653	711485	1003150	712555	683233	620418	778471	936710	785303	635699	694735
TF	212226	235475	243979	153813	214166	243682	158909	141984	124948	163499	143995	194553	157981	161793	231753	211559	154360	283969	253788	292461	237950	183690	270968	175160	221920	210509	248552	233881	205653	215327	225773
KEH36_p07	206810	274368	119081	191949	245475	171825	242753	185922	179380	253638	178720	213200	204949	199476	221635	213736	194304	222753	361228	333139	173435	264082	335024	224531	356459	245062	288481	244137	258796	229542	193312
ORM1	205946	124012	41480	79792	76357	548380	76004	148647	143573	196208	74180	109594	55350	54262	243792	133444	131470	38754	153969	93297	162833	63427	138588	83196	206579	158226	108161	52940	46627	35729	117559
KEH36_p08	170248	226453	139674	180321	163190	96640	212184	177996	169312	215510	132467	157156	163951	134272	181419	159918	116150	210201	312874	255694	114205	205681	255458	186557	272909	208559	270050	198375	217562	163624	153382
KEH36_p01	166152	226995	104578	146621	139468	128044	163236	146770	148342	192298	123853	188183	146149	140050	138741	151674	145816	187776	292702	267749	123505	163227	247628	162116	246189	205989	232726	206543	179701	210912	153177
KEH36_p06	153299	225246	94968	138242	200396	91843	181287	155218	163051	209656	122905	195492	155052	149538	121816	153451	145242	170043	276332	301769	87838	175604	253842	163194	296966	268667	247358	199311	220076	217342	122194
FGB	137867	161122	153002	100061	192278	147034	145248	254780	150451	230789	115348	103299	138402	119118	323048	116553	168174	122027	276237	231479	101775	208999	271229	103475	164369	107251	122273	114687	169698	100707	131885
FGA	136112	153747	133362	87438	209829	168059	135794	197047	128355	216774	110048	125329	136723	123060	287627	121900	183010	119135	298222	290475	99769	188470	296657	113520	170154	113617	135246	122285	169304	122899	135385
KEH36_p11	133625	209881	122023	130380	115535	121193	147300	138790	122664	141629	119448	121405	119849	130035	146759	133401	98221	181772	209017	164661	116737	145675	154195	133077	169296	120994	160230	129058	122685	100772	130743
C3	132880	113733	132327	94378	137686	164473	102604	131868	82607	124971	96812	96937	115115	121275	184747	136810	98536	128631	173415	190865	103305	132153	143062	78462	176629	118362	141901	143439	124160	87465	94987
KEH36_p09	122233	195953	92186	131434	123061	74586	127966	107065	94949	152484	91092	116882	107081	117062	93719	116370	91546	131595	233922	190035	109793	138244	170303	159790	167967	104461	141024	160352	158390	118139	87384
KEH36_p13	110412	154987	79406	92208	96552	76204	121528	105225	87458	126139	87048	123721	101862	94878	93744	100831	97385	123784	184252	185976	78051	120862	156332	107487	167367	157969	155273	131152	129690	142271	99431
KEH36_p10	103212	156293	74467	92566	82415	78262	101035	96881	88542	118200	77408	94734	102495	100840	97364	94659	86241	118212	146592	136222	70286	109555	132083	95393	140581	121705	125053	102588	112988	102903	102019
KEH36_p04	96996	131544	72590	82999	80436	69302	102963	92545	94536	120928	76446	90693	85266	79214	79144	90569	65188	114315	176148	148144	85857	108177	128002	98456	141107	115099	133100	117647	112014	106282	84033
KEH36_p12	96814	138011	63501	79991	65997	69874	89352	104098	91228	103291	67431	90511	69609	64759	75503	81845	69877	93455	158489	146528	85973	95238	121517	101313	114716	99473	112455	98540	89900	114707	82110
FGG	77212	87735	81707	50539	104089	69195	81218	133850	83820	121454	61061	52202	80713	68934	177795	67011	89568	67177	154132	128690	53753	127419	152925	55257	99640	58228	69853	69485	99844	54994	77653
AMBP	72057	73324	61514	50712	85346	81802	59915	51683	48083	59370	56906	61120	52827	56289	96894	72788	56479	79859	89495	88872	62518	61945	86091	59223	81485	64884	75244	77908	70453	64287	58010
C9	71461	75087	69204	49049	75662	97082	55548	86848	58323	73685	42071	54721	56752	65153	112767	62836	47672	59438	85135	88282	52414	65651	85693	46883	65011	51281	58881	70661	61442	48190	50338
FABP1	67583	93539	28316	63645	30487	33030	50807	15104	29605	39394	22468	56744	49323	61027	43059	50623	60082	70431	66791	61318	51065	56562	78132	46563	69217	73896	95481	92820	58692	57892	141287
APOH	55113	52849	51791	35467	41777	52478	36825	48416	34119	39214	33981	40380	38389	31369	60042	46778	28942	57179	64005	47297	42274	40883	62697	33643	40090	50567	52569	53900	45061	37336	41520
C1R	54532	57555	53386	35861	55638	65743	43498	61375	44018	54247	31394	43624	42689	47138	80106	47091	34691	50341	60345	62319	40284	43712	66397	37420	49954	43511	45307	45346	40388	39778	37725
TTR	52438	62244	60580	44878	65486	50392	47040	33657	43052	43445	41237	54405	44586	40974	60492	52287	35438	78924	65391	81143	62890	60121	76492	52324	58237	68198	83264	68966	60020	55803	78994
ALDOB	52262	68027	65007	37620	44009	57850	40161	55366	40625	47038	41314	53775	37483	29834	70035	52619	30345	57448	49546	49503	41053	36042	56271	43457	44149	48110	62513	55219	37724	44212	63289
KEH36_p02	50824	80122	37100	46179	36911	47972	43354	58496	54230	54606	39516	49278	37036	33518	41457	45265	35445	54399	80641	66723	51517	44608	65136	47227	59053	50100	62821	51827	39483	54734	41366
CAT	44899	56987	41900	32458	41296	43152	37367	43682	42915	33751	34021	34375	41343	36314	57466	36637	22454	48165	51737	40903	33131	38813	51086	36074	34662	44373	47352	42957	40373	36212	44934
RBP4	41367	45463	44525	32585	47162	40601	42155	46467	36900	39528	35687	36393	38487	36765	65573	33755	24396	46630	52715	44730	34143	40125	55554	29936	36998	50329	48911	42586	40893	37311	48644
LOC540707	38499	35171	26905	20531	22863	25670	20754	16148	24534	20856	17741	26979	18237	25186	30253	21770	15827	29907	31467	33454	15438	20037	20932	24460	19867	36145	32287	30432	17135	26954	18536
CYP2E1	37903	38737	29183	22926	40085	51616	24997	23450	26130	23195	27566	29325	26740	34165	45138	23549	20957	38619	47049	44499	33852	22722	35062	26361	23863	44915	39314	30889	25542	35007	33521
LOC511240	37491	40886	39196	27481	41753	34752	33463	41642	34951	34912	26915	32262	31071	29277	63777	31693	22048	40560	45827	52533	25611	28649	41450	27632	32586	39667	42392	34414	32447	38701	36042
KNG1	36115	42834	51797	36518	53929	40041	35993	42520	39583	38920	35711	35360	32130	34413	55547	37293	26491	45084	48532	55681	34479	39140	52395	31782	55702	38100	49739	45816	40905	42232	36766
GC	35897	37452	38658	23512	34391	32351	29005	32266	20815	30159	30031	27092	25031	24714	49630	37745	23288	42688	55936	36386	28677	30761	40775	27191	30536	35020	34578	30504	32257	24975	32007
CYB5A	34079	42172	24475	27905	26155	35629	23248	23689	25990	26420	19314	25375	30846	35316	39284	23820	19708	30259	36164	30010	25413	19999	31442	22346	25268	31441	33388	31027	25007	26170	31801
CFB	33364	35155	35170	26013	41576	44476	31163	35879	23883	36287	22653	30051	31954	35025	58945	31605	29431	33991	41051	46189	25506	31742	46118	22549	38046	34577	36717	28177	31534	28129	27662
MGC137014	33143	37707	41519	33678	56774	40804	39982	36282	25752	32073	29591	34165	33114	34912	66957	28447	20395	49922	49905	65369	41435	36180	60066	33623	35630	38284	52054	45970	37372	44037	51245
SELENOP	32712	50020	37046	25940	37492	34338	30489	40307	34817	27711	26902	27013	32019	24787	53240	28965	20330	33263	42214	36780	26485	31125	38056	26961	26900	33442	39114	34637	31695	34766	32114
CLU	32584	27081	32057	19332	32940	36793	20623	24318	19323	29702	19848	27133	21013	25811	41177	30615	17120	28869	32902	34872	26077	19436	32314	21843	26786	24032	27303	30415	21942	21074	25121
CYP1A2	32458	45407	29399	28157	31213	33859	28102	28686	37199	25445	26421	34984	35925	39841	55392	21204	24313	43377	50373	34302	33535	27130	50441	24822	34478	38254	35222	33729	31546	37584	44889
RNASE4	30407	34069	23658	17338	26994	24395	22195	34557	20461	18628	18331	19343	24820	19764	38854	24602	18272	22186	32417	27936	20181	20077	33421	16225	20675	22377	22263	20552	21747	22687	24570
IGF2	29233	30315	24357	16469	28051	36610	19667	30073	17436	27101	16412	22193	21149	25121	35272	23148	20429	23457	37849	35746	23390	22813	38847	17390	25263	23508	25159	24973	22379	21489	22411
CP	29122	30814	20269	24927	22508	42442	24819	32324	22403	34669	15439	21340	23185	29294	47148	21330	29967	22513	38647	30210	23756	32689	38269	17258	35522	28932	29344	29220	23881	16198	25578
RGN	28829	31471	16812	21344	20054	27946	22268	14122	16675	17668	13893	28854	22545	27265	26378	16464	22321	31699	34630	28192	29867	18242	30992	19571	26095	39988	33229	30816	22770	30381	40019
TPT1	28358	32859	27139	22823	30459	32610	22854	26071	25330	23829	20543	24175	25364	22316	39613	24014	17664	28386	35666	35651	24443	20870	33956	22431	24591	25019	30022	28696	27451	26880	21898
SLCO1B3	28202	38026	26711	21560	29134	32807	27763	26180	25317	27203	19639	24834	27830	31029	47836	18369	17077	28554	34704	31523	24794	26929	36627	21304	24176	24666	27605	26914	26660	28700	29040
CYP3A5-2	27997	30982	22779	19520	30687	25973	27337	25892	32667	26580	19536	23690	18266	33132	44059	17704	15214	22013	32360	28195	19023	20589	32154	20488	14148	33028	20165	16163	11508	20603	19932
PLG	27951	30573	29384	19042	28001	41517	22882	34835	22776	34902	17183	22554	24051	27610	51121	22695	20438	26790	35716	34513	22266	24207	35185	17277	26109	23369	24241	23109	22881	20027	22703
HGD	27662	17693	22149	10582	14846	25787	11207	16725	15141	15824	10304	27424	16507	16982	16021	25649	11044	31598	18652	20029	22263	11122	26559	12699	19295	27357	15494	22205	19753	24707	12551
AHSG	27563	30138	28601	24723	36603	35052	25267	21157	23140	22048	25563	28370	25589	21574	36211	24559	17175	35625	40675	39960	32124	29966	41006	23472	26332	31412	40731	38005	34929	31506	30918
CYP2C19	27558	24187	16414	12633	15190	11707	16056	13129	16609	13931	13087	13764	19500	15265	24023	17951	10167	18349	20957	11484	13531	12522	13877	12604	11817	19001	14437	12722	12429	10555	15025
CFH	26773	25501	38326	18933	31983	31890	24585	36874	27534	32304	19592	21959	32283	34231	46805	23992	17283	31377	40416	40032	21162	31587	39453	15054	40756	20027	24050	27633	37547	24212	23492
ALDH1A1	26605	35281	21671	23168	19509	25009	25061	16918	17763	22769	16088	22208	25499	23607	26015	19394	16143	32175	32264	26109	23132	21193	29469	21700	25112	31645	30487	31960	23210	23042	27842
LOC521656	26324	31883	22148	17588	21137	23360	22542	24712	22217	20543	15973	22210	23946	22598	41270	18024	16494	24160	30008	23976	18034	17156	28436	18669	17792	25875	24103	22955	20705	24403	22115
RPL23	25895	31814	23713	18135	26487	27553	19491	23688	20529	21339	16099	20805	21508	20337	34675	21640	16592	23268	28432	34753	19627	18815	27655	17748	21262	23099	26241	25944	24320	25242	21694
CPS1	25669	24696	20100	16275	23693	18082	21341	18730	14772	20099	17523	18912	19469	18466	23009	24672	17883	26180	30442	27759	17673	22677	27677	20758	21827	23423	23426	23470	25801	22807	24822
KEH36_p03	25333	36238	19302	17935	22844	17970	22762	24204	27030	27535	23059	23938	22965	19981	25231	23867	15247	24884	43889	34381	23109	24795	28780	25616	28201	24633	28961	27780	28326	28338	18262
HPX	24399	17039	14426	13113	29321	60046	18503	16337	6725	33290	13717	19201	16791	33766	32534	26847	24952	29111	34476	38171	30663	29489	48502	18696	26938	24995	28190	19196	21687	14449	18499
FTH1	24129	24325	24973	21585	30313	33791	22140	15739	14831	26434	24441	27470	19655	26612	36967	23943	18136	36570	36811	33486	29310	23675	35766	22609	29947	26976	30220	34321	23712	27208	21724
APOA2	23854	17834	18196	16461	33696	36409	19103	15632	15341	21318	21407	27665	18263	24022	28558	25492	20178	34812	37096	41348	26128	24806	43542	26172	28358	34840	40121	36190	25125	28455	38405
GSTA1	23450	40693	18595	19567	16778	26632	25265	12054	12974	19463	14593	19387	27286	27931	23494	20972	21961	35593	30004	24753	25573	25116	30227	19296	21109	24279	29604	31545	23597	25302	34214
GSTM2	22953	22936	17980	14156	21882	22065	22784	17462	14224	14703	22131	22436	15493	14483	25584	14222	16861	24496	36930	21896	26678	22631	31945	20175	17280	27866	24420	20615	19569	24893	24477
AKR1C3	22713	27570	23211	15358	23514	23276	23723	27794	21614	14879	20152	26790	19925	9702	24024	27517	14520	23420	33200	30817	21215	25845	42669	21434	20324	27510	25407	27110	22733	22572	14236
CFI	22148	31269	29472	19038	29250	31999	20417	30122	20938	28966	14466	21444	24905	26937	39205	21174	17030	28912	27866	34663	22999	21600	30941	17131	25346	22574	24247	23139	27224	22658	19331
SERPINC1	21924	24075	27591	19484	27394	25839	20029	20268	18014	23424	18003	20295	20727	22463	34573	23000	13679	30044	31175	30588	21535	23489	32121	19678	26690	23662	29613	25584	24875	19687	24796
RPS12	21551	26959	18979	13420	27446	25414	18588	22402	18865	16019	12503	18698	18328	17678	32174	20126	17495	19838	22633	35770	18121	16152	25201	15711	19080	21914	21446	23546	21362	29689	19634
RPS28	21105	18593	15462	12613	21537	26078	13659	14500	14089	16976	12823	18426	17072	19307	24017	18291	12989	19547	23971	29819	18032	16897	24907	16030	17645	19406	22362	24227	20539	21538	16516
F2	21074	21776	21534	15221	22086	28857	17457	24101	15238	19980	13610	18733	17202	18892	34062	17324	15360	21157	26974	27885	17185	16823	27135	14292	18544	18967	20003	19271	17561	17561	18859
SERPINA3	20222	19201	11984	8344	17044	60629	14201	47498	18108	42011	4990	12160	16412	41878	47892	7884	37791	7892	40696	32843	14678	28185	51263	5814	28495	13698	9365	5569	12140	9640	9736
PTMA-2	19809	23273	15283	12038	20967	14466	12241	13067	15790	16550	12461	13237	14402	11940	29065	12666	14060	13966	18271	20046	13874	9780	14656	10923	14727	15625	18433	19890	14725	14795	14877
ANG	19647	17412	9422	7888	27933	21775	20776	10643	4649	11261	15010	18197	17323	22529	24923	18274	18402	16493	23617	30053	22264	20241	24540	10429	16160	19132	14598	18405	21661	21282	19681
HMGCS1	19514	33541	3700	31808	25701	51727	22651	3633	12999	20844	20697	14905	26615	40107	10477	7128	28771	15891	28090	17291	7001	13408	14975	23729	9548	15943	32434	41998	21378	10412	32603
FN1	19135	22680	18030	16486	22898	24585	16699	20932	15698	15867	13733	16973	13913	15697	23206	20315	17434	19973	26530	35773	18089	32581	24289	15525	29888	20738	24590	27501	25476	18487	19380
ALDH9A1	19034	23516	17348	11949	14880	19742	13201	15477	13334	15306	12068	17061	13525	15328	17401	17706	11659	19210	26227	21950	16110	12754	22903	15727	14472	15475	17290	19589	16724	18928	12121
IQGAP2	18886	19371	18650	12506	17687	14990	15649	18672	15814	15977	13235	12512	14196	13530	25692	15771	11076	15951	20141	16971	12396	13715	18814	11353	16473	14387	15723	14527	14823	12881	14443
APCS	18758	13287	10458	13433	20703	14968	8686	11634	8822	17991	7459	15343	14781	12951	14093	15484	6634	9235	12396	22691	11228	8124	12210	8768	9918	16888	17081	17077	14974	14358	7907
FTL	18694	22465	15079	15856	24296	26587	20442	14518	13473	23507	16653	20512	17275	19771	28880	16925	19698	22623	27123	29524	21569	19333	31879	17652	22703	21136	23118	27938	20402	22312	21924
FGL1	18605	23176	24815	15654	19397	26342	13874	34442	14790	31801	10447	15050	13523	23537	46326	14430	14521	16715	24692	24309	10757	17797	26233	9667	19101	15770	18854	14436	11463	10960	17168
CRP	18551	20155	20816	11325	21039	18884	16479	23258	18657	19157	12912	16105	16327	14290	24442	15807	13710	17489	24633	26175	13559	18215	24360	15012	17302	19044	17002	16184	16422	15282	14073
GABARAPL1	18429	19139	22760	8234	21830	17316	16889	15497	15823	9020	11614	19697	15450	14912	23665	19015	8444	22079	22152	34386	17771	13357	21418	21427	15341	15571	14254	18169	22614	29406	9225
PCK1	18378	30238	22729	13836	25633	18855	20500	28214	27376	13967	20100	17971	16524	11860	42647	19535	10914	19709	22798	22881	15567	25041	27515	13985	20021	16460	18764	22191	25282	21277	10885
ONECUT2	18115	22737	14307	17460	27217	14412	19366	13576	22148	17907	15672	12853	15589	15667	36381	11696	14131	15215	18142	15011	9432	11984	18128	10005	14382	13719	18739	16640	14376	10552	13074
SDC2	18029	22627	16543	13108	17266	17749	15314	18905	12988	16874	13503	12266	15089	14106	22025	15119	12903	16558	25379	19778	12104	16847	23208	12846	16296	15367	16848	17534	18069	12186	16299
HSD17B6	17626	23669	20096	14502	17820	21620	14520	21134	15533	17677	12484	17091	14935	15206	27069	13931	12577	18209	22422	24338	14517	14670	22605	12313	17854	16815	18412	15484	14505	18039	14804
AHCY	17542	14165	17656	10819	8755	20420	8945	13374	12172	14761	11000	10510	6903	8670	17418	14423	8125	16526	18685	11464	12406	7163	12412	10776	10120	10466	16025	10793	6500	12246	10007
APOB	17481	21511	16683	15445	19377	20206	13869	13861	12574	19310	13200	15226	16884	19068	22482	15162	10525	18690	22420	20635	15624	15220	20999	14338	16860	16713	18811	19773	19450	13882	15582
ADH6-2	16982	18018	12236	11830	11500	16570	14340	10821	9810	10693	9179	12536	14154	12260	18244	11207	12262	17580	18374	13005	13928	11074	17601	11696	13389	16985	15928	13318	14090	10790	15394
RPS24	16681	22122	15404	11595	17501	21343	14074	19185	16685	13790	9695	14806	14652	13417	25837	13755	13082	15621	18760	23596	13326	12051	18401	11256	15280	19730	18164	19002	15586	19214	15423
LOC783680	16648	22851	17157	19422	23805	23600	12644	18111	16776	13908	9773	18508	19102	19658	24612	15105	12682	18032	25916	27268	18725	14444	19459	15326	15547	21599	23731	17852	18898	28762	15254
ADH4	16507	17569	10146	8320	14521	18528	11783	10229	7802	7367	9794	14186	11139	11227	9203	10793	12150	14298	22365	18681	16359	12822	18729	13512	13307	14979	13947	13469	12442	19104	12940
SPP2	15832	18140	15106	11553	20956	16452	14078	13365	17117	9651	11576	14780	13153	10746	25939	11872	10514	15678	18361	19359	14673	11661	16320	12758	15109	20878	18356	19656	15736	15364	17089
SERPING1	15651	17039	13716	10009	22266	20653	13971	15839	10767	12940	9837	15451	12847	14770	24889	15203	14108	17416	21792	25269	15321	12440	24495	13156	15659	15531	17366	15825	14311	16660	14177
HMGCS2	15633	15087	13257	10895	9747	13855	10386	9833	11337	9634	11786	11850	9098	7804	16041	15051	7625	14928	18417	8647	13397	8561	14484	12337	12831	11888	13494	15748	10348	9739	11605
AKR1C4	15443	17495	15808	8194	10200	16912	7217	11733	12350	12839	9889	11998	10603	11169	20157	16677	9626	15170	18138	21546	10854	11316	15183	10141	14056	13944	13748	15604	13753	13477	11650
ALDH2	15432	18517	15522	11039	14208	17402	12181	13601	12674	14562	12264	12838	12326	12728	18576	12542	9691	17660	22779	15527	11567	11630	19630	12990	14344	14430	14483	15767	13444	12602	11163
RPLP1	15088	15049	11664	10319	21132	22171	13958	13206	11294	13181	10488	15408	12870	13659	23094	14453	13014	16194	17151	22625	15077	14422	20708	11811	15734	19721	18022	18465	15660	16859	14725
RPL37A	15078	16715	12260	10021	15587	15212	11526	10639	12261	11168	9677	12259	12477	13148	18806	11667	9860	13531	17174	20204	10612	10872	15551	11590	12316	15110	16251	16961	14826	15798	12706
ITIH1	15059	10881	14998	8488	21696	22639	12641	12264	10188	14341	13527	14422	12916	20138	23741	17150	11077	23160	21495	24828	16922	16067	27154	13155	21797	18738	15464	15109	17752	18689	18951
ADI1	15022	13006	9218	5835	11425	11787	5564	5757	8586	8091	5135	9864	9916	7355	13962	12922	6093	9702	10259	14773	10482	5423	8144	5759	10368	11153	8208	8879	10481	7010	10091
DBI	14965	22728	6968	11579	7644	13414	10519	8406	10076	12349	6917	11525	13319	13141	17880	10070	13835	14568	18926	13873	10363	11393	19362	10142	13885	17258	18202	18058	12949	12573	25826
HSP90AA1	14902	16622	10295	12870	13846	13891	11352	11014	11407	14709	10342	8999	13756	13360	23196	8708	7989	10987	14214	11249	9221	7626	9826	6987	10216	12718	12116	10449	9767	8359	13707
APOE	14880	11656	12268	8610	16910	23243	10883	11799	10178	14225	9758	11086	10176	12559	18954	10599	8716	13239	14636	15922	10490	10344	14003	8224	10283	13079	11712	10512	9092	10215	10284
ECHS1	14809	13016	11839	10793	14507	14191	12936	10101	10914	10778	11448	12538	11456	13276	17982	13998	8833	16434	19422	15057	13565	13041	18893	11497	16522	14653	16220	16233	14235	13536	13343
NFIA	14741	15297	11778	11473	15655	15691	11242	11392	10614	14539	9982	11047	11576	11373	14838	12136	8296	13114	18349	15060	11792	9872	15641	9866	11396	10791	12859	13359	11478	10533	11847
PAH	14677	19105	14453	9274	12485	13154	12611	12837	11703	9433	11689	11713	11931	11187	14395	13904	9331	18127	16939	15089	11794	11958	18235	13841	11375	15527	15321	13231	12921	13024	16346
AOX1	14529	18517	12460	14098	10746	13543	11894	13741	13273	11294	11418	10598	12054	8797	15678	9534	8943	13819	19115	12737	12625	13645	16754	11305	13228	13659	17966	10620	13187	8173	10137
PEBP1	14227	17753	14128	10841	12438	14913	11163	13278	12922	10255	9409	14350	12010	10906	17713	12101	10137	16075	17686	17020	12300	9858	17134	10846	12482	15925	16665	15896	11237	16775	14451
ITIH2	14188	15948	16789	11366	18847	14923	13165	11637	11905	13214	12142	11909	12635	12888	21130	13970	10773	15998	17401	17791	13049	16169	15022	10311	16207	13543	16037	13234	16562	10457	12134
RPL21	14114	16051	12122	9347	13286	15196	10896	14750	12921	11215	8478	10862	11131	9523	19862	12705	10064	11547	14530	16917	9493	9577	14630	9339	11007	12857	13715	14993	12289	13010	10148
TMBIM6	14077	15852	13494	10501	15043	14814	12575	13468	11638	12216	10483	12601	12439	11543	18370	13204	9616	16742	17227	15400	12637	11826	18275	11334	14085	15104	16223	13371	12932	13433	13904
CYP3A24	13924	8373	2582	13659	8314	6164	8518	10273	16254	7942	4096	8734	17677	26791	17964	11788	5489	4098	11270	11662	5279	7415	17956	5561	10590	8026	7297	8641	9428	9922	12996
C1S	13803	17013	11247	10152	27901	31747	15445	15681	10455	15683	11655	14451	14676	21106	27497	15175	14757	18510	19396	29577	21206	20775	26816	12041	20474	16283	17059	13843	17473	15530	15243
C5	13737	17968	18354	13047	19911	22272	15361	18243	10493	21167	9900	12777	16158	18477	25527	12858	12025	15936	21642	21191	13095	18788	20521	12269	14415	13213	16900	16031	17005	11870	13176
LOC104976804	13687	28735	17363	8933	17709	9362	15292	16403	10379	10418	10365	13712	13203	12917	13490	12583	15954	13122	23104	21920	6446	13818	15978	15128	12404	11794	10668	16455	15114	10417	16107
ACSM2B	13606	14376	9440	9567	10247	13454	10688	9124	7954	10882	7761	11036	9316	11443	15774	10965	8022	14641	15043	12363	11846	9122	14797	10017	11218	13248	14073	15131	10485	12197	14400
TMSB4X	13461	18626	14729	11604	21504	17228	12138	16467	15143	12721	6762	13091	15572	14357	21773	11497	11529	14430	14421	20782	14487	10463	12786	9602	16248	15081	13616	13042	15155	20283	10200
RPL13A	13322	15784	11703	8098	13436	13208	9882	14285	11595	9938	7349	10824	10091	10029	21350	11379	10784	12427	11955	16097	9104	9301	13617	8487	11676	15115	13533	13777	11738	13948	11541
LOC511498	13287	18164	14239	8999	17101	12450	13461	14886	11828	12527	10077	10692	14188	11915	23059	11263	8200	14085	16328	18281	8706	12130	15799	11597	9141	12085	12246	11534	15323	13368	12190
SLC10A1	13268	15279	11724	9339	12693	10721	10133	12241	12599	10532	6622	8127	10001	9640	17977	11039	8090	11203	11348	12256	7141	9079	12243	7798	11727	9772	13265	11048	9557	8817	13418
HSP90AB1	13245	14323	13024	9791	15448	14763	10510	11662	10853	11977	10616	9735	12685	12700	22282	9604	6034	11414	13805	15700	9629	7678	9825	7871	8843	11291	10678	9215	10488	9714	8230
LOC784932	13058	7569	4909	5378	7353	28739	7537	17344	8615	9918	7399	9639	5446	27826	10482	15310	14913	6441	19350	14013	12541	21214	33723	3903	44749	10890	7738	15982	8382	9115	4460
NUCKS1	13043	15996	10756	9194	11749	11365	10201	10705	10680	10224	7426	10112	10154	10256	14998	10772	9260	12400	14324	13753	9665	8762	13271	8121	11613	11422	11769	13241	10785	10909	10722
HSPB1	13004	13472	8121	9441	14947	10174	10498	8034	8064	11313	7374	10832	10817	12617	18387	10678	11445	13087	13535	12252	12796	7916	13310	8575	12584	11876	12999	12822	9677	10630	13725
UGT1A1	12919	15077	11251	11586	8452	12937	9001	11111	12850	9781	7802	11444	11492	11207	16307	11068	5843	12863	12062	11320	9197	8365	12839	8969	10387	12182	13426	13347	10221	10004	12272
SERPINA3-7	12888	7564	5215	6017	8628	28552	7786	17070	8456	10908	7672	9707	5854	26556	11540	14578	14930	7730	19533	16379	12791	22031	31688	4892	40566	10915	9455	15829	9709	9272	5241
ADH1C	12611	15108	13879	8067	12038	12343	12714	14778	9035	10158	9135	10853	11921	10087	14834	10794	8971	15774	17192	14047	10133	12442	17196	11045	11009	13835	11592	11586	12070	10292	11655
RPS27A	12558	14920	11287	8981	12214	14204	9559	13596	11242	11550	8071	11549	10483	9986	18034	11383	9239	12533	14458	19500	10792	10501	16187	9870	12252	13505	13441	14085	13610	15811	10679
RPL34	12407	13955	11558	7735	12069	14944	9259	13498	10278	10573	7680	9827	10682	10178	18002	11464	8319	10672	12538	15959	9306	9266	13509	8455	10373	12607	12133	12966	12081	12365	9532
GSTA2	12161	18833	8574	10124	11401	13963	10711	9450	8695	10869	8114	10948	12719	15645	16308	8412	9739	13298	17699	16075	12513	10341	17527	11326	10327	14181	13490	12930	13693	18743	17004
DHRS4	11916	10066	5490	4962	5568	8671	8391	10646	8587	8095	3870	6505	5866	7899	10799	7886	6311	5017	7447	7473	4679	5639	9812	6078	7272	6359	6771	10602	4943	8618	7129
F9	11883	12576	11885	8040	12730	13646	8890	11048	9088	9989	7653	10607	9058	9592	14642	11431	8329	12861	14788	14733	10744	9937	14668	9305	11427	9945	11862	12392	10349	10583	10264
CALD1	11749	15072	11024	8684	10203	12242	10455	12110	10299	9137	5875	9466	9747	9168	16743	9222	8533	11749	12177	12347	8596	7235	11123	7295	9068	11453	11572	11600	8797	9005	9896
LOC104968478	11701	8768	16777	3263	2587	76867	2196	26504	1210	46197	2903	9471	12772	30236	13894	3979	18811	1064	14578	7116	7932	2598	19196	2794	7494	3175	1946	931	2305	1816	1249
RPS8	11637	13473	11221	8021	12419	12431	9892	10934	8772	9491	8409	8798	9771	9083	17212	10755	8031	11209	12676	13849	9043	9008	13269	8573	10500	10425	11650	12655	11370	10572	9016
SCP2	11492	16351	12712	8580	14111	9166	9521	11567	11452	10332	9751	10646	11898	9674	18285	10094	5253	11425	13248	10783	8712	8515	13493	11599	7251	9570	11476	12990	10385	10226	9822
PON1	11454	14257	16240	9993	13379	14902	9514	15162	10889	11425	9060	11194	10944	11716	20670	10930	6877	14583	16301	16920	10636	9789	15575	7811	12256	11666	12981	12593	12211	11668	10071
SERPINA1	11402	11161	11361	6661	14602	13349	10581	10178	6191	10495	10228	7916	8196	10254	13491	11645	7821	13122	12739	11943	10668	11743	14471	9066	10270	11189	12801	11405	12074	8229	10530
MGC152010	11207	11883	7351	7701	6581	8201	7281	8061	6988	8083	5272	8290	8485	8462	12085	9361	7143	10150	9705	7188	7431	7067	11180	7315	7937	10332	10257	10123	9603	7158	10268
SAA2	11144	8069	16853	4217	5751	83516	5058	28915	1079	51292	2786	11491	15043	32837	29744	3951	17269	1839	13071	14538	7428	4833	17353	1659	10046	2413	2435	1487	1752	2587	2617
RPL10	11082	10363	8039	7916	11166	11804	8485	6984	5092	9535	7606	9613	8208	10074	11836	10844	7706	12510	13962	16344	10136	10601	14964	8621	11416	10855	13772	14518	11963	11888	10008
MGC137211	11050	11890	11246	8198	14020	11151	10231	9286	8901	9795	9401	12091	9931	8733	16543	10828	7216	15197	15170	17041	13316	9178	16592	9983	11484	13053	13474	12348	11382	12825	12389
HSD17B13	11004	19820	11027	6219	12010	15825	9335	10742	9491	7399	6188	10758	13194	12897	20613	13047	9036	15726	10268	12807	10882	8136	12403	10632	8305	12934	6882	10553	11163	10391	16670
B2M	10868	12091	9011	8365	15688	14081	9147	13231	8363	8212	8384	10213	10908	9093	14906	9907	6870	10066	17883	16276	11138	9039	14537	6591	8871	13653	10890	9269	10984	11931	9164
PGRMC2	10811	11967	8384	7241	10000	10355	8398	8505	7566	9487	6292	8958	8646	9598	14114	8113	7568	9408	12714	13090	8383	7447	11860	6414	8528	8975	9762	11498	8708	10162	9912
FADS2	10750	12116	4490	7776	7282	6068	7872	1278	4738	5802	5926	12732	11049	11524	7241	5992	7168	14968	13771	13084	7963	7706	10869	7949	9825	18408	13382	10606	9768	12262	29437
RPS27	10668	11755	10757	7874	12490	14385	9049	9687	8175	10575	7696	8263	10116	10247	15655	9975	7214	9970	12822	13976	8959	9829	12008	8042	8897	10488	12054	10708	10761	10216	8664
HSD17B11	10638	11014	7998	8066	7913	8497	8722	12703	9271	8962	7054	6896	8657	6921	15570	7762	5412	8421	11944	8642	6002	7749	12016	6214	6760	9306	10759	9185	7406	7421	9151
RDH16	10484	12696	10537	7139	11371	10143	9804	10822	8271	8541	6674	8591	8766	9504	12706	10608	9989	12326	12444	15244	7509	11071	14314	8143	12763	9682	11253	12457	10549	10661	12783
VTN	10443	8205	8669	7372	24154	20850	12949	8332	5033	9785	11373	14188	9230	17663	16669	12396	12331	20452	15367	21258	18524	17774	27569	14161	16168	22192	22866	18273	16389	14741	20045
HPD	10409	10755	7256	5238	12023	10276	7382	7207	5612	6867	6585	9676	8092	7931	11218	8808	7535	9287	12616	14195	8171	6148	11900	8079	7400	8057	8437	11911	9219	10185	7554
ACTB	10399	12764	7405	10249	10338	9645	8802	6267	5083	9111	5080	8650	10284	12175	9147	6837	9595	9892	11667	9061	7909	6361	9909	7033	9512	10047	10069	8792	8113	10748	12201
LOC515150	10375	11758	10036	8631	9042	14637	8866	14447	9447	13310	5817	8704	9712	11109	17842	7635	8840	9765	17036	13884	9158	10527	16627	7097	11841	9857	11434	9121	10185	8140	9280
IGF1	10207	12795	6759	6971	6479	12108	8487	4634	3717	9421	4324	8459	7713	9662	8187	5660	8602	9021	8189	6850	9641	6389	8665	6002	5651	9005	7949	15700	6657	7998	15651
DHRS7	10148	11624	10005	9618	10108	13727	7944	7352	8717	7857	7222	9962	8371	7771	17011	10288	5805	11424	12270	10615	11357	7244	10820	8764	8148	9799	12346	10906	9200	8711	10727
RPL31	9926	11013	8910	6366	10391	10633	8036	10273	8096	8585	6372	8289	8134	7868	15788	9634	7209	9947	10953	13771	7944	8347	12080	7365	9948	10863	9790	11315	10711	11016	8842
PABPC1	9837	12829	11085	7269	13272	12338	7825	12997	11764	9228	7773	8603	8652	8110	17284	7263	5954	9811	10731	12645	7743	6898	12759	7745	9246	10712	11130	8529	8031	10421	8704
RPL5	9767	13404	10173	7494	9443	10965	8274	10999	9245	8765	6035	7182	8510	7380	15348	7728	6971	9012	10832	11998	6538	6579	9445	6779	8477	8753	9825	9596	7838	8806	7657
LOC112444653	9670	11491	12057	9397	23007	8527	15978	12426	9077	12805	14569	6418	12528	11103	27836	27228	16296	33278	20333	9034	20067	39713	15623	10803	14168	16750	37138	16209	15898	10084	6254
RPL23A	9669	12052	9942	7740	11500	11410	8562	10176	8399	9506	6617	8322	9548	10591	15826	8656	6733	9897	13048	13072	8578	9118	12516	7824	9132	10572	10928	11123	10671	10407	10186
SEC62	9652	10322	8274	6189	7246	9357	6457	9056	9104	7496	5226	7436	6907	6570	12154	7354	5631	8304	9943	9173	6093	5355	8807	6071	7363	8675	7967	8829	7033	7282	7434
FAU	9580	8963	7309	6104	10271	11405	6541	7566	6026	6973	6210	7713	8679	8888	10501	9508	5974	8093	10422	10563	8539	7330	10072	7164	7881	9994	10563	10338	10185	8757	6185
PROX1	9576	8822	4518	4559	7224	8803	6274	6821	5407	6720	4885	4782	6047	6252	9398	5910	5083	4600	7991	10472	4427	5412	7745	5291	5800	4331	4987	5902	5862	5667	6896
ASGR1	9492	10730	8107	6069	9193	11437	7203	9270	8294	7720	5793	8143	8296	6848	13753	8745	6553	9066	11082	13122	7619	7760	11772	7224	7752	8261	9841	9537	8721	9270	8181
LOC787904	9447	6118	7089	3744	6160	10108	4131	7840	6633	5445	5256	3222	5773	3808	5474	11158	2776	5428	7806	6884	7055	3730	7811	6560	8387	1972	4899	6895	6177	3835	3571
CYP1A1	9354	14089	7767	11751	9878	9075	7414	5278	12752	5706	7466	7477	9174	14166	15651	6990	6475	9658	10002	8251	6298	6177	10189	5657	10174	9367	11390	8927	6613	7796	11682
GLYAT	9260	10904	5906	6546	7739	10043	7642	5948	6190	7655	4939	7505	6400	8413	11384	7536	6397	6751	8765	7562	6569	6026	8693	5186	7502	9406	10293	7762	6061	6820	8469
LOC525415	9252	11377	9219	8018	12450	11432	8808	8608	6576	11533	7875	11087	9890	10164	16443	8617	9770	13824	14922	16066	10555	10194	16110	8460	10450	11090	12088	12619	11747	12085	10031
ACOX1	9243	12242	6151	4109	7138	9486	6852	5958	5904	7622	5908	6159	7403	7843	10501	6372	3032	8687	9947	6828	5367	3177	8250	5842	3057	7554	4354	8920	6054	6120	8876
RPL27A	9077	11127	6392	5134	8125	9591	5893	6505	6868	6448	5059	6544	6503	6027	12208	8203	6857	6761	9054	10433	6158	5259	8755	6459	7177	7265	7517	8164	7505	8216	6848
PHYH	8984	13196	8508	6324	9467	7609	8617	12066	10500	7546	5570	6535	9015	6694	16083	6852	6060	7487	10011	9434	5299	6728	10275	5954	6341	7471	8095	7809	7962	6756	7553
RPS3A	8955	11327	8289	6553	9089	9624	7126	9483	8732	6444	5462	7354	6622	5986	12543	7855	6647	8026	9714	11491	6445	6335	10455	6202	7069	8295	8835	9208	7914	9156	7069
HSP90B1	8902	9113	4043	6470	5986	6104	5353	4541	4421	10188	5362	5830	7580	5274	14678	4231	9072	6933	10519	6568	6778	6923	8479	4627	8843	6787	7928	8335	7675	4863	7873
SERPINA3-1	8882	7440	9879	8401	13516	35103	9490	11573	4629	16864	6247	8194	9722	19059	21073	8744	10092	9997	12899	17752	8289	16370	15406	6767	14485	10331	12294	8897	10835	5996	8052
CES1	8797	14686	8390	6144	8638	9232	8637	6050	6260	6976	5367	8030	7384	7480	11477	7997	7471	8898	9574	8776	7062	6296	7936	6806	5845	7699	8432	8589	6561	9400	5851
PTP4A2	8793	9845	8317	7040	11174	9326	6883	8430	8580	8742	6279	6450	7681	8423	14814	7939	5755	8588	10430	11479	6517	6781	9719	6212	7725	7537	8950	8506	8018	7666	7972
RPS7	8766	9635	8500	5298	8861	9277	6379	8641	6769	7169	5464	7138	7378	6875	12368	9075	5696	9331	9445	12632	6881	6890	11271	6204	8186	8477	8404	9672	9068	9103	7895
ZC3H10	8723	11912	7704	6875	11384	10740	9496	8305	5723	8383	7157	7443	8600	9245	13189	8680	9510	9865	11187	10921	7409	8201	12689	8062	9143	9951	10912	10776	10907	9155	8585
AQP9	8705	10403	5127	4651	7002	6277	7711	5932	4778	6153	5106	6652	7531	6011	8763	4780	6095	7392	11480	9239	5672	6728	9867	6657	5022	9165	8206	8641	8091	8117	8943
CFHR5	8661	7161	5969	6435	7951	13755	5711	11722	6807	7484	3962	6079	6495	8885	12112	6832	6628	5040	10112	9838	6714	6316	12382	4644	8759	6361	7953	6992	5519	5250	5891
YBX1	8635	10601	9295	7103	10356	10616	7219	7616	6910	8338	6748	7070	7272	7997	11445	8061	6187	9226	10808	10277	8547	7208	9753	6310	9274	7106	8227	9184	8054	7524	6972
SUCLG2	8632	10292	7686	5298	8997	9169	7331	7935	7189	7071	5891	6169	6929	7150	10045	7350	5422	8277	10399	8839	7788	7110	10175	6597	8029	5905	6572	8967	8308	6987	6532
EEF1B2	8583	9671	7898	5368	8017	9095	5831	9656	7486	7129	4994	6601	6604	5507	11344	6723	5522	7242	8678	11083	4883	4320	8271	5270	6031	6964	6981	8177	7333	8647	4885
ABCC2	8526	8835	4937	6392	5930	9697	6111	5287	3803	8392	3787	6091	7089	7689	7428	4395	7107	7286	11128	7409	6443	5327	8522	4415	5880	7835	6707	6982	5387	5088	8540
GJB1	8414	9785	6413	5264	7226	8435	5765	5279	4933	6097	5336	7168	5914	7343	8995	6920	5382	7559	10421	11289	7090	5882	8789	6144	7201	7506	8337	9305	6847	8051	7426
GK5	8382	10881	8271	5722	13201	13323	8591	12127	11426	11105	6121	9015	8337	7681	14138	7195	4661	7485	11485	11767	7062	7412	10568	6676	6049	7490	7574	10782	8517	9237	5948
RPS14	8341	7309	6430	5730	10742	11652	6932	6181	5542	7189	6513	7753	6629	8639	12309	8304	6120	10465	10346	13275	8053	7085	10517	7689	8436	9153	10027	10371	9105	9292	7510
SAO	8296	7924	7416	5966	12526	10687	7970	7292	5289	8920	6069	7834	7690	9269	14356	7811	7074	10177	10826	13217	7161	8156	12954	6299	9306	10489	10805	6515	8290	8421	10103
RPL32	8218	9246	7467	5314	9012	10526	6802	7773	5879	6894	5006	6969	7489	6677	11706	6972	5805	7709	9835	11252	6371	6898	9857	6164	6686	8633	8476	8917	8263	9448	7203
EEF1A1	8154	9431	7561	6159	9173	9587	6312	8534	6628	7610	5878	6629	6688	6155	11015	7169	5126	7873	9045	9301	6697	5670	9232	6033	6960	7366	8665	8510	6803	7255	7341
SULT2A1	8149	10161	6420	6892	7329	5766	7063	6956	7620	7700	6184	5854	9090	7345	15099	5241	5060	7153	11539	7127	6449	6406	9205	5487	6091	7351	7852	5566	7467	6959	7170
SC5D	8148	10647	5936	7084	7285	10062	7483	6188	7475	8282	6310	7339	8340	9060	10431	6851	5688	9486	12575	9209	6170	7369	10568	7290	6860	8584	9469	9963	9293	8131	10584
RPL36	8091	10302	8092	5930	10305	9799	7386	7603	6039	7040	5751	7751	7437	7479	11448	7849	6669	8123	9825	12068	7183	6717	10116	6523	7543	8735	9004	8288	8126	10106	7014
HP	8079	3152	4781	1907	807	142025	1272	28945	468	46784	216	2612	5250	34347	23958	486	25969	349	7985	3185	1274	3036	5948	53	4515	404	689	118	282	108	453
LOC781022	8034	8970	8162	6926	9662	9289	8043	7219	6224	7809	7381	7312	6839	7675	13080	7489	5695	11508	11787	9636	8180	8094	11442	6516	8916	9093	10462	10581	7394	7687	9412
C6	8025	7143	7170	6082	7265	10489	5854	8509	6259	9220	4467	5920	6758	6474	10887	8168	6431	8645	10465	10745	6976	8076	10635	5075	11293	6198	8605	7881	7734	4798	6940
EEF2	7878	9783	7799	4691	9018	10975	5692	8579	6906	7559	5486	6158	6362	6117	10862	5964	4877	7046	8655	9702	4499	4641	7712	4859	6491	6576	7018	7012	5833	6351	6500
RPS25	7862	9449	6945	5854	8694	8233	7019	8300	6628	6905	5375	6045	6950	6106	12012	6974	5330	7464	9231	9089	5549	6417	8477	6046	7410	8064	8400	8472	7841	6963	7194
SERPIND1	7851	6559	6558	5101	8552	8867	5874	6278	5796	5957	6051	6772	5593	5693	8746	7692	4541	8393	9560	8968	7071	6018	9705	5003	7419	7284	7809	6728	6295	6499	6380
PRLR	7784	17752	11071	3243	22524	5642	12103	14772	10830	8679	7349	6878	8600	8746	22896	9109	5094	7813	8494	18170	3821	12426	13287	9190	5265	8735	6593	5956	9733	8744	8854
ACAA2	7779	10806	7605	7092	7567	7812	7388	8922	7041	6192	5953	5957	6578	6499	11854	6432	5479	8261	10740	7138	6460	5687	10656	7005	7049	7279	8823	7339	6504	6446	8873
RPLP0	7740	9658	7610	5365	9985	11338	6032	7322	7149	6070	5262	8182	6809	7413	11363	6875	5301	10059	10004	14601	9491	6510	10775	6296	8780	10089	9826	10476	8584	10730	8808
ACADS	7697	8567	7622	5684	7844	10500	6556	5833	6437	6982	6520	7890	6804	7297	9058	7588	5370	9903	11240	9979	8026	6105	10654	6877	8062	8776	9499	10288	7731	8305	6894
LOC107131209	7635	5840	5597	5635	8462	14832	5652	7877	3744	10264	4839	6671	6432	10928	13070	6594	6064	7226	10783	10075	6765	7708	12330	4516	9229	7922	8290	6895	6378	5473	6377
RPS10	7627	9076	6934	5449	9441	10508	6528	7675	5820	6740	5101	7264	6726	7250	11813	7346	6275	8077	9325	12335	7062	6791	10263	5984	7438	9023	9206	9703	8210	10352	8054
FMO1	7526	9589	5521	4698	6124	5994	6461	5830	4726	5831	4261	6026	6622	5630	8494	3485	5596	7806	9737	6341	5038	5988	7875	5681	5783	8641	7274	8070	6978	5395	7899
SERPINA5-2	7484	9333	9433	6316	8830	9739	7021	6790	6564	5777	5764	7475	6880	6693	10026	7917	5186	8754	8336	10581	6808	5947	8128	6655	7257	8018	8544	8205	7153	9287	8856
CA3	7399	10020	6721	6139	5148	7620	5303	5624	5718	7773	6890	5798	4242	4542	7099	5047	6167	9646	10379	5414	8121	3851	10572	6337	8628	8682	10499	9052	3805	5403	11066
PTMS	7379	7492	4939	5059	7046	8251	5366	4475	5265	6048	4150	4470	5974	6377	10249	4618	5069	5394	6822	6588	5510	3653	4999	4040	5855	5786	6796	6274	4825	5191	5711
RPS29	7356	7616	6480	6368	9716	12102	6511	5516	4624	8195	6966	7578	6896	9484	11302	8486	5860	9744	11064	13601	8711	9308	12348	8305	9722	9284	10211	9992	10322	9499	7568
G6PC	7328	8688	7292	5789	8671	8555	7610	8059	5768	5118	5917	6558	6160	6259	10124	6155	6909	8730	11752	10318	6426	8732	11916	6564	6623	7860	9969	8197	8609	8943	7227
HSD17B4	7267	8652	6418	5488	5243	7866	5666	6113	6030	6067	5219	6506	4665	5982	6199	6620	4666	7853	8598	5700	6059	6497	8031	5449	7213	6273	6728	7661	5296	5999	5387
SULT1A1	7247	7584	7697	6152	7464	10606	6330	6309	5587	8103	6296	7259	7403	8113	11089	7423	5825	9110	11405	9021	7531	6691	11992	6779	7842	8727	9066	7861	8130	7393	7848
CPB2	7213	7400	7083	5163	7577	6910	5729	7147	5723	6759	5471	5303	5944	5192	10127	6369	4243	6917	9342	7681	6352	5876	9251	5709	6259	4779	6552	7020	7187	5605	6163
MBL2	7180	8141	8988	4178	7425	8651	5020	10620	8241	5613	5644	6820	5690	6803	10168	6822	4124	6502	11703	11877	5803	5781	10543	6084	6673	6938	7091	6676	7667	9631	5242
ACSM1	7170	9738	7540	5329	6145	8378	7023	5329	5362	6729	5624	7036	5860	6193	9215	6756	4984	9705	10557	8581	7007	6539	10138	5465	7862	7870	8250	8622	7114	7912	8945
NUPR1	7035	9741	8301	5029	9174	11812	8101	9379	6734	6464	5095	5929	8143	7874	12799	6698	3813	6725	9073	12728	6346	4417	9124	5290	6010	7207	6795	7266	6199	6874	4946
CD59	7014	7937	7391	5818	8434	8859	5673	6588	5092	8039	4561	6832	5755	7144	8133	6344	4940	7708	9371	9312	6460	6062	9205	6068	7271	7589	8588	7373	5266	6566	5585
ANGPTL3	6984	10348	8565	6302	8506	5723	6708	7592	6821	5586	5049	6576	7356	6901	8768	7162	5446	8704	8676	9920	6040	7091	9665	6049	8540	8076	9195	8641	9067	7952	8023
RPL7A	6981	7523	5815	5156	8446	9373	5614	5968	4934	6532	4879	6456	6668	6722	9703	6790	5449	7153	8621	10416	6482	5655	8783	5820	7163	6826	7761	7993	7066	7767	6372
ARG1	6964	10762	6733	4869	8628	3742	8908	4818	3561	4953	4725	6993	5601	5719	6727	9282	6563	9425	8045	14232	5321	10758	8930	8703	5929	8881	8998	6837	8548	11337	7199
CHCHD10	6881	7188	5207	5321	5672	6344	5221	5071	5145	5467	4815	5488	5702	6104	8900	6408	5463	7763	9130	7335	5816	5506	9104	5221	7561	6672	7756	8372	6631	6404	7358
SAT1	6881	8815	6690	5376	12335	9259	6503	5594	7418	6336	5241	6503	6684	6682	12790	6517	4744	7647	7788	8729	6362	5501	7281	6349	6953	7359	7090	6622	7435	6918	5802
RPL37	6811	7875	6308	5191	6653	7587	5127	6295	5831	5632	4515	5520	5420	5563	9291	5628	4215	6046	7160	8634	5484	4945	7828	5319	5623	6498	7011	7227	6792	6829	5682
C4BPA	6770	9069	9305	5479	8589	9714	6487	13051	8089	10518	5411	5699	7128	7077	16628	5005	4799	6002	10883	9739	4845	8289	10409	5287	7354	5958	6073	6428	7799	4850	5653
RPL38	6757	5609	5225	4373	6474	6832	4704	5991	5566	5191	4240	4528	5409	3667	8986	5864	3801	5715	7562	7879	5079	4896	7607	4731	5358	5198	6877	6978	6447	5077	5695
ACADM	6677	8692	6877	4369	6381	6690	5301	7350	6879	5516	4345	4694	5549	5604	9913	5589	3116	6059	7667	6920	4685	5630	7974	5382	4400	5135	5507	5802	6653	5630	5356
SOD1	6657	8269	5749	5357	5493	5747	5467	6942	5775	6481	5087	4585	5758	4938	9343	4956	3152	6480	8135	5151	4703	5057	7298	4520	5074	5718	6051	6599	5585	4063	5586
ABCB11	6652	9310	6790	4697	8814	3182	6827	5325	5331	6375	4095	5167	4440	5646	8652	6688	4983	7365	6693	6737	4174	6460	10554	6131	7707	4579	6155	6546	5906	6251	6800
CALM1	6647	7252	5788	5238	6842	6240	5319	4477	5013	6184	3708	5236	4911	4988	7749	5953	4711	6934	7673	7191	5209	4853	6672	4452	5725	6199	7071	6436	5011	5656	6046
RPS11	6634	6370	5089	4596	9842	9335	6342	4407	3707	6327	5498	6946	5843	7675	8964	8252	5766	9061	9050	11498	8180	8218	11969	6661	8531	9219	9717	9582	9609	9357	7643
RPS3	6614	6622	5860	4486	8454	8764	5286	5269	4357	5928	4501	5796	6033	6773	8517	7364	4943	7740	8427	10738	6689	6222	9900	5947	6908	7378	8473	8378	7764	8157	6823
GOLIM4	6566	7566	7503	3755	6135	5811	5139	5762	5152	4722	4620	5115	4809	4239	8529	6498	3589	6556	7120	7319	4791	4215	6172	4441	4920	5751	5819	6566	5885	5200	4568
RPS17	6561	9226	5510	5101	8533	7496	6182	6386	5033	5774	4787	5919	6643	5915	10502	6078	6200	7460	9040	9514	5615	6363	9055	5540	6310	7291	7900	8061	7498	7202	6084
LECT2	6535	8072	7799	4847	9051	8550	7245	7075	6635	6109	5951	6313	6576	6500	11498	6195	3567	8210	7546	10582	7703	7831	8801	5914	6131	7909	7289	8942	8692	8462	8949
LAMP1	6524	2028	5669	5235	8017	9839	5190	3606	4234	4581	5132	7686	4838	6903	5427	5317	5335	7580	7080	8791	8409	4843	8188	6657	6278	8054	5390	6771	5704	8533	3618
CALR	6509	4940	2311	4594	4196	4324	4794	2494	2631	6069	3259	4430	4782	5280	6746	4137	5876	6189	7545	5951	5150	5502	7148	3750	6985	6054	6812	7102	5980	4065	6472
EPHX1	6507	7457	5888	6130	8757	5834	5486	4426	6749	5199	4135	6368	6058	8107	9611	6828	4746	9194	6523	9186	7510	6382	8193	5810	8114	6455	9100	8519	6334	8120	6343
RPS2	6501	5846	5860	4068	7706	8760	6073	4897	4212	6287	5118	5960	4951	5562	9501	7683	5218	7857	7038	10456	6933	6058	8520	5365	6997	7589	7179	7389	7152	7081	6981
RPL18	6478	6724	4983	4120	8478	8350	5319	5084	4677	4947	4363	6100	5231	5811	9127	6424	5119	7253	7848	10901	6644	5236	9028	5563	6399	7917	7556	7898	6791	8663	6659
ST13	6465	6714	5345	4676	5832	5519	5298	5385	5077	5116	3821	4868	5525	5453	8380	5355	3743	5665	6585	5693	4865	4283	6250	4218	5122	5597	6478	6051	5437	4742	5982
RPL14	6452	6615	5349	4346	6147	6015	4854	6051	4412	4868	3701	3888	5043	4541	8987	4816	3980	5152	6274	6574	3832	4345	6364	3783	4751	5811	6290	5837	4911	4991	4740
C8B	6430	6591	7398	5113	7210	7755	5196	6130	4767	6692	5825	4652	5545	6175	9405	5943	4159	7331	9303	8141	5516	6894	8922	4937	7162	5279	6533	7687	7648	4904	5993
RPSA	6385	4615	5623	3019	4348	9575	3222	5237	2941	5735	4874	4108	3559	5260	6653	6575	3485	7148	8205	4421	6472	3227	7058	3761	5271	5596	5189	5152	4406	5296	4930
RPS19	6370	6840	5562	3874	7373	7729	5089	5973	5779	5835	3755	5872	5792	5249	8807	6950	5333	6475	7037	10395	5126	4872	7641	4681	6282	7284	6829	6699	6669	8060	6289
GLUD1	6348	9088	5434	6325	8735	7303	6625	4007	6513	6868	5989	6098	6959	7994	10972	4449	3924	8413	8326	9785	6116	6985	8631	4741	7382	9167	8360	7971	8153	6896	8106
BHMT	6333	10313	3386	4806	6895	9458	5741	9765	6778	3785	4415	3553	6191	5580	10746	4661	8607	2738	9718	9469	2518	11701	6645	3610	6053	3749	5534	4750	6783	2741	6128
YWHAE	6318	7373	5353	4762	5595	5575	4251	5062	4807	5396	4010	5240	4987	5337	7763	5311	4652	6076	7351	7420	5099	4214	7180	4538	5603	5634	6586	6870	5054	6467	6254
PSMA7	6282	7881	4874	4954	6876	5526	5363	4824	5535	5999	4077	4721	5859	5845	9722	4554	4910	5666	7466	6828	4538	5040	6469	4263	5261	5513	6180	6791	5656	5838	6809
SERPINA3-3	6277	4066	4628	2865	4741	18776	4312	9823	3241	10232	2034	4317	4182	14454	10254	4774	7355	3247	6794	8931	4878	8848	11018	2041	10445	4978	4094	3261	3625	3479	2221
RPS6	6265	8121	5504	4638	6563	6782	5226	6001	5076	5214	4094	5223	4932	4831	8767	5353	4957	6677	7408	7773	4520	4683	6953	4698	5720	6233	6461	7039	5831	5992	5486
CHPT1	6180	7607	4646	4518	5335	6293	5287	6286	5022	5134	4263	5708	5035	4661	7771	4751	3826	6652	7931	6315	5945	6225	7956	4591	5025	6860	6728	8297	5516	5413	6694
GOLGA4	6179	6902	5714	5099	6592	5858	5140	6247	6911	5861	3843	4979	4803	4528	11390	4876	4467	5398	6865	6402	3879	4319	5912	3691	5074	5208	5469	6356	5123	4736	4984
RARRES2	6143	5777	5209	6100	10080	10468	6809	4811	4251	6176	5211	6902	5865	9957	11116	6430	4782	7922	7485	9585	6607	8464	8645	5914	7321	9079	9664	6408	7311	7814	7029
COMT	6138	4179	3341	2572	4545	6553	3104	5701	2756	3457	2939	3229	2452	3981	5774	6091	2202	5020	3969	3083	3043	2876	5444	2309	3968	2379	3405	3831	2458	3103	3069
ZFP36L1	6126	8393	7167	4715	9480	5008	4589	5609	6991	5463	4269	4646	4839	4601	8666	6129	3442	6587	6566	6177	5140	4010	5858	3857	4593	4628	5749	6118	5262	4610	3961
ANKRD12	6105	6845	3891	3900	5303	4137	5533	4209	5244	3978	2494	3767	3951	3600	7793	4098	4061	4033	5057	5853	3248	4033	4746	3834	4446	4838	5260	4841	4362	4032	5152
LOC790886	6029	6374	5000	4919	5543	9883	4634	6130	3643	10314	1979	4702	2190	2189	10087	6044	4978	4287	4165	6781	5092	5597	6072	3167	6158	6110	5816	4143	2504	1670	5298
LOC112444152	5973	6890	4623	3329	6716	7018	4687	5574	4605	4312	3389	4372	5321	5126	7715	5562	4509	5334	6296	8204	5336	5311	6569	4186	4730	5890	6417	6510	5696	6678	5576
RAB13	5922	6828	4823	3755	6392	6106	5085	5714	5012	4619	3586	4596	4885	4594	8531	5265	4324	5608	6980	7214	5051	4915	6763	3914	5442	5632	6336	6433	5661	5741	5547
GOT2	5892	8570	6968	7022	5478	6125	6737	4516	3973	6186	5014	5852	4440	5966	7456	4110	5133	8688	8780	4966	5363	5853	7381	6251	5469	6155	8508	7344	4940	6027	7269
ABCA10	5888	8531	6743	3397	8480	5345	6214	7691	8239	4581	5119	5056	6792	5250	12309	4773	4542	5164	6984	7572	3714	6971	7510	4891	4833	5383	4700	5750	7472	4905	5170
ACOX2	5882	8296	6642	4491	6874	6601	5580	7058	5880	4564	4636	5281	4816	5600	9928	5050	3745	6241	7585	7801	4074	4726	6491	4930	5024	4836	6263	5991	5231	5668	4820
HRG	5876	7491	7812	4567	12296	5884	6744	5760	6418	5219	6817	6265	6416	4477	10317	6894	2671	7178	6802	9858	4001	6185	7405	5279	7620	6248	6852	4957	7595	5262	5050
TDO2	5796	5471	5516	2707	6288	5448	5325	6037	3371	3644	2997	4899	3753	3777	4186	7419	2974	6503	9273	8226	5419	5669	8463	6914	4726	5506	4855	4833	5158	6100	5135
APOF	5793	6083	4736	5446	4489	9321	4608	5505	3921	5815	3558	4808	5347	5633	8676	4212	2708	5063	6905	4788	5345	3695	5833	3621	4482	5907	5498	5354	4072	3755	4298
ACAA1	5791	7278	6513	4029	8571	8315	5684	5589	5683	5795	5690	3036	4298	6086	10212	4888	3956	6418	5256	7121	4657	4409	5721	2595	4886	4647	5287	2437	4262	5784	3572
ITM2B	5782	7610	6459	4946	6489	7806	4915	7290	5663	4865	4921	5447	5386	5194	9080	4583	3792	6561	7987	6860	5693	4371	7132	4185	4889	6033	5647	6105	5113	5963	4903
CGN1	5749	2282	2737	5762	5333	3172	5062	1521	1994	1557	7525	4136	1297	2422	2692	12518	5671	7958	7200	11853	7562	27367	4753	4172	31351	4992	12086	25815	15218	4011	3422
APOC2	5741	3903	3120	4008	4905	6651	4547	6906	4470	4074	2789	4195	2792	4330	5866	8509	2910	4300	4456	6264	3735	5397	6494	4175	6430	3225	5681	8543	4182	4224	5333
CYP8B1	5731	5815	4542	3752	6447	10212	4703	3748	3952	4789	3847	6807	5056	7111	6421	4649	4020	7818	7609	9375	7297	4454	7389	5835	4630	8257	7491	7183	5709	7754	7309
LOC100140261	5715	6313	2226	3830	4499	5981	3779	2500	3618	5130	3204	4284	4460	2992	7607	4180	3563	3376	6540	5567	4285	4236	4244	3643	4431	5621	5468	5629	5013	2311	5229
RPL6	5713	6597	5172	4121	6306	6171	4683	5264	4340	4942	4120	4793	4924	4762	8063	5640	4491	6454	6797	7459	5132	4868	7479	4555	6045	5799	5882	6678	6148	6264	5264
LOC508455	5686	6765	4663	4203	4709	3602	4094	4753	4395	4051	3533	4399	3838	3909	8532	4901	3130	6216	4752	4381	4705	3617	6088	3636	5001	5228	5551	5329	4245	4608	6855
FBP1	5663	6052	6773	4691	6222	5207	5869	7139	4555	4204	5795	3999	3993	4219	10999	7366	3808	5419	6703	7452	4596	8484	7924	4911	6925	3667	6234	7464	7234	5185	6067
BEX2-2	5586	6907	3094	3785	4539	4904	3727	3632	3595	3284	3220	4368	4795	5325	5220	4305	4122	4542	6280	6333	3795	3374	4857	4086	5050	4912	5554	6157	4678	4910	5267
SLC22A9	5555	6499	3756	3069	5737	4250	4907	5438	5579	4410	4061	4711	6028	5475	10270	4727	3583	4304	7469	7190	3747	4560	7127	2988	6125	6543	4320	4191	6218	6567	7965
LOC781988	5524	5560	3460	4175	5081	5113	4556	4217	4382	4938	3767	3405	4314	3852	7303	4020	2670	4560	5608	4996	3703	4447	5035	3814	4107	4233	5620	5291	4173	3399	5156
SCD	5509	7672	1055	4526	2154	1184	2721	168	1434	3627	2041	3872	5092	3491	2319	2547	4677	3822	6373	3374	2318	2662	3928	3167	3599	6289	6436	5006	3750	3131	13674
CBR1	5498	5769	3557	3534	3527	4616	3205	2582	2565	4538	2907	3462	3548	3436	5340	4229	3051	4747	4777	3657	3439	3001	4272	3327	3703	4529	4731	4021	3489	3181	5007
DUSP6	5474	3359	2812	2282	2320	1471	3228	3826	2813	1638	3177	2819	1844	998	4290	3373	1543	2452	3291	2013	2616	1587	2117	2753	2017	2990	3255	1892	2262	3610	2073
EIF5	5445	8225	5745	4804	8468	6118	5825	5726	6067	6633	5401	4298	5290	5240	13998	4498	3993	5663	6717	5930	4237	4225	6618	2555	4981	4684	5197	5559	5424	4305	4322
C4A	5444	4889	4676	4026	6562	11489	3936	5832	2790	7886	3408	4659	4607	7508	9699	4490	4270	5009	7876	7523	4788	5201	7790	3427	6330	5635	5638	4679	4382	3659	4363
DPYS	5433	6621	4934	3519	4736	4272	4824	5371	5564	4819	3665	4483	5093	4147	8024	4949	3202	6089	5548	4845	3898	4876	6486	4791	4939	4981	5077	6001	5273	4137	5438
UBB	5430	5548	5501	5341	5644	8103	5264	4907	4986	5784	3958	5804	5394	6367	8117	5765	4386	8064	9354	7831	7043	4871	8224	5850	6954	6496	6478	6367	6370	7181	6330
XYLB	5418	7325	5289	3472	5615	6291	5038	6558	5912	4354	4349	4525	3912	4037	7764	5182	3220	4622	5973	6862	3814	4257	6521	4170	4697	4392	5170	5838	4595	5066	4246
H3F3A	5416	6757	5261	4104	6079	5539	4579	4896	4510	4496	3653	4151	5380	5069	8013	4898	3547	5849	6762	6588	3958	4791	6004	3802	5009	5542	5843	5622	5642	5023	5069
LGALS8	5370	7058	4553	2641	5139	6086	4138	4033	4288	4436	3824	3720	4232	3776	6849	4655	3898	4785	6955	6011	3677	4554	5726	3670	4916	3971	4125	5139	5352	3309	4762
BSG	5368	5583	3167	4954	7156	7696	4462	2632	3172	6070	4336	6495	4608	6387	6461	6360	6021	7083	7283	8574	6005	5666	9113	5170	7419	5510	7631	7832	6817	6593	7728
RPL26	5337	6782	5365	3762	5347	5904	4416	5844	5272	4208	3007	4895	4781	4155	7645	4521	4321	5442	5889	8171	3554	3991	5561	3804	5249	6103	5593	5339	5192	6082	4620
EPHX2	5333	6314	4596	3634	4771	4675	3646	5672	4939	3747	3624	3912	4042	3864	6938	3791	3753	5044	6804	4674	3377	3353	6312	3582	3966	4481	4720	4709	3804	4515	4467
HAGH	5323	4697	3305	4304	3977	5383	4070	3183	3180	4613	3175	4498	3932	4940	5629	4366	4061	5819	6288	5712	4546	4227	6788	4115	5183	5572	6270	5496	4959	4648	5647
RACK1	5323	5451	4459	3685	6614	5747	4408	3886	3201	4335	3676	3990	4463	5171	6455	5199	4067	5944	6447	7100	4405	4297	6799	4047	5090	5046	6435	5733	5826	5113	5007
RPS13	5301	5795	4384	3723	5704	5206	4325	5163	4445	4271	3245	3975	4235	4144	7351	4679	3478	5289	6251	6434	3983	4342	6318	3806	4808	4783	5484	5542	4859	4993	4680
RPL11	5260	6208	5166	3325	5412	5372	4063	5016	3836	4636	3555	4425	4521	4839	8538	5117	3773	5312	5805	8087	4491	4138	6338	3643	5056	5631	5531	5438	5757	5928	4889
MTHFD1	5250	5658	4360	4079	3760	4277	4546	3934	3416	3495	3550	5075	4547	4206	5803	4106	3400	5794	5780	5649	3602	3391	5482	3809	4026	5272	5521	5359	4729	4757	5249
RPL24	5250	5985	4538	3527	6206	5709	4184	4867	4396	4609	3809	4048	4777	4550	7971	4872	3596	5152	6023	6713	4204	4429	6309	3724	4417	5441	5206	5875	5702	5022	5397
LOC782987	5244	6343	2943	2180	5256	4805	3657	3462	3891	2976	2394	3584	3507	3631	6623	5145	4292	4352	4893	6539	4701	3384	5356	3428	4402	4767	4282	5266	4594	5195	5182
LPGAT1	5231	6984	4528	5658	6837	5281	4098	4042	4883	6567	4115	4023	6239	6056	9141	3805	4484	5121	7823	7046	4237	4147	6415	3652	4420	5276	6131	5354	5462	4525	9030
ATP1A1	5230	8321	5889	4553	9278	5376	4482	3919	5552	5250	4168	5818	5697	5710	9388	5169	4524	7097	6789	11030	5214	5264	6831	4809	5616	6559	6658	7530	6930	6703	5526
AQP8	5209	4446	4634	2820	5290	4840	3049	3721	3837	4210	3441	3739	3129	3650	6531	4467	2611	4339	5295	4903	2963	2847	4976	3202	4090	3755	4976	4070	3735	3583	3820
TST	5202	5596	3524	3381	5526	5890	4538	4120	3914	4132	3214	4561	4258	4981	7184	4334	3647	5587	6583	5715	4197	3725	6994	4030	3982	5524	5929	6380	4538	4776	6279
A1BG	5189	3376	4003	4991	7076	9534	4787	3633	3081	5130	6053	5768	3887	5728	7736	9286	6459	9006	8929	17264	8795	23035	9280	5131	28281	6941	10620	18737	13426	6084	5936
C8A	5136	5853	5399	4093	5506	5928	4514	5108	3519	4717	4129	4200	4015	4626	7510	5303	4116	5825	7073	6463	4276	5917	6561	3413	6881	4173	5212	6283	5792	3652	4417
RPL35	5131	6063	4382	3932	5844	7209	4715	5087	3898	4770	3560	4970	4717	4546	8363	4785	4502	4960	6451	7425	4867	4380	6372	4334	5430	6032	6015	6189	5241	5947	4640
RPS23	5117	6064	5210	4022	5760	5432	4054	5267	5072	4726	3278	4724	4645	3846	7754	4718	3938	5763	5701	8340	4176	3983	6326	4452	5187	5676	5874	5882	5495	5566	5019
ADK	5098	6117	4018	4812	5021	5661	4775	4097	3549	5143	3389	4649	4449	5268	5582	4049	3888	5465	7666	5507	5509	4729	7011	4970	5125	5605	5907	6064	5345	4834	5183
ITIH4	5096	4570	6506	2902	6376	16997	4263	9200	3318	11666	3350	4098	4756	8657	10679	5117	6541	5366	6895	9496	4869	5629	8829	3548	6318	3382	4802	5472	4448	3677	3899
CCL16	5093	7990	4848	3582	7074	6009	5226	5668	3359	4886	4209	6047	4085	4634	7190	5069	5241	5189	6465	7333	5868	4250	7875	4462	5180	7298	6093	4462	4750	6078	5111
MTDH	5074	5718	3997	3993	5459	4730	3722	4104	4478	5145	3227	4102	3769	4320	8658	3852	3378	4712	5641	5389	3405	3237	5364	3380	4238	4272	4638	4781	3774	4089	4274
CD63	5031	5248	4214	3689	6022	8214	3891	3381	3410	4669	3481	4738	4555	5237	7256	4912	3241	5222	5727	6533	4940	3587	5737	3927	5184	4907	5480	4798	5182	5485	3950
TSKU	5031	4827	3712	4757	6784	2854	4695	1523	3029	4065	4912	2965	3137	6495	12696	4475	4087	5109	3524	3112	3455	3110	5315	2598	5189	2409	5878	5517	3062	2903	4773
MAT1A	5027	6188	4352	3768	5027	5201	4660	4122	2899	3672	3651	4530	3912	5561	5116	4273	3770	5821	7464	7024	4300	4371	6439	4745	4589	4732	6341	5829	4783	6651	5126
SLC25A15	5013	6350	3844	3530	4116	4096	4014	3564	2716	3910	3346	3826	3590	3634	3809	3460	3814	4313	4863	4665	3266	3833	4739	3857	3951	3963	4657	4552	3544	4027	4884
SON	4994	6631	4893	4126	6814	4904	4550	5058	5755	4679	3817	3823	4129	4615	9769	4239	3740	4711	6262	5564	3060	3848	4804	3414	4260	4270	4672	4998	4500	3914	4582
UPF2	4989	5821	3732	3527	4969	5139	5315	3780	4503	3805	2989	3978	3247	3547	4957	4147	3334	5337	7829	6210	4332	5050	5086	3439	6939	5512	5501	7117	4216	3700	5753
DECR2	4976	5297	3184	3540	4580	6311	3175	3192	3162	3579	3163	5654	3309	5691	4351	5388	3454	5570	6576	8381	5550	3113	6353	4717	5099	5550	5553	5839	4416	6792	5219
LOC100138908	4943	5276	2744	3978	4393	5786	3941	2847	2307	5112	4328	3849	4431	3335	7036	2890	2953	4346	8310	5473	5410	4842	5548	3328	4221	5102	5539	6216	5195	2876	5623
RPS26	4943	7239	5931	5112	9231	5998	6893	5893	3383	6372	3473	6367	5697	6743	6231	4846	6151	9109	5648	12519	4476	7020	10948	6763	5395	9397	9872	5899	8574	9634	4939
RPLP2	4938	4759	3739	3260	6594	7527	4268	3609	2959	4669	3800	4510	4509	6016	8278	4809	3911	5169	6214	7426	4768	4966	5980	4100	5466	6315	6665	6486	5509	5744	5789
LRG1	4936	4649	5368	3915	6414	6906	5234	5115	3097	5873	4955	4901	4300	5059	8582	4639	4371	6032	7558	6088	5241	5053	8051	4249	5395	5480	5798	5189	4419	4307	5519
SERBP1	4917	5715	4556	3419	5991	5044	4057	3825	3449	4414	3373	4120	4350	4090	7730	4574	3692	5237	5839	6274	4139	3509	5611	3449	4472	4894	4651	5238	4843	4525	4298
F5	4915	6401	4624	3545	5830	5797	4740	5554	4012	6521	3100	3881	4718	4992	8447	4484	4195	4766	6681	5943	3692	4645	6225	3577	4618	4018	4269	5011	5039	3413	4507
IGFBP4	4871	7443	4090	3988	8542	8214	5957	6022	3744	5364	4210	5673	5419	5381	9621	5293	6274	4864	8196	8228	5238	6916	9502	4569	5402	5998	6431	5671	6020	5609	4163
FMO3	4858	5032	3006	3351	3570	3306	3510	3964	3245	4197	3049	3019	3623	3043	5976	2877	3303	3648	6456	3824	3488	3325	5253	2922	3438	3985	4609	4482	3523	2734	5803
HAVCR1	4858	27463	15496	10572	17229	27543	13670	17300	9382	12153	5534	14225	21475	11268	23063	3727	16019	18472	11013	19273	23185	13286	23881	8412	11429	19633	16178	11561	22740	12134	14150
CHCHD2	4839	6603	3203	3880	4351	4928	3999	4104	3707	3811	3043	4354	3827	4462	6067	4240	4042	3891	5888	6152	4402	2913	5597	3450	4340	4061	4081	5199	3803	4802	4525
UBC	4838	5043	3987	3522	5152	4403	4196	2926	2897	4748	3087	6103	3295	7221	7277	4365	4189	5861	5560	8096	3993	4447	6176	4407	5597	6606	4135	5105	3292	7336	4475
RPL4	4836	6462	3763	3265	4138	5838	3478	5503	4671	4163	2911	3928	3918	3309	6899	3735	3655	4455	5278	6009	3296	2823	5308	3216	3916	4606	4817	5167	4104	4788	3857
SPTBN1	4815	5657	5596	3793	6800	4888	4498	5345	4551	4290	3737	3781	4458	4991	8394	4603	2893	4525	5518	6374	3305	3769	5564	3815	4697	4281	4132	4191	4806	4633	3563
RPL22	4803	6082	4145	3339	4726	5258	3647	4880	4446	3765	3069	3880	3892	3528	6726	4405	3271	4323	5080	6233	3855	3766	5584	3391	4346	4470	4150	5010	4678	4895	3953
RPL13	4798	5874	4831	3493	6060	6685	4066	4177	3662	4421	3268	4642	4127	4438	7208	4708	3473	5624	5311	7550	4597	4132	6561	3917	4678	4644	5013	6499	5588	5246	4316
PGRMC1	4784	4622	3561	3118	3548	4661	3642	4591	3889	3603	3338	3059	4214	3352	7451	3223	1919	3525	4432	3425	2675	3061	4596	2895	2746	3838	4272	3756	3568	2934	3528
LMAN2	4713	3731	2982	3072	4096	6583	3868	2229	2218	3606	2356	4856	3336	4846	5011	4042	4526	5072	5372	6681	4944	3556	6151	3301	5204	4979	5455	5805	4078	5329	4046
RPS18	4690	4445	5228	4358	7422	7695	4945	3501	3214	5889	3648	4849	4025	5139	7802	5622	3785	7689	5960	10416	6157	5722	7088	5291	5904	5948	7234	6289	5872	6202	5316
GSTZ1	4673	4974	3354	3947	4521	5475	4079	3179	2738	4662	3600	4794	3978	4994	5472	4164	4053	5407	7177	5734	4517	3825	6340	4257	5005	5534	6052	5980	4702	5368	5143
IVD	4657	6067	4422	3504	5537	6884	4728	4390	3787	3514	3649	4377	4528	4399	5599	4866	3830	5781	7634	6569	4839	3817	6408	4001	4554	4916	5976	6005	4937	5858	4818
FCGRT	4616	5109	3767	3741	4217	5799	3515	3487	3715	4068	2739	4730	3921	5020	5911	4010	3079	5329	5151	5212	4046	3670	5568	3152	4754	4363	4611	5349	4438	4443	4509
SLC2A2	4610	5043	5190	2694	7144	5176	4007	4176	4418	4007	2973	4036	4254	4957	7038	4604	2539	5244	5299	8277	3527	5231	6575	4414	4010	4481	5063	4813	5174	5582	4165
CDO1	4558	6602	3833	3839	5113	6164	4133	5070	3991	5342	3587	3769	5286	4404	8183	3471	2922	4513	7454	5670	3920	4092	6334	3758	3786	4808	5691	6668	4845	4353	4501
NDRG2	4550	4617	2894	2702	3390	3459	2819	3235	3433	3258	2243	3307	2880	3590	4999	2930	2315	3824	4164	3105	3260	2203	4376	2733	3658	3282	3638	3422	2948	3090	5048
LOC518526	4533	5371	4787	3399	4702	3853	4166	5828	4456	4953	3399	3657	5210	3827	8271	3376	2620	4290	5438	5081	3204	3727	5126	2981	4124	4510	3907	3842	4826	3380	4679
FXYD1	4519	4998	3505	2490	4465	4228	3575	3099	2453	3119	2712	3872	3503	3646	4598	3669	3312	4733	5698	5144	4721	3728	5637	3434	3644	4256	5090	5521	4185	4191	4099
SERPINF1	4493	4891	5092	4010	4016	6275	3622	5625	3518	5209	3694	4292	4438	4081	7668	3423	2932	6428	7657	5473	4106	4248	7557	3636	4354	5328	6629	5420	5092	3547	4847
CYP3A5	4471	6035	7677	4387	4813	7819	5445	7997	6677	6456	4546	5330	2171	3849	8139	3451	2825	6632	7268	5201	5442	5265	7896	4679	6163	5609	5973	5415	1952	3723	3565
PCTP	4468	6602	3891	2743	4628	5295	3845	3483	3729	3544	3445	3663	4265	3088	5562	3484	3280	4102	6255	6540	3322	3341	4405	3917	3663	3561	4653	5312	4270	4237	4794
GAPDH	4462	4075	3700	3563	5212	5651	4739	2670	2669	4541	4232	4525	3175	5101	6357	4798	3917	5793	6182	5709	5240	5730	7278	4349	5817	5634	5947	6304	4945	4883	5976
SRRM2	4462	5876	4244	2926	8006	4308	4424	4108	3959	3847	3423	3392	3122	4412	7618	3350	3509	4239	5355	6219	2400	3451	4957	3480	4055	2926	3823	4378	4190	3562	3780
ASGR2	4448	5898	4978	3112	6085	9182	3821	4410	4925	4453	3670	4579	5357	5280	8156	4462	2813	5662	5674	7263	4541	3876	5203	4012	4536	5363	5027	5243	5572	5990	4138
RPL12	4439	3365	2648	2353	4238	4852	3521	2530	2535	3560	2178	2849	3528	4140	6898	4251	2483	2999	3278	4453	2715	2670	3764	2933	3762	3811	3981	3783	4253	4723	4024
LOC785762	4437	5311	2473	2988	3670	3911	3726	2844	3387	2708	2265	4117	3887	3525	4369	3397	2786	3773	4651	4565	3122	3198	3859	3109	3561	6429	4250	4033	3545	3792	4089
METTL7B	4421	4641	2528	2780	2870	2893	2777	2524	2054	3980	2332	2778	2920	3301	4418	2403	3225	3798	4753	3095	2867	2702	4642	2696	3296	3572	4053	4085	2608	2916	5405
ATRX	4418	6049	4428	3726	5064	4538	4151	5177	4255	4030	2633	3841	4087	3999	6248	3620	3274	3990	5400	5733	2794	3701	4936	3282	3789	4446	4866	4401	4331	3840	4146
HMGB1	4392	5568	3385	3213	5027	3899	3271	3917	4031	3627	2898	3394	3450	3336	6886	3414	3315	3421	5142	4635	3640	2916	4283	2861	3979	3577	3514	4143	3766	3702	3478
LOC506828	4391	5181	3935	4747	5387	2856	4195	4993	3977	3649	3446	4329	4459	4063	6097	4632	3870	4588	5017	5870	3600	5432	6527	3066	5775	5028	6298	7740	6053	3996	5769
HSD17B10	4382	4354	3205	3530	5173	5147	4380	2694	1749	4296	3653	4284	3750	4919	5269	4806	4055	5918	6346	5856	5025	4758	7324	4587	4623	5396	6260	5517	5247	4843	5895
ATF5	4377	6007	2760	3483	3463	2334	2597	2134	5647	3151	2756	4485	3864	2148	7340	3298	2286	3321	4343	3529	1851	1884	2787	2475	3995	3699	5509	6671	4318	2715	4413
RPL30	4373	4980	3593	3022	4460	3881	3674	4291	4024	3441	2719	3347	3840	3174	6257	4203	2849	3958	4399	4712	3130	3544	4997	3153	4096	4301	4363	4200	4474	3474	3663
ACSL5	4365	3626	2702	3904	3084	3289	3494	1936	2337	2967	2417	3905	3497	2722	4599	3160	2586	4548	4397	3624	3494	2754	4062	3121	2823	5365	5069	3673	3081	2661	5348
KEH36_t22	4358	6840	3402	6074	3980	4909	5540	5978	6239	6136	4061	3811	6847	6190	4217	4234	3696	7987	7490	7304	4878	7465	4781	6936	8165	7064	8839	5465	5695	3178	9034
RPL9	4350	5571	3885	3492	4652	4996	3347	5218	4540	3857	2741	3749	3594	3277	6291	3765	3151	3932	4921	5636	3006	3287	5016	3097	3664	4363	4654	4539	3930	4411	3879
ATP5F1A	4346	5593	3556	4183	3834	4646	3384	3628	3732	4136	3072	3672	3355	4000	4894	4068	3378	4783	5125	4669	4035	3443	5486	3491	5050	3804	5020	4941	3985	4106	4264
CD81	4333	4726	3804	3139	6499	6353	4088	3786	3021	4138	3269	4502	3672	4549	6617	4345	3772	5603	4893	5899	5088	3937	6322	4038	4824	5388	5744	4775	4162	4702	4642
CCDC152	4307	1958	2643	1339	1712	6773	1547	2734	3385	2405	1969	4324	3505	4638	4395	3716	2363	3884	4350	4929	1098	1343	5502	2198	2084	4789	1664	8747	6109	1697	2772
RDX	4303	4954	3026	3628	4210	3725	3626	4057	3529	4818	2696	2817	3069	3500	6655	2775	2724	3233	4263	3774	2894	2690	3853	2636	3534	3030	3868	3520	2773	2815	4362
LOC508628	4279	5556	3822	3005	4656	4493	3914	4270	3678	3389	2542	3364	3579	3316	6312	3849	3383	4684	5243	5406	3321	3524	5317	3076	4089	4704	5127	5007	4216	4167	4754
P4HB	4268	4104	1925	3126	3284	4642	3590	2987	2375	3430	2404	2905	3164	3370	4508	3417	4035	4056	4827	4109	3312	4248	5367	2900	4482	3972	4428	4609	3868	3109	3921
LMAN1	4230	5164	4352	3467	5325	5284	3781	3650	3533	4634	3079	3136	4166	4555	6846	3836	3321	4907	5314	4384	3457	3885	4793	2831	4087	3545	3738	4037	3705	3368	4027
AKAP9	4223	5507	4212	4284	5088	4842	3779	4675	5027	3946	2933	3424	3704	4135	6543	3922	3048	4115	5902	5588	2810	3478	4603	3316	3724	4175	4992	5151	4070	3895	4271
HSD11B1	4220	4649	4802	3236	4375	2636	3701	4510	4320	4499	4062	3251	3833	3200	6716	3755	2620	4897	5649	3876	3224	4060	5471	3875	3751	4284	4645	4201	4095	3532	4484
SLC22A1	4218	5840	4379	3191	5549	6102	4336	3915	3092	3893	3900	4663	4144	5185	7135	3103	3667	6658	6621	5454	4701	3998	7154	4466	4168	5600	5387	6159	4613	5493	4458
LOC782479	4214	5363	3960	2813	4206	4652	3422	4578	4133	3210	2176	3930	3757	3370	5899	3635	3483	4237	4997	6884	3023	3294	4793	3020	4055	5071	4732	4478	4035	5319	4220
SLC25A13	4209	5427	2791	3181	4302	3642	3022	3103	3158	3642	3122	3226	3546	3822	5635	2835	2723	3618	4415	3343	2990	2493	4178	2643	3482	2931	3270	3667	3419	3113	3803
RPS5	4206	3964	4036	2912	6580	5623	3707	3028	2528	3915	3289	3596	3660	4808	5643	4473	2789	5241	5415	6643	3985	4466	6144	4107	3884	4583	5176	5451	5118	4592	4109
MUT	4205	5837	4145	3851	4504	4687	3731	4758	4454	4123	3481	4063	3810	3520	5532	4360	2569	5210	5503	5215	4228	4361	5806	4099	4838	4465	4533	5178	4610	4278	3665
CSDE1	4172	5333	4223	3231	4868	4184	3442	3340	3584	3989	2893	3346	3709	4459	5311	3984	2959	3846	5130	5168	3686	3515	4816	3167	4055	3756	3848	4280	4345	3733	3459
HSPE1	4163	4988	3570	3688	2841	3975	2949	3377	3717	4178	3052	3645	3560	3306	6408	2712	2409	4355	5435	3934	3338	3005	4480	2668	3961	3247	4236	4226	3585	2971	3372
PON3	4149	5427	4342	2837	4542	5339	3303	4559	4471	4069	2941	3567	3771	4630	6085	3226	3278	4278	5689	4299	3497	3625	5427	2820	3498	3319	3915	3158	3374	3956	3201
GRN	4132	3194	3206	2320	4228	6265	2838	2293	2522	3356	2494	4535	2909	3290	4217	3657	3248	4034	4794	5483	4140	2727	4584	3135	3755	3471	3868	4895	3054	4588	3427
HSPD1	4129	4367	3281	3358	3211	4109	3517	3889	3504	4125	3126	3443	4111	2767	5459	3417	2146	3617	4953	3565	3332	3022	5052	2691	3578	3646	3905	4186	4158	2444	3290
TMED9	4126	4931	3280	2778	4314	4184	3295	3170	2870	3722	2345	3745	3639	3586	5441	3155	4200	3912	5506	5419	4226	3274	5000	2871	4027	3776	4213	4588	4170	4358	3841
YWHAB	4126	4509	3200	3650	4880	4495	3635	2877	3337	3956	2541	3372	3728	3955	5382	3517	3333	4214	5180	4746	3363	3786	5035	2736	4480	4005	4366	4400	3552	4025	4455
SRRM1	4119	4982	3419	2603	4891	3996	3282	3217	3181	2823	2341	2735	2772	3207	5497	2754	3004	3319	4005	4055	2290	2655	3859	2786	2935	3328	3468	3903	3211	2809	3850
CYP51A1	4105	5766	1786	5715	3876	9469	4300	1651	3947	4280	3659	3380	4655	6365	3590	2353	4227	4010	6984	6496	2977	3766	4295	4715	2848	3496	6307	5872	5675	3802	5301
PRRC2C	4075	5449	3916	3194	5805	3815	3874	4108	4703	3694	2432	3128	3286	3381	6424	3460	2910	3780	4825	4594	2466	2697	3621	2573	3392	4038	4104	3768	3506	2988	3240
TMEM123	4071	4823	4422	3416	5231	4909	3534	4877	3924	4251	3285	3013	3971	3658	6364	3328	2461	3785	5620	4920	3140	3771	5154	2693	3973	3616	3806	3624	4301	3309	2999
HAO2	4056	6238	4353	2518	4617	2316	4242	4077	3947	3515	2481	3171	3883	2533	7219	4068	2739	4178	4787	6261	2272	4055	5680	3613	4302	3287	4668	4216	4690	3902	4112
LOC101906565	4044	5550	4774	3710	6048	5489	3909	5308	4830	4296	2136	4052	4631	3941	6794	3173	3373	4160	4423	6053	4372	3038	4199	3012	4621	4838	4192	4083	4400	6022	3341
ACAT1	4040	5604	4137	3231	3454	4173	3294	3964	4199	3502	2915	3443	3813	3673	5264	3849	2328	4904	4434	3959	3658	3293	4997	3408	3813	3633	4245	5012	3959	3522	3711
LOC112441473	4028	4224	3589	2465	2432	2506	2600	1936	2366	3075	2798	2593	2330	2438	3291	2437	1869	3831	3655	2542	1844	2011	2650	1772	2230	3377	3572	3948	1842	2418	3207
MGST1	4028	5093	2850	3521	3194	3768	2270	2916	3491	3480	2288	3343	2886	3679	3625	3333	2287	4692	4722	3836	3479	2467	4786	2939	3154	3975	4561	4236	2700	3226	3827
CANX	4026	4675	2492	4194	4494	4404	3624	2533	2837	5477	3288	3296	4289	4240	6239	2793	4005	4305	6014	4569	4569	3743	4749	2985	4826	4107	4295	4685	4102	3700	4159
TKT	4026	7152	3107	1919	3051	2075	2638	1404	3019	3899	2149	2490	3823	3084	4672	2572	4150	5412	4704	4587	1942	2257	3810	2832	3835	2518	2712	4090	4059	3747	5298
TAT	4009	3350	2492	2694	3340	2856	3197	3461	1939	2904	2244	3101	3212	3010	3090	3876	2257	3869	5147	5079	3912	3663	5158	3961	3320	3309	3799	3255	4392	4940	4236
DDT	4008	3531	3513	3156	6284	5610	4185	2662	2134	3906	4465	4691	3905	5097	5750	4540	4412	6265	6727	7363	4989	4342	7995	5085	5502	6045	6935	6151	6018	5584	6329
EIF5B	3997	4669	3227	2782	3852	3471	2919	3789	3771	3332	2500	2608	3069	2392	6341	2674	2814	3252	4310	4402	2374	2305	3818	2005	3229	3463	3702	3662	2818	2930	3451
COL18A1	3971	4165	4557	2664	5079	5482	4355	3439	3189	4237	3481	2674	3430	5345	7049	3233	2674	5458	4323	5397	3816	4611	4341	2429	3799	3645	3758	3224	3929	3734	3697
MSMO1	3955	5911	1849	3817	3525	7240	3697	1653	2437	3513	2404	3634	4875	5406	3975	2276	2720	4926	5761	5289	3286	4097	4126	4858	3038	4944	5394	5356	4780	4799	7187
CD5L	3946	3941	3367	2741	5160	4229	2913	3409	3124	3167	2107	2677	3344	2562	3956	3350	1802	3361	3687	4358	3084	2345	3248	2493	3214	2761	3215	2953	3456	2638	2576
SLC38A4	3930	4581	2823	2413	3222	4442	3395	5449	2743	2806	2919	3705	3398	2658	3432	4249	2236	3701	6007	5603	3324	4333	5358	3632	3673	4335	3728	3860	4083	3709	3159
LAMP2	3928	5214	3512	2555	4432	4383	3121	3209	3769	3900	2756	3329	3275	3361	6057	3364	2670	3844	4498	5172	2802	3084	4373	3090	4013	3353	3636	3567	3511	3708	3497
SEPT7'	3924	4780	3032	3240	3335	3467	2751	3864	3235	3789	2521	2997	3140	2787	4493	2843	2506	3348	4542	3804	2671	2526	4177	2668	3168	3666	3843	3984	3018	2859	3751
AZGP1	3908	3830	2629	1699	968	3086	1389	2320	1215	3609	2119	2760	2757	1490	3843	5234	3773	3933	7378	2559	2902	2917	4988	2353	3985	2617	3029	4546	3097	1097	2674
TM7SF2	3907	5061	3173	2518	4234	6146	3165	1508	2190	3108	2865	3866	4571	5100	4747	3291	2929	5205	5235	5744	3353	3182	3744	3615	3262	4179	4499	5054	4150	4168	4079
RPL8	3903	3440	2961	2453	5723	4815	3121	2561	2209	3311	2521	3378	3562	3843	5427	3989	2913	4050	4304	5624	3555	3692	5269	3267	4152	4539	4279	4765	4605	5025	3583
XIST	3890	4937	3464	2661	3793	2664	3763	3005	2804	2799	2312	2407	2967	2857	4161	3450	3674	3053	4685	3142	1576	2789	3720	2792	3391	2621	3022	3492	3679	2168	3273
RAD21L1	3887	4232	3872	2376	3681	4115	2977	3790	3107	3532	2125	2876	3304	2874	4636	3336	2360	3138	4105	4195	2755	2430	3710	2301	2893	3394	3306	3128	3157	2731	3156
RPL15	3875	4051	3754	2605	5705	5343	3857	2860	2665	3742	2821	3410	3749	4459	3785	4060	2960	5114	4634	6289	4015	3860	5569	3461	4998	4276	4875	4789	4685	4837	2677
ST3GAL1	3869	3772	2969	2359	5187	3513	2893	2149	2670	3428	3468	2124	2001	3671	5593	2565	2882	3392	3604	3301	2791	2339	3321	2083	3617	2453	3038	3319	2920	2574	2923
RPL35A	3866	4836	4269	2933	4708	5623	3676	4800	3884	3946	2907	3697	3942	3421	7092	3518	2650	4009	5006	6771	3734	3600	5422	3214	3821	4693	4740	4531	4549	5191	4188
LUC7L3	3857	6392	4040	3465	6080	3861	4218	3724	4789	3314	2984	3531	3365	3435	7915	3354	3818	4234	4414	4548	2371	3004	3368	2630	3560	3891	4326	4637	4004	3317	3939
GATM	3849	5262	7976	4942	7390	7222	4700	6856	6872	6455	4611	4141	5955	6360	17093	4530	1502	4169	3842	4662	2687	2832	3354	2818	3086	4779	4459	3944	3459	4285	2529
C23H6orf106	3829	5133	4150	3010	5168	4031	3731	2819	3494	3449	2324	3536	3517	3735	5154	3623	2919	4616	4551	5361	3154	2691	4548	3409	3928	3830	4095	3996	3586	4189	3604
HNRNPK	3824	4734	3163	3034	4875	3893	2920	3664	3638	3825	2795	2997	3282	3349	6285	2889	2347	3504	4505	4355	2931	2868	4405	2795	3470	3341	3797	4057	3476	3737	3645
SURF2	3822	4203	2473	2501	1255	4311	2501	3371	1849	558	2214	2205	99	1770	6082	608	627	1845	4370	2000	3878	800	537	2629	1844	538	1568	628	345	1111	2584
SMARCA2	3819	4916	3926	2575	4343	5086	3934	4331	3832	3188	2979	3218	3090	3229	5977	3558	2593	3953	5118	4703	3311	3029	4383	2898	3462	4035	3754	3523	3852	3053	2744
ATP5F1B	3813	3970	3359	3161	3657	4793	3213	2686	2892	3821	2848	3964	3005	4031	5291	3957	3099	5064	5147	5917	4310	3599	5819	3442	4891	4592	5025	4661	4107	4970	4725
PYGL	3813	5251	4312	2723	4873	4312	4027	3993	2810	4420	2962	3771	4221	4945	6716	3827	3139	5360	4859	6040	4448	5835	6145	4132	4764	3696	3092	6067	6280	4504	3931
DDX17	3811	4835	3898	2765	5481	4069	3730	3325	3806	3222	2978	2916	2666	3308	6369	3316	2285	3632	4435	4668	2491	2736	4365	2880	3064	2744	3576	3676	3454	3071	3514
RPL27	3804	4568	3751	2800	3868	4745	2916	3296	3342	3752	2727	3232	3639	3670	5508	3815	2662	4103	4907	5631	3646	3349	4907	3154	3925	4073	4455	5068	4380	4427	4181
LOC525947	3803	3115	3165	1536	3884	4320	2825	2771	1356	3838	2522	2138	2470	2651	3297	3069	1615	3783	4459	4253	3206	3014	3676	1459	2551	2510	2705	2887	2842	3009	2759
ROCK1	3795	5366	3516	4128	4350	3741	3681	4124	4108	4458	2893	2970	3253	3569	6446	2755	3262	4098	4580	4177	2607	3306	3893	2450	3948	4153	4514	4517	3374	3134	4156
RPS27L	3784	4042	2529	2133	3140	2243	2126	1936	2098	2370	1834	2625	3044	2663	3229	3377	2158	2877	3442	4157	2408	2518	2903	2603	2921	2719	3348	3684	3438	2649	3005
RRBP1	3775	3323	2382	3082	6212	4805	3162	2527	2396	4247	2939	3354	3336	3626	6202	3278	3659	3763	5024	4731	3567	2845	3837	2533	3084	3204	3667	4028	3408	2647	3008
JSP.1	3771	2763	4819	3447	25	12447	2318	0	3029	6018	3013	5226	3206	0	4973	3241	2423	8209	7318	0	9827	2738	10	8954	4143	7713	5369	3591	3631	9	4418
RPS20	3771	4510	3428	2692	4128	4571	2864	3836	3155	3287	2491	3104	3224	3094	5382	3590	2545	3796	4476	4865	3043	2971	4387	2981	3544	3698	3941	4552	3710	3671	2893
ALDH8A1	3733	4572	3123	3113	2838	3162	3490	3492	2665	3056	2403	2426	3285	3303	4167	3332	2204	3484	3828	3188	2604	3335	4354	2688	3326	3185	3767	3321	3397	2698	3638
SLC31A1	3719	4833	3722	2977	4491	5174	3370	3984	3212	3311	2618	3529	3661	3743	5244	3117	2930	4334	4638	4670	3143	3046	4447	3033	3347	3563	4405	4041	3540	3837	3598
PNRC2	3702	5412	3820	3471	5306	5665	3450	4652	4506	3952	2852	3881	3680	4085	6195	3199	2943	4049	4938	5915	3884	3161	4605	3128	4030	4246	4760	4404	3876	4697	3872
MIA2	3694	4821	2615	2581	3295	3927	2783	3132	1815	2883	2065	2941	3193	3596	4068	3247	2423	3536	4983	4071	2587	2765	3459	2482	2606	3162	2945	3377	3612	2563	3560
CROT	3685	4846	3602	2406	3950	3721	3545	4862	3291	2879	2161	2609	4441	3582	5319	3544	2405	3798	4258	5075	2362	5110	4521	2635	2941	2949	2988	3938	4216	3381	3351
PDIA3	3673	3649	2145	2242	3415	2917	2667	2466	1622	3190	1952	2378	3109	2673	3482	2825	3230	3105	4546	4398	2336	3036	4512	2371	3303	2505	3004	3351	3417	2395	2542
JMJD1C	3650	4131	2734	2155	2713	3084	2761	3020	2142	3275	1477	2571	2746	2611	3131	2922	2472	3031	4111	3631	1817	2902	3310	2625	3096	3130	2837	2921	2998	2518	3225
SHMT1	3644	5731	4693	3664	4882	4948	4099	7111	6317	4955	4177	1150	3793	3647	9606	3608	2823	4845	6269	5926	2839	5182	7029	3092	4287	3832	4831	4734	4417	3561	4680
SYNE2	3633	5053	4906	2503	4026	3271	3033	3600	3543	2755	2160	2684	2878	2965	3662	3737	2634	4706	4145	4087	2388	2851	4299	2492	3649	2694	2965	3307	3409	2318	3112
EIF3A	3596	3903	3286	2640	4142	3041	2714	3069	3984	2936	2194	2392	2760	2625	6937	2691	2234	3068	3579	3878	1886	2069	3033	1783	2753	2783	3105	2973	2617	2383	2631
CREG1	3590	3974	3455	2910	4016	4444	3203	3565	3058	3670	2424	2867	3578	2863	5621	2953	1843	3544	3879	3575	2544	3031	4172	2192	3058	3223	3360	3700	3453	2471	2516
SRSF11	3583	5251	3519	2441	4606	3580	3579	4169	3845	2864	2277	2954	2855	2930	5712	2874	2867	3346	3893	4803	1843	2580	3207	2479	2954	3352	3294	3581	3334	3520	3093
TM4SF4	3580	3572	2948	2426	4022	2951	2827	2510	2741	2850	2287	2786	2856	2891	4782	3476	2383	3405	3619	3868	3094	2758	4081	2770	3383	2912	3839	3244	3162	3442	3511
OAZ1	3565	3750	2874	3393	6391	6590	3685	3007	3154	3682	3093	3976	3567	5916	6771	3132	3376	5275	5066	6071	4552	4114	5984	3793	4601	5177	5850	4756	4732	5157	4557
BBOX1	3552	6227	3381	3405	3603	4097	3559	3655	2755	3559	3125	3440	3895	4198	6418	2719	3316	3946	4887	4163	3301	2947	4428	3207	3171	3747	4686	3845	3886	3997	4607
UTRN	3536	4984	3834	2892	4067	3651	2962	3138	3127	3175	2462	2284	3183	3266	6233	2346	2432	3420	3263	4255	2100	3244	4035	3013	2116	3025	2741	3024	3962	2568	3614
CES2	3533	2569	2681	1957	3027	2535	2697	1787	1799	1719	1946	2734	1979	1910	3988	3399	1867	3761	3644	3286	2785	2563	3206	2533	2789	3038	3780	3878	3001	2553	3398
DST	3528	4541	2960	2293	3388	3008	3098	2626	2358	2389	1982	2138	2435	2526	3848	2523	2578	3135	3849	3064	2090	2221	3062	2380	2316	2247	2772	2877	2534	2078	2699
MRPL23	3512	3978	2528	2730	4191	5006	2752	2003	2390	2693	2310	2149	3001	3791	4277	2492	4096	4619	3256	5112	3864	2636	4009	1464	4792	4714	4512	2351	3255	4310	5180
ARL6IP1	3508	3962	3178	3342	4431	3500	2654	2616	2802	3186	2892	3115	2995	3648	4890	2277	2567	3659	4371	3186	3063	2748	4166	2469	3169	3015	3429	3681	3281	3154	3127
IDH1	3507	4250	2905	3328	3302	4526	2820	2456	2800	3224	2805	3694	3050	3842	5221	2800	2533	4323	4138	3541	2840	2419	4401	3209	3925	3333	4092	4282	3487	3808	3720
CALM2	3493	4536	3559	3218	3892	3754	3183	3622	3740	3957	2756	3070	3524	3228	5460	2726	2422	3526	4836	4039	3167	3095	4625	2455	3441	3443	3703	4704	3654	3346	3320
CCNI	3492	4060	4123	2676	4077	4771	3132	3985	3077	3249	2089	2694	2853	2554	5199	3148	2573	4523	3726	4721	3102	2749	4617	2634	3694	2871	3908	3641	2974	2975	3017
APOC4	3485	3463	2742	2966	6536	5251	4265	2469	2603	3346	3649	5020	3365	5529	4707	3344	3572	5428	6193	6866	5096	5640	6955	4129	6126	7532	6512	6598	5669	5434	6692
TCEAL8	3481	4167	2268	2626	2596	3357	2045	2467	2280	2250	1679	2772	2621	3102	3061	2328	4102	2952	3093	3926	2210	2356	2764	2176	3032	3053	3528	3919	2921	4048	3682
SERPINF2	3476	3203	3469	2522	5856	7029	3630	4217	2879	3819	3011	4141	3122	4648	6371	3294	3051	4798	5601	6626	3841	4428	6624	3724	4479	4523	4669	4061	4032	4295	3932
ATP5MG	3473	3988	3107	2738	3744	4505	2813	2834	2606	3228	2408	3083	2862	2879	4723	3018	2572	3260	4446	5035	3297	2966	4430	2639	3227	3114	3200	3740	3561	3845	3044
ABCB4	3467	4246	3240	3102	4392	5377	3040	3115	2897	4109	2464	3392	3428	4356	5720	2877	2016	3650	4229	3889	2888	2789	4153	2592	3274	3762	3656	3942	3495	3442	3676
BOLA-3	3464	5499	4771	3336	12220	125	5091	5969	3251	3461	2611	3073	3415	9721	5157	3121	4536	7621	5161	14622	136	5664	8462	129	4032	3687	6166	4066	3502	13510	5078
TM9SF2	3458	3225	2923	2288	3290	4300	2424	3282	2613	2822	2106	3177	2768	2264	4728	2610	2434	3198	4056	4579	3474	2463	4230	2156	3036	3253	2971	3489	2824	3931	2300
GPD1	3456	4230	2666	3299	3541	4911	3342	2688	2286	2916	2442	3031	3007	4071	5325	2920	2647	3364	2895	2333	2931	2091	3138	2387	3360	3120	3953	4272	2469	2678	3982
FBXO21	3447	4262	2378	2832	3523	2737	2513	2276	2613	3641	2698	2424	2411	2213	4925	2557	2186	2366	2870	2577	2176	2246	3080	2225	3024	2263	3132	2971	2455	1853	2813
RPL3	3443	3851	2778	2453	3301	3740	2716	1943	2407	2916	2259	2778	3042	2741	4037	3073	2536	3187	4064	4615	2695	2428	3380	2454	3273	3293	3642	4058	3505	3711	3236
SERF2	3440	3177	2001	2199	4909	6468	2966	3230	2024	3284	2811	3756	2807	4521	5083	3495	3136	4678	4296	5335	4197	3291	5727	3365	4087	4381	4670	4410	3886	4101	4354
TOMM22	3433	4151	3616	2632	3046	4310	2589	3209	3338	3827	2427	3055	3455	3049	5737	2668	2148	3361	4149	3385	2284	2140	3373	2467	2664	3187	3095	3526	3315	3340	2901
OS9	3428	4675	3447	2667	3805	3632	3127	3490	2973	3049	2463	2760	3029	3285	5362	3146	2518	3717	4392	4073	2647	2702	3771	2607	3031	3018	3414	3221	3127	2984	3045
STOM	3425	3284	2877	1774	4026	3860	2865	2323	2395	2570	2626	3772	2731	3450	3959	3469	2347	4013	4068	5344	2966	3211	4878	3351	3019	3536	3573	4034	3603	4012	3044
TAX1BP1	3425	3561	2684	2372	3233	3083	2175	3114	2632	3292	1702	2181	2469	2735	4206	2184	1708	2485	3659	3348	1991	2041	3185	1812	2119	2625	2619	2508	2168	2226	2388
LOC540615	3409	3662	2147	2684	2171	4121	2835	2268	1376	3627	2412	2756	3097	2936	4878	2218	2050	3444	4947	2725	3274	3263	4431	2353	2141	3442	3517	4163	3569	2427	3892
TMSB10	3390	3303	3122	2803	5885	5005	4042	3136	2457	3934	1736	3485	4396	4646	6094	2869	3276	4809	4314	6773	3839	4448	5174	2821	4846	5951	5115	4093	5506	5645	4473
CDV3	3384	3953	3227	2457	4433	3434	2872	2903	3591	3328	2357	3166	2971	2681	6039	3165	2041	3250	4131	5689	2884	2134	3722	2274	2868	3069	3014	3527	3112	3674	2760
SLC39A14	3381	3648	3181	2378	4004	2647	2577	4614	3842	3980	2684	2276	2931	2615	7012	2588	1748	2862	4222	3303	1745	2287	5129	2231	2895	2575	2914	2288	2965	2015	2838
LOC782776	3374	3949	3465	2437	4133	4111	2725	3790	2978	2835	2245	2721	2969	2606	4935	2580	1975	3165	3786	3899	2469	2368	3672	2351	2697	3342	3735	3363	2828	3170	3299
KMT2E	3361	4740	2985	2408	3835	2704	2743	2699	3073	2408	2064	2147	2436	2378	4059	2591	2395	3080	3474	2711	1669	2141	2932	2002	2760	2549	3068	2935	2467	1681	2535
LIPC	3354	3634	3304	2230	2053	2359	2066	1904	2587	1824	1830	2351	2051	1858	3657	3025	2088	3563	3243	2919	2031	2069	2846	1972	2978	2799	3386	3594	2221	2441	3258
ANG2	3352	4489	1846	1808	7171	4170	5028	2136	777	2730	3464	4229	4623	4914	6329	2575	4084	3474	5901	7054	5239	4980	6908	1253	1838	4903	2827	3887	4855	5250	4992
MARC2'	3330	3775	3563	3067	3768	3062	3703	5219	2483	3474	2882	2380	2445	2403	5663	2491	1777	3448	4388	4155	2297	2998	4764	2309	1746	2262	4394	4123	2608	2951	3317
LAPTM4B	3328	3337	3271	2456	3969	3719	2748	3048	2559	3252	2448	3204	2572	2970	4875	3356	2322	3628	3588	4542	2756	3078	4522	2907	3419	2830	3760	3404	2998	3137	2788
PCYOX1	3327	3691	4456	2753	4494	4000	3004	3115	2726	3095	2368	2817	3212	3483	5137	2885	2136	5010	3925	3903	3027	3107	4170	2661	3380	3062	3423	3096	3276	2909	3098
MIA3	3321	4640	2717	3386	4030	4217	2811	3642	3379	3110	2735	3120	2944	3787	6378	2503	2674	3823	4730	3688	2908	2343	3950	2831	3211	3552	3689	4252	2748	2991	4137
SARAF	3319	4274	2319	2618	2432	4087	2820	2327	2543	2555	1954	3288	2768	2684	3970	2557	3232	3912	5235	3881	4213	2959	4840	2755	3663	4107	4068	4175	3359	3719	3444
PNP	3300	2956	2820	1614	3740	2626	2691	2260	1942	2061	1970	2480	2101	2192	2948	3701	2155	3713	4164	4832	3081	3266	4172	3060	3123	3151	2999	2886	3313	3129	3524
GOLGB1	3285	3684	3264	2698	4219	3665	3025	3350	3629	2584	2360	2197	2806	2715	5601	2517	2586	2979	4676	3672	2147	2621	3254	2526	2827	2553	3105	2992	2878	2457	2931
SLC27A2	3284	3819	3128	2519	3068	3314	2845	3568	3321	2331	2228	2800	2803	2981	4678	2688	1515	3550	3481	3186	2232	2532	3292	2475	2490	2807	2886	3071	3073	2948	2462
SWAP70	3284	3037	2720	2245	2674	3433	2491	2006	1708	2100	1658	2400	2109	2082	3107	2318	2092	3018	3547	3986	2888	2168	3050	2252	2557	2625	3030	2752	2258	2818	2442
LOC530553	3279	4024	3121	2932	3042	2149	3840	2724	2619	2630	2738	2891	4279	2948	5995	2131	2260	3770	4821	2620	2921	3352	4167	2822	1874	3781	4110	3403	3652	2878	3862
FDFT1	3273	4354	1308	3592	3604	6554	3861	1263	2983	2813	2896	3145	3210	4279	3440	1624	3491	3001	4181	3061	1340	2232	2964	2632	2292	2760	4554	6176	2971	2412	3839
ASS1	3262	3321	2799	1966	3632	3349	2876	2181	1959	2565	2665	2922	2789	2317	3895	3900	2684	3342	4015	4268	2462	2386	3679	2558	3029	2449	2828	3071	2897	3500	2788
CLTC	3260	3937	2947	2744	3340	2652	2548	2876	2590	3177	2035	2371	2820	2639	4638	2314	2580	2951	3451	2908	2337	2484	3162	2187	2486	2845	2935	2823	2840	2130	3001
PCBD1	3259	3941	2626	2965	2636	3527	2642	2458	1994	3586	2848	2802	2372	2798	4130	2533	2119	3737	5013	2798	3294	2417	4512	2507	3368	3375	3951	4064	2636	2340	3939
SSR1	3257	3724	2420	2756	4180	3769	3447	2657	2785	3288	2179	2745	2904	2951	4900	2683	2946	3023	3849	3999	2881	2976	3371	2108	3169	2970	3115	3046	3546	2854	2658
NBR1	3253	3891	2889	2242	3873	3213	2676	3006	2583	2889	2043	2886	2957	2770	4109	2748	2173	3232	4450	4660	2452	2619	3583	2016	2808	2943	2778	3042	2788	3318	2413
PPIG	3248	4122	2810	2465	3256	2993	2552	3572	3053	2547	2029	2630	2459	2193	5098	2328	2242	2594	3670	3679	1921	2114	2901	1958	2476	3160	3266	2998	2620	2342	3316
ATP5PD	3246	3351	2666	2693	2747	3352	2287	2602	2392	3245	2165	2789	2710	2686	4122	2876	2061	3442	4066	3798	2843	2785	3994	2372	3194	3235	3739	3845	3166	3156	3297
GSTK1	3234	3064	3512	1944	4215	2773	2819	3093	2696	2603	2467	3042	2536	2611	4585	2853	2514	3437	3976	4571	2799	2644	4283	2526	3398	3516	3597	2798	3369	4024	3233
MAOB	3232	2835	2864	1708	3491	3072	2527	2001	1560	2568	2465	2364	2253	2657	3335	3001	2061	3459	3984	3005	2448	2339	3630	2754	2837	2514	2519	2858	2619	2809	2513
LOC100299281	3231	4006	3029	2662	2559	3119	2577	2712	3231	2549	2247	3009	2566	2138	3682	3060	2268	3844	3977	3159	3548	2585	5126	2793	3493	3260	3803	3680	2722	2815	3798
HIST2H2BE	3226	3689	2930	2502	4222	3408	3770	3185	2691	3251	2185	2590	2525	2445	4873	2379	1814	2707	3665	3778	2323	3272	3477	1981	2369	3048	3614	3192	2479	2455	2731
EBP	3222	3640	1677	2578	2063	3832	2323	1441	1913	2172	1584	2462	2220	2861	2786	2034	2560	2972	4012	2957	2552	1872	2692	2374	2491	3113	3477	3279	2369	2528	3362
ATP5IF1	3213	3898	2502	2576	2828	3310	2744	2809	2391	2583	1898	3038	2883	2947	3850	2904	2732	3458	4340	4382	2786	2749	4162	2849	3266	3343	3400	3932	2944	3512	3423
NFIC	3212	3643	2059	2021	4109	2953	2400	2528	2702	2710	2261	2146	2198	2372	4868	2666	2733	2759	3428	3467	2008	2217	3403	1924	2990	2315	3058	3351	2306	2124	2497
CYB5R3	3209	4006	3552	3225	4401	4226	4014	2220	2591	3100	2760	3185	3021	3579	4165	3365	2627	5278	4060	3785	3860	3746	4830	3275	3868	3720	5420	5013	3909	3733	4492
VCP	3196	2752	2099	2635	4903	3923	2284	1990	2363	3765	2353	3642	3263	3999	4944	2750	2042	3153	3564	4254	2732	1974	3614	2705	2680	3770	3007	3559	3089	3467	2853
PSMD1	3186	4196	2596	2754	3375	3059	3072	2793	3119	3287	2171	2869	3535	3457	6134	2353	2652	3126	4071	3686	2415	2444	3387	2181	2731	3791	3340	3383	2913	2876	3854
CAST	3184	3705	2930	2140	3520	3122	2445	3413	2318	1990	2165	2451	2412	3099	3377	2529	1981	2881	3341	3355	2336	2371	4091	2527	2082	2607	3124	2772	2656	2845	1986
PPP2R5A	3151	3787	2901	2763	3632	3185	2934	2765	2870	2611	2112	2437	3035	2777	4116	2521	2244	2719	3463	3415	2327	2359	2933	2112	2394	2535	3193	2779	2814	2538	3092
QDPR	3151	3358	2972	3522	3841	3296	3614	2098	1673	3455	3073	3232	2401	3272	4808	2512	2520	3636	4648	3624	2820	3271	3999	2539	2652	3718	4486	3259	3120	3060	3572
LOC100295883	3144	3127	2306	2004	2341	2726	1790	1618	2103	2143	1739	2413	1814	1888	2786	2127	1803	2377	2935	1920	1848	1552	2467	1709	2176	2253	2382	2457	1582	1954	2763
ALAS1	3138	4648	3515	2921	6818	4121	2355	2747	4187	1874	3567	2839	2917	3498	9694	2310	1503	4488	5676	4165	3165	2658	5310	2338	2169	3227	3558	3649	2553	2213	3720
U2AF1	3132	3339	2534	1989	2910	2154	2092	2091	2359	2026	1769	2460	2595	2616	3735	2279	1810	3144	3358	4191	2205	2160	2962	2031	2324	2956	2634	2481	3409	3751	2905
SDC4	3131	3291	3058	2300	7479	4533	3602	2850	2840	3251	2604	3064	3526	3387	6403	2832	2721	3251	3702	4539	2991	2302	4378	2363	3274	2828	3258	3335	3018	3312	2215
CES3	3123	2289	1554	1231	1957	2351	1336	810	2214	1735	1058	2239	1397	1639	3481	3117	1501	1868	1982	2338	1307	1277	782	2095	2803	2588	1760	1587	1577	1386	2884
SDHA	3123	3617	2867	2454	3312	3232	2610	2096	2065	2536	2954	3274	2310	3152	2798	3197	2784	4434	5299	4339	2537	2646	5338	3007	3590	3595	3715	4326	3138	3623	2563
PPIP5K2	3122	3306	2152	2024	2794	2132	2427	2252	2495	2132	2120	2465	2215	2142	4284	3197	2017	2683	3039	2812	1902	2230	2894	1760	3241	2701	2639	3010	2859	2212	2217
TOP1	3116	3125	2904	2194	3425	2762	2407	2986	3057	2888	1825	2203	2424	2300	5247	1941	1930	2791	3761	3319	2106	1857	3449	1944	2262	3058	3111	2794	2344	2660	2784
ALDH3A2	3101	3754	3646	1897	3111	3790	2761	3165	2859	3118	2347	2677	3070	3104	4405	2843	2141	3659	4023	3736	2233	2756	3446	2507	2661	3097	2973	2663	3119	3101	2636
HNRNPDL	3099	3941	2470	2176	3387	2468	2489	2787	2463	1954	1663	2054	2605	2414	3895	2537	1592	2770	3495	3396	1891	1941	3078	2167	2073	2011	2417	2839	2648	2392	1972
ALDH4A1	3092	3925	2737	2497	4009	6061	2529	2245	1820	2970	2913	3614	2733	3559	3983	3097	2518	4639	5557	5562	5225	2740	6592	3745	3913	3404	4429	5253	3196	4231	3333
BCAP31	3083	3199	2347	1688	2660	3108	2321	2165	2819	2228	2137	3203	2327	2646	3831	2657	2060	3396	4419	3672	2521	2586	4291	2603	2886	3285	2940	2972	2417	3076	2807
ALDH1L1	3081	3128	2909	2019	3558	4661	2523	1813	1991	2436	2323	2898	2218	3494	3228	2970	2235	4494	3084	3618	2931	2257	3212	2240	2829	3654	3782	2874	2435	3150	3584
NDUFA4	3074	3728	2846	2278	2881	3087	2470	2427	2622	2447	2093	2642	2453	2251	3429	2881	2338	3209	4220	3114	2618	2724	3817	2433	3237	3429	3659	3438	2708	2719	3225
RPS21	3074	3609	2789	2285	4694	4851	2880	2983	2148	3092	2412	3060	3447	3680	5282	3751	2543	3449	3958	5713	3629	3431	5148	2898	3513	4203	4090	3948	4447	4469	3120
MYL6	3069	4231	3027	2749	4600	3417	3281	2878	2460	2914	2095	3186	3015	3505	4664	3098	3020	4288	4457	4909	3282	2935	5042	2769	3626	3893	3927	3805	3586	4365	3719
ZRANB2	3067	4016	2791	2251	3503	2621	2771	2960	2984	2443	1693	2401	2474	2122	4976	2496	2522	2386	3350	3593	1797	1731	2867	1813	2562	2398	2903	3089	2326	2388	2417
SULT1C4-2	3058	2206	2528	2125	3208	4127	2229	3704	3699	3127	2326	2567	2285	2891	6284	3134	1617	2643	3808	3448	2548	2816	5326	2233	3014	2164	2691	2475	2275	2140	2091
CSNK1A1	3057	3548	3003	2464	3299	2998	2561	2545	2929	2708	2212	2437	2592	2779	4334	2579	2066	2905	3793	3411	2008	2545	3356	2073	2615	2662	3282	3217	2514	2448	2836
SERPINA10	3031	3679	3465	1735	4849	4498	2670	3666	2810	3423	2706	2579	3194	3357	5709	2584	2629	3073	4196	5508	2747	3073	3988	2557	3318	2596	2536	3127	3426	3101	3231
BRD4	3023	3378	2429	2272	4527	3482	3033	2221	2591	2825	2538	2546	2411	3098	5114	2566	2130	2926	3455	3343	2099	2085	3075	2053	2645	2509	2681	2872	2343	2655	2579
BREH1	3020	4355	2504	1550	2270	2611	2635	1953	2070	1694	1599	2085	2368	2324	3455	2387	2048	2336	3477	2150	2157	2060	2301	2043	1677	2147	2650	3049	2388	2378	1807
DEK	3020	4215	2978	2236	3690	2924	2587	3325	3236	2319	1837	2574	2728	2576	5401	2556	2095	3150	3596	3920	2405	2041	3389	2267	2919	3113	3147	2990	2658	2923	2719
HOOK3	3019	3963	4069	2363	4719	3287	2843	3709	3154	2319	2389	2305	3175	2815	5496	2805	1976	3651	3487	4334	1810	2041	3234	1811	2584	2476	3028	3664	3608	2221	3329
NCL	3013	3409	2718	2051	3054	2990	2375	2710	2585	2456	1637	2116	2424	2158	4210	2328	1818	2585	3301	3237	1970	1865	2703	1965	2367	2837	2768	2757	2307	2326	2503
RPL10A	3010	3671	2732	2358	3687	4062	2691	3339	2373	2879	2408	2789	2858	2928	5176	3324	2389	3475	3587	4087	2557	2547	4025	2437	2981	3258	3451	3698	3328	3464	3012
HSPA5	3007	4559	1739	4879	5192	2938	2795	1905	2792	7375	4843	3002	4848	3172	16706	1484	5532	2745	4970	3881	2927	4238	4495	2323	5110	2997	4375	4561	3027	2465	4837
EEF1D	3005	3139	2877	2028	3344	3240	2272	2112	2151	2551	1979	2441	2341	1950	4449	2498	2558	2888	2971	3297	2211	1785	2693	1915	2438	2703	3138	3114	2415	2780	2537
ANXA4	2995	3463	3227	2816	3340	2508	2750	3446	3009	2556	2355	2219	2693	2172	4804	3278	1919	3300	3225	3172	2413	3111	3531	2257	3263	2673	3508	3488	3311	2604	3182
UBXN4	2986	3853	2330	2709	3146	3014	2688	2898	3150	3223	1849	2389	3050	2642	5047	2072	2062	2998	3576	2890	2096	2259	3056	1962	2448	3257	3126	2901	2638	2104	2815
UBA52	2981	2160	2259	2257	6436	6593	3027	1849	1547	2805	3390	4072	2377	4873	4347	4100	3283	5293	4396	6514	5722	4322	6744	4434	4425	5576	5735	5118	4565	5077	4572
CBX3	2976	2482	2338	1821	2507	2054	1879	1691	2142	2156	1868	1899	2279	2087	3722	2306	1541	2307	2531	2224	1752	1426	2406	1434	2378	2191	2520	2394	2003	1909	2058
MORF4L1	2972	3379	2663	2443	3971	2666	2441	3030	2671	2755	2008	2392	2771	2526	4993	2426	2107	2457	3441	3506	2373	2268	3219	2102	2637	2504	2733	2710	2658	2487	2257
ENTPD5	2961	4065	2317	2554	2622	3178	2438	2252	2652	2634	2048	2611	2950	2639	4459	2254	2172	2837	3358	3234	2239	2362	3015	2492	2811	2843	3122	2957	2469	2347	3042
PPDPF	2961	3279	2520	1880	4138	3444	2588	2223	1970	2176	2096	2567	2269	2126	4177	2130	2636	2631	3275	3893	2240	1915	3018	1998	2647	3002	2998	3191	2439	3292	3015
LOC515551	2955	4401	2826	1805	3013	3240	2087	3362	2441	1901	1351	2824	3311	2329	3238	2708	1864	2917	4339	3946	2006	3157	3819	2983	2206	3008	2535	2744	3108	3569	2197
ATF4	2936	4155	2676	2782	3633	3249	2509	3232	3958	3581	2175	2384	2507	2557	7903	2109	2311	2556	2718	3254	2062	1850	3329	1682	2850	2464	3603	4009	2409	2185	3028
MKNK2	2922	3498	3574	2443	5530	4051	2995	2515	2572	2468	2764	2409	2896	3374	5878	3485	1914	3495	3654	3974	2972	2086	3593	2096	2495	2301	3348	3898	2896	2776	2568
GAMT	2912	2400	2064	2111	5045	4666	2992	2045	1607	2402	3004	3602	2636	3225	4498	3384	3038	3973	4483	4412	3045	3291	5448	3625	3262	4763	5132	4349	3607	3693	3988
MGC148714	2891	3818	2455	2326	2802	2829	2255	2438	2357	2787	2086	2874	2088	2471	3914	2219	2256	3245	4189	3543	2803	2661	4097	2315	3247	2995	3371	3651	2600	3393	3205
FDX1	2889	3823	2323	2151	2264	3091	2222	2378	2634	2258	1934	2901	2568	2085	3838	2264	2301	3301	3556	3166	2212	2220	3199	2200	2332	3088	3352	3403	2486	3061	3196
SMIM14	2880	3451	2071	2624	2583	3196	2491	4353	3058	4320	1770	1763	2964	2447	5490	2209	2112	2515	5433	2964	2345	2763	4189	1877	2486	2033	2697	3087	2561	1976	2461
ZADH2	2879	3901	2259	2310	3233	2637	2289	2045	2427	2711	2339	2346	2133	2635	3937	2490	2131	3025	3919	2520	2247	1916	3827	1874	2579	2556	2601	3376	2202	2194	2558
ATP5MC3	2875	3277	2008	2739	2497	2142	2212	2041	1560	2300	1778	2562	2197	2440	3109	2601	2217	3375	3849	3010	3069	2219	3919	2176	3192	2777	3454	3954	2633	2875	3629
FADS6	2868	3607	2759	1723	3422	3425	2364	2067	2154	2577	2072	2283	2065	2558	4335	2380	2576	3551	3633	3229	2754	2066	3252	1858	2804	2217	2914	3010	2321	2525	3154
LOC112444473	2852	3443	3011	2280	3182	3683	2244	3363	2888	2639	1947	2589	2441	1996	4572	2229	1822	2940	3158	3600	2090	1928	3164	2124	2566	2972	3301	3066	2415	2824	2493
ECI1	2848	3275	2406	1908	2713	4557	2237	2102	1692	3003	2235	2673	2149	3107	3468	3022	2239	3924	3857	3237	2960	2320	4259	2376	2712	3357	3262	3338	2908	2520	3054
PURA	2832	3048	2407	1737	2724	2869	1771	3010	3204	1794	1413	2555	2217	1628	4103	2300	2150	2470	2782	3884	1843	1632	2528	1571	2387	2951	3179	3053	2015	2912	2502
C1QA	2791	2616	2036	1973	4952	4558	2620	2562	2332	2797	982	3109	2938	2897	3442	2037	2102	2917	3085	4815	2641	2692	3351	2217	2844	3800	3624	2821	3343	3454	2999
GPC3	2780	3629	480	777	876	4736	1368	277	1172	1716	180	1643	3512	225	1123	2266	2716	928	865	1473	2527	1843	554	1848	2005	527	1278	5821	4053	221	703
MLXIPL	2777	3520	1993	1880	3258	2709	2581	2234	2622	1920	1588	2737	2143	2319	4415	2080	2611	2278	3269	4738	2144	1514	2717	1617	2271	2555	2756	3663	2096	3013	3045
ASPH	2771	2764	1785	2037	1659	3048	2326	2521	1854	1716	1320	1617	1626	1590	3421	2308	1759	1791	2345	1857	1742	2427	2549	1554	2360	1808	2627	2656	1779	1533	2237
CLINT1	2771	3741	2456	2422	2752	1972	2211	2535	2608	2664	2076	1807	2387	2727	4177	1854	2042	2135	3174	2293	1822	2020	3155	1735	2116	2242	2074	2336	2158	1660	2373
SLC9C2	2769	3055	229	1655	2544	3751	204	113	2109	74	1653	113	2109	100	3139	2047	1542	2480	115	2512	193	806	2330	1575	1868	170	118	2193	131	2357	1459
CTSZ	2753	4418	2662	1574	3581	1927	2787	2116	2867	3698	1912	2492	2903	3432	4774	2649	2949	3244	3698	3768	1627	2118	3448	2037	3827	3022	2281	3081	2781	3684	2933
SQSTM1	2746	2902	2678	1670	3014	2824	2359	2349	2852	2224	1931	2034	2383	2798	3694	2163	1183	2950	3483	3431	2393	1984	2976	2001	2284	2424	2230	2482	2116	2285	2278
ATP5PF	2745	3296	2032	2171	2308	2286	2285	2426	2193	2483	1558	2301	2241	1853	3630	2615	2318	3156	3492	3362	2187	2333	3198	1801	2924	3034	3319	3413	2397	2816	2922
RBM25	2743	4109	2257	2276	3362	1995	2440	2269	2617	1871	1479	1991	1946	2253	3791	2139	2471	2354	3113	2535	1415	1623	2282	1566	2071	2626	2775	2708	2308	1910	2789
PROS1	2735	3652	3020	2384	4579	4375	2913	3982	2606	3531	1827	2642	3000	2940	4934	2530	2131	3362	3458	4169	2636	3531	3821	2289	3104	3203	3272	3457	2814	2282	2644
LOC514257	2734	2726	2221	2272	2407	2670	2102	1669	1405	2293	1495	2000	2454	2721	2276	2395	1769	3318	3692	3125	3065	2100	3588	1898	2445	1933	3050	2930	2355	2789	2635
LOC101902561	2731	2688	2208	1475	2292	2362	1949	2470	2139	2102	1448	1870	2119	1847	3527	2295	1487	2116	2815	2918	1752	1891	2555	1628	1941	2473	2732	2825	2380	2072	2170
SET	2727	2925	2543	2144	3527	2763	2116	2146	2290	2703	1936	1884	2526	2361	4146	2191	1681	2610	3336	2902	2231	2298	2672	1975	2217	2132	2482	2909	2561	2158	2523
NFIB	2723	3693	2382	2413	3057	2357	2758	2502	2612	2610	2132	1940	2205	2480	4657	2277	2374	2348	3170	2831	1569	2239	3066	1891	2638	2330	2679	2384	2201	1732	2650
LDHB	2717	2051	2592	2917	4291	5117	2355	3009	2068	2911	1698	3192	1904	3425	6088	2196	1335	2481	2881	3870	2181	2167	2662	1586	2700	3427	3371	3442	1750	2176	2158
SORD	2711	3127	1652	2168	2329	2948	2078	2471	2463	1721	1820	3000	1753	2183	3036	2285	2021	3394	3583	2895	2740	2127	3557	2237	2646	2975	3799	3272	2339	2826	3147
EEA1	2708	3295	2925	1949	2965	2647	2191	2986	2873	2364	1692	2194	1993	2133	4230	2458	1736	2667	3064	3079	1877	1642	2635	1803	2196	2757	2774	2533	2289	2211	2097
INTS7	2708	3163	2024	1988	2071	2837	2271	1771	1716	2386	1727	1976	2285	2541	2594	2052	2363	2780	3913	2695	2061	2176	3238	1824	2461	2478	2943	2388	2509	2037	3275
SQLE	2707	4759	815	4037	3799	6766	3356	867	2658	3231	2602	2764	4099	5086	3175	1396	3917	3025	4928	5007	1870	2462	3151	3494	2324	3306	4894	7095	3936	2668	4491
NFE2L1	2703	2920	2866	2183	3493	3025	2511	2214	2922	2851	2212	2391	2731	2747	4924	2269	1682	3006	3528	3614	1910	2100	3285	2035	2947	2685	3187	2792	2660	2477	2128
TGOLN2	2695	3069	2072	1776	2394	2461	1988	2232	2069	2320	1675	1692	1846	2146	3616	2339	1607	2186	2702	2005	1854	1762	2403	1739	2128	1724	2016	2244	2278	1542	1971
F11	2682	3152	2306	1652	2691	2793	2126	2632	2491	1900	1624	2000	2155	1850	3335	2118	1975	2259	3260	3239	1689	1608	2961	1788	2420	2206	2427	2268	2082	2332	1915
SLC35E2	2681	3708	3033	1989	2199	3132	1968	2048	2136	2593	1778	2439	2304	2361	3165	1916	1994	3310	2980	1854	2184	1760	2658	1988	2066	2789	2729	2714	1978	1852	2388
COX4I1	2680	1942	2082	1885	3678	3749	2315	1727	1619	2315	2108	2595	1967	3074	3365	3017	2291	3346	3384	4213	2928	2677	4388	2625	3436	3675	3839	3632	3062	3242	3244
LOC782061	2672	4268	1680	1485	1718	3690	1925	2147	1885	1328	1381	3215	2751	2906	2316	1891	2095	2721	3643	2114	2187	1922	3384	1692	2586	4715	2305	3323	2585	2370	3113
LRP1	2670	2940	2238	2080	2849	3371	1987	2648	2133	2944	1841	2039	2079	2670	4266	2024	2053	3029	4103	3062	2011	2659	3220	1876	2450	2664	3066	2935	2156	1844	3356
HSPB8	2665	1816	2112	1388	2744	1237	1223	1202	2983	1654	2025	1641	1652	1397	4692	1804	1215	1872	1690	1713	1202	437	1563	1504	1622	1666	1905	1476	1993	1772	1404
EHHADH	2662	9247	2193	6669	6542	2881	1912	1877	7887	6726	5104	2770	7452	8621	2586	7591	5137	8195	3534	7585	6396	5082	9971	6419	7557	6883	7425	9665	7448	2910	7768
MYO1B	2655	3273	2368	2188	2680	2227	2323	2726	2370	3427	1901	2364	2436	2422	3585	2010	1692	2358	3256	2793	2072	2142	3643	2072	2744	2220	2371	2516	2344	2278	2320
HADHA	2654	2424	1684	2389	2432	2756	1988	1918	2362	2204	1591	1825	2216	2351	3659	2266	1430	2366	2597	2113	1814	1650	2752	1753	2346	2042	2683	2635	2012	1469	2761
LOC784007	2647	3374	2034	1999	2563	3460	2317	2657	2093	2255	1703	2038	2174	2242	3163	1972	2002	2506	3606	2436	2165	1992	3144	1782	2169	2483	2864	3097	1922	2203	2664
MTSS1	2647	2118	2101	1853	1763	2259	1354	1891	1723	2083	1078	1293	1392	1395	2016	2209	1129	2662	1791	1428	1011	1339	1835	1963	1718	1317	2102	1672	1433	1207	2209
BLVRB	2646	3114	1394	2104	2555	2377	2290	1145	1482	2269	1685	2780	2437	2511	3634	1823	2655	2867	3095	3315	2275	2036	3237	2003	2411	3306	3235	2909	2605	2596	3548
HDGF	2645	2790	1840	1805	2740	2304	2186	1623	1756	2469	1593	1811	2339	2643	3541	2071	1736	2473	3133	2784	2090	1865	2752	1707	2294	2058	2098	2698	2099	1891	2297
PDIA6	2645	3214	1281	2123	2108	2376	2058	1597	1238	2358	1330	2142	2208	2253	2598	1791	3182	2659	3759	3390	2914	2399	3713	1767	2987	2478	2734	2876	2586	2134	2033
SLC25A4	2642	2966	2089	1814	1988	2084	1827	1870	2414	2274	1387	1931	2105	2116	4518	2265	2134	2635	2163	2522	1986	1695	2441	1296	2860	2265	2301	2378	2146	2152	2454
LOC511161	2639	1224	2499	1594	2083	2040	868	3203	1300	1301	1700	1198	1414	1922	1864	3596	1396	2881	2119	1785	1570	715	3996	1359	1744	924	1719	1150	914	1122	926
CMBL	2636	3254	1888	1724	1953	2648	1710	1853	1393	2155	1440	1688	2023	2413	2691	2223	1655	2444	2881	2150	2282	1611	2626	1646	2181	2119	2226	2339	1926	1989	2750
DPP4	2631	2291	676	1384	916	2259	1401	1945	1429	639	404	1826	2160	682	3961	2376	1106	770	835	823	1556	1643	2601	1511	1648	1442	1790	2168	2885	621	2389
TMEM97	2631	3717	2759	2625	3573	2759	2473	740	1578	2526	2547	2711	2695	3375	3056	2022	2597	4300	4959	4287	2351	1984	3017	2628	3325	3192	3473	3711	2989	2967	4472
SUCLG1	2629	2754	1992	1813	2418	2893	1957	1852	1674	2233	1700	2421	1784	2285	3280	2296	2266	3308	3203	3350	2437	2195	3756	2002	2833	2959	3034	3175	2302	3022	3291
DCXR-2	2628	3368	2280	2231	2251	2984	2405	2454	1812	2766	1940	2313	2255	2301	2969	2545	2038	3422	4047	2632	2067	2244	3658	2174	2645	3041	3242	3264	2436	2306	3240
MSRA	2627	2933	2582	2173	2736	2907	2407	2067	1936	2185	2364	2594	1988	2196	3506	3012	1960	3735	3825	2789	2642	2332	3909	2750	2606	2883	2997	3521	2399	2677	2917
KEH36_t17	2617	3682	1854	2024	2041	1600	2984	3001	2517	2792	1762	2137	2270	1992	2352	2488	1845	3095	4629	3637	2249	3192	3785	2356	3722	3206	3848	3426	2919	2440	2658
GNAS	2615	3751	2419	2459	2784	2617	2330	3027	2618	2625	1461	2604	2335	2354	4629	2811	2193	3014	2841	3445	2111	2366	3318	2303	2809	2598	2815	3254	2585	2840	3017
HIBADH	2602	3100	2444	1870	2271	1501	2024	1947	2023	2064	1838	1911	1921	1607	2502	2116	1532	2743	2850	2149	1921	1750	2547	1706	2229	2473	2440	2213	2242	1959	2032
ECI2	2595	2484	1605	1915	2240	3100	2293	1459	1179	2050	1946	2350	2233	3002	3029	2323	2351	2889	3025	2665	2520	2194	3337	2310	1946	2901	2865	3173	2355	2638	2879
PICALM	2594	3170	2380	2123	2536	2970	2317	2836	2863	2354	1591	2193	2002	2140	3997	2289	1403	2481	2900	3223	2019	1976	2869	1736	1762	2406	2169	2734	2045	2276	1872
A1CF	2587	2897	1893	2045	2545	2565	2054	2322	1821	2401	1744	1743	2554	2528	2973	2351	1353	2133	2828	2173	1571	2020	2626	1712	2037	1967	2038	2407	2427	1622	2330
BZW1	2587	3053	1860	2639	2712	2872	1899	2206	2013	3226	1624	1691	2606	2768	3836	1623	1774	2268	3165	2406	2091	1903	2683	1591	2367	2168	2499	2591	2177	1968	2450
ENPP1	2583	2569	1959	1886	3071	2183	2423	2084	1788	2512	1681	1755	2048	2172	3331	2467	1517	2066	2891	3242	1540	3082	2975	1675	2902	2053	2327	2890	2797	1828	2331
RHOBTB3	2580	3314	2583	2066	3415	2138	2248	2821	2264	2142	2147	2070	2603	2545	3856	2286	1600	2559	3892	3123	1860	2155	3198	1957	2454	2525	2445	2223	2630	2107	2329
TMEM254	2575	2420	2538	1897	3486	2267	2540	3244	2736	2623	1736	1664	2089	1939	5020	1776	1512	2158	2826	2798	2436	2174	3310	1458	3388	1963	2165	1501	2453	1925	1870
MAN1A2	2574	2999	1969	1800	2720	2808	2579	2951	2390	2143	1579	2017	2512	2082	3983	2107	1948	2174	3071	2936	1599	1762	2760	1542	2242	2426	2581	2419	2232	1919	2061
RNF152	2572	3032	2065	1741	2581	2183	2498	2193	1912	1864	1795	2079	1970	2217	2964	2071	1770	2415	2568	3057	2027	1949	2495	1746	2184	2470	2248	2269	2173	2249	1974
LOC101906923	2568	2845	2123	1516	2406	2915	2048	2679	1800	2118	1577	1867	2277	2115	3644	2308	1913	2230	2903	3472	2160	1892	3010	1846	2266	2691	2864	2760	2448	2670	2300
RPL7	2566	2778	2211	1649	2239	2325	2357	2117	1980	2157	1165	2057	1945	1852	3354	2423	1899	2451	2420	3129	1731	1921	2797	1774	2448	2470	2385	2470	2498	2530	2174
UQCRQ	2565	3626	1865	2466	2429	2597	2360	1510	1786	2113	2130	2418	2087	2500	3230	2549	2253	3158	3738	3057	2675	2661	3819	2163	3098	3152	3642	3678	2920	2606	3356
UGDH	2562	2527	1350	2497	1717	1618	1716	1474	981	3596	1296	1505	2183	1939	3033	1350	1425	2212	2822	1267	1681	1754	2638	1646	1529	1575	2132	2230	1755	1219	3008
CTSB	2553	2878	2618	2521	4439	3365	2713	2621	2044	3266	1792	2508	2226	3056	4589	2474	2131	3398	3311	4278	2714	3268	3843	2267	3459	2966	3323	2990	2953	3030	2545
MDH2	2552	3449	2120	1962	2558	2424	2277	2191	1781	1939	1694	2120	2226	2282	2875	2148	2089	2775	3274	2821	1809	2118	3234	1971	2384	2213	2632	2806	2247	2303	2480
HMGCR	2547	5622	1126	4550	5559	5796	3425	903	2428	3366	4209	2470	3833	6123	3614	888	4718	2494	3536	2462	1057	1882	2421	2955	2041	2545	4816	5690	3182	2116	3968
RPL36AL	2544	3004	2595	2350	2754	3191	1756	3097	3003	2656	1934	2151	2203	2035	3899	1929	2094	2143	3180	3368	2112	1815	3029	1744	2605	2125	2653	2509	2365	2644	2319
CYP4A11	2543	2921	2372	2030	2632	3077	2952	2089	2191	2660	2370	1896	2354	2735	6701	2632	2546	3983	3081	2265	1878	2599	4176	2137	3276	2478	3516	2401	3003	1934	4092
RPL29	2543	2601	2043	1768	3820	3715	1925	2362	1747	2098	1731	2233	2238	2690	3627	2611	1963	2784	3203	4005	2442	2228	3548	2230	2627	2936	3436	3240	3009	2890	2756
ADTRP	2541	3565	2973	1723	2880	3358	2199	3169	2977	2053	1947	2392	2358	2514	3896	2391	1714	2684	3558	3512	2129	2269	3540	2180	2273	2315	2643	2695	2719	2427	2130
RPL36A-2	2535	2875	2229	1851	2634	3060	1750	2292	2448	1849	1666	2182	2098	2064	3247	2016	1734	2265	2705	3740	2056	1723	2749	2015	2444	2413	2676	2450	2176	2937	2170
LOC615303	2532	3097	1009	1811	1551	3035	2783	1401	1209	3325	1262	1801	3247	1953	3489	1684	1396	1904	3227	2645	2176	3124	2396	1766	1526	2658	2629	2435	2696	1181	3100
CD14	2530	2081	2217	1741	2859	1645	2056	1847	1762	2423	1931	2066	2095	2001	4165	1787	2119	2689	2699	2164	1895	1897	3227	1516	2431	2520	2581	2281	2338	1867	3004
HSPA8	2529	3240	2376	2907	4055	2725	2424	2088	2662	3470	3651	2300	2782	3180	7000	1527	1674	2216	2921	2216	1740	1678	2004	1450	2603	2657	2980	2517	1673	1991	2673
RPL19	2527	3194	2578	2132	2926	2898	2346	2525	2042	2467	1974	2078	2263	2260	4426	2408	2070	2953	2857	3113	2307	2215	3480	1953	2556	2429	3119	2945	2662	2362	2110
IGFBP1	2522	925	633	1314	343	1657	2298	6006	151	1375	198	4519	1279	3954	1886	4435	2396	4547	6224	15761	1878	4461	7615	10198	3902	8004	3475	272	5719	9785	6765
RBBP6	2515	3058	1958	2179	3956	2733	2509	2588	2951	1578	1560	2139	2004	2217	4680	2022	2038	2418	2500	2924	1390	1423	2155	1440	2477	2427	2667	2528	2127	2270	2152
EIF3J	2514	2731	1791	2101	2515	2505	1988	2376	2360	2482	1480	2168	1959	2041	4039	1969	1859	2256	3089	3310	1782	1436	2869	1708	2332	2612	2957	2912	1951	2501	2972
GKAP1	2502	2729	2159	1792	2694	2450	1919	2266	2272	2028	1503	1900	2289	2297	3390	2096	1312	2239	2826	3123	1658	1945	2603	1652	2064	2459	2458	2285	2092	1991	2120
ATP5PO	2498	2975	1950	1970	2108	2105	1933	2249	1928	1718	1370	2070	1994	1881	3028	2210	1942	2388	2726	2494	1856	1842	2999	1673	2202	2512	2894	2732	2204	2228	2544
LGALS3BP	2493	1966	1394	2389	2377	3428	1623	1367	1282	2361	1563	2316	1896	2375	3079	1889	1964	2465	2411	2493	2242	1273	2788	1748	2753	2647	3160	2632	1846	1576	2481
PNISR	2493	4215	2736	1784	3550	2376	2676	2686	3006	1682	1487	2293	2048	2105	3487	2446	2299	2693	3292	3424	1470	1918	2521	1886	2191	2530	2573	2932	2507	2341	2430
IK	2491	2647	2302	1681	2796	2044	2059	2097	2073	2379	1711	1654	1902	2059	4054	1841	1604	2197	2536	2499	1412	1396	2526	1562	2011	2183	2030	2189	1929	1951	1782
OSBPL1A	2489	2408	2442	1491	2743	1854	1888	1937	1943	2279	1801	1462	2041	1953	3649	2251	1317	2291	2857	1904	1571	1760	2252	1564	1847	1937	2141	1786	1978	1351	1869
AGMAT	2487	3187	3103	2304	2543	2793	2097	2122	2646	2337	1903	2367	2188	2143	3225	2291	1834	2985	3664	2855	2237	1980	3251	2342	2691	3299	3374	2878	2442	3038	3007
BRI3	2485	2824	3899	2174	3830	3239	2298	2641	3672	3096	2251	3019	3065	2641	5065	2852	1521	3233	3666	5511	3240	2317	3890	2042	3123	2707	2929	3508	3002	3663	2300
OTC	2483	3094	3253	2506	3288	2947	2790	2279	2342	2590	1945	2792	2311	2185	3218	2875	2261	3661	3098	3310	2713	2490	3124	2212	2931	3124	3225	3326	2588	2915	3081
SLC16A7	2483	2879	1877	1890	1351	1103	2304	1680	1550	2252	1368	2064	2485	1523	2655	1544	1969	2958	3251	1489	1726	2126	3040	1931	1705	3004	2365	2151	2534	1914	2928
ALAD	2477	2671	2479	2394	3032	3047	2220	2251	1947	2460	2449	2264	1942	2632	3790	2261	1723	3523	2906	2672	2102	2159	3668	2062	2393	2934	3379	2629	2207	2233	2262
STBD1	2475	2426	1924	1705	2379	2678	2097	1730	1885	2292	1440	1809	2239	2620	3029	1976	1264	2426	2879	2637	1784	1819	2501	1932	1728	1973	2648	2625	2334	2189	2240
LOC112441481	2472	2967	2147	2110	2965	2614	2591	2263	1963	2493	1883	2367	1177	2075	4300	1938	1683	2362	2648	2758	2464	1811	3068	1374	2802	2489	2875	2784	1366	2299	2801
CYP7A1	2466	5131	763	1689	2323	6085	1407	1257	836	3784	1744	1882	3555	5688	4369	1786	1951	2343	2959	3372	1054	3021	3140	1937	1006	2824	2565	5259	2464	1268	3027
SERPINA11	2463	2566	1525	1368	2837	2192	2251	1945	1319	1558	1754	1821	1948	2138	3140	1880	1724	1842	3245	3010	1495	1915	2764	1849	1739	2773	2071	1831	2037	2065	2179
MYLK	2462	3687	3039	2683	3361	4000	2142	2838	2416	2985	2509	2367	2490	2734	3689	1614	2236	2332	2917	2447	2113	1610	2647	2171	3107	2501	2785	2785	2511	2779	3045
PPM1K	2458	3116	3549	1597	3881	2523	2815	2515	2397	1464	2324	2249	2390	1900	2931	3529	1779	3490	4185	4766	2026	3033	3346	2681	2927	2574	2743	2058	3672	2978	1642
SEC11C	2457	3076	1585	2092	1569	2562	1840	2108	1940	2165	1413	2191	1675	1489	2936	1861	2441	2184	2735	2580	1890	2322	2904	1622	2539	2417	2536	2430	1947	2156	1965
LOC100336868	2445	2492	2481	1654	2518	3736	1728	2333	1481	3755	774	1514	1275	1164	3862	2426	1789	1869	1619	2512	1939	2003	2199	1265	2570	2258	2481	1595	1445	801	2107
TPM3	2444	3397	2334	2348	3503	2722	2397	2296	2427	3170	1601	2170	2029	2615	4415	1956	1819	2636	2533	2905	1990	2037	2721	1532	2372	2349	2455	2065	2039	2180	2144
IFNGR2	2441	3014	2210	1940	3508	2541	2343	1932	1619	2266	1542	1730	2101	2270	4233	2124	1564	2371	2317	2756	1585	2513	2363	1539	2079	2047	2629	2259	2286	1951	2223
PROC	2436	2516	2324	1702	3644	3792	2395	1999	1572	2333	1831	2018	2291	2811	3820	2445	1899	2721	3496	3348	2170	2464	3569	2156	2403	2536	2647	2515	2582	2032	2179
ETFB	2429	2148	1534	1456	2240	2452	1970	1398	1226	1952	1504	2021	1997	2087	3178	2279	1849	2414	2694	2681	1708	2008	2691	1758	2011	2265	2505	2755	2098	2209	2099
ARPC1B	2428	2680	1791	1874	1985	2051	1857	1767	1709	1791	1433	1842	1775	1933	3006	1882	2122	2171	3180	2647	2144	1475	3057	1333	2005	2068	2099	2000	2016	2569	2246
MGAM	2425	1831	822	1429	757	917	1086	1249	598	1832	661	1698	1080	1309	1449	1157	1571	1300	1625	1118	1466	915	2019	720	1440	1606	1277	1202	1029	1043	1525
LOC787803	2415	2626	1970	1293	2349	2365	1988	2351	2084	1726	1334	1610	1866	1780	3180	2451	1603	1995	2323	2433	1988	1980	2820	1613	2068	2652	2354	2379	2126	2449	2584
LOC101902226	2411	2135	780	1837	1482	1671	1639	1602	824	1388	1185	1222	1681	1184	1573	2422	1224	1235	2473	2177	1476	1634	1582	1331	1527	1436	2047	1864	1698	1036	1037
PGM2	2408	3139	2308	1682	2347	1821	2134	2261	1907	2102	1347	1628	1939	1785	3931	1800	1608	2270	2305	2116	1333	1479	2078	1274	1878	1944	2272	2050	1683	1528	1924
FAM120A	2404	2539	2171	2014	3032	2248	1780	2323	2279	2220	1910	2033	2061	2034	3620	2226	1723	2367	3177	2924	1826	1799	2814	1499	2342	2003	2280	2806	1981	2266	2448
EIF1	2394	2856	2417	1821	2741	2714	2028	2261	2078	2353	1603	2202	1893	2043	3147	1854	1456	2541	2706	3680	2092	2072	2876	1800	2559	2288	2152	2134	2290	2657	1752
RBM39	2392	2419	2513	1682	2872	2313	2124	2286	2520	2035	1355	1658	1858	1864	3595	1897	1714	2440	2674	2049	1622	1659	2415	1264	1925	1786	1996	2337	1939	1656	2101
MTUS1	2390	2570	2070	1816	2173	1651	2236	2063	1911	2118	1440	1668	1558	1698	3684	1514	1638	1991	2361	1955	1469	1558	2280	1525	2132	1780	1827	1857	1691	1595	1711
TBL1X	2389	2983	2911	1999	3236	2515	2806	2224	1737	2540	1786	1955	2082	2347	3658	2024	1960	2558	2357	2517	2069	1926	2553	1526	2166	2140	2329	2271	1821	1718	2005
TRPM8	2387	2573	2295	1890	3274	3770	1481	1724	1394	1721	1385	2387	1639	1875	2416	2487	1998	3028	2621	4559	2776	1473	2695	2428	2160	2295	3035	3213	2271	2980	1888
MACF1	2385	2741	2567	1887	3491	2531	2327	2041	2209	1985	1904	1748	2117	2459	3229	2035	1520	2358	2549	2903	1643	1776	2296	2054	2228	2053	2299	2287	2209	1948	2063
CHIA	2382	2316	4438	1670	3957	4378	2171	1931	1331	2440	1213	2006	1605	2053	4419	2411	1951	4032	2699	5295	2144	3080	2151	1749	2368	2824	2660	1898	1926	937	1847
NNT	2382	3018	2950	1921	2856	2557	2205	3331	2921	2709	1759	1942	2907	2067	4766	2083	1658	2533	3341	2868	2318	2560	3426	1960	2457	2562	2648	2754	3013	2556	2240
YY1	2374	3031	2545	1974	3820	2270	2267	2133	2811	2385	1894	2125	2204	2172	4689	2148	1549	2590	2761	2953	1570	1908	2462	1550	2289	2044	2448	2629	2306	2000	2026
POMP	2369	3036	2156	1944	2576	2377	1778	1951	2221	2216	1565	2175	2724	2461	3421	2139	1798	2523	3592	2983	2220	2151	2982	1913	2309	2691	2709	2763	2583	2727	2994
RWDD1	2368	2679	1926	1913	2066	2247	1773	2432	2123	2057	1512	1771	2051	1899	3575	1817	1636	2010	2732	2611	1974	1618	2695	1427	1988	2504	2378	2397	1827	1962	2157
FAM210B	2367	3891	3623	1213	4121	2293	2143	4616	3987	2215	3017	1973	2418	1647	5382	1951	1281	1684	2888	3059	1411	1860	2750	1615	1830	2171	1407	1411	2278	1951	1233
TBCA	2360	2804	2183	1789	2726	2450	2107	1938	1865	2061	1558	2092	1926	2423	3194	1979	1722	2610	2794	2873	2233	1954	2591	1827	2194	2919	2631	2774	2235	2277	2438
ITPR2	2358	2926	1646	1986	2150	1991	1888	1723	1891	1304	1315	1300	1834	2127	2499	2319	1270	1706	2199	2053	1212	1634	2172	1890	1684	1332	2218	1965	2079	1613	1714
ANP32B	2354	3210	2606	1670	3044	2913	2102	3112	2364	2417	1957	1808	2417	2014	4477	1868	1594	2025	2643	2942	1648	1572	2284	1595	2072	2306	2610	2014	2022	1907	2046
ATP5MF	2353	2742	1849	1645	2139	2813	1947	1744	1269	2098	1768	2088	2047	2374	2823	2098	2416	2761	3359	3289	2458	2297	3293	1712	2948	2682	2645	3278	2449	2612	2961
RXRA	2346	2327	1779	1524	2319	2338	1950	2205	1641	1769	1942	1714	1575	1891	3207	1514	1279	1757	2255	2227	1539	1161	2360	1349	1768	1751	1891	2071	1532	1843	1954
LOC101905686	2343	2866	1720	1238	2386	2341	1719	1621	1884	1761	1270	1617	1938	1864	3103	2230	1622	1775	2378	2756	1679	1539	2256	1675	1826	2003	1989	2180	2167	2104	2036
SLTM	2342	2980	1586	1928	2151	1805	1919	1891	1885	2090	1186	1747	1391	1639	3078	1589	1976	1748	2256	2092	1186	1406	2157	1121	1953	2229	2226	2228	1572	1514	2171
PECR	2339	2766	1593	1834	2012	1780	1955	2423	1986	1751	1407	1660	2114	2115	3643	1840	1365	2067	2318	1920	1529	1993	2743	1470	1998	2162	2368	1997	2083	1780	2492
RPS16	2335	2293	2100	1637	3247	4245	2061	2015	1734	2416	1915	2317	2061	2848	3508	2376	1812	3382	3185	4614	3004	2301	3937	2320	2798	3032	3146	3218	3117	3122	2651
ENO1	2331	2328	1609	1947	2344	2070	2338	1222	1261	2108	1715	1991	1886	2541	2543	2189	2237	3386	2616	3024	2535	2356	3350	1850	2835	3354	3319	2940	2543	2232	3430
FBXO9	2329	2821	2077	1942	2260	2323	2351	1693	1500	2395	1353	2052	1711	2018	2683	1850	1771	2609	2437	2000	1349	2132	2699	1848	1884	2740	2124	2161	2011	1580	1959
LOC100298868	2328	3631	2400	2258	3195	2286	2929	451	2153	740	1335	2000	1626	1843	3229	1990	2432	3586	2564	3783	1850	2616	779	2695	3297	1940	3437	3554	2029	1762	3173
F10	2323	2169	2462	1728	3262	3524	2213	2085	1813	2047	2234	2791	2424	2782	3128	2813	1754	3118	3173	3062	2627	2687	3584	2414	2873	3172	3233	2268	2834	2160	2413
CEBPZ	2315	2813	2058	1358	2061	1993	1511	2574	2112	1683	1311	1659	1687	1387	3455	1787	1261	1576	2254	2861	1478	1539	2221	1700	1672	1777	1739	2175	2054	1930	1915
AFM	2314	2876	2450	2184	2361	2666	2173	2116	1868	2425	2001	1930	2109	2221	3067	3080	2076	2770	3181	2910	2225	2691	2888	1970	2710	2275	3155	3581	3088	2053	2853
HADH	2314	3020	2131	2188	2635	2712	2225	2183	1986	1844	1644	2019	1916	1967	2855	1976	1619	2591	2372	2410	2148	1977	2750	1961	2064	2102	2522	2463	1990	1921	2129
NCOR1	2314	3638	2104	1938	3364	2555	2565	2314	2344	2251	1450	2086	1938	2089	4536	1998	2032	2230	2338	3234	1515	1840	2542	1559	2030	2338	2186	2492	2018	2161	2369
EPB41L1	2313	2252	2539	1901	3265	2399	1936	2332	2361	2339	1675	2028	2004	2114	3277	2562	1475	2464	2983	3060	2151	2254	2803	2039	2593	2491	2584	2303	2408	2395	2015
LEAP2	2310	3853	2207	2468	2600	3779	1932	2038	1783	2692	1956	2427	2182	2234	3583	2054	2087	2507	3217	2930	2463	2342	3225	2124	2850	3124	3584	4505	2883	2511	3443
LAP3	2304	3312	1638	1748	2389	2236	2254	1277	1890	1840	1396	1877	1811	2289	2993	1474	1847	2208	2719	2272	2159	1562	1941	1556	2311	2649	2196	2515	1652	1726	2348
CPT1A	2303	3203	2955	1638	3080	3636	2472	3006	2527	2303	1594	2562	2384	2507	4266	2513	1435	2621	3285	3863	2226	2425	3626	1966	1383	2700	2556	2740	2754	2982	1880
PIK3R1	2303	2110	2038	1865	3629	2264	1829	1680	2773	3363	2131	1726	1869	1454	5726	1696	1511	2075	2082	1358	1186	1188	1919	995	1602	1506	2493	2609	1798	1215	1889
UROC1	2303	3101	1823	1937	2459	2498	1987	2006	1970	2131	1859	1508	1830	2404	2764	2135	1457	2452	2737	2046	1759	1700	2636	1795	2084	1423	2452	1954	2170	1751	1876
GSTT2	2301	2264	2044	1627	2142	2595	2133	1644	1827	1228	1975	2572	1660	1418	1721	2311	2238	2795	3152	1768	2525	1263	3682	2349	2643	3158	3713	2268	1473	2337	2210
MTCH2	2291	3027	1836	1888	2304	2421	1391	1558	1465	2397	1406	1765	2159	2244	3202	1969	1496	2106	2641	2455	1843	1506	2623	1661	1826	1841	2185	2124	2111	2160	2147
LOC785386	2285	2063	1733	1408	2354	1889	1846	1392	1195	1892	1246	1598	1818	2125	2599	2262	1608	2504	2665	2806	1693	2059	2563	1503	1979	2212	2576	2741	2214	1961	2128
LAPTM4A	2283	2531	1942	1781	2348	2490	1687	2350	2045	1966	1556	2059	2026	2019	3439	1952	1639	2096	2915	2799	2121	1983	2935	1729	2200	2418	2164	2394	2151	2339	2132
MYL12A	2283	2898	1902	1815	2866	2258	2044	1852	2016	1976	1419	2520	2153	2368	3171	1857	1948	2685	2585	3798	2043	1968	2644	2325	2351	2858	2941	2505	2350	3052	2821
PSMC1	2279	2562	1917	1341	2126	1994	1614	1463	1658	1882	1529	1643	2106	2515	2982	1934	1397	1900	2580	2441	1896	1694	2073	1667	1809	1968	2019	2244	2061	1742	1913
BAZ2B	2278	3181	2386	1784	2288	2372	2130	2752	2011	1844	1131	2103	1826	1847	2175	2092	1962	2235	2888	3151	1472	1803	2348	1806	2255	1955	2518	2522	1925	1797	2305
GALM	2276	4468	2662	2226	2098	3002	2039	3039	2512	3372	2508	3226	2950	1912	2945	1911	2309	3459	4732	2254	2018	1754	3863	1995	2631	3869	3463	2882	2638	1946	2422
CTSV	2272	4186	3526	2216	4820	2776	3334	4553	3699	2902	3107	2880	2798	2599	4516	2761	1783	2882	3519	4714	2130	2632	4051	3192	3133	2507	2667	2786	3283	3063	2661
LOC781004	2266	2341	2353	2013	2680	4121	2268	3381	2458	4231	1301	3329	1587	1746	4933	2218	1838	2008	2608	4204	2161	2920	3682	1340	3677	2505	2028	3020	1941	1343	2063
KEH36_t04	2262	3166	1552	1490	2017	1286	2328	2211	1822	2153	1487	1743	1901	1777	1810	2027	1900	2046	3461	3082	1397	2247	2661	1825	2671	2566	2755	2508	2284	2089	1812
TTPA	2248	1961	2012	1110	2292	1721	1680	2403	1764	1425	1212	1418	1722	1536	2763	1989	935	1983	2802	2315	1513	1795	2624	1562	1723	2002	1744	1772	2195	1950	1772
GHITM	2246	3875	1979	2165	2207	2284	2260	2196	2369	2308	2187	2150	2014	2008	3481	1971	2062	2526	3755	2300	1967	2139	2934	2012	2305	2642	2803	2666	2160	2287	2320
HNRNPD	2246	2939	2160	1858	2789	1880	1939	1865	1771	1970	1397	1693	1786	1983	3420	1519	1900	2007	2145	2352	1400	1534	2102	1528	1793	1647	1890	2126	2018	1482	1777
CRYZ	2245	3232	1998	2166	2279	2368	1997	2005	2045	2327	1838	1690	2047	1853	3259	1923	1625	2610	3100	2015	2093	1625	2280	1780	2229	1986	2751	2547	1885	1855	2875
RAB14	2242	2247	1438	1640	2036	2460	1442	1583	1537	1903	1389	1568	1491	1862	2319	1882	1371	1676	2280	2370	1318	1513	2397	1605	1679	1841	1757	1889	1592	1609	1846
SLC41A2	2242	2703	1897	2155	2722	2340	2149	2221	1696	2125	1699	2133	2340	2232	2795	1638	1711	2656	3228	3492	2318	2448	3159	1897	2111	2833	2515	2476	2505	2438	2426
ITIH3	2240	3660	3002	5335	8521	7879	3806	1612	3108	5346	2005	4287	4988	3893	8257	2154	3261	3512	3493	9565	4366	3438	2001	3408	4915	5663	8145	1908	4944	3417	4890
ZKSCAN1	2239	2522	1882	1213	2060	2904	1660	1683	1641	1624	1231	1861	1538	1791	2469	2310	1568	1967	2650	3728	1968	1414	2382	1875	1914	1565	1761	2025	2097	2414	1515
HNRNPF	2235	3497	2094	1805	3415	2511	2068	2652	2530	2024	1445	2197	2139	2250	4219	2385	1609	2799	3022	3086	2369	2035	3173	1997	2306	2325	2310	2113	2261	2509	2430
LONP2	2234	3063	2256	1865	1919	2051	1914	2132	1903	2231	1562	1748	2234	1797	2785	1822	1538	2369	2632	2212	1709	1618	2585	1667	1805	1944	2307	2157	2023	1771	1829
LOC100297676	2231	3393	1731	2126	3048	4266	1993	2780	1642	2489	1261	2055	2615	3156	3307	1476	1824	2138	3379	2988	2280	1809	2683	1551	2137	2605	2565	2547	2141	2574	2480
SLC25A6	2220	2300	3334	1557	4037	2878	1996	1796	1777	2093	1946	1885	2136	1922	3611	2203	1117	2819	2367	3547	1599	1841	2182	1999	2004	2291	2484	2082	2384	1973	1671
HECTD1	2217	3041	2067	1990	2649	2747	1853	2477	2029	2359	1450	1942	2106	1969	3293	2000	1676	1971	2556	3055	1529	1766	2369	1786	1805	2128	2013	2153	2225	1934	2074
LOC784417	2212	1455	1006	1754	3503	4969	2044	1282	987	2244	1702	3653	2013	3996	2570	2057	1120	1852	2860	4087	3094	1914	2373	2436	1428	3683	2590	3970	2388	3659	1684
CLIP1	2211	2686	1958	1141	2244	1444	1671	1469	1948	1838	1293	1636	1582	1377	3132	1893	1502	1992	1987	2700	834	1382	1562	1319	1841	1881	1956	2312	1535	1527	1729
EIF2S2	2209	2235	1887	1474	2439	2350	1586	1747	2012	2357	1446	1726	1844	1699	3667	1644	1500	1900	2423	2427	1611	1493	2443	1413	1922	2108	2356	2221	2344	1875	2359
ZBTB7A	2203	2636	2438	1361	3817	1894	1949	1928	2712	1880	2083	1639	1629	1472	5261	1790	1619	2048	2156	2056	1250	1198	1763	923	1853	1796	2375	2382	1588	1581	1482
COX7C	2198	2834	1546	1975	1758	2289	1854	1916	1681	1918	1473	1958	1621	1744	2599	2209	1936	2350	2547	2703	2255	1915	2928	1608	2472	2494	2843	2760	2003	2309	2327
ACSL1	2195	4551	2693	3689	3055	3766	2666	3357	2194	5867	2567	3012	4116	3569	10023	1364	3081	3102	4527	5394	2149	3485	4236	2352	1980	2643	3943	4694	4062	2849	5357
GRTP1	2193	5063	1135	567	3810	2143	1490	1708	763	2749	1069	2145	1438	2147	4153	3076	908	2071	4115	3297	1055	1321	2499	1381	2664	1550	3656	2479	1673	1907	3020
PRPF40A	2191	2585	2096	1843	2340	1863	1740	2281	2325	2142	1666	1630	1875	1750	3967	1637	1474	1820	2295	2356	1429	1652	2176	1263	1823	1900	2230	2004	1978	1785	2230
DYNC1I2	2185	2306	2090	1768	2548	2700	1842	1896	1930	1994	1437	2006	2032	2308	3129	2028	1565	2400	2739	2741	2055	1716	2732	1698	1858	2077	2307	2281	2068	2196	1960
PSAT1	2170	2766	2225	2355	1945	3308	1640	1198	1269	2160	1874	2380	1818	2322	1998	1964	1256	3264	2799	2063	2553	1438	2575	2295	1952	2445	3347	3114	2078	2282	2928
THOC2	2166	2947	2152	1703	2434	1872	2051	2166	2420	1796	1500	1919	1745	1743	3243	1947	1653	2124	2402	2307	1383	1439	2294	1386	1766	1964	2296	2188	1820	1798	1856
CTSD	2162	2430	2259	1332	2739	2446	1740	2112	1862	1764	1147	1426	1767	2257	2817	1790	1476	1983	2163	2569	1554	1736	2216	1518	1707	1797	2140	1725	1782	2239	1623
NIPSNAP1	2155	2100	1606	1386	1884	2046	1629	1645	1358	1819	1594	1809	1443	2005	2263	1672	1432	2384	2666	2158	1840	1798	2618	1702	1926	2222	2171	2295	1945	1689	2574
PCK2	2152	2092	1674	1889	1566	2983	1375	893	1297	2019	1880	1481	1285	1571	1995	1915	1288	2565	3060	1948	1621	1162	1729	1703	1975	1751	2653	2527	1228	1184	2095
LOC107131323	2147	3435	2441	1327	3038	3574	2466	1913	1435	2376	1560	1429	1653	3054	3324	1860	1659	2624	2104	2927	2456	2097	2360	1263	1996	2138	1851	1685	2068	2406	1682
VNN1	2143	2543	2616	281	2751	716	3117	3237	3924	1746	1670	2319	2622	1652	4279	1674	643	1846	1456	2356	783	2243	2183	1450	1969	1869	390	2650	2749	2519	2595
ZC3HAV1	2136	2279	1474	1611	2712	2198	1786	1662	1676	2165	1658	1345	1994	1869	2651	1666	1371	2013	2443	2272	1618	1404	2018	1458	1986	1693	1834	1710	1796	1800	1595
ApoN	2133	2507	2136	1826	2368	2748	2106	1538	1691	2036	1700	2109	1919	2229	3509	1597	1062	2495	2727	2905	2255	1880	2562	1958	1854	2454	2152	1740	2333	1939	1810
LOC783838	2132	2599	2174	1648	2444	2677	1678	2426	2019	1854	1421	1735	1795	1574	3152	1641	1243	1988	2450	2507	1528	1420	2275	1496	1765	2064	2257	2083	1733	2017	1899
VDAC1	2130	2369	1720	1477	2065	1888	1802	1486	1505	1753	1283	1552	1959	1721	2602	1654	1359	1785	2076	1895	1578	1399	1990	1294	1616	1660	1751	2116	1549	1488	1625
COL4A3BP	2125	2912	2524	1911	3011	2616	1953	2360	2291	2568	1553	1759	1997	2119	3795	1833	1413	2414	2922	2430	1690	1535	2572	1775	1868	2232	2181	2151	1938	1895	1653
MAN1A1	2122	2073	2058	1349	2624	2178	2101	2071	2092	1917	1245	1344	1864	1951	3276	1634	1095	2030	2398	2462	1626	1659	2492	1625	1775	1660	1558	1699	2278	1613	1687
RNF128	2117	2648	1741	1693	2227	1988	1889	2456	2095	1710	1310	1752	1954	1421	3161	2129	1398	2346	2152	2419	2110	2210	2727	1522	2115	2481	2292	2682	2050	1884	2590
CD302	2111	2663	2527	1609	2545	2379	1913	2940	2318	2089	1604	2116	1917	1874	3556	1838	1590	2128	2848	2652	1579	1930	3061	1517	2051	2399	2299	2249	2197	1951	2334
PSMD11	2110	3133	1839	1788	2757	2237	1785	1468	1912	2177	1694	2136	1994	2208	3444	1779	1847	2610	2695	2642	1846	1710	2219	1897	2054	2068	2353	2109	1856	2121	2155
CFD	2108	2661	2188	1323	4551	2257	2113	1796	1572	2084	1224	2019	2533	2408	3293	1984	1439	2719	2089	2692	1706	2223	2548	1330	2287	2478	2411	1724	2668	2544	1847
LOC112442408	2106	1907	2006	1572	2644	1317	1979	1747	1142	2110	1880	905	2135	2559	3809	2038	1239	1926	1837	979	1764	1637	1371	1541	1868	1854	1679	1767	2096	460	1280
NSA2	2103	2709	2565	1266	2933	2545	1694	1972	2125	1978	1413	1806	2046	1859	3983	1974	1249	1994	1921	2652	1604	1688	1860	1664	1789	2024	2162	2156	1947	1974	1681
METAP2	2099	2370	1630	1415	2520	2147	1791	1874	1928	1842	1265	1683	1788	1892	2925	1682	1559	1917	2584	2905	1507	1702	2085	1386	1803	2018	2120	1913	1684	1945	1706
KEH36_p05	2092	2924	1799	2026	1761	1430	2019	1826	2130	3037	1830	1755	1629	2109	1413	2070	1093	2385	3552	2668	2015	2439	2479	2431	2408	2026	2102	2006	2279	1869	1507
CTSS	2086	2209	1967	1663	4080	2525	1938	1734	1871	1971	819	1904	2334	2447	2687	1906	1414	2229	2277	3607	1508	2001	1815	1585	2167	2786	2420	1429	2583	2774	1804
TCN2	2082	2742	2371	1639	2870	2297	2083	1803	1303	2027	1804	1901	1956	2451	3176	2064	2215	2711	3235	2837	2042	1951	2942	2268	1923	2408	3161	2301	2271	2528	2682
PHF3	2081	2627	1999	1530	2751	1950	1897	2103	1916	1668	1336	1622	1842	1689	2952	1647	1389	1750	2234	2427	1422	1555	1958	1455	1762	1690	2099	1931	1864	1526	1667
RCN1	2081	3597	2624	2292	4217	3868	2771	2808	1961	2688	1843	2030	2975	2855	4725	1803	1560	2537	2961	3755	2080	2493	2767	2313	1941	2502	2763	3209	2749	2406	2681
RORA	2078	2518	1382	974	1907	1694	1613	1431	1105	1388	1062	1376	1575	1478	2198	1976	1280	1654	2523	2070	1227	1632	1906	1424	1572	1142	1403	1921	1526	1624	1174
TXNDC17	2075	2095	2069	1418	1846	1501	1681	2149	2043	2292	1449	1681	2050	1682	3149	1878	1466	2411	3591	2649	1702	2096	2996	1221	2289	2375	1825	1943	2224	1938	2370
AOC1	2071	1825	2650	1738	2010	2229	1440	2759	2132	2609	1531	1649	1377	1737	2118	2821	1012	1979	1987	2307	1164	1368	1990	1191	2266	1222	2345	2133	1081	1441	1626
PCDH19	2071	2597	2490	1290	2509	2595	1955	2408	1791	1270	1544	1811	1414	1307	2907	2282	1540	2263	2691	2604	1777	2063	3530	1933	1949	2045	2194	1647	2395	2733	2015
HNRNPM	2070	2839	1886	1548	2439	1987	1731	1638	1722	2404	1481	1418	1570	2165	2962	1670	1491	1983	1962	2392	1504	1391	1912	1226	2035	1714	1649	1696	1733	1658	1767
PTGR1	2068	2735	1721	1582	1960	2166	1735	2731	2215	1393	1279	1924	2306	1793	3249	1899	1094	1833	1820	2252	1360	1669	2157	1623	1656	2128	2076	1981	1977	1642	1997
PDK4	2066	1426	1106	1020	860	1094	1693	1586	734	743	924	1372	811	1207	2339	1157	1250	1369	1703	1807	1001	1765	1616	1752	1218	1732	1349	783	1474	2427	1860
FAM149A	2065	2549	2156	2177	2183	2186	1667	1772	1816	1825	1695	1696	1527	1792	2960	1875	1495	2062	2399	2087	1579	1251	2095	1793	1909	1579	2176	2054	1380	1540	1584
FBP2	2062	1473	32	542	548	288	546	605	2155	1414	210	509	296	471	1213	832	547	8	576	729	163	513	481	480	1675	913	760	246	152	374	626
GDI2	2060	2544	2131	1691	2855	2382	1742	1855	1901	2025	1430	1751	1958	2010	3221	1835	1465	1968	2606	2063	1642	1423	2438	1327	1635	1930	1914	2088	1812	1674	1630
FAM32A	2055	2277	1748	1614	2355	1831	1388	1354	1280	1414	1090	1532	1397	1889	2034	1633	1456	2080	2120	2319	1566	1227	1896	1235	1581	1818	1882	1651	1618	1995	1693
DPYD	2054	2771	2496	1483	3093	1988	2340	2354	1817	2241	1583	1747	1791	1636	3293	2183	1862	2635	2704	2742	1812	2373	2735	1957	2228	1781	2255	2148	2093	1779	2193
FMO5	2054	3008	2126	1969	1958	2137	354	2130	1610	2053	1555	1596	1871	1947	3150	1665	870	2354	2247	1936	378	1530	2368	1510	2044	1613	382	2033	1844	316	1631
MGC127055	2052	1650	1237	1149	1965	2022	1474	1274	1496	1047	1433	1431	938	1606	2113	2216	1544	2075	2496	1813	1820	1746	2675	1645	1557	1521	2001	2178	1303	1636	1817
PPP1R3C	2043	2927	2540	1632	4615	1622	1136	623	3187	2755	2395	1417	1444	1107	6440	1821	1178	2126	1420	459	1137	565	1590	758	1468	956	2383	3912	923	345	1267
CGNL1	2040	1932	2434	1677	3482	2405	2518	2005	2014	2010	1596	1962	1770	2193	3446	2072	1490	2170	2321	2934	1686	1977	2880	1733	2422	1880	1698	1961	1976	2206	1464
TARS	2040	2592	1342	1711	1796	2013	1673	1500	1518	1919	1204	1430	2200	1865	3249	1530	1787	1797	2209	1966	1354	1408	2066	1258	1560	1625	1743	2017	1770	1345	1591
LPIN2	2038	2153	1527	1631	1973	2048	1653	1457	1296	1604	1299	1251	1658	1977	2453	1424	1325	2249	2665	2017	1758	1564	2109	1641	1602	1472	1972	1443	1674	1621	1725
PSMB1	2034	2486	1745	1693	2180	2056	1810	1486	1929	1837	1509	2117	1923	2071	2566	1946	1846	2599	2798	2559	1822	1445	2515	1671	2280	2231	2368	2472	2306	2244	2600
SEC63	2034	2731	1930	1708	2107	2099	1565	2062	2069	1953	1319	1586	1828	1693	3293	1505	1878	1795	2663	2428	1555	1799	1956	1223	1907	1854	1891	1948	1817	1572	1791
APLP2	2024	2305	2370	1514	2730	2256	1744	1863	1947	1764	1432	1389	1774	1689	2842	1872	1044	2096	2213	2378	1423	1732	2165	1647	1696	1615	1699	1684	1512	1418	1490
HACD3	2021	2377	1988	1675	2015	1748	1621	1737	1770	2171	1330	1669	1600	1815	2862	1525	981	2526	2174	1746	1610	1472	2406	1428	1962	1907	1825	1591	1871	1498	1793
SEM1	2014	2147	1457	1517	1827	1605	1498	1435	1431	1870	1286	1422	1768	1903	2361	1411	1172	1850	2676	2300	1578	1589	2215	1307	1719	1847	1807	1913	1635	1559	2043
IL6R	2012	2422	2265	1246	2532	2064	1761	1917	1834	1675	1387	1495	1739	1610	2901	1858	1347	1925	2326	2861	1489	1571	2280	1612	1450	1362	1876	2059	1905	1688	1677
ACTG1	2011	2614	1754	2444	1772	1548	1425	1480	1623	2516	1622	1305	1875	1830	2424	1213	1511	1975	2143	1346	993	1087	2435	1531	2128	1504	1783	1871	1391	1508	1879
ECHDC3	2011	2393	2000	1558	2460	2271	1747	1549	1591	1747	1458	1935	1663	1545	2381	1765	1565	1993	2518	2338	1933	1475	2593	1675	1721	1696	1752	2137	1843	2178	1370
SORL1	2011	2366	1839	1691	1802	2909	1685	1782	1300	1855	1351	1322	1778	1958	2157	1774	1259	1796	2569	1747	1467	2165	2417	1415	1868	1698	1972	2149	2235	1284	1698
IDNK	2007	2040	934	1211	1154	1893	973	1274	1517	1424	990	1039	631	1023	1559	1379	1012	1132	1460	953	1419	953	1536	860	1818	1152	1479	1156	564	719	1164
LOC786614	2005	1995	1283	1390	1740	1607	1538	1143	1286	1559	1205	1748	1662	1863	2270	1834	1463	2216	2414	2694	1961	1628	2601	1656	1922	2075	2306	2534	1961	2356	2562
ABHD14B	2000	1338	1267	1038	2055	1983	1512	1135	901	1511	1635	1779	1314	1369	1948	2031	1327	2323	2461	2152	2295	1369	2550	1693	1899	2302	2549	2249	1504	1594	1879
DCN	2000	2304	2021	1624	2579	1750	1481	1774	1855	1566	1655	1933	1883	1694	2195	1720	1467	2285	2278	2280	1555	1397	2300	1364	2021	2094	2213	1859	1828	2519	1899
LGMN	1996	2465	3413	2874	2522	2430	2236	1849	1725	2622	1759	2422	2595	3169	3856	1994	1535	3753	3339	2741	2865	2725	3300	1774	3116	2832	3559	2223	2630	2854	2933
TBX3	1990	1810	1140	1393	1435	1484	1154	1836	1788	1050	772	1347	1380	1380	2138	618	857	1200	2023	1607	970	1551	1476	1045	983	1497	1625	1192	1385	1121	1411
ANK3	1989	2294	1431	1690	2306	1498	1729	1386	1144	3063	1656	1365	1953	2187	2997	1036	1506	1832	2563	1492	1471	1110	2170	1401	1459	1759	2035	1910	1641	1229	2432
HACL1	1987	2314	1263	1964	1380	2365	1442	1561	1235	1898	1282	1636	1912	2425	2638	1387	1061	1802	2517	1743	1446	1248	2008	1451	1215	1817	2000	2394	1795	1652	2354
SDHC	1986	2869	2101	1570	1774	1904	1421	1715	1477	1613	1418	1951	1420	1817	2180	2270	1638	2840	3088	2289	2665	1511	2858	2039	2282	1711	2109	2404	1877	2349	1948
PPP1R3B	1984	2998	2264	2053	6363	2348	1207	1045	5178	1927	2731	1314	1234	1061	7357	1414	1314	1711	1074	573	1334	721	1231	566	1427	917	2683	2997	972	686	722
ATXN7L3B	1983	2130	1650	1593	2508	2084	1730	1362	1530	2185	1358	1681	1751	1810	2798	1790	1399	1809	2238	2558	1598	1449	2359	1437	2095	1873	2088	2010	1833	1752	1867
SNX2	1983	2174	1887	1234	1962	1564	1607	1682	1649	1408	990	1471	1779	1893	2480	1273	968	1774	1944	2133	1701	1380	1838	1056	1726	2097	1577	1599	1756	1773	1511
THRAP3	1979	2864	1991	1608	2185	2153	1840	1753	1859	2332	1355	1584	1642	1601	2616	2030	1360	1878	2691	2181	1414	1787	2307	1572	1886	1823	2101	2278	1824	1573	2126
H3F3B	1978	2035	1751	1310	1673	1764	1300	1795	1914	1376	1144	1274	1436	1115	2346	1634	862	1636	2265	2258	1150	1577	2145	1362	1473	1509	1590	1632	1770	1443	1410
ALDH5A1	1977	2070	1786	1301	1372	1641	1291	1339	1402	1408	1218	1224	1211	1201	2121	1719	1112	1747	1893	1539	1446	1114	1757	1016	1418	1029	1485	1860	1366	1381	1566
C2	1975	1683	1635	1426	3028	3187	1748	2188	1752	2176	1505	1892	1687	2353	4114	1469	1663	1928	2669	3737	2121	2248	3350	1268	3453	2472	2317	2136	2359	2127	2346
EIF4G2	1974	2289	1847	1666	2637	2208	1732	2194	1823	2123	1470	1718	1698	1927	3329	1837	1306	2077	2726	2752	1485	1626	2610	1432	2158	1879	1853	1998	1864	1920	1886
PSMB10	1972	2211	1929	1390	2686	2821	1615	1851	473	2014	1617	1802	1996	2317	3097	1947	1304	2656	2558	2854	2077	1641	3218	1747	2063	2466	2411	2259	2359	1953	1987
COX6A1	1970	2120	1675	1545	1727	1996	1664	1344	1468	1738	1287	1706	1326	1806	2020	1966	1352	2367	2581	2222	1889	1938	2894	1557	2351	1937	2279	2415	1975	2032	2297
DAAM1	1970	2841	1597	2156	2550	3029	1533	1835	1421	2336	1578	1796	1784	1992	2435	1608	1680	1881	2688	2388	1897	1619	2445	1964	1598	1905	2601	2154	1668	1622	2179
NCOA4	1970	2228	2009	1330	1930	2509	1398	1799	1555	1608	1310	1206	1334	1744	2391	1659	883	1690	2398	1964	1323	1199	1423	1342	1371	1276	1580	1508	1616	1406	1193
PHLDB2	1970	2594	1983	2257	2817	2311	2260	1561	1899	2015	1297	1860	2552	2356	2321	1744	1879	2639	2691	2475	1729	1513	1811	1666	2305	2373	2205	2165	2067	1517	1862
RPL39	1965	2348	1979	1594	2113	2008	1749	2555	2127	1799	1334	1709	1947	1677	3635	1814	1417	1882	2324	2863	1563	1851	2523	1462	1857	2275	2402	2067	2226	2365	1959
LGI4	1959	1642	1469	1336	1649	1831	1302	1019	955	1443	1398	1129	1452	1426	1915	1698	966	1520	1912	1368	1102	1274	1358	920	1540	1272	2120	2423	1353	862	1424
TDH	1959	2161	1540	1575	1832	3092	1676	2055	1493	1040	1591	1699	1362	2206	2863	1150	1233	2149	2310	1449	2272	1386	2329	1635	1388	2090	1918	1388	1433	2031	2783
EEF1G	1958	1911	1832	1354	2400	2017	1539	1278	1111	1605	1371	1713	1688	1983	2427	2015	1545	1948	2601	2697	1621	1602	2576	1421	2006	1857	1979	2170	2019	1985	2034
MBNL1	1958	3036	1835	1638	2451	1651	1701	1994	2177	1564	1100	1505	1810	1481	2965	1751	1287	1933	1965	2355	1298	1627	1976	1181	1826	2029	1965	1989	2018	1628	1641
SMC3	1957	2546	1999	1414	1999	1600	1568	2026	2148	1683	1174	1475	1690	1533	3004	1724	1218	1776	2487	2126	1151	1333	1867	1348	1676	1669	2077	2105	1872	1389	1850
ZC3H11A	1955	2229	2003	1566	2766	1868	1898	1974	1960	1730	1501	1538	1577	1845	2951	1804	1397	2059	2464	2390	1208	1702	2279	1600	1755	1819	1993	2048	2043	1448	1863
HINT2	1950	1815	1594	1376	2263	1953	1754	1168	1082	1720	1471	1664	1555	1756	2229	1832	1740	2147	2395	2277	1525	1453	2272	1467	1945	1893	2210	2488	2163	1931	1654
IGFBP3	1949	2025	1842	1507	2451	3305	1896	2044	1079	1566	1422	2260	1918	2759	1924	2454	1481	2391	1795	2623	2508	1968	2793	1613	1709	2312	1908	2722	2628	2710	1671
RNF10	1948	2334	1714	1600	2217	1963	1483	1182	1475	1725	1575	1829	1592	2055	2713	1489	1445	2050	2302	2454	1859	1676	2667	1314	1939	2050	1960	2118	1711	1787	2333
GSTM3	1947	2977	2352	1760	4013	3839	2737	1734	1642	2978	2377	2642	3151	4175	4683	1401	1983	3116	4190	4216	2152	2872	3008	2774	2164	3983	3083	3098	2753	2961	2534
SF3B1	1946	2717	1834	1507	2649	1798	1752	1790	1710	1742	1421	1580	1703	1708	2646	1757	1243	1858	2213	2127	1314	1596	1939	1777	1488	1399	1484	1976	1842	1759	1680
IL6ST	1944	2587	1967	1785	2627	1923	1845	2172	1689	2410	1396	1516	2009	1855	3645	1486	1419	1853	2384	2155	1256	1814	2476	1217	1607	1925	1923	1854	2075	1442	1766
PAPOLA	1942	2138	1540	1506	2860	1473	1703	1554	1577	1568	1475	1341	1716	1953	3410	1368	1271	1684	1888	2111	1236	1430	1832	1197	1512	1500	1723	1769	1537	1346	1525
CELF1	1939	2789	1971	1798	3546	2459	2000	1839	2192	2052	1692	1853	1993	2201	3416	1835	1604	2332	2494	2877	1849	1701	2378	1587	2261	1921	2150	2071	1971	2079	1966
NKTR	1939	3115	2037	1735	3788	1619	2185	2051	2505	1699	1744	1431	1534	1939	5241	1641	1675	2008	2283	1985	987	1421	1944	1209	1585	1503	2020	2211	1681	1289	1609
ACAD10	1938	2560	1642	1269	2165	1150	1807	1730	2046	1271	1353	1451	1364	1380	3558	1334	1361	1707	1607	1669	1318	1156	1786	1098	1659	1603	1498	1494	1455	1587	1455
ATP5F1E	1934	2371	1594	1710	1823	2205	1609	1785	1570	1765	1451	1679	1523	1633	2693	1753	1543	1974	2567	2343	1883	1853	2744	1608	2042	2102	2447	2551	1922	1864	2285
BCLAF1	1934	2289	1708	1388	2026	2022	1379	1584	1757	1688	1120	1374	1663	1364	2123	1835	1314	1772	2300	2107	1282	1420	1918	1165	1496	1696	1965	1842	1791	1546	1549
MFSD1	1933	2284	1722	1526	1820	2788	1638	1448	1216	1911	1320	1797	1765	1935	1956	1744	1245	2248	2573	2147	1754	1971	2369	1662	1589	1643	1928	1926	1834	1579	1238
ANKRD11	1930	2329	2000	1668	3382	1948	1952	1918	2471	1446	1521	1483	1607	1793	3488	1769	1472	1959	2262	2210	1258	1171	1739	1342	1797	1721	1881	2025	1650	1655	1278
HMGN1	1929	2313	1368	1360	2167	2159	1868	1524	1709	1948	1355	1644	1786	1651	2770	1445	1660	1592	2193	2205	1582	1557	1882	1164	1798	2107	1712	2026	1759	1580	2089
MORF4L2	1929	2357	1492	1564	2309	2266	1466	1998	1877	2195	1227	1504	1720	1514	3628	1410	1202	1492	2008	1963	1442	1368	1866	1056	1497	1471	1706	1639	1680	1241	1731
RAB2A	1926	2151	1516	1367	1869	2012	1396	1759	2070	1767	1329	1445	1575	1553	3345	1332	1252	1862	1995	1954	1548	1293	1925	1234	1769	1598	1899	1849	1622	1565	1751
NFKBIA	1924	1424	1537	1688	1911	2100	1719	1845	1287	1630	1029	1339	1423	1556	2030	1592	992	1969	2345	3062	1564	1625	2385	1928	1926	1808	1295	1228	1962	2050	1782
ACAD8	1921	3117	2349	1631	2170	1473	1838	2207	2212	1233	2058	1917	1339	1368	2682	1664	1427	2565	3525	2235	1470	1625	2523	1974	2315	2051	1792	2499	1678	1938	1948
LOC788801	1920	2374	1459	1782	2808	2861	2645	1598	1603	2376	1654	2315	1909	2106	3562	2089	2483	2946	2540	2999	2454	2279	3539	2016	2928	2435	2742	3098	2139	2404	2669
SSB	1920	2579	1839	1776	2116	2043	1657	2209	2219	2022	1391	1579	1840	1593	3429	1472	1469	1806	2552	2386	1646	1557	2338	1274	1937	2224	2429	2237	1668	1953	2537
IRF2BP2	1916	2376	1972	1078	2458	1659	1817	1773	1588	1339	1303	1332	1792	1386	2588	2035	1155	2083	2826	2787	1264	1849	2222	1920	1535	1826	1635	1274	1996	1581	1471
HSPA9	1915	2691	1531	1633	1355	1711	1573	1446	1687	1771	1284	1613	1520	1651	2207	1395	1497	1850	2531	1719	1476	1342	1913	1227	1736	1394	1580	2083	1495	1279	1700
XDH	1914	3114	2836	1439	3946	1535	2212	3971	2731	2541	1068	1557	1803	2097	5660	1577	1782	1864	2123	2938	1048	1841	2345	1320	2059	1594	1651	1446	1764	1863	2022
ARPC2	1913	2016	1775	1799	2581	1688	1692	1399	1240	1701	1132	1325	1700	2117	2788	1712	1161	2015	2014	1824	1479	1522	2276	1289	1782	1727	1940	1966	1835	1532	1893
CYP4V2	1913	4338	3822	1136	1655	1209	1297	1201	904	3311	1150	1246	929	3112	1691	3615	990	1459	1870	3196	1047	1063	1562	1151	3177	1438	3475	1253	1279	1191	1287
LOC101905630	1909	2236	2052	547	285	2810	184	1740	1422	1017	597	344	238	1239	867	2222	1508	1426	798	483	1779	207	1526	1035	2496	501	589	92	145	743	463
PPIA	1909	1984	1305	1619	1907	1597	1623	1195	1411	1721	1340	1884	1717	2041	2442	1853	1483	2331	2432	2944	1909	1623	2701	1799	2159	2171	2306	2533	2207	2487	2277
RPL17	1909	2531	1791	1310	2512	2293	1606	2248	1841	1692	1265	1875	1675	1436	3492	2053	1637	1849	1778	2936	1711	1511	2504	1459	1879	2469	1916	2198	1984	2410	1910
SLC29A1	1909	2218	1937	1107	3669	2180	1935	1643	1787	1479	1610	2260	1568	2243	3493	2437	1353	2707	2026	4432	2342	2211	3152	2097	2014	2611	2734	2224	2259	2947	2451
SLC6A11	1909	1960	2177	1316	2335	1980	1390	2376	2178	1450	1679	1925	1613	1586	3447	2143	1120	2254	2680	3068	1579	1394	2533	1339	1494	1943	1793	2088	1860	2090	1313
EVI5	1904	2274	1585	1381	1364	1813	1454	1699	1062	1508	766	1451	1401	1197	1556	1673	1275	1865	2110	2165	1146	1547	1658	1359	1457	1832	1811	1866	1760	1387	2115
SLC7A2	1902	1516	1507	938	1381	2222	1113	1461	570	1107	912	1194	1007	1131	1002	2373	811	1695	3056	2125	1948	1624	1998	1456	1571	983	1252	1518	1709	1504	1566
PSMD3	1901	2036	1501	1606	1856	1614	1456	1046	1531	1820	1179	1746	0	2185	0	1284	0	2094	2379	2200	1616	1266	1922	0	1627	1642	1670	2049	1485	1677	1800
TALDO1	1901	2109	1541	939	1651	1672	1261	1726	1497	1381	814	1354	1449	1161	2604	2158	1145	1474	1371	1571	1405	1206	2319	1043	1781	1519	1339	1933	1529	1186	1416
DIO1	1899	1913	1503	1541	1302	2156	1503	884	1191	1250	1552	1816	1405	1342	2149	1439	1501	2265	2884	2089	2662	1762	1981	1922	2026	2126	2650	2144	1762	2199	2218
RCL1	1895	2279	1672	1234	1743	2193	1419	1422	1249	1607	1324	1543	1445	1777	2015	1371	1084	2082	2704	2469	1578	1424	2127	1493	1427	1733	1871	2165	1842	1943	1615
SLC40A1	1891	2193	1818	1316	2159	1785	1550	1375	1617	1825	947	1509	1456	1610	2597	1809	989	1829	1898	1900	1645	1499	1585	1265	1723	1910	1626	1965	1505	1413	1403
KYAT1	1889	1011	1024	929	965	3368	1619	884	961	1080	1167	958	2014	3944	3282	1937	482	1770	1761	827	2661	1432	2097	2042	1971	877	1463	1846	2449	3248	2776
LOC616200	1885	1946	1549	1236	1931	1881	1835	1426	1435	1800	1492	1249	1645	1713	2776	1847	1338	2050	2295	1647	1514	1972	2288	1317	1907	2122	2236	2190	1643	1430	2415
CYP2D14	1882	1767	1426	1037	2014	1498	1640	1192	1316	1162	1206	1464	1138	1230	2098	1731	1200	2084	1929	1659	1254	1185	2424	1473	1403	1813	1842	1721	1084	1500	1538
MPC2	1882	2303	1271	1662	1486	1990	1588	1635	1664	1646	1188	1558	1829	1748	2094	1302	1380	1868	2133	1883	1549	1423	2051	1454	1677	2173	2198	2094	1748	1970	2155
PUM1	1881	2463	1596	1634	3142	1708	1743	1400	1849	2088	1536	1351	1594	1918	3169	1385	1391	1571	2157	1630	1128	1324	1501	1342	1648	1551	1565	1790	1639	1311	1507
SMC6	1881	2328	1545	1798	2156	1731	1475	1568	1777	1751	1002	1552	1555	1987	3101	1084	1257	1661	1998	1879	1228	1107	1806	1038	1803	1824	1934	1731	1504	1614	1915
KTN1	1879	2267	1710	1401	2295	1723	1638	1528	1831	1729	1032	1386	1601	1412	2764	1572	1132	1609	1921	2216	1145	1452	1750	1270	1566	1391	1606	1634	1585	1337	1556
OCIAD1	1879	2274	1691	1336	2193	1686	1599	1572	1778	1492	1272	1533	1495	1453	2622	1586	1429	1899	2535	2168	1694	1379	2222	1326	1707	1630	1754	2024	1628	1770	1727
COBLL1	1875	2862	1996	1918	1906	2651	1506	2270	1859	2699	1589	1775	2039	2072	2804	1536	1614	2057	3046	2277	1839	1411	3078	1673	1720	1642	2381	2326	1957	1919	2218
MST1	1875	1639	1693	1263	2746	3084	2079	1956	808	1965	1598	1885	1397	2163	2839	2206	1784	2404	2961	2660	1886	1996	3723	1911	2117	2312	2463	1844	2038	1628	2070
PRPF4B	1873	2329	1849	1359	2781	1780	1684	1945	1785	1454	1044	1494	1600	1613	3322	1443	1609	1827	2612	2453	1034	1294	1808	1263	1589	1671	2188	1999	1751	1565	1962
C29H11orf54	1871	2160	1442	1149	1346	1413	1443	1447	1411	1238	1504	1512	1765	1787	1856	1597	1119	1948	2760	1627	1205	1434	1998	1273	1602	1576	1291	1869	2059	1481	1510
FKBP2	1871	2162	1596	1304	1608	2044	1227	1360	1472	1674	913	1815	1484	1521	1916	1786	1969	2188	1928	2349	1642	1350	2375	1281	2368	1955	1818	1997	1925	1832	1137
PARK7	1867	2257	1146	1541	1642	1832	1252	927	1054	1781	1124	1687	1375	1850	2122	1549	1438	1864	2718	2124	1663	1499	2267	1498	2061	1744	2102	2242	1966	1803	2074
RPS15	1866	1330	1360	1329	3448	2966	1875	1102	817	2000	1864	1941	1795	2824	2953	2467	1864	3072	2578	4063	2645	2621	3857	2189	2910	3288	3093	3020	3213	3084	2542
ID2	1857	2462	3162	1829	3931	3107	1729	2003	3034	1837	1324	1756	2343	2508	4092	2899	801	2023	2715	2928	2355	1713	2325	1770	1758	1525	2087	3164	2104	2414	1611
CPED1	1845	3478	2451	1774	2961	2658	2017	1825	2384	1923	1238	1832	2811	3475	3967	1692	1535	2282	3139	3295	1494	2256	2579	1857	2452	1807	2205	2131	2941	2494	1848
SNX9	1843	2608	1912	1321	2686	2245	1695	1352	1253	1574	1744	1487	2163	1945	3666	1885	1353	1944	2580	2053	1673	1270	1931	1335	1263	982	1663	2311	2182	1760	1939
PLCB1	1841	2456	1536	1342	1936	1606	1600	1521	1472	1338	949	1551	1617	1911	2186	1302	1545	2189	2202	2821	1345	1206	1894	1469	1543	1882	1634	2160	1634	1877	2018
AK2	1840	1976	1138	2048	1476	2002	1312	1112	1059	2157	1224	1382	1513	1785	2379	1639	1210	2049	2600	1485	1732	1434	2309	1430	1672	1689	2269	2439	1594	1355	2530
IL1R1	1836	2358	1895	1254	2078	2305	2314	3241	1789	2394	1254	1426	1849	1742	3828	1577	1429	1544	3201	2707	1327	2184	3913	1336	1652	1898	1325	1342	1736	1175	1565
LOC104974460	1835	2509	1576	1883	1455	2324	1222	1457	1272	2106	1418	1523	1243	1838	445	1412	1013	1689	1488	1567	1551	1332	2550	1210	1992	1048	2137	1978	0	1570	1773
ENOSF1	1834	1592	1722	990	1552	1449	1126	1670	1586	1354	1436	1208	1260	1206	2365	1625	901	1596	2197	1453	940	1089	1607	1184	1333	1445	1342	1426	1276	1184	1613
HNF4A	1833	1831	1833	1674	2360	1995	1880	1172	1351	1954	1659	1581	1535	1981	2822	1937	1173	2254	2708	2868	1734	1870	2548	1638	2164	2139	2549	2257	1980	1697	1789
GNG5	1828	3342	2112	1712	2457	3118	2728	2514	2722	2067	1759	2252	2440	2213	4951	1553	1681	2407	3591	3091	2229	2814	3272	1943	2509	2763	2743	2753	2951	2524	2774
INSIG1	1824	2121	936	1363	2659	1269	2477	1608	1249	594	1577	1090	1917	1678	1445	988	1419	1658	3061	1898	839	1587	2264	1737	1241	1282	1922	1787	1889	1042	2104
NIPBL	1824	2386	1722	1422	2822	1769	1608	1704	1862	1489	1106	1458	1578	1644	2706	1641	1424	1669	1935	2017	1178	1561	1733	1403	1532	1837	1808	1730	1806	1369	1522
ANGPTL8	1823	4367	2425	1644	5124	1856	1437	851	3196	1395	1909	1938	2111	1842	5656	1622	1751	1968	2013	1251	1203	793	2500	813	2012	1720	2920	4029	1130	1309	1128
FOXRED1	1821	1714	1407	1041	1729	2260	1489	997	873	1256	1403	1994	1113	2002	1531	1451	1513	2336	2724	1943	1993	1576	2959	2146	1968	2476	1996	2040	1671	1981	1803
LOC518623	1818	3226	1508	1332	1369	2021	1585	980	992	1780	1158	1750	2241	1374	1711	1093	1411	1878	1912	1435	1866	1329	1987	1535	1971	1774	2020	2405	2615	1562	2470
SMC1A	1813	2332	1457	1382	2371	1710	1352	1674	1710	1992	1110	1512	1565	1217	2715	1571	1256	1666	1958	2032	1223	1305	1838	1030	1658	1565	1766	1703	1416	1288	1748
TRIP12	1808	2010	1516	1441	1973	1869	1645	1497	1529	1798	1152	1286	1540	1749	2467	1598	1197	1685	1928	1921	1125	1313	1733	1090	1363	1453	1514	1607	1529	1397	1497
ARGLU1	1807	2829	1717	1391	2373	1544	1747	1595	1990	1383	1300	1460	1580	1509	3303	1436	1372	1737	1906	2176	929	1108	1607	1191	1440	1589	1529	1858	1570	1477	1598
PCCB	1806	1941	1513	1277	1577	1514	1469	1355	1285	1301	1079	1432	1229	1262	2221	1562	982	1929	1953	1854	1603	1393	2067	1336	1372	1692	1855	1641	1746	1521	1679
SCAF11	1805	2295	1732	1413	2174	1843	1549	1981	1724	1866	1157	1357	1542	1541	2874	1342	1237	1709	2226	2225	1335	1474	1940	1199	1788	1700	1695	1932	1898	1588	1817
NET1	1801	2160	1908	1545	1976	2168	1484	2081	2036	1872	1469	1420	1638	1293	3299	1858	1239	1712	1939	2202	1196	1475	1951	1272	1549	1550	2074	1652	1574	1480	1440
PGLYRP2	1800	1727	1461	1165	1386	2123	1231	1425	980	733	738	1239	1204	1332	1825	1275	976	1706	1457	1801	1496	879	1466	869	1360	1439	1613	1396	1267	1804	1590
PTPN11	1796	2063	1461	1704	2223	1780	1640	1461	1587	1792	1142	1516	1780	1754	2871	1403	1426	1785	2053	2127	1441	1337	1884	1270	1684	1622	2114	1849	1555	1597	1587
PTPRF	1796	1826	1574	1725	2070	1844	1541	1239	1175	1953	1135	1514	1529	2039	2677	1378	1247	2252	2094	2031	1442	1464	1985	1253	1845	1470	1822	1602	1732	1564	1783
NECTIN3	1793	2142	1767	1562	2703	1758	1652	1485	1680	1790	1242	1477	1773	1689	2715	1430	1241	1794	1940	2012	1315	1494	1810	1123	1658	1638	1848	1794	1896	1465	1659
ARID4B	1790	2729	2030	1513	2071	1872	1612	1981	1961	1308	927	1664	1498	1531	2406	1414	1228	2018	1951	2232	1151	1414	1789	1408	1567	1769	1954	1956	1661	1579	1622
LOC101906837	1790	2521	2146	1383	1381	1909	1099	2069	2029	1803	1467	1455	1576	1102	2847	1630	935	1828	2220	1479	1437	1100	2272	1582	1440	1305	1604	1722	1826	1221	1358
DYNLL2	1782	1862	1633	1608	3244	2827	1839	1229	1295	2029	1757	2101	1889	2641	3605	1872	1301	2760	2077	2792	2454	1864	2798	1702	2378	2239	2376	2530	2375	2267	1857
LOC100336381	1775	2025	1747	1145	2291	2148	1446	1937	1513	1384	1152	1329	1654	1369	2491	1310	1040	1639	1980	2101	1276	1340	1930	1165	1386	1810	2004	1829	1541	1683	1863
PARD3	1775	2012	1908	1219	2328	2270	1530	1413	1608	1492	1286	1391	1514	1564	3369	1493	1215	1543	1920	2288	1301	1138	1906	1186	1398	1582	1837	1382	1456	1394	1120
PPA1	1771	2105	881	1280	1241	1849	1400	1136	1242	1534	1026	1467	1452	1347	2060	1128	1673	2004	2810	1844	1596	1380	2047	1128	1668	1762	1883	2414	1395	1868	2113
ERP29	1769	2560	1901	1392	1810	2236	1624	1991	1493	1807	1268	1370	1549	1604	2738	1398	1655	1762	2060	1881	1608	1463	2203	1367	1631	1283	2135	1840	1829	1311	1427
MLF2	1766	1891	882	1577	1441	2203	1059	1128	1079	1797	1194	1772	1397	2022	2067	1124	1358	2070	2350	1465	2058	1125	2176	1326	1889	2036	2225	2050	1150	1827	2019
LRRFIP1	1762	2212	1664	1237	2498	1826	1633	1429	1726	1421	1163	1045	1259	1781	2695	1130	1098	1621	1837	1982	1059	939	1559	1146	1610	1396	1670	1691	1427	1390	1659
TMEM59	1758	2177	1968	1524	2055	2190	1548	2075	2045	1543	1435	1588	1797	1359	2699	1838	994	1980	2169	2245	1531	1678	2153	1454	1716	1800	2069	1720	1702	1633	1812
MRFAP1L1	1756	2350	1478	1447	1813	1642	1317	1558	1908	1891	1287	1533	1545	1668	2390	1490	1117	2027	2129	1965	1256	1331	2025	1396	1727	1845	1788	1709	1446	1549	1739
TCEAL4	1756	2294	1604	1396	1652	1673	1562	1791	1515	1378	912	1361	1467	1489	2660	1769	1179	1648	1994	1915	1252	1111	1954	1221	1537	1769	1988	1663	1461	1442	1662
PSMA6	1750	2081	1381	1464	1890	1810	1419	1402	1425	1792	1231	1392	1643	2026	2493	1465	1408	1800	2264	1821	1441	1339	1930	1257	1560	2033	2083	1880	1429	1476	1936
SEC61B	1746	1923	1009	1522	1968	1885	1698	1412	1055	1650	1211	1477	1543	1456	2400	1515	2169	1641	2684	2243	1782	1915	2416	1252	2022	1714	1886	2098	1908	1646	1826
LOC618220	1745	2064	1441	1084	1877	1877	1433	1526	1265	1390	1032	1205	1389	1389	2413	1487	1205	1861	1916	2016	1385	1388	2073	1286	1608	1774	1676	1738	1752	1608	1675
EPM2AIP1	1744	2693	1656	1241	2386	1938	1572	1505	2318	1361	1223	1036	1383	1294	2643	1467	1480	1482	2295	1972	742	1229	1609	1360	1365	1048	1476	2183	1408	1058	1601
MAPK6	1744	2071	1248	1173	1789	2542	1395	1090	1414	2301	1310	1243	1590	1793	2611	1314	1248	1417	2276	1396	1058	1529	1928	1247	1184	1414	1896	2349	1572	1308	1603
MATR3	1743	2292	1555	1481	2031	1662	1474	1736	1519	1799	1246	1469	1594	1363	2611	1354	1192	1431	1866	1825	1043	1490	1732	1183	1425	1404	1516	1820	1457	1307	1515
UPP2	1733	2339	3026	1388	2569	2069	1669	2142	1281	2060	1098	1989	1233	1431	1518	2743	1183	2782	1619	5120	1695	2116	2639	1957	2453	1165	2259	2062	1667	2704	1507
UBE2D3	1732	2100	1468	1595	1889	1648	1414	1793	1480	1635	1209	1554	1605	1467	2951	1434	1107	1513	1995	2049	1287	1399	2077	1138	1407	1708	1571	1559	1600	1637	1765
TBL1XR1	1724	1841	1401	1432	1756	1594	1314	1557	1692	1624	1335	1315	1578	1368	2393	1476	1077	1458	1984	1533	1122	1132	1762	1060	1597	1545	1490	1521	1453	1170	1240
CYP27A1	1723	1496	1702	1388	2547	3141	1991	1311	1325	1960	1753	1969	1745	2594	2879	1341	1271	2550	2751	2477	2148	1739	2650	1832	1967	2538	2476	2465	2006	2226	1919
STT3A	1722	2045	1300	1166	1517	1871	1548	1274	1250	1468	1019	1310	1298	1247	2096	1360	2032	1727	2009	1615	1402	1196	1565	1250	1634	1355	1440	1650	1477	1400	1472
C8G	1721	1579	1478	1030	1850	2168	1818	1890	1226	1336	1228	1724	1497	1683	2634	1589	1376	1898	2052	1701	1771	1521	2675	1092	2017	1733	1388	1416	1730	1211	1711
TXNL1	1719	2369	1290	1609	1502	1582	1415	1400	1597	1551	1083	1308	1267	1581	2638	1549	957	1758	1897	1613	1329	1290	1749	1498	1465	1863	1854	1584	1703	1406	1503
ATP5PB	1717	1951	1477	1234	1390	1336	1374	1784	1239	1203	1207	1181	1407	1074	2476	1535	1166	1716	1642	1660	1281	1200	1782	968	1674	1494	1642	1433	1291	1272	1396
NACA	1717	2193	1776	1438	1919	2186	1320	2179	2040	1676	1110	1419	1440	1198	2789	1226	1260	1507	1895	2401	1099	1112	1685	1089	1502	1655	1701	1631	1426	1480	1432
ASCL1	1714	1191	980	461	862	1092	1383	700	618	1330	503	927	1062	1022	1115	1703	997	2081	2254	2221	1093	1836	1914	1945	1714	975	827	1269	1718	996	1716
QSOX1	1707	1731	1883	1357	1669	2386	1260	1246	957	1742	1039	1237	1405	1580	2456	1885	1215	2411	1872	2247	1514	1523	2435	1160	2360	1127	2078	1667	1716	1267	1584
VKORC1	1705	1748	1612	1419	2530	2638	1799	1639	855	1920	1416	1601	1699	2425	2520	1889	1410	2551	2371	2604	1905	1940	2772	1510	2234	2213	2521	1959	2083	1811	2198
CMTM6	1704	2083	1553	1054	1997	1980	1305	1706	1523	1315	980	1562	1290	1701	2364	1532	1210	1881	1742	2566	1698	1334	2099	1183	1738	1419	1709	1599	1833	1922	1254
LPP	1703	2027	1678	1376	2241	1817	1551	1813	1529	1506	1234	1453	1494	1384	2330	1339	1218	1537	1768	1921	983	1182	1724	1117	1351	1462	1477	1544	1315	1220	1511
SNX10	1698	1398	1150	1154	2356	1074	1370	1160	1336	2004	1233	1276	1395	1428	2442	937	1053	1347	2350	2168	1195	1122	1768	964	1375	1675	1371	1396	1196	1645	1630
LOC789569	1697	2823	2046	1996	3545	5374	1947	2774	1899	1968	1747	2284	3108	3876	4812	1396	960	1780	3076	2922	2105	1154	2825	2049	1360	2633	1747	2520	1912	1482	2101
ARPC3	1690	0	1435	0	1943	0	0	0	1360	0	0	0	1492	1724	2551	0	0	1540	0	2848	2053	0	0	0	0	2027	0	0	0	0	1976
PSMB7	1689	1988	1157	1417	1627	1950	1377	987	1298	1504	1060	1727	1757	2038	2179	1541	1838	1995	2210	2150	1723	1239	2334	1378	1720	2042	2211	2179	1597	2056	2221
TRAM1	1689	1778	1276	1769	2297	2146	1634	1564	1324	1894	1190	1367	1836	1768	2255	1529	1606	1862	2610	1980	1773	1858	2422	1240	2025	1685	1982	2092	1925	1493	1733
GOT1	1687	975	875	983	792	911	941	794	465	786	1114	944	556	735	1004	1580	1275	1613	1837	862	1121	946	1711	1272	1488	826	1557	1231	806	970	1272
RTRAF	1687	2863	2288	1567	2057	2026	1351	2379	1858	1953	1271	1428	1696	1423	3772	1431	1310	1637	2016	1668	1304	1162	1912	1494	1399	1480	1838	1669	1588	1523	1760
ADH5	1685	1969	1396	1524	1375	1803	1550	1519	1397	1614	1147	1279	1490	1744	2231	1190	995	1511	1844	1732	1311	1270	1789	1201	1597	1385	1652	1886	1370	1164	1636
UACA	1685	2245	2532	1189	2625	2111	1531	2156	2410	1496	1509	1695	1534	1325	3767	1755	1324	1727	1817	2747	1084	1355	1561	1134	2184	1670	1578	1915	1552	1740	1392
ZBTB16	1685	1857	943	416	1260	1003	976	1575	712	688	338	1197	1750	1210	682	1521	861	1680	2594	1106	1175	1928	2238	1382	916	1339	2261	1911	725	1354	1474
SNRPD3	1676	1907	1316	1135	1641	1871	991	1057	1698	1730	1090	1351	906	1135	1895	1502	1544	1626	1973	1969	1475	1027	1515	1227	1557	1027	1427	1676	1088	1345	1050
SSR3	1673	1808	1082	1202	1295	1555	1353	1277	1267	1365	725	1198	1251	1156	1873	1253	1915	1352	1640	1457	1244	1217	1691	1084	1238	1690	1450	1596	1363	1295	1233
PLPP3	1668	1845	1235	949	1566	1625	1287	1162	733	1086	582	1665	1539	1686	1393	1864	1151	1524	2249	2507	1220	1994	1734	1899	1659	1671	1512	1246	1719	1934	1410
PDAP1	1665	1680	1320	1110	1821	1287	1328	1542	1269	1398	1108	1068	1464	1306	2475	1264	1186	1168	1884	1859	1130	1145	1650	917	1316	1398	1343	1714	1305	1313	1357
LOC785216	1663	2040	1640	1321	1440	2143	1278	1376	1342	1258	1249	1829	1363	1640	1853	1600	1274	2019	2263	1917	1805	1532	2512	1686	1659	1908	2014	1865	1431	1945	1781
ACSS3	1656	2370	2024	1494	1904	1446	1739	2524	1646	2014	1471	1604	1473	1283	3100	1230	1510	2197	2485	1819	1631	1883	2886	1287	1564	2135	1756	1894	1750	1469	2555
ZFP91	1655	2368	1897	1458	2178	1748	1692	1695	1954	1684	1211	1550	1535	1657	3353	1600	1397	1757	2244	2420	1362	1386	1924	1186	1955	2057	1802	1676	1694	1809	1623
PCM1	1654	2081	1820	1249	2043	1684	1666	1586	1610	1637	1170	1102	1603	1582	2562	1366	1071	1576	1832	1786	1084	1281	1865	1105	1377	1303	1493	1534	1677	1314	1505
APOC3	1653	909	871	1021	2567	3644	2099	801	764	1434	2393	2316	1362	2009	2198	2684	974	2434	2877	2238	3898	3744	4475	3053	1654	4464	4014	3227	2967	2726	4583
MTCH1	1653	1935	1767	1500	1881	2435	1525	1564	1350	1597	1377	1640	1594	1452	2263	1673	1272	1687	2318	2240	1430	1474	2057	1210	1773	1482	1752	1810	1644	1790	1428
TKFC	1653	2244	1284	1401	1703	1568	1648	1079	998	1240	1120	1780	1449	1648	1822	1204	1205	2331	1956	1479	1381	1359	2192	1299	1773	2236	1790	1738	1476	1584	2187
TLK1	1652	2140	1831	1016	2199	2108	1388	1773	1438	1419	1137	1558	1362	1599	2658	1657	1220	1851	2123	2379	1293	1358	2159	1263	1508	1452	1758	1664	1516	1406	1415
PRKAR2A	1651	2213	1410	1080	2209	1534	1417	1159	1444	1981	1265	1210	1486	1493	2842	1220	1140	1354	1930	1893	1193	1181	1660	1097	1320	1332	1686	1515	1473	1226	1509
EIF3CL	1650	1716	1721	1270	1769	1736	1288	1104	1216	1695	1069	1292	1394	1522	2358	1486	981	1739	1752	1930	1271	1153	1979	1129	1359	1543	1625	1677	1483	1496	1242
ZNF704	1648	1779	1568	1274	2233	1513	1480	1178	1139	1322	1096	1312	1137	1299	1767	1614	1115	1537	1850	1983	1177	1069	1671	1140	1295	1268	1462	1685	1302	1355	1168
FERMT2	1646	1825	1991	1299	2102	1730	1338	1406	1503	1613	1296	1535	1487	1287	2735	1701	1163	1548	2065	2011	1539	1314	1819	1241	1459	1335	1608	1899	1446	1575	1228
MYO6	1646	2530	1618	1205	2174	1673	1776	1654	1431	1696	820	1186	1304	1618	1934	1322	1359	1389	1329	1817	931	1268	1498	1177	1166	1460	1462	1694	1453	1282	1555
SREK1	1646	2596	2006	1294	1775	1619	1417	1921	1887	1336	1007	1473	1796	1554	2812	1424	1462	1897	2247	2149	1096	1251	1769	1351	1590	2079	2341	1647	1773	1490	1730
ATP5F1C	1641	1873	1207	1270	1327	1310	1234	1054	1332	1507	822	1091	1652	923	2109	1761	1094	1366	1548	1595	1198	1105	1592	1370	1601	1309	1470	1636	1759	1325	1470
MGST2	1641	1951	1359	1478	1902	1834	1357	1360	1121	1679	1344	1288	1407	1666	2647	1278	1232	1686	2090	1690	1333	1347	1873	1172	1042	1377	1798	1682	1442	1466	1309
RSRC2	1639	1904	1479	1156	1753	1617	1264	1528	1767	1165	986	1261	1263	1250	2436	1236	1300	1467	1796	1703	1137	1099	1622	944	1525	1335	1421	1948	1537	1239	1368
STAP2	1632	1798	1495	1146	1866	1883	1561	1167	1026	1450	1051	1430	1334	1729	2031	1364	1194	1612	2038	1890	1211	1294	1953	1019	1616	1564	2113	1957	1396	1379	1794
SMIM10L1	1630	2785	1730	1606	1626	1483	1405	2322	1798	1769	1212	1436	1495	1591	2976	1483	1459	1525	2071	2029	1046	1250	2109	1112	1666	1681	1711	1944	1225	1365	1846
CLTA	1629	1899	1537	1083	1933	1545	1235	1405	1275	1666	1147	1164	1307	1476	2259	1528	978	1677	1929	2091	1382	1285	1868	1186	1532	1577	1464	1685	1401	1483	1340
TMCO1	1629	1659	1123	1223	1768	1930	1219	1126	1128	1379	1066	1350	1468	1772	1854	1562	1341	1855	2100	2079	1580	1515	1987	1427	1681	1550	1734	1652	1418	1483	1614
C2H2orf72	1628	2122	1431	1223	1645	1486	1453	1583	1673	1599	1264	1177	1280	1246	2221	1221	909	1297	2009	1607	978	1154	1770	1020	1367	1325	1390	1620	1424	1205	1276
YTHDC1	1627	1726	1412	1092	1724	1449	1529	1381	1466	1331	1065	1022	1140	1239	1567	1237	1203	1434	1845	1506	954	1105	1552	1017	1294	1162	1398	1326	1265	948	1323
SNX25	1626	1654	1861	1124	1272	1321	984	1044	1730	1266	1043	1093	1294	1319	2260	1575	778	1311	1506	1303	997	824	833	1050	1294	917	1052	1147	1060	1406	840
IDI1	1621	2715	1029	2061	1554	3003	1689	917	1589	2276	1461	1465	2114	2353	1703	1202	1476	2180	2953	1706	1102	1702	2221	1850	1426	2139	2940	2477	2231	1501	2973
NDUFS2	1620	1340	1285	1290	1958	2098	1595	1105	961	1508	1151	1550	1550	1632	2219	1733	1320	2172	2076	2198	1691	1958	2521	1374	2168	2232	2449	1961	1910	1793	2024
MARCH6'	1619	2029	1355	1215	1426	1485	1422	1651	1578	1618	978	1141	1369	1402	2620	1035	1054	1472	1832	1381	1159	1287	1676	1193	1259	1453	1592	1479	1246	925	1444
CLUH	1618	2026	1358	1378	2195	2264	1612	1614	1667	1766	1067	1501	1697	1693	2568	1440	1232	1761	1964	2101	1371	1318	2057	1248	1586	1647	1564	1761	1409	1847	1663
ACADVL	1617	1378	1146	1197	2038	2103	1576	1090	1097	1714	1431	1599	1563	2440	2488	1859	1556	2078	2395	2121	1666	1794	3033	1692	2369	2119	2333	2123	1787	1620	2574
NUB1	1617	2030	1778	1761	1822	2186	1688	1348	1498	1520	1175	1661	1350	1782	3024	1600	1174	1573	1985	2092	1387	1367	1743	1161	1394	1643	1907	1690	1345	1860	1713
TUBB4A	1617	2084	861	2154	2063	1498	1609	701	1469	2141	1670	1146	1787	2109	2538	1078	1633	2146	1624	0	1441	1235	1807	852	1781	1459	2816	2165	1247	947	3457
ALDH7A1	1616	2022	1796	1004	1737	1818	1458	1421	1490	1513	1088	1377	1316	982	1952	1607	1089	1499	1957	2135	1275	1071	1678	1141	1367	1281	1573	1475	1337	1418	1052
NDUFC2	1616	2256	1269	1554	1400	1749	1233	1479	1353	1606	1191	1383	1538	1483	2305	1346	1387	1857	2099	1869	1404	1432	2067	1250	1700	1622	1797	1839	1520	1410	2059
PXMP2	1616	1771	1678	1097	1652	1574	1318	1824	1416	1517	1451	1290	1413	1328	2559	1232	1081	1624	2260	2200	1278	1102	1941	1151	1459	1661	1899	1862	1483	1611	1322
EIF4B	1611	1950	2189	991	2433	2065	1366	1719	1339	1707	1367	1243	1697	1370	2603	1048	754	1377	1610	1667	914	978	1421	1221	1121	1058	1305	1379	1331	1051	1000
RPS4X	1603	1826	1439	923	2005	1683	1203	1718	1525	1501	877	1418	1280	1061	2415	1644	1209	1639	1391	2257	1184	1108	2000	1117	1521	1906	1541	1586	1566	2159	1423
CRYL1	1602	2491	1578	1211	2065	1440	1483	1571	1221	1936	1032	1342	1351	1591	2009	1888	1140	1983	1891	2220	1528	1213	2014	1593	1477	849	1255	1755	1192	1509	1206
SDHB	1601	1950	1629	1416	1731	1826	1716	1158	1365	1634	1435	1558	1490	1423	2269	1586	1452	2147	2270	2297	1525	1796	2360	1526	2087	1699	2465	2164	2009	1747	2160
MACO1	1600	2093	1741	1256	1993	1519	1308	1255	1446	1483	1227	1270	1402	1387	2939	1349	1056	1382	1614	1904	1021	857	1461	908	1223	1271	1574	1564	1327	1189	1109
ZCCHC6	1596	2288	1510	1429	2302	1782	1759	1543	1725	1354	1344	1195	1422	1643	3148	1312	1266	1792	1822	1861	1020	1365	1435	1107	1644	1451	1967	1841	1511	1318	1544
CCPG1	1595	2350	1597	1258	1867	1855	1511	1871	1662	1510	996	1349	1435	1276	2807	1414	1024	1613	2065	2077	1122	1360	1769	1186	1444	1715	1598	1523	1590	1362	1510
EML6	1594	2767	2167	788	2482	768	1676	1179	800	785	667	986	691	955	1836	859	1104	1283	2209	1974	1117	1629	1073	1696	963	1016	1198	1375	1296	1867	1305
NAMPT	1594	2048	1352	1352	1250	1581	1284	1182	1033	1449	1186	1045	1284	1140	1784	1095	858	1347	1736	1181	1016	1013	1627	1027	929	1067	1452	1434	1213	883	1036
GLO1	1593	2432	1290	1366	1437	1854	1365	1638	1433	1859	1299	1595	1569	1771	2497	1226	1145	1707	2147	1519	1331	1452	2288	1216	1541	1940	1794	2033	1535	1575	2000
LOC100847890	1593	2056	1866	1637	1825	2543	1620	1665	1033	2087	981	1208	1767	1938	2431	1063	1828	1975	1816	2210	1441	1424	2824	1240	2039	1440	1672	1282	1708	1549	1837
LOC112445063	1593	2222	1144	1266	1519	1588	1203	1216	1199	1227	871	1293	1306	1705	1616	1245	1707	1419	1548	2104	1116	1342	1385	1131	1593	1757	1808	1972	1509	1687	2052
UQCRH	1591	1670	1700	1449	1655	1488	1267	1358	1187	1276	1014	1276	1443	1244	2137	1516	1070	1513	1680	1594	1310	1317	1755	1038	1599	1550	1757	1441	1442	1466	1607
ULK1	1590	1543	1248	1159	2066	2132	1527	1066	1227	684	1352	1355	1043	1934	2073	1546	1095	1672	1875	1872	1303	985	1640	1210	1152	1196	2024	1877	1440	1442	1449
COX5B	1588	1452	1174	1447	1753	2388	1391	1026	915	1731	1570	1827	1617	2091	2074	2128	1429	2276	2469	2289	2078	1941	2869	1795	2053	2095	2577	2504	2153	2120	2514
RPN1	1588	1569	985	1133	1550	1649	1265	1385	1124	1302	778	1239	1469	1338	2070	1197	1453	1280	2169	2006	1266	1298	2008	993	1679	1345	1464	1761	1493	1328	1413
CERS6	1584	1643	962	1688	1082	1528	1679	731	644	1295	908	1446	1576	1705	1402	1141	1789	2150	2874	1686	1328	1889	2267	1535	1556	2191	2259	2125	2102	1606	2348
PCBP2	1581	2095	1783	1345	2330	1705	1645	1842	1442	1713	1470	1488	1829	1501	2881	1353	1203	1757	2050	2116	1421	1494	2041	1494	1633	1797	1868	1920	1553	1467	1526
MARCH7'	1580	2058	1732	1174	1887	1474	1286	1590	1612	1594	976	1138	1543	1673	2353	1518	1128	1524	1901	1559	1032	1316	1770	1244	1418	1250	1472	1567	1512	1193	1278
ENSA	1578	2111	1291	1285	1553	1887	1448	1775	1314	1386	806	1642	1531	1713	1782	1431	1176	1571	1992	2132	1209	1072	1911	1139	1435	1770	1764	2013	1282	1763	1603
MPHOSPH8	1578	2109	1394	1245	1810	1607	1202	1627	1626	1368	991	1295	1226	1288	2302	1329	1351	1564	1773	2140	1080	1178	1664	1021	1228	1286	1437	1354	1289	1424	1405
RETREG2	1578	1830	1681	903	1838	1675	1151	1363	1698	1311	967	1460	1313	1346	2355	1553	884	1641	1563	2334	1375	985	1714	1135	1484	1521	1452	1416	1367	1788	1164
RPL28	1578	1074	765	1058	2299	2183	1300	1141	911	1334	1376	1325	1316	1527	2376	1676	1179	1940	2020	2298	1590	1492	2429	1652	1791	1776	2167	2094	1862	1497	1829
SAFB2	1577	2830	1564	1542	3673	1657	1891	1453	1777	1685	1487	1418	1491	2036	3724	1159	1806	1586	1738	2170	872	1166	1461	1094	1793	1668	1917	1641	1758	1122	2015
MGST3	1576	2088	1226	1611	1755	2179	1224	866	1147	1503	1267	1570	1530	1708	1723	1808	1266	2128	2485	1807	1986	1504	2196	1486	1710	1502	2199	2209	1777	1883	1685
ANXA6	1573	1189	1008	967	2146	1749	1139	1053	943	1468	1053	1713	1012	1691	1861	1472	1331	1887	1459	2150	1944	1117	2520	1209	1732	2114	2237	1668	1186	1967	2347
ATP13A3	1573	1917	1784	1113	2402	1776	1564	1928	1656	1506	1159	1098	1639	1546	2914	1405	958	1586	1738	1869	1170	1333	1742	1127	1340	1157	1286	1365	1543	1163	1008
NARS	1573	1867	1312	1291	1801	1628	1243	1041	1030	1771	1049	1399	1271	1780	2672	1314	1133	1594	1879	1767	1309	902	1908	1003	1613	1305	1549	1590	1413	1194	1537
COPS9	1570	2186	1276	1301	1515	2263	1254	1298	1250	1844	1029	2017	1346	1473	2184	1199	1363	1777	2163	2853	1685	982	2218	1156	1778	1782	2114	2028	1244	2267	1688
APC	1567	1915	1511	1366	1897	1773	1312	1579	1712	1532	1286	1107	1044	1427	2683	1234	1022	1546	1877	1560	966	1012	1397	1046	1272	1228	1420	1492	1210	1053	1378
SMS	1567	2034	1492	1373	1913	1614	1336	1382	1272	1390	1149	1467	1544	1565	2337	1049	1247	1678	1926	1888	1477	1317	1859	1207	1558	1847	1712	1990	1676	1627	1496
CTNNB1	1566	1885	1333	1248	1617	1560	1276	1315	1194	773	990	1214	1543	1442	1202	1051	1002	1370	958	1492	1085	1019	1598	1007	1122	1565	1432	1657	1263	1181	1649
ITSN2	1564	1874	1510	1229	1504	1574	1462	1911	1541	1028	742	1288	1217	1078	1977	1374	1181	1388	1882	1872	1132	1134	1658	1179	1538	1769	1534	1302	1513	1330	1587
TXNIP	1563	3001	2341	1529	3897	1674	2045	1595	2364	1557	1178	2406	1623	1395	3287	2117	1323	2431	2898	2510	1490	2384	3073	1857	2070	2584	2170	1991	2269	2142	1748
EIF4A2	1560	1889	1961	1063	1900	1725	1380	1614	1682	1210	1108	1354	1336	1257	2549	1709	834	1757	1795	2069	1194	1210	1607	1358	1373	1279	1428	1498	1626	1565	1155
QKI	1559	1593	1659	1121	2177	1366	1623	1468	1771	1505	1222	1163	1236	1363	3011	1217	890	1478	1959	1781	1190	1195	2021	1105	1452	1311	1470	1455	1780	1277	1424
ELOVL5	1555	2619	827	1608	1437	2475	1158	958	1259	2210	1135	1191	1338	1915	3252	753	1367	1305	1523	1283	1016	1101	1253	982	966	1335	1467	2137	1259	1280	2347
DHCR7	1553	2244	896	2396	1666	3245	1592	489	1334	2134	1377	1371	1851	2729	1262	690	1985	2054	2650	1914	802	1334	1750	1892	1147	1924	3545	2452	2082	1528	2907
FXR1	1552	2117	1851	1354	1897	2154	1376	1717	1617	1778	1180	1520	1361	1695	2469	1528	904	1654	1936	1978	1402	1121	1785	1298	1459	1293	1453	1584	1577	1343	1377
CLMN	1550	1541	1442	988	1973	1355	1279	1527	1466	1638	1179	1040	1143	1412	2255	1359	1006	1260	1555	1660	968	1226	1837	1075	1356	1124	1232	1466	1215	1124	1126
NDUFAB1	1550	2355	1424	1532	1565	1680	1278	1699	1171	1443	1110	1525	1515	1628	2508	1416	1380	1831	2308	2197	1557	1269	2261	1244	1787	2105	1974	1871	1620	2131	1603
FOXN3	1547	1736	1645	885	1962	1555	1469	1345	1482	1265	936	1110	1179	1138	2228	1275	1036	1462	1783	1695	1071	1213	1652	1059	1162	1292	1205	1241	1234	1189	1182
GSTT1	1545	2016	2365	1412	2386	2004	1784	1248	1384	2077	1563	1415	1911	2039	3260	1283	1771	3258	2545	1745	1543	1468	2231	1500	1726	1889	2247	2172	2145	1700	2626
ASH1L	1542	1935	1550	1149	2276	1482	1329	1372	1238	1211	1057	977	1303	1257	1758	1266	1026	1370	1791	1583	813	1213	1614	1169	1196	1190	1349	1458	1291	1072	1195
SMARCC1	1542	2006	1543	1150	2355	1819	1356	1192	1239	1389	1124	1452	1560	1601	2495	1346	1160	1801	1754	1866	1437	1199	1540	1224	1402	1700	1493	1719	1517	1395	1413
CFL1	1539	1512	865	942	1818	1653	1441	859	850	1374	795	1439	1160	1691	1982	1016	1643	1583	1537	1874	1560	958	1714	1068	1568	1939	1998	1792	1135	1749	2057
USP9X	1538	1837	1337	1095	1697	1165	1358	1244	1320	1363	998	1105	1270	1356	2252	1086	852	1386	1447	1307	988	1203	1406	809	1189	1179	1270	1460	1272	1087	1158
GSTM1	1536	884	988	696	1638	2252	1570	761	892	886	1650	2612	1085	1245	1824	1057	1246	2838	2723	1751	3506	2252	3740	2165	1556	5162	2949	2077	1818	2098	3276
COA3	1534	1826	1196	1183	1671	1548	1395	1240	1072	1259	973	1391	1330	1446	1679	1189	1234	1462	2025	2354	1412	1309	1831	1099	1542	1462	1431	1833	1426	1942	1433
MOGAT1	1527	1449	1194	1019	1682	1394	1038	1278	1048	876	1057	965	1119	1251	1884	1444	536	1341	1376	1139	1090	766	1505	714	1177	836	1094	1267	989	1071	1095
PABPC4	1526	2094	2069	1013	2537	2104	1488	1539	1706	1331	1377	1614	1258	1392	2683	1865	1236	2001	1931	3066	1706	1508	2068	1492	1949	1615	1918	2076	1778	1954	1195
ABLIM1	1525	1648	1341	968	2118	2118	1297	1021	845	1237	1116	1487	1286	1775	1806	1490	1274	1734	1859	1888	1328	1313	1978	1444	1190	1737	1762	1949	1590	1233	1609
FAH	1525	1121	1288	1462	901	3100	1186	1121	1002	1036	1257	2056	760	1460	1110	1475	1356	2678	2654	1790	2317	1261	3226	1779	1741	2397	3241	2398	1069	2051	1794
PPARA	1524	2034	1233	1184	2156	1651	1152	1124	1285	1450	1550	1179	1655	1588	2790	1517	1212	1381	1696	1327	1082	1013	1559	1164	1168	835	1474	1670	1561	1055	1147
METTL7A	1522	1579	1495	1025	1296	1232	1099	1113	1268	964	844	723	667	1124	1463	1430	895	1526	1209	1390	978	963	1288	619	1179	1150	1271	1113	982	1008	1162
CL43	1520	2016	1105	1319	2503	2143	1047	1837	644	1710	1661	900	755	1278	2663	1888	1605	1288	2516	3709	1958	1895	3162	989	2277	1067	2005	3116	1655	1333	2666
RPS27P	1519	1754	1267	893	1537	1643	1175	1383	1023	1151	869	961	1337	1339	2235	1255	940	1224	1874	1893	1257	1355	1643	1042	1066	1456	1668	1686	1374	1349	1386
DERL2	1516	1783	1465	929	2133	2446	1405	1429	1073	1364	1066	1579	1446	1542	2427	1759	1576	1595	2532	3124	1568	1681	2243	1603	1626	1616	1475	1674	1860	2376	1392
EIF1AX	1512	1602	1026	1144	1253	1309	1054	1318	1109	1020	965	1006	995	1270	1921	1057	1008	1282	1714	1600	984	1111	1552	1092	1288	1400	1436	1341	1236	1072	1154
SMIM19	1512	1747	1162	1086	1534	1448	1206	1654	973	1005	795	961	1290	1080	1958	1241	1155	1406	1754	1682	1225	1115	1830	1100	1215	1347	1420	1648	1247	1179	1528
KEH36_t05	1511	1639	923	954	934	899	1566	1424	1110	1134	780	509	1796	1464	1395	1113	974	1323	1661	1122	911	1762	1021	1119	1577	1172	1749	1477	1517	366	1672
RSF1	1510	1770	1523	1173	2208	1526	1506	1814	1995	1238	1067	1477	1422	1210	3040	1463	1256	1707	1773	1792	906	1184	1637	966	1462	1434	1747	1585	1454	1309	1418
USP8	1501	1779	951	936	1250	1273	1206	1477	1200	1064	767	904	1130	1103	1805	990	990	1001	1371	1321	834	982	1319	817	1073	1321	1406	1257	1104	942	1314
PA2G4	1494	1953	1311	1089	2106	1727	1086	1064	1360	1426	1084	1293	1467	1287	2647	1225	1128	1307	1807	2045	1310	1100	1469	1065	1415	1396	1599	1562	1291	1488	1549
LOC528040	1491	2207	2509	1631	2511	3259	1723	2170	1243	2625	1478	2169	1900	1717	3168	1597	1423	2438	2762	2866	1567	1708	2474	1431	2041	2300	2084	1819	1904	1048	1633
ARHGAP5	1490	1650	1507	1090	1648	1358	1373	1452	1486	1211	1131	1026	1210	992	2550	1280	763	1402	1682	1512	701	1113	1397	811	1103	1095	1329	1323	1226	924	1138
CCAR1	1489	2269	1445	1328	2346	1676	1539	1787	1859	1455	1006	1397	1357	1429	3175	1455	1355	1621	1689	2207	1055	1280	1651	1074	1556	1612	1718	1692	1369	1367	1454
OSGIN1	1489	2977	2097	1516	4637	1722	1986	1323	1832	1396	1649	2005	1785	2156	4014	1703	1243	2162	2223	3065	1283	1523	2282	1299	1641	1817	2055	2485	1432	1866	1106
HSDL2	1488	2538	1629	1345	1811	1946	1488	2324	2266	1327	1133	1256	1626	1417	2896	1401	743	1306	1629	1650	1003	1549	1754	1233	1169	1110	1442	1652	1644	1421	1337
CTDSP2	1482	1428	1522	885	2348	1767	1265	1148	1124	1138	1024	1131	1265	1378	1463	1789	761	1840	1859	1995	1541	1490	1969	1456	1537	1506	1567	1596	1648	1397	1316
CDH2	1481	2185	1595	1211	1950	1551	1478	1660	2122	966	1365	1312	1352	1376	2827	1490	1005	1534	1793	1671	1196	1122	1701	1244	1284	1524	1662	1300	1477	1804	1456
CLPX	1480	1828	1366	1026	1560	1308	1205	1343	1563	1034	1064	1104	1165	1067	2045	1113	970	1317	1690	1590	882	1243	1499	1085	1084	1271	1362	1248	1490	1262	1266
CNOT7	1480	1647	1526	1124	1900	1801	1270	1466	1653	1230	1312	1226	1417	1372	2474	1252	717	1529	1538	1838	1192	1240	1439	993	1378	1352	1285	1318	1477	1368	1179
NDUFV2	1480	1795	1402	1247	1280	1421	1207	1311	1245	1652	1113	1108	1084	1314	2076	1234	1084	1430	2010	1625	1232	1119	1794	1110	1634	1342	1383	1551	1536	1316	1579
RYBP	1480	1671	1447	939	1999	1486	1265	996	1409	1163	1070	1291	1103	1278	2018	1588	745	1495	1681	1540	1089	1254	1486	1102	1323	1215	1150	1756	1413	1261	1070
RIDA	1479	1655	1057	1173	1432	1609	1451	1328	1236	1525	797	1076	1204	1539	1765	1048	1132	1418	1742	1529	1381	1400	1890	838	1517	1353	1377	1153	1146	1345	1598
SAA4	1478	1937	748	329	1075	2804	1379	1488	856	1833	580	1018	1458	1147	2377	1213	4169	1384	3603	2526	1824	1893	4427	1477	1661	1183	843	1375	1348	1002	1786
HNRNPH1	1477	2723	1582	1248	2459	1547	1835	1867	1586	1384	1124	1341	1364	1473	2660	1615	1267	1721	2007	2308	1149	1456	1972	1286	1348	1485	1701	1688	1544	1753	1439
TCP1	1477	1962	1056	1307	1202	1907	1184	1116	1164	1490	1085	1281	998	1403	1835	1150	1177	1320	1819	1365	1160	890	1855	1233	1419	1559	1583	1497	1190	1323	1730
HNRNPU	1474	2158	1499	1264	1847	1344	1437	1391	1679	1529	1091	1312	1317	1326	2250	1288	1200	1435	2028	1805	1101	1126	1767	1156	1448	1460	1576	1650	1451	1381	1662
SCARB2	1473	1838	1212	1427	1574	1683	1492	1118	1090	1432	1028	1466	1667	1612	2488	991	981	1707	1995	2065	1492	1467	1832	1063	1235	1731	1756	1620	1488	1641	2023
PAIP2	1472	1948	1483	1217	1765	1553	1348	1792	1492	1234	1118	1481	1492	1405	2660	1559	1038	1723	2007	1873	1293	1231	2326	1323	1720	1705	1807	1737	1493	1692	1697
DHRS3	1471	1192	1423	812	1940	1332	1135	1085	1305	1136	1027	1160	1023	1156	2615	1459	786	1544	1292	1806	1143	955	1620	940	1390	1277	1353	1200	1200	1174	1201
GCGR	1471	1918	1748	1438	2562	2327	1814	1711	1450	1839	1645	1979	1602	1892	3068	1794	1165	1831	2430	2572	1491	1465	2523	1413	1773	1891	1987	1643	1920	1950	1868
KIF5B	1471	1850	1388	1188	1898	1337	1118	1275	1729	1519	999	1041	1368	1203	3345	1052	1083	1311	1640	1684	827	971	1392	833	1089	1334	1343	1409	1272	1208	1385
SGMS1	1469	1691	1054	1022	1135	1710	964	1079	878	1198	752	845	1038	1206	1654	821	843	1142	1682	1192	786	819	1614	687	844	1194	1015	1282	1068	919	1236
TMEM220	1469	1492	802	697	754	1280	963	1395	939	904	756	898	767	679	1307	887	809	952	1260	843	870	938	1156	747	1005	916	770	1289	863	827	1191
PTGES3	1465	1762	1412	1389	1931	1465	1362	1557	1581	1398	1176	1156	1729	1302	2655	1127	872	1311	1672	1663	1190	1140	1609	1087	1188	1331	1601	1185	1252	1299	1515
SELENBP1	1464	1912	1423	1317	1661	2223	1088	1061	986	1213	1317	1325	897	1593	1724	1209	877	2019	1755	1413	1506	848	1543	1580	1216	1648	2194	1810	1078	1395	1299
IREB2	1461	1523	955	1115	1348	1388	1058	1527	1268	1070	850	1019	1255	956	1774	1101	803	975	1536	1305	884	846	1347	805	938	1117	1128	1284	1029	954	1197
ST6GAL1	1460	1724	891	1305	1540	2178	1164	1393	1312	1731	826	1118	1519	1726	2328	1062	900	1112	1503	1359	943	799	1329	635	1140	1312	1352	1308	1227	907	1562
MAGT1	1458	1657	972	1138	1397	1576	1047	1248	1172	1332	897	1345	1060	1015	1449	1203	1494	1401	2098	1801	1347	1337	1985	1095	1227	1231	1349	1807	1393	1344	1231
AFDN	1457	1836	1366	1141	1733	1117	1439	1107	1515	1039	1216	1056	1079	1243	2061	1307	1068	1348	1597	1666	823	963	1165	942	1339	1070	1509	1291	1161	809	1338
NEK6	1457	1571	1327	974	1939	1466	1330	1031	997	1179	1033	1097	1161	1227	1983	1083	1189	1335	1788	1454	1219	963	1573	838	1397	1159	1243	1533	1185	1134	1185
NT5E	1457	2048	1133	1592	1824	2062	1269	1693	1507	2095	930	1510	1977	1934	3722	844	1085	1385	2170	1961	1208	1387	2038	1004	1326	1739	1483	1440	1502	1380	1690
KCTD3	1456	1921	1661	1020	1702	1511	1115	944	1259	1354	1087	1135	1221	1212	2301	1351	1057	1538	2088	1747	1214	920	1200	1186	1125	1201	1428	1492	1286	1409	1064
HNRNPA2B1	1453	1574	989	1225	1466	1314	1189	1371	1309	1229	794	1182	1102	1282	1881	1171	1082	1622	1454	1498	1040	1058	1758	993	1535	1348	1508	1601	1378	1104	1229
PGM1	1453	1623	1658	1258	2246	1553	1589	1142	907	1197	1222	1138	1667	1735	2236	1568	1003	1885	2016	2244	1322	1430	2054	1483	1632	1496	1591	1889	1708	1773	1628
B3GALT1	1450	1353	1456	1040	1779	2019	1439	1775	1238	1669	930	1405	1592	1875	2366	1413	1107	1424	2821	3107	1335	1757	2672	985	1510	1240	1340	2093	1897	1556	1370
NDUFA6	1450	1721	1044	1471	1234	1411	1248	1117	1185	1421	1039	1251	1201	1228	2254	1110	1315	1500	1956	1871	1391	1210	1492	1104	1507	1504	1834	1776	1280	1751	1662
ANKRD17	1448	1976	1243	1235	1415	1256	1347	1355	1319	1294	1044	1077	1058	1154	2131	1018	1080	1318	1579	1185	875	838	1296	815	1213	1178	1391	1439	1077	962	1391
MYCBP2	1447	1704	1460	1063	2483	1543	1516	1197	1285	1490	1125	1083	1376	1527	2350	1404	1153	1564	2080	1942	1039	1397	1551	1053	1335	1421	1492	1521	1594	1388	1261
LARP7	1446	1768	1365	1258	1084	1471	969	1821	980	1644	645	1208	1328	1170	1613	1073	995	1322	1777	1679	929	1095	1352	1009	1032	1384	1413	1395	1335	1426	1697
FTCD	1445	2346	1351	801	2253	1778	1463	1240	999	1005	1144	1065	1208	1709	1997	1312	1105	1549	1878	1958	1073	1250	1435	995	1287	1131	1415	1392	1474	1370	1418
PSME1	1444	1517	1194	1174	1641	1524	1544	933	1052	1332	967	1115	1432	1572	2037	1292	1186	1835	1914	1709	1390	1214	1838	1012	1319	1518	1835	1694	1519	1313	1852
AKR1B10	1443	2126	248	459	442	1385	496	780	1027	1540	522	1214	410	0	829	997	1362	409	1875	689	1260	689	1259	663	1989	967	716	914	503	20	873
F13B	1443	1213	1473	1003	1104	1234	1237	1574	914	1376	964	1273	1151	1147	2090	1219	799	1732	1829	953	1200	1309	1900	1272	955	1532	1350	1482	1430	983	1543
ITSN1	1443	1898	1142	1039	1373	1331	1307	1319	1207	1181	961	1080	1152	1155	1903	975	985	1519	1775	1382	891	1049	1535	993	1263	1285	1277	1479	1222	1049	1285
MAP3K13	1442	1245	929	822	1134	983	1604	1075	813	633	786	1179	882	1193	989	925	868	1241	1582	1870	784	1215	1566	1219	1591	1454	857	809	1833	1278	1576
LOC112445110	1439	1362	1380	822	1197	1145	908	1103	1062	1058	788	985	1113	1087	1454	1082	741	1181	1610	1221	873	1121	1284	919	896	1082	1218	1226	1081	791	1131
MCFD2	1439	1978	1196	1239	1519	1638	1366	1916	1526	1375	1080	1384	1450	1114	2446	1046	1157	1493	2028	1942	965	1356	2442	952	1220	1507	1628	1642	1305	1378	1594
ATF6	1436	1498	1279	1178	1451	1736	1144	1146	1130	1680	930	1120	1467	1400	1873	1365	942	1328	1965	1755	1063	1267	1560	1082	1328	1199	1361	1830	1505	1202	1155
STAU1	1436	1841	1145	1108	1773	1520	1133	1127	1157	1326	971	1011	1353	1401	2435	1157	874	1308	1324	1460	1089	1033	1457	980	1274	1293	1161	1319	1337	1409	1139
PRELID1	1435	2062	1537	1454	2532	2219	1585	1293	1180	1979	972	1575	1597	1863	2800	1480	1362	1890	1966	2546	1641	1416	2047	1165	1777	1842	2075	2291	1637	1863	1985
DMGDH	1434	1203	1134	705	1270	1125	1098	1291	1112	1324	916	753	811	1101	2074	1151	769	1155	1226	1143	669	1054	1565	866	1055	818	871	1127	877	777	1065
STS	1429	1940	2562	1350	769	1192	1240	594	632	757	1257	1844	711	757	879	1121	1262	2688	1871	609	1069	934	1368	1361	1401	2128	2604	1134	720	1296	1346
AAMDC	1428	1529	1131	804	1183	1367	1005	1003	1079	1466	901	1144	1233	1312	1878	1251	932	1313	1625	1496	1031	967	1486	912	1143	1424	1460	1468	1244	1295	1274
PSMA4	1427	1636	954	1120	1054	1296	892	1535	1245	1224	732	945	1100	1090	1906	769	1117	1075	1545	1113	681	833	1271	688	1092	1647	1511	1301	978	926	1764
ZMYND11	1427	1725	1490	1157	2171	1427	1351	1539	1255	1408	1016	1217	1371	1378	2490	1231	1016	1534	1523	1981	1052	1361	1620	1215	1467	1304	1298	1592	1474	1134	1324
SEC11A	1425	1716	1743	1371	1748	2092	1327	1066	1055	1553	1300	1319	1408	1489	2221	1342	926	1943	1999	1829	1437	1648	1689	1348	1671	1756	1965	1694	1776	1703	1414
AP3D1	1424	1663	1323	1016	1746	1184	1276	1377	1201	1412	881	903	1278	1289	2694	1141	998	1335	1581	1435	836	906	1323	862	1090	1223	1274	1227	1167	939	1292
CFDP2	1415	1619	1222	900	1453	1162	1074	1290	1212	1343	869	987	1258	1209	1922	981	781	1166	1320	1249	991	865	1285	1026	1066	962	1269	1207	1094	948	952
RER1	1414	1564	901	1116	1231	1439	955	1266	1117	1428	963	1165	1026	1178	1987	1081	1070	1602	1634	1652	1190	1168	1799	933	1324	1413	1321	1408	1198	1303	1500
COMMD7	1413	1840	1140	1123	1512	1819	1271	1123	918	1292	877	1449	1352	1272	2062	1183	1269	1575	1887	2152	1281	974	1674	1058	1563	1633	1373	1396	1293	1701	1303
GPS2	1412	1192	900	1138	1554	1350	1089	839	999	1280	938	1247	1164	1307	1774	1211	1096	1616	1782	1602	1265	1238	1823	1043	1443	1599	1625	1442	1244	1232	1662
JAK1	1412	2066	1598	1280	2070	1485	1219	1644	1471	1670	1117	1113	1264	1479	2110	1405	1029	1408	1782	1863	1112	1387	1561	1258	1150	1363	1485	1430	1526	1321	1456
ETNK1	1409	1585	1498	1184	1808	1401	1513	1524	1676	1033	1231	1086	1496	1289	2970	1323	800	1507	1893	1726	1343	1136	1709	1077	1348	1365	1308	1343	1595	1421	1121
TOMM70	1408	1874	1462	1150	1657	1562	1102	1310	1501	1283	992	1325	1381	1194	2755	1002	955	1219	1539	2006	1145	1015	1495	1012	1378	1504	1582	1277	1297	1579	1066
HNRNPA3	1406	1796	1181	1268	1578	946	1217	1399	1122	1298	829	1020	1120	1060	1655	1240	1185	1452	1596	1419	1059	912	1560	911	1334	1343	1213	1540	1171	1221	1408
VPS54	1406	1929	1504	978	1822	1206	1622	1874	2024	1074	951	1162	1463	1050	2993	1252	822	1426	1600	1862	1007	1429	1813	1333	1082	1351	1181	1359	1430	1211	1283
ACADL	1402	1982	1583	1220	1495	1305	1232	2007	1655	998	1203	1281	1779	1265	2804	1188	852	1608	1870	1176	993	1225	1913	1148	1092	1249	1150	1657	1616	1105	1354
SLCO2B1	1401	1401	1137	926	1656	1460	868	1277	1047	1045	915	986	978	1008	1785	934	800	1192	1194	1370	1086	921	1374	880	971	1101	1054	1263	966	1059	1310
TM4SF5	1400	1560	1369	1322	3068	2878	1598	1008	1045	1846	1876	2322	1658	2511	2279	1769	1264	2935	2440	3161	2691	2087	3320	2142	1993	3361	2971	2812	2618	2878	2920
ZBTB37	1399	1676	1491	1355	1630	1490	1354	1653	1368	1318	1058	1280	1177	1139	1980	1374	1105	1593	1787	1514	1387	1319	1762	1162	1502	1398	1613	1652	1214	1109	1418
LOC100336368	1398	1212	616	816	874	1046	1038	654	540	1077	592	734	975	956	1341	982	1508	992	1601	1064	876	1002	1198	697	1345	1038	1131	1051	1123	700	859
ZHX1	1398	1410	1204	1092	1338	1052	1119	995	967	1115	958	826	1093	1143	1434	901	841	1291	1353	1136	828	873	1314	740	1145	888	953	1278	1043	825	1023
MRS2	1394	1386	995	940	958	1334	1039	1339	880	1071	730	745	913	1139	1800	1040	936	1003	1434	1191	918	984	1275	632	1318	844	1067	953	880	879	1097
RSRC1	1394	1911	1266	1281	1587	1583	1291	1496	1361	1202	798	1269	1121	1098	2371	1208	1102	1501	1677	1645	1132	1039	1562	984	1050	1591	1523	1546	1191	1184	1478
SLC9A3R1	1393	1474	1091	1240	2413	1373	1395	762	907	1504	1305	1104	1348	1665	2610	1192	1275	1592	1667	1628	1185	1085	1723	1000	1362	1332	1633	1691	1198	1086	1583
RAD23B	1392	1983	1553	1377	1603	1284	1213	1070	1254	1640	1168	986	1228	1403	2116	1027	1059	1466	1545	1231	1012	1165	1498	849	1368	1190	1377	1269	1045	1066	1446
PSMD7	1388	1857	1068	1079	1942	1635	1231	1245	1657	1518	955	1239	1476	1420	3486	929	1370	1410	1494	1413	860	899	1290	919	1190	1625	1582	1434	1125	1058	1387
OPTN	1386	1789	1252	1364	1558	1230	1387	1184	1296	1667	893	1084	1410	1464	2875	914	1044	1346	1603	1131	966	1003	1568	773	1052	1396	1195	1110	1134	980	1296
GNG10	1384	920	459	478	863	680	1088	819	1136	1167	782	1144	1097	947	2612	1130	574	690	1328	899	810	1106	1114	512	1149	1763	648	838	1348	993	1979
HAAO	1384	1555	1549	1195	2956	3277	1628	1222	1148	1329	1969	2295	1662	1861	2513	1715	1493	2507	2921	3271	2341	1531	2948	1783	1720	2707	2051	2367	1876	2386	2151
NDUFA13	1383	776	760	938	1632	1991	859	568	563	1113	1250	1512	957	1299	1313	1488	1236	1860	1966	2048	1558	1346	2193	1372	1794	1613	2057	1771	1534	1787	1631
GSTA4	1382	1391	2271	1215	1295	4053	1261	529	1045	2903	1321	2578	1150	850	1516	1235	820	4591	2638	1827	3531	1627	1768	2769	1374	3463	2537	2493	1361	1180	1928
TMBIM4	1382	1576	1123	1204	1650	1320	1180	1306	1048	1290	908	1094	1314	1223	1781	1171	1092	1463	1655	1738	1003	1164	1607	914	1354	1314	1502	1373	1138	1291	1517
PNN	1377	1902	1282	947	2152	1168	1331	1204	1373	1150	934	954	955	1087	2288	1068	1244	1366	1427	1346	599	793	1113	889	1082	1228	1347	1502	1181	893	1199
BBX	1373	1714	1127	1026	1501	1163	1152	941	1061	1080	879	1074	1099	1200	1781	1212	983	1230	1579	1235	876	1034	1436	986	1122	1166	1183	1432	1132	978	1369
APOA5	1371	1042	1249	1208	2473	4107	1809	2466	901	1793	1842	1678	1270	1771	2371	1677	729	1384	2220	2053	1723	1568	2069	1293	1147	1785	1824	2198	1828	1601	969
POLE3	1369	1410	1319	957	1306	1223	1041	1273	1293	1085	1019	1047	1078	952	2041	1126	952	1264	1618	1614	969	1056	1481	902	1263	1347	1433	1419	1237	1146	1105
SBDS	1369	1651	1240	1118	1113	1371	1226	1370	1274	1197	879	1091	1207	1206	1953	1173	900	1186	1513	1408	1002	1135	1613	1185	1202	1308	1266	1460	1319	1086	1295
SPCS2	1369	1702	728	1007	1222	1206	944	1012	880	1088	801	1079	1058	1154	1543	1119	1662	1136	1778	1464	1127	1091	1527	937	1338	1143	1300	1296	1123	1277	1065
KEAP1	1367	1352	1095	975	1580	1767	1097	879	826	1232	867	1059	1342	1331	1802	1176	929	1346	1712	2378	1281	1010	1274	1220	981	1035	1361	1403	1379	1567	1282
NFYB	1366	1314	930	813	676	1287	728	534	485	702	618	689	637	757	811	1730	1045	1148	1408	1043	1333	636	1136	1128	878	864	1225	843	935	974	949
PPP1R12A	1366	1847	1599	1055	1657	1442	1216	1456	1417	1215	912	1111	1207	1186	2088	1205	828	1293	1696	1502	964	1112	1450	929	1327	1373	1344	1210	1300	1006	1242
USP3	1363	1436	1012	996	1419	1431	1019	1237	1103	1157	952	1193	1125	969	1841	1176	974	1073	1612	1262	1159	1029	1756	1094	1038	1883	1477	1390	1280	996	1188
CNBP	1362	1808	1402	902	1635	1252	1145	1215	1327	1001	1130	855	950	1074	1929	1123	698	1090	1372	1302	875	974	1348	857	1251	1436	1291	1289	1133	1027	1158
KEH36_t15	1362	2063	1013	1229	1381	1081	1481	1440	1385	1493	1059	1183	1274	1186	1665	1261	1219	1473	2112	1817	1022	1552	1872	1197	1912	1528	1852	1527	1427	1316	1481
C4BPB	1361	1623	1475	798	934	1458	1133	2630	816	1853	878	1293	1178	1080	1940	690	985	978	1890	1368	654	1068	2187	729	876	1968	1308	1197	1273	1082	961
NFE2L2	1361	1882	1436	1264	2169	1443	1347	1311	1673	1138	1057	1196	1226	1360	2275	1187	978	1364	1345	1468	980	953	1662	975	1213	1098	1300	1329	1219	1087	1255
PPP3CA	1360	1770	1073	1189	1832	1247	1226	1050	1172	1289	1062	1062	1098	1259	1783	1159	1058	1271	1598	1381	1178	889	1548	1031	1284	1158	1312	1174	1274	1359	1207
EIF3I	1358	1724	1193	804	1353	1597	1117	951	746	1348	977	1257	1225	1261	1846	1133	1186	1446	1823	1805	1166	1085	1554	890	1059	1138	1369	1679	1407	1410	1362
UBE3A	1358	1901	1388	1091	1674	1558	1191	1576	1430	1399	1089	1096	1032	1361	2155	1087	906	1214	1935	1477	1011	1204	1841	1091	1336	1256	1465	1384	1299	1181	1198
PCF11	1356	1734	1764	1066	2382	1495	1425	1548	1986	969	866	1227	1308	1260	2801	1505	1147	1845	2021	1994	864	1058	1683	1039	1585	1462	1711	1528	1433	1235	1184
SRSF5	1355	1941	1619	1086	2466	1531	1701	1573	1459	1240	1181	1430	1233	1391	2048	1282	1065	1769	1977	2032	1031	1411	1876	1533	1596	1336	1625	1690	1844	1513	1379
BRD2	1354	1412	1285	864	1708	1585	1075	1091	1247	1261	798	1104	936	987	2327	1054	902	1273	1368	1728	935	1025	1499	1192	1262	1117	1306	1162	1253	1205	944
RFC1	1353	1998	1413	1227	1974	1345	1411	1346	1329	1055	1046	1231	1001	981	1708	1320	911	1203	1940	1994	868	1015	1323	1497	1114	1266	1963	1926	1467	1216	1316
EMC3	1352	1743	1159	1332	1277	1242	1155	978	1002	1180	903	1292	1170	1307	1678	1030	1002	1360	1934	1313	1186	960	1471	1108	1275	1370	1273	1373	1049	1157	1308
DDC	1351	1661	1095	1004	960	1580	1217	1204	851	923	953	1371	1091	1073	1448	1103	1082	1595	1835	1307	1204	899	1665	1022	1253	1507	1284	1574	1241	1557	1313
PGAM1	1351	1291	912	1182	1622	1603	1432	1022	994	1226	1137	1424	1080	1482	1703	1221	1306	2010	1904	1549	1515	1216	2620	1174	1789	1659	1726	1719	1289	1329	1901
RPL18A	1351	1127	1010	926	2311	2429	1376	932	736	1185	1165	1842	1178	1484	2088	1590	1291	2037	1763	3032	1706	1718	2832	1592	1789	2210	2371	2297	1977	2369	1757
XPC	1350	1906	1788	657	1537	1218	1138	861	966	825	1037	1036	1119	1195	1791	1261	922	1639	1524	1442	838	1051	1179	1156	1057	1294	1173	1191	1278	936	909
NR1H3	1349	1592	1166	1001	2097	1333	952	0	1294	1259	1075	1193	1054	1371	2427	1241	1140	1275	1417	1852	1049	1434	1246	842	1430	1039	1388	1477	1320	1177	1048
MPC1	1346	2074	1581	1298	1602	1683	1460	2089	2024	1585	1632	1138	1410	1175	4095	791	972	1429	1773	1734	951	1442	2113	849	1218	1714	1556	1656	1608	1191	1553
SPEN	1345	1482	1217	1066	2229	1200	1114	1088	1620	1375	1031	1029	914	1133	2407	1126	1035	1215	1797	1412	806	929	1209	990	1151	1007	1315	1386	1159	795	1235
ATP5ME	1344	1665	936	967	1455	2037	1374	1250	1302	1347	1185	1496	1453	1660	1605	1487	1327	1483	2258	2026	1430	1667	2232	1228	1441	1904	1852	2014	1571	1891	1518
UPB1	1343	1363	1223	3267	2018	1455	941	4977	3616	3252	4210	961	1105	1398	5007	841	4686	1379	1438	5849	873	2287	6751	3424	1288	863	1266	1277	4170	1048	1310
LAMB3	1341	1341	1214	968	777	1736	957	1238	1076	1124	585	1205	1064	1365	1952	1108	1129	1636	1289	1038	1098	878	1856	955	1530	1180	1504	1649	789	1015	1258
CHD9	1339	1840	1570	1259	2045	1322	1288	1229	1705	1694	1311	941	1240	1071	2676	1115	1036	1298	1522	1359	735	1004	1170	924	1244	1156	1250	1524	1021	736	1023
FNBP1	1339	2037	1761	1372	2633	1721	1644	1259	1328	1267	1117	1315	1419	1765	1996	1103	1059	1657	1830	2342	1011	1148	1564	1215	1467	1553	1571	1356	1511	1417	1402
NID1	1338	1627	1170	921	1713	1715	1044	1410	1129	1385	953	1058	1166	1172	2309	957	975	1095	1457	1731	923	1207	1549	609	1219	1094	1306	1366	1100	932	1351
ZC3H15	1338	1694	1412	1000	1296	1398	953	1196	1163	1226	834	1117	1001	1239	1940	1007	769	1313	1753	1618	1072	954	1564	910	1236	1370	1380	1460	1152	1127	1405
PPP4R3B	1337	1765	1712	1290	1537	1648	1313	1490	1469	1484	1046	1178	1461	1314	2670	1458	1120	1363	1764	1664	1023	1174	1448	946	1355	1167	1263	1426	1410	1214	1206
TMEM106B	1337	1524	1185	668	1417	959	1254	1323	1310	1055	1065	1113	955	814	1921	1282	1029	1365	1567	1575	1051	936	1692	924	1275	1253	1116	1498	1233	1165	1060
DNAJC3	1336	1468	946	1036	1212	1254	915	1395	989	1524	884	1110	1160	1003	2110	999	1173	1261	1678	1424	1060	975	1425	858	1102	969	1290	1328	1164	823	1096
GPR1	1335	1629	1572	777	1550	970	1135	1410	1129	990	768	952	1241	719	1724	1524	718	1271	1527	1424	758	1289	1966	1256	1169	1099	1095	1206	1253	1162	1035
LOC107131906	1335	1379	869	723	1354	1150	770	1051	868	940	658	887	1073	1070	1563	1121	768	1182	1380	1441	1103	1088	1386	917	972	995	1269	1365	1279	1247	1010
LRRCC1	1335	1785	1239	1010	1174	1405	1327	1747	1361	1111	833	1250	1437	1077	1718	1009	960	1332	1380	1283	1008	1003	1599	971	1326	1530	1324	1363	1237	1100	1130
BTF3	1332	1553	1190	1055	1218	1607	1118	1217	1417	1079	882	1094	963	1006	1876	1012	729	1226	1525	1662	1011	918	1586	1082	1144	1137	1253	1169	1121	1174	992
CPN2	1332	1207	1050	967	1810	2165	1203	1336	879	1859	1169	1286	1421	1615	2544	1208	1259	1771	1550	1586	994	1102	2006	1067	1547	1450	1144	1526	1207	951	1542
GSPT1	1331	1771	1342	1216	1670	1285	961	1127	1100	1464	1027	1030	1288	1436	2090	1032	868	1249	1442	1437	1005	1068	1392	925	1204	1190	1273	1348	1277	1076	1116
MGLL	1331	1084	1000	620	1769	1393	898	1467	1157	880	1139	1181	709	1158	3035	1313	947	1444	1381	1937	752	928	1955	1110	927	1205	1359	1482	882	1259	1173
TM9SF3	1331	1737	1321	1184	1935	1898	1048	1266	1416	1504	970	1209	1232	1214	2355	1108	1041	1407	1770	1848	1540	1059	1564	993	1225	1294	1404	1233	1392	1309	1265
LOC517475	1330	1351	816	1032	745	799	1009	1287	1032	920	707	773	730	512	1752	1028	981	1184	1450	981	900	833	1299	781	764	722	1336	1243	605	744	1566
ORMDL3	1329	1159	919	1046	1244	1644	1109	910	614	1169	926	1164	1023	1226	1301	1339	984	1598	1653	1850	1418	1149	1676	1238	1521	1349	1799	1852	1244	1298	1568
LGALS4	1326	1197	943	1059	1418	1345	1393	944	937	1431	1068	1240	1140	1507	1552	1494	1046	1645	1905	1326	874	1222	1675	1186	1405	1468	1525	1700	1269	1088	1431
RTL5	1326	1459	1231	999	1651	1255	1094	1185	1370	689	925	1298	994	1289	1577	1144	765	1411	1826	2072	1159	907	1475	874	1015	1284	1444	1524	1270	1614	996
ARID4A	1324	1800	1733	1005	2155	1525	1054	1597	1829	1021	1015	985	1070	1098	2490	1088	912	1109	1573	1310	770	850	1121	778	962	1119	1662	1489	1105	1067	991
DUSP16	1324	1060	1116	695	1179	631	860	1026	927	860	687	785	928	662	1398	944	750	1072	1127	1065	737	620	1159	1010	1018	942	898	801	947	1015	899
VAPA	1324	1542	1491	1178	1838	1569	1416	1464	1286	1478	1011	1117	1121	1077	2108	1179	900	1459	1797	1903	1191	1306	1625	1269	1108	1176	1333	1358	1310	1362	1333
MOXD1	1323	1786	1408	1677	1878	1916	2570	1971	1833	2711	1223	1392	1799	2425	4187	846	1494	1672	2905	2176	1616	3303	3104	1113	2133	1891	2032	1410	2102	1912	1761
LOC101906455	1321	1496	1199	922	1533	1440	972	1353	1422	1244	565	1400	1343	1034	1775	997	877	1036	1267	1560	1188	809	1155	760	1355	1662	1261	1271	1293	1648	953
ACO1	1320	1188	760	855	1019	897	914	890	859	1072	771	746	985	1035	1481	1054	668	1080	1061	824	858	726	1075	766	1068	1012	763	1133	742	771	1220
CADM1	1320	1836	1949	929	3142	1491	1390	1678	1384	1069	1155	1156	1536	1296	2487	1182	829	1374	1843	2393	901	1266	1554	1076	1094	1639	1352	1165	1624	1589	1081
GINM1	1320	1440	1296	936	1712	1628	1024	1871	1191	1309	884	1012	1284	901	2216	1006	877	1022	1636	1366	803	1161	1471	953	908	1185	1177	1382	1131	933	1231
WWP1	1320	1837	1414	1226	1866	1570	1378	1166	1293	1393	1013	1035	1359	1518	2316	1258	1109	1431	1715	1706	1071	1206	1533	1008	1201	1214	1326	1196	1600	1198	1171
ECE1	1319	1486	1819	773	1987	1818	1239	1232	1171	731	1217	1665	1161	1419	1499	1556	1034	2280	2605	2854	1961	1332	2233	1514	1962	1705	1600	1725	1521	2731	1783
CIDEB	1317	1294	783	842	1420	1758	1133	750	702	1124	933	1250	947	1578	1972	1173	1265	1574	1592	1503	1497	1213	1804	1086	1207	1456	1787	1620	1303	1374	1605
GABARAP	1317	1359	1060	961	1960	1767	1281	969	928	1065	1080	1176	1274	1193	1913	1222	1094	1347	1447	1943	1214	1174	1800	1087	1286	1220	1450	1294	1249	1366	1064
TLN1	1316	1738	1421	899	2172	1377	1330	1133	1065	1192	891	915	1277	1416	1880	980	883	1348	1339	1526	956	1059	1213	786	1098	1045	1184	1267	1219	1061	1233
TOLLIP	1314	1903	1517	1460	1885	1679	1277	843	1055	1617	1191	1595	1146	1652	2170	1353	1218	1717	2528	2498	1551	1291	1822	1392	1658	1248	1801	1766	1225	2003	1229
MAP2	1312	1795	713	2407	2113	3971	1684	1290	584	2120	857	1277	1297	1896	1014	556	1714	1304	2509	2055	1446	1692	1300	973	1546	1540	1939	1845	1102	963	2290
CCT2	1311	1567	1126	1147	1388	1253	1174	1438	1339	1447	914	920	1142	1251	2439	955	883	1099	1322	1440	1022	1069	1407	923	955	1258	1215	1239	1193	1008	1441
CD46	1311	1649	1974	860	1509	1928	1155	1695	1590	1995	1002	1404	1217	1126	1995	1170	841	1487	1781	1862	1213	1002	1733	891	1242	1792	1144	1141	1224	1184	1064
ARL4D	1310	1464	1371	954	1090	1392	752	837	1012	842	924	1317	970	955	2153	1547	666	1416	1307	1468	1373	678	1392	1049	1203	1418	1233	923	1220	1497	935
LOC101907965	1310	1754	1145	1216	1468	1304	1316	1336	1402	1530	922	1105	1575	1305	1947	1153	957	1402	1997	1679	1114	1326	1914	982	1389	1470	1583	1573	1309	1247	1773
DCAF8	1309	1655	1353	1173	2034	1699	1150	1095	1124	1195	952	1181	1320	1641	1867	1226	974	1559	1654	1871	1145	1161	1494	1137	1480	1228	1299	1468	1186	1299	1237
CEP350	1307	1518	1308	926	1617	967	1204	1098	1341	1247	810	865	903	1086	1783	1342	870	1128	1323	1474	895	952	1137	931	1034	1055	1336	1147	1257	891	1050
PCCA	1307	2220	1274	1167	1298	1461	1279	1345	961	1212	1168	1275	1195	1307	1890	1224	1317	1622	1859	1462	1393	1376	2293	1076	1378	1339	1593	1388	1382	1430	1390
AOC3	1305	1451	1243	1036	1567	1082	976	1285	1459	1241	707	865	771	1121	1429	1030	793	1463	1322	1784	984	1168	1497	1068	1370	934	1167	1109	952	1722	1043
SRPRA	1305	1440	627	1001	1207	1584	927	880	1116	1550	922	919	1000	1048	1706	725	1302	1143	1583	1317	891	895	1398	920	1070	1218	1348	1351	1049	990	1642
LOC104968656	1303	196	206	580	159	2190	632	553	482	443	207	271	1260	2037	1574	1006	113	259	365	113	1548	489	1312	1025	880	145	1089	953	1129	1479	1350
RREB1	1302	1089	915	782	1926	858	994	755	1011	960	1262	633	681	982	2234	797	647	721	1111	1012	651	653	1061	567	790	548	814	880	824	580	669
UQCRC1	1302	1514	889	788	1648	1711	1131	824	764	1095	902	1201	1157	1512	1694	1480	1357	1640	1672	1879	1445	1317	2100	1133	1605	1484	1562	1789	1381	1650	1704
TNRC6A	1301	2465	1881	1338	2608	1708	1908	1603	1519	1427	1047	1520	1928	1870	2086	1504	1220	1811	1840	2529	1238	1577	1830	1677	1566	1783	1847	1792	1830	1636	1464
BOLA3	1299	1498	1138	1006	1118	1543	1134	1142	1107	976	642	1119	1101	1248	1498	1064	1142	1267	1235	1642	1181	1304	1406	1124	1472	1338	1177	1460	1224	1428	1319
CERS2	1296	1387	1274	1005	1494	1897	1194	1153	1103	1192	993	1273	1261	1123	2234	1281	1043	1304	1486	1927	1310	1094	1663	972	1461	1351	1361	1320	1124	1589	1218
BTG1	1295	1157	1207	867	1915	1298	1373	1394	1085	907	814	961	1162	1092	2332	1197	655	1208	1407	1703	1020	1009	1775	913	1453	1262	988	803	1236	1399	896
IGF2R	1294	1457	1521	951	1979	2334	1104	1444	1092	1555	1103	1063	1342	1438	2277	1116	883	1443	1490	1514	1452	1389	1856	990	1197	1106	1190	1444	1119	941	1234
ANKHD1	1292	1567	1095	971	1582	1254	1150	1059	1397	1238	822	1032	1035	1002	2026	1133	1003	1134	1495	1258	703	917	1302	852	864	1166	1227	1296	931	782	1086
BPTF	1292	1909	1589	1252	2040	1507	1251	1365	1338	1285	692	1369	1301	1379	1513	1356	989	1504	1776	1744	1112	1298	1523	1282	1291	1418	1572	1507	1308	1309	1514
TPR	1292	1587	1447	1214	1589	1293	1113	1576	1410	1295	802	976	1277	1088	1837	1283	935	1226	1578	1671	775	1109	1347	1049	1163	1191	1540	1289	1110	1011	1196
KLF11	1291	1718	1148	1295	2470	1482	906	1114	1978	985	1345	936	1393	1366	3246	887	784	1187	1090	1092	731	793	1016	653	979	816	1384	1683	887	967	1039
BOD1L1	1289	1609	1483	1068	1537	1349	1212	1486	1467	1038	663	1133	1329	1317	1854	1258	1008	1480	1505	1979	906	1039	1460	1092	1272	1445	1503	1459	1337	1247	1638
VAPB	1288	1340	1048	781	1106	1084	958	967	1099	947	779	933	976	931	1493	905	870	1033	1433	1269	981	1003	1188	751	847	1100	1056	969	1170	961	1153
KIF1C	1283	1256	1073	1351	3024	2347	1682	766	763	1830	1231	1752	1133	2445	2509	1228	1246	2354	1823	2653	2024	1547	2691	1244	1906	1927	2244	1906	1765	2232	2074
ZFR	1283	1486	1328	882	1446	1062	906	1201	1102	914	759	901	1178	987	1844	948	663	958	1338	1350	668	798	1290	794	1066	1029	1128	1302	1067	1065	1056
ATXN2	1281	1597	959	850	1663	851	1120	1100	1287	1059	1073	883	977	1121	1776	698	772	971	1197	1034	858	1016	1058	755	1004	983	1071	926	1086	813	905
FNDC3A	1279	1614	1277	1157	1629	1486	1376	1462	1361	1143	922	1310	1360	1250	1705	1132	1285	1568	2080	1907	1221	1389	1628	1111	1396	1773	1434	1636	1464	1311	1562
VDAC3	1279	1308	921	1128	1325	1290	1096	839	859	1118	941	1049	1032	1574	1566	1042	1173	1460	1661	1467	1117	901	1633	930	1377	1308	1735	1342	1068	1400	1618
EFNA1	1277	1802	1997	950	1969	2164	1254	1406	1104	1083	636	1045	1503	1439	1854	1481	969	1446	1740	1918	1237	1146	2336	1083	1266	1181	1485	1318	1446	1121	877
SFPQ	1276	1631	987	960	1584	1003	1203	1174	1305	1383	917	869	1066	1287	1997	900	1031	973	1270	1243	681	833	1052	719	1060	970	1163	1154	1109	842	1380
FURIN	1275	1427	941	753	1349	1351	870	893	1003	0	838	1035	0	940	0	1141	687	1368	1322	1417	975	843	1268	888	1058	1089	1326	1209	1090	1157	1057
SNX22	1275	0	0	0	0	0	0	1138	776	1014	0	1395	0	0	1775	1337	0	0	0	1852	0	1500	0	1419	0	0	0	0	0	1508	0
GGNBP2	1271	1538	1270	934	1919	1237	951	1163	1461	1079	758	1057	1172	867	1914	962	837	1090	1510	1458	855	837	1298	814	954	1213	1295	1397	1018	1064	947
GLS2	1270	930	1328	655	1230	1018	866	701	536	626	1001	746	595	757	773	1887	688	1285	1295	1160	1074	987	1109	805	1507	611	1070	1005	831	894	1299
SSR2	1268	1067	1100	920	1353	1646	1170	1072	784	1049	952	979	978	942	1615	1116	1162	1217	1428	1474	1106	1145	1452	1108	1254	1352	1614	1425	1282	1101	1334
ETNK2	1266	966	1176	994	1473	2230	972	1117	871	1339	1091	1225	952	1294	1611	1334	947	1867	1849	1783	1576	1156	2245	1146	1425	1492	1841	1801	1199	1360	1332
CAMK2D	1265	1392	1364	1074	1472	1266	1215	852	740	1253	880	877	1064	1231	1808	1153	794	1483	1385	1234	1112	875	1219	850	1024	1137	1271	1144	1233	1098	1509
CMIP	1265	1186	1285	909	2168	1703	1021	840	1158	828	1112	953	1092	1300	2442	1170	785	934	1118	1503	940	773	918	784	1082	1156	960	998	978	1245	874
SELENOW	1264	0	872	784	1361	1015	1086	1064	827	956	0	826	0	1017	0	1207	1220	1039	1538	1525	999	916	1417	930	1166	1351	1331	1176	998	1303	1212
POR	1263	1216	1067	988	1355	1398	1067	952	986	1290	985	905	1125	1320	1762	1127	883	1671	1473	1567	1275	1313	1700	706	1524	1453	1391	1135	1239	1221	1159
UQCRB	1262	1657	779	1025	1038	1291	850	1074	966	1376	895	914	891	1031	1665	845	1017	1269	1668	1358	1018	909	1658	776	1466	1205	1381	1396	1050	1052	1413
GLUL	1261	1566	803	395	1411	763	761	579	1143	1313	579	1288	1348	1078	2118	509	1396	1162	1471	1287	748	802	1097	568	837	1691	536	1339	1027	1082	1310
LOC540627	1261	1055	835	1768	1145	2478	1087	1901	1407	1288	1793	1292	1682	1851	1609	1872	552	1265	2397	1699	1421	1551	2748	1861	2958	727	2561	2832	1751	1293	1431
ARFGAP3	1260	1378	1279	993	1780	1160	980	1170	1341	1244	970	892	1034	1143	2666	931	785	1236	1460	1241	840	867	1346	794	1016	1052	1125	1202	918	923	1172
MBL1	1260	688	1038	801	1776	2467	1445	785	586	1101	1102	1352	994	1303	1481	938	1175	1848	1769	2036	1425	1457	1576	1036	1574	1996	2016	1502	1552	1203	1277
TTC3	1259	1501	1326	941	1934	1375	1258	1588	1445	1135	1088	990	1171	1011	2439	951	931	1145	1748	1659	807	927	1484	778	903	1022	1133	1415	1276	1085	1207
ETFDH	1258	1636	966	1110	805	1170	1123	1084	950	1142	893	1272	1022	1038	1700	1023	867	1579	1540	1408	1159	950	1813	927	1251	1383	1493	1663	1306	1341	990
GCSH	1258	1599	1025	925	1024	918	946	1141	907	878	995	912	943	725	1307	1280	770	1230	1275	1056	739	882	1394	787	1182	865	1054	1210	995	1064	1236
SBNO1	1258	1254	1394	869	1975	1245	846	1158	1506	866	920	1083	1064	1077	2323	1133	894	1350	1528	1590	911	819	1158	757	962	1239	1234	1071	1320	1029	832
GATD3A	1257	1630	1369	863	1327	1001	1099	940	1031	831	1003	959	1066	991	1384	1105	1062	1290	1587	1710	784	1089	1526	1235	1406	1105	1415	1516	1057	1283	1425
ZFC3H1	1257	1803	1219	923	2015	1215	1024	1124	1312	800	731	967	1003	800	2368	1116	985	1134	1330	1526	752	935	942	799	1027	1099	1169	1247	1067	1122	1044
GULO	1254	1873	1284	891	3018	2297	1624	1286	1200	1560	1385	1847	2058	2510	2715	700	871	2025	2164	3046	1645	1699	2382	1483	1597	3444	2149	1500	2064	1808	2478
SH3BGRL	1254	1689	1235	1107	1463	1668	1273	1413	1285	1048	958	963	1285	1229	1955	1154	878	1378	1819	1398	1141	1165	1804	1195	1017	1627	1478	1420	1272	1174	1462
TOP2B	1252	1322	1069	910	1381	1262	946	1191	1070	1043	918	1073	1020	911	1694	1045	691	980	1375	1244	913	863	1099	776	973	1033	1157	1134	1184	986	915
EMP2	1251	1379	1036	925	1216	1176	963	1241	1204	1305	690	945	897	896	1782	741	982	1184	1387	1361	808	1019	1866	978	1176	1132	1278	1125	962	744	1246
NDUFS4	1251	1519	1088	1136	1030	1342	796	1020	1171	1113	880	1105	1158	1232	1443	1040	940	1183	1559	1578	1087	949	1606	1030	1205	1487	1614	1415	1288	1259	1386
SMARCA1	1251	1847	1174	1052	1547	1705	1643	2059	1143	946	848	1036	1580	1509	2205	973	745	1158	1510	1367	951	1412	1533	881	975	1152	1080	1458	1498	1174	1271
SMG1	1250	1685	937	955	1543	1174	1078	1060	1061	977	826	783	1008	1245	1665	1029	889	1062	1161	1189	778	815	1000	791	825	846	930	855	1050	881	932
FAM46A	1248	1158	891	821	1312	748	938	1050	870	1009	670	983	1002	666	1799	1059	761	1107	1245	1341	802	1114	1093	631	1362	1215	1036	833	1158	665	827
SLA2	1248	1461	1060	1128	1360	1486	1126	997	1015	1717	1069	1112	1220	1549	2305	863	1004	1327	2115	1468	994	1121	1338	863	1389	1298	1280	1192	1258	869	964
TMEM147	1246	1155	905	900	1662	1641	1219	0	807	1029	1005	1445	971	1304	1560	1308	1170	1477	1719	2140	1443	1398	1775	1216	1399	1508	1467	1963	1357	1495	1357
NR2F6	1244	1210	881	816	1431	1114	879	724	1042	1250	912	936	777	855	2004	706	1062	878	928	954	615	567	927	538	955	760	992	1275	668	749	1024
SREK1IP1	1242	1372	827	863	773	1123	755	917	743	987	545	815	821	757	1293	552	846	1059	1086	804	855	622	988	624	916	1136	1198	1190	790	887	1382
CTR9	1241	1286	1191	919	1456	1315	943	1074	1138	1086	714	928	1112	1330	1944	1038	809	1021	1307	1542	875	904	1289	850	1096	1209	1234	1116	1095	1129	1031
GSK3B	1241	1549	1283	1039	1773	1421	965	963	1080	1177	1040	1016	1106	1282	1950	952	982	1206	1490	1236	899	922	1241	913	1148	1044	1195	1100	1086	902	1120
RMDN2	1239	1081	553	724	609	531	576	781	585	491	629	627	855	671	925	724	298	728	1102	721	626	451	841	598	442	882	831	702	792	651	739
PANK1	1237	1484	1493	1333	1352	1382	1230	1066	1091	1170	1112	989	1183	1222	1936	999	1074	1455	1717	1104	1023	916	1546	853	1152	1183	1271	1298	1170	1071	1254
CXCL12	1235	1434	1532	1131	1368	1487	921	1576	1216	867	796	1345	1000	764	1026	1329	820	1766	1221	1241	1261	891	2107	814	891	1393	1365	1514	1175	1341	877
HSD17B12	1234	2124	721	1520	1431	1885	1240	459	719	1167	744	1155	1345	2972	1247	878	1112	1382	2215	2503	1638	1054	1512	1070	1111	1815	1739	1629	1091	2573	2898
NR3C1	1234	1481	1331	1025	1660	1100	1129	1336	1202	1090	786	960	1035	1040	1702	1243	753	1326	1510	1499	805	956	1345	892	998	1015	995	1043	1212	997	999
TMEM170A	1234	1211	1023	1082	1530	1338	965	1066	1034	1205	831	1029	1113	1056	1906	888	627	1256	1385	1080	1010	1134	1331	733	876	909	1092	1355	1145	950	1060
ECHDC2	1232	1776	1014	879	1084	1469	1106	987	1080	1111	731	1284	1296	1048	1236	1023	791	1068	1157	1541	1025	1135	1544	1074	1147	1381	1430	1574	1250	1118	1108
RAD50	1231	1420	1094	1220	1179	1320	1210	1097	1327	1195	682	1137	1103	1173	1715	1004	849	1166	1456	1320	829	1009	1149	879	1228	1346	1440	1286	1179	1145	1327
ZNF638	1230	1788	1213	1050	1476	1216	1159	1324	1248	1113	1082	1158	1127	1231	1806	1240	930	1347	1721	1480	1020	1100	1595	1083	926	1042	1186	1371	1299	964	1155
LOC101902907	1229	1379	1084	736	1287	1272	1034	1114	1055	845	663	884	1111	973	1642	1170	710	1100	1281	1405	918	974	1520	773	1073	1373	1382	1272	1109	1247	1416
ADRA1A	1228	1623	1285	625	1500	1167	1069	1231	971	1017	624	948	1149	949	1367	1178	915	1235	1949	1468	814	1161	1532	1080	829	1258	1246	1309	1165	957	1047
KARS	1228	1202	773	707	1230	1336	807	1181	1002	895	849	924	828	837	1257	925	632	826	1412	1298	843	689	1132	980	983	916	905	789	921	686	917
NSRP1	1227	1675	1352	980	1512	1410	1186	1426	1736	1306	925	1065	1163	1175	2686	1009	1042	1056	1477	1663	826	927	1366	779	1179	1363	1334	1347	1235	998	1288
DECR1	1226	1554	1367	934	1081	1126	952	1131	990	921	970	1153	922	822	1339	955	936	1341	1570	1354	952	884	1445	760	1189	1205	1232	1415	1034	1179	1150
CDK11B	1224	1343	833	785	1235	1061	929	845	803	1034	694	999	769	938	1738	731	742	1181	961	1077	801	589	980	661	868	874	990	1078	685	890	1000
EMC10	1224	1435	1207	1026	917	1495	667	1317	985	1284	752	971	1124	786	1623	1093	964	1394	1679	1172	991	737	1493	910	1339	1270	1187	1196	1102	942	1044
LOC786726	1224	1457	1026	837	1564	1242	1038	1036	1132	1228	855	1017	1088	1120	1964	974	808	1101	1586	1541	932	995	1376	904	1015	1091	1206	1355	1081	1311	1180
AIFM1	1222	1398	1140	1047	1156	1340	848	981	880	1204	863	1190	1228	1084	1397	1193	1001	1563	1734	1924	1170	1217	1867	908	1508	1547	1487	1727	1374	1067	1405
ALCAM	1221	1546	1524	1168	1673	1366	1120	1204	1319	1282	893	1030	1257	1336	1966	1230	796	1474	1599	1723	889	1021	1687	858	1187	1077	1324	1544	1461	1326	1150
PEPD	1221	1213	784	792	912	1128	860	972	661	814	630	765	754	1300	1331	731	606	1116	997	717	847	721	1153	732	956	1072	823	832	746	675	870
ISCU	1220	2170	1564	1063	1535	1650	973	1298	1235	1348	1055	1388	1346	1333	2132	1082	1146	1756	1722	1724	1240	1089	1959	1267	1594	1250	1666	1673	1355	1503	1484
MAT2A	1220	1364	1213	787	1739	1364	999	1383	1321	950	859	960	826	878	2030	914	823	1012	1276	1468	739	1094	1257	764	1059	884	826	1370	1214	918	770
FYCO1	1216	1481	998	703	1772	1003	1174	775	1324	1271	878	714	1300	1003	2364	1236	978	1145	1503	1618	731	962	1316	832	1347	839	923	932	1297	948	1308
PAK2	1215	1398	1420	1052	1797	1131	1054	1062	1169	1189	778	1119	1154	1366	1844	1038	773	1138	1623	1501	1019	1058	1577	932	899	1148	1100	1176	1263	1151	992
MYH9	1214	1552	1226	1072	1418	1180	1000	987	966	1180	1023	796	834	1289	1574	1011	908	1106	1470	1008	881	846	1162	811	1244	942	955	1148	891	902	984
RTN4	1214	443	353	1135	323	1733	711	1680	1215	1363	850	1148	1485	1341	1591	1498	562	1377	1171	966	1171	170	2068	159	1603	984	1272	1651	839	427	1161
TMBIM1	1214	1364	1720	972	1651	1387	1234	1210	1326	1531	1053	1072	1227	1129	2262	1133	844	1574	1823	1956	1236	1066	1949	1068	1119	1119	1207	1284	1288	1390	1117
TRA2B	1214	1762	1338	937	1458	1342	1137	1266	1277	1067	834	1036	1052	963	1830	1070	1063	1129	1585	1527	648	979	1388	958	1081	1104	1275	1405	1137	1174	1267
SLC17A1	1213	1735	989	965	978	521	1117	468	781	919	375	714	879	1182	1135	1071	990	1479	799	1493	762	972	992	751	1271	687	1413	1085	1004	1245	1651
MAFB	1211	2366	1878	1127	2570	1477	1033	1000	1767	892	1167	1213	1244	1323	1890	1362	567	1445	1777	1352	1272	1075	1742	944	1093	965	1394	1689	1366	1108	1097
RNPS1	1209	1310	999	767	1295	1192	729	844	912	950	838	1047	786	827	1668	981	786	1034	1235	1246	899	618	915	710	1134	973	984	1139	796	1009	929
USP34	1208	1314	1075	987	1725	1160	1245	1032	1257	1101	778	984	1167	1159	2144	1089	899	1230	1406	1347	775	1019	1425	883	1124	1116	1130	1262	1284	978	1071
DDX5	1203	1506	1313	1061	2030	1010	1022	1363	1477	1413	1152	1039	897	1199	2656	951	997	1166	1503	1505	777	1049	1572	803	1341	1104	1402	1716	1211	1205	1434
ECPAS	1198	1495	1230	1153	1489	1187	1063	1014	1145	1139	929	1104	1097	1032	1946	1040	801	1092	1213	1330	771	768	1008	690	1047	1146	1125	1117	988	1013	1066
CRCP	1196	1439	941	488	968	717	1002	961	597	512	628	863	607	511	1015	841	613	973	1852	1780	645	1088	1541	1275	908	1000	978	876	1172	1006	1133
LARP1	1195	1685	692	1055	2021	1461	1310	780	757	1114	1017	1108	933	1481	1814	988	1541	1088	1499	1269	1017	965	1135	960	1155	1000	1190	1538	1049	1183	1199
STRN3	1195	1311	1330	1105	1788	1257	982	942	1165	1319	863	911	889	1122	1858	1103	831	1267	1357	1376	914	1038	1404	772	1125	926	1177	1245	1167	989	882
ZMAT2	1193	1209	934	915	819	1019	786	839	752	1060	711	773	1125	1051	1392	849	768	916	1199	1014	924	785	1082	945	839	916	1208	1105	1002	833	1132
RNPC3	1192	2099	1393	1116	2002	1260	1513	1284	1072	851	1056	969	1237	1292	1578	971	1191	1260	1770	1590	619	1114	1277	1046	1230	1016	1452	1415	1543	1166	1211
CACYBP	1191	1880	1076	1263	1579	1236	1047	935	1200	1580	1070	919	1396	1350	2634	884	844	1175	1644	1571	886	959	1303	895	1094	1213	1280	1272	1015	1193	1510
BDP1	1190	1394	1097	1040	1554	1218	1011	1263	1102	923	753	869	1015	935	1640	942	889	1090	1450	1323	843	888	1183	961	892	984	1217	1168	1112	857	831
SERTAD2	1190	1522	1483	860	2557	1144	988	789	1830	1102	1112	870	926	799	2456	1430	729	1337	1177	988	769	647	1311	637	983	631	1516	1578	845	592	819
PSMB6	1189	1098	765	811	961	996	856	556	512	868	689	833	972	1136	1173	869	871	1186	1448	1150	1071	920	1325	818	1249	1034	1305	1294	1055	1036	1199
KRT18	1188	950	1120	1094	1496	1047	715	520	868	1012	1023	895	829	1161	1842	940	786	1127	1303	1282	789	687	1309	638	1294	976	1197	1066	762	763	1240
CIRBP	1187	1154	832	683	1384	1253	1130	987	724	856	734	993	969	1149	1313	1197	930	1161	1275	1665	823	1148	1334	1205	1009	1189	1032	1163	1066	1177	1188
MASP1	1186	1112	920	751	1279	989	1118	1388	1139	1284	676	705	942	874	1893	861	888	837	1457	1157	577	1032	1489	557	1053	1015	913	816	1046	712	1147
MLEC	1186	1843	1076	1174	1837	1457	1428	816	844	1995	1312	974	1257	1301	2034	870	1487	1263	1693	1014	922	1150	1715	849	1434	1130	1785	1937	1199	1082	1619
NDUFB11	1186	1045	853	913	1195	1342	1023	879	664	916	891	1039	1166	1045	1318	1107	946	1269	1553	1548	1161	1145	1535	913	1361	1208	1514	1336	1216	1205	1174
PRDX6	1186	1103	3625	994	1066	1613	2975	3252	899	2805	908	3320	799	2848	1400	821	690	1237	5134	1043	3471	1636	1232	912	999	3343	3187	1146	2475	1005	1009
LAMTOR2	1184	1584	1111	837	1500	1954	1213	879	1120	1104	780	1209	1021	1195	1987	1139	1204	1177	1809	1827	1248	1096	1562	1022	1066	1378	1494	1191	1035	1415	1299
CYP2C18	1183	1183	1231	966	991	938	1209	872	834	1064	952	1029	1228	1355	1625	1045	859	1542	1567	1151	1444	1000	1529	959	1426	1300	1409	1164	953	1245	1847
DNAJC12	1183	893	581	758	430	921	709	971	353	672	636	435	603	695	678	780	715	790	1634	411	562	829	1237	587	535	577	988	620	544	459	588
PRPF38B	1183	1990	1122	916	1752	1163	1143	1033	1757	970	920	863	974	1008	2858	944	1108	1130	1215	1264	640	822	958	599	1039	1086	1265	1228	1105	902	1157
MTPN	1181	1588	1048	865	1590	1020	728	739	881	1031	515	807	1034	1172	1147	1020	919	1097	1091	1303	664	838	1030	700	893	754	1234	1116	1171	976	720
ATOX1	1179	1641	1182	1615	1954	2154	1532	834	828	2022	1408	1811	1559	2650	2289	1371	1821	2320	2636	2140	1940	1753	2836	1843	2267	2687	3112	2559	1783	1910	2115
PSMB4	1179	1610	1179	1319	1429	1437	1198	1226	1137	1321	1128	1258	1417	1447	2020	1296	901	1561	1722	1616	1105	1183	1678	1080	1336	1470	1606	1337	1381	1330	1676
RBM8A	1179	1583	1181	800	1256	1200	874	1022	1033	1144	673	1000	998	887	1464	970	822	1118	1596	1706	1314	1103	1341	980	1159	1190	1062	1317	1292	1297	1177
RPN2	1178	1368	677	781	830	1139	1132	1011	717	911	723	852	941	911	1449	1014	887	1185	1261	1212	734	1134	1367	721	1055	873	1055	1116	901	809	1242
DNAJC1	1177	1640	1182	1101	1417	1519	947	979	987	1398	884	953	1171	1192	1875	1211	911	1269	1651	1808	830	1162	1543	945	1094	1212	1403	1332	1306	1155	1218
HUWE1	1177	1748	1071	1127	1736	1402	1394	1359	1031	1053	1033	1168	1123	1354	2086	1189	922	1271	1481	1375	899	1131	1414	946	1071	1113	1142	1245	1073	969	1236
TMED10	1177	1276	1086	1104	1391	1203	1028	1102	971	1101	741	948	968	1001	1396	915	953	1282	1435	1383	1033	1198	1516	871	1049	1125	1330	1247	1083	1121	1225
ARF1	1176	1333	1018	909	1441	1113	1014	1272	1175	1240	708	740	785	817	2148	951	854	1150	1465	1205	694	886	1321	861	1119	819	1136	1032	984	843	996
LDLR	1176	1753	827	1108	2341	1823	938	732	1117	698	1067	1245	964	1429	1613	837	1149	1386	1428	1470	929	888	1390	879	991	895	1898	1905	1052	1409	1094
PRAP1	1176	0	123	747	1370	1162	69	42	161	119	1099	868	1579	1969	64	846	0	161	2227	1771	1075	93	100	1218	231	1105	1323	1283	2209	1830	89
PCMTD1	1175	1413	1365	732	1647	1076	1039	1131	1099	768	963	952	1081	923	1686	982	580	1119	1480	1828	882	937	1424	886	962	1257	1151	1019	962	1383	846
MPV17L	1174	1272	965	922	1137	674	943	928	914	928	978	819	853	445	1299	1045	712	1140	1313	1051	842	866	1410	895	1047	784	1233	968	1071	606	866
PLA2G16	1174	1809	818	1206	1210	1382	975	1012	744	1469	677	1025	1026	1098	2296	763	1073	1342	1568	1275	1042	874	1245	827	802	923	1251	1442	930	967	1200
AKR1A1	1173	1327	1003	935	1465	1555	981	729	693	1226	962	1075	999	1165	1650	995	820	1649	1434	1545	1008	1030	1560	969	1237	1308	1732	1420	1267	1258	1580
LOC781339	1173	1225	687	712	936	862	801	767	737	931	722	633	1092	904	1597	615	576	746	1017	798	689	529	695	442	819	816	863	856	787	558	1056
LOC785540	1173	979	694	588	801	1644	979	642	507	751	336	874	850	851	1075	904	497	916	642	993	665	940	625	484	672	968	558	570	510	240	519
SEPHS2	1172	1458	2836	1841	4164	2249	1042	1034	985	1931	1816	1985	2182	3379	3870	940	744	2656	2140	3215	1682	732	1200	2195	985	1766	2389	2884	1664	2673	1281
UHRF1BP1L	1171	1651	1288	1254	1288	1344	1014	1123	1060	1304	867	1145	1156	1291	1817	978	748	1234	1355	1268	922	1071	1356	811	1051	1184	1134	1348	1239	969	1177
DPY19L1	1168	1223	1172	908	1078	1139	975	1360	1032	852	647	954	975	963	1585	885	959	959	1332	1444	820	1007	1408	697	1026	1136	1099	1134	1177	983	1104
AP2B1	1167	1182	1254	912	1498	1825	891	981	862	1186	787	1216	1052	1296	1716	1092	875	1764	1612	2211	1297	859	1627	1078	1112	1222	1325	1318	1271	1601	1302
SCAPER	1166	1712	1315	962	1632	1394	1162	1280	1191	993	763	1059	943	1107	1826	1024	912	1072	1442	1437	792	893	1277	895	894	1174	1325	1253	1049	937	1131
FARP1	1164	1405	853	730	1206	1390	1067	765	772	1103	764	881	921	1041	1126	1095	724	1117	1282	1332	962	821	1151	781	1067	820	1015	880	753	848	942
OSBPL8	1164	1373	1001	824	1287	1032	950	1086	1038	1193	698	824	935	1058	1874	760	785	802	1369	1315	795	983	1369	729	910	972	913	998	917	872	1077
UBE2H	1164	1577	1095	1115	1464	1529	1003	897	876	1084	660	1143	1139	1251	1548	864	737	1162	1327	1171	925	826	1201	807	880	1021	1324	1321	904	938	939
GCAT	1163	929	1066	785	1675	1353	939	653	660	1097	1241	1420	799	1222	1723	1178	1138	1616	2008	1817	1189	877	1792	1417	1155	1396	1634	1266	1004	1611	1256
SARS	1162	1520	1180	968	1530	1458	974	876	884	1101	738	985	1430	1168	1778	1201	982	1023	1394	1817	944	727	1265	848	1070	1167	1322	1207	1191	964	1031
KEH36_t13	1160	1754	1001	890	961	1011	1241	1229	1173	1019	841	798	1107	1092	1451	1055	864	1385	1740	1340	915	1299	1212	935	1462	892	1272	1075	963	728	1188
HMGCL	1159	1565	848	736	1134	1087	1038	927	668	820	651	996	1058	1136	1783	858	909	1101	1479	1131	840	854	1447	849	1009	999	1137	1422	1109	1181	1331
LRP6	1159	1209	1016	770	1352	1193	1148	995	1253	1073	606	772	946	869	1698	939	753	1056	889	1136	756	972	1501	823	945	747	997	1093	1238	677	731
PPP2R5C	1158	1491	1233	952	1912	1308	1316	1131	1001	934	1037	923	1007	1053	1895	1121	804	1342	1579	1579	924	1106	1358	911	1062	946	1165	1069	1291	1030	948
ABCG2	1157	1241	1206	653	1274	831	980	939	849	991	791	774	1076	1188	1581	1206	645	1174	1447	1322	987	1163	1160	1012	940	1031	952	1043	1067	844	940
LOC516355	1157	1419	885	823	1200	1109	1062	1275	1063	976	699	838	802	922	1554	1046	715	996	1145	1270	690	782	1005	682	844	844	1027	1109	943	928	1027
IDE	1156	1027	714	839	988	953	911	657	704	703	611	811	879	961	958	760	674	956	1214	1014	740	684	1165	625	740	918	812	1045	849	683	902
SPCS1	1155	1463	880	831	1126	959	885	875	761	911	684	889	947	824	1411	779	901	1036	1353	1372	984	867	1364	660	963	1123	1242	1196	1032	967	1045
DLC1	1153	1284	1000	885	1486	766	860	879	1190	1139	832	945	1145	887	1519	803	674	1037	1231	1042	715	902	1303	749	840	1240	1302	1059	1038	961	1066
C15H11orf58	1152	1128	876	731	1289	1055	804	912	726	966	751	1021	773	1148	1250	995	677	939	1414	1189	693	817	1139	946	897	1032	905	1141	968	1110	961
PFDN5	1152	1354	1295	808	1420	1481	985	1201	1096	967	812	971	1232	1097	1680	1218	958	1142	1420	1760	1021	950	1231	892	1071	1160	1253	1171	1220	1371	1031
USP22	1152	1405	835	946	1587	1183	1117	821	891	1422	870	991	918	1313	1757	903	767	1191	1475	1240	951	933	1471	851	1240	1042	1418	1125	1038	1126	1300
CENPQ	1150	1551	773	732	1065	1057	875	872	825	892	656	968	971	719	1101	924	624	986	1550	1201	832	739	960	753	1008	1045	1088	1160	791	820	1058
LOC101908535	1150	1024	646	908	1275	1140	875	988	931	1108	544	889	848	852	1837	815	929	1064	1452	1077	1026	856	1387	746	1174	1021	1164	1438	1105	1008	1044
U2SURP	1150	1507	1230	976	1524	1088	1399	1519	1286	1055	678	938	918	1004	1996	926	882	1067	1246	1357	688	853	1137	946	928	1184	1203	1253	1111	939	1087
NTAN1	1149	1665	1527	953	1686	1040	1293	1079	905	1123	983	1056	854	1269	2234	1110	758	1529	1211	1613	861	1030	1439	1023	1237	1295	1053	772	1170	1367	1207
LDB3	1148	1147	659	887	695	1184	759	704	641	743	626	107	0	0	1482	759	527	521	1180	606	861	513	868	591	901	0	1020	535	0	0	982
RWDD4	1148	1402	947	1091	1554	1390	843	1046	1211	1204	876	1053	929	998	2020	996	818	1033	1487	1292	885	958	1423	852	1149	1195	1306	1309	1083	1134	1107
SLC17A4	1148	1314	669	756	1120	1005	878	772	578	1065	572	893	899	1018	1069	889	903	1103	1312	1092	814	871	1415	765	1195	828	914	1231	732	829	1033
USO1	1148	1304	1178	835	1193	1306	786	1172	1177	1214	747	885	910	840	1716	825	853	1019	1298	1148	946	814	1242	642	979	1033	1056	1032	1048	926	1137
HADHB	1144	1508	973	1050	983	1063	1188	1241	1231	1404	683	849	1297	1044	2163	1012	843	1045	1340	1201	802	977	1460	747	1184	864	1162	1556	1146	983	1248
NDUFA1	1143	1556	1064	1080	1286	1450	864	1001	923	1005	812	1321	1158	1084	1732	1403	910	1689	1694	1709	1310	1275	1910	989	1456	1477	1548	1378	1342	1545	1202
AAMP	1139	1447	983	758	1392	1465	925	946	1104	996	831	1005	885	1156	1832	882	863	1326	1436	1748	1205	905	1416	994	1166	1185	1346	1012	1128	1346	934
NR2F2	1139	1433	1403	1070	1775	1239	1142	1237	1193	1030	700	1159	915	1159	1771	1203	800	1157	1395	1534	816	1152	1359	886	1124	1480	1294	1418	1116	1108	1548
SYNCRIP	1139	1591	804	948	1541	1009	1023	905	1339	1080	835	994	1087	984	1915	836	820	969	1345	1155	663	789	1067	837	1124	987	1123	1258	1064	884	1074
CNDP2	1138	1188	902	920	1298	1375	416	882	915	800	760	947	646	1293	1002	1155	1080	1679	1695	1713	1339	361	1841	1058	1622	1594	1525	1108	723	1354	1053
KRAS	1138	1157	819	903	1508	907	789	879	771	1326	718	760	1021	1123	2036	606	799	908	1027	1034	630	707	1286	710	895	1003	982	1071	683	731	944
PHB2	1138	1367	885	705	1065	1011	711	846	769	1072	648	1007	813	839	1147	1015	980	1324	1358	1408	827	738	1539	802	1206	983	1018	1199	884	1068	1096
CYP7B1	1137	1642	1054	962	711	730	1038	903	975	940	545	767	909	902	1615	963	688	873	837	630	720	982	976	753	855	848	1042	1077	848	682	1002
EMC1	1137	1489	708	856	1070	1336	766	849	691	1032	683	1190	891	721	1079	867	1059	1058	1458	1492	932	672	1374	674	1113	844	1037	1153	874	1245	917
C23H6orf62	1136	2161	1294	964	1658	1412	1198	1376	1332	1150	1027	1336	1355	1230	1766	1318	1009	1473	1629	1683	909	1431	1325	947	1537	1287	1436	1664	1479	1376	1011
FH	1136	1418	1091	816	955	955	919	1156	978	983	830	888	730	736	1381	873	828	1320	1319	1416	838	959	1288	761	1199	1170	1314	1225	987	946	1284
NPM1	1136	1747	1454	794	1493	1525	865	1491	1100	900	787	1152	967	968	2262	975	673	897	1078	1560	814	634	1163	806	853	1145	1019	1448	1050	1069	937
UGT3A2	1134	1136	1046	705	986	1179	793	652	965	628	748	906	821	971	1095	923	726	1175	1048	775	922	684	933	813	1082	1253	1223	963	1207	1022	766
TPP2	1133	1634	908	905	1287	1183	1171	737	898	1227	928	863	1154	1265	1912	623	685	976	1409	902	825	754	1161	778	818	1010	1020	1235	879	774	1036
IL13RA1	1132	1325	1092	1037	1288	1105	835	1170	864	996	681	833	970	887	1265	1033	615	1110	1301	1304	841	1076	1240	1152	945	967	1559	892	1045	703	1034
PABPN1	1132	1650	1137	1173	2080	1271	1444	962	1393	1280	964	1067	951	1087	2559	1046	1256	1102	1387	1912	865	959	1295	764	1409	1389	1416	1423	1083	1210	1143
LOC100296421	1131	1455	1273	974	1297	1317	589	1330	1252	1252	314	969	588	1634	1447	1108	985	1941	483	1321	681	685	1593	673	1447	1123	941	908	592	1353	925
PSIP1	1130	1738	1243	827	1424	1049	1032	1366	1285	950	662	952	1166	1027	2169	906	846	1090	1124	1362	714	723	1112	696	851	1310	1325	1170	1133	1163	1033
ARVCF	1129	4622	3875	2231	3536	3150	3590	2639	3816	2403	2116	1897	2964	2716	4018	249	2268	2613	2935	3513	3100	3138	3318	1598	3197	3046	3012	3081	3074	3198	2724
BOLA-DRB3	1129	746	693	882	2199	1347	1170	739	823	1360	375	1436	1371	1454	1608	875	591	1044	1050	2078	838	1063	1248	825	1470	1769	1391	1137	1131	2298	1116
LOC614617	1129	1155	857	672	1188	852	888	1185	885	772	583	649	887	863	1855	992	712	995	1133	1017	721	931	1132	693	979	1193	1238	1152	989	906	1169
TMEM47	1129	1179	1120	963	1060	983	1043	687	979	1157	836	866	976	1045	1323	949	773	1311	1364	1251	849	1046	1342	832	1163	1041	1221	1392	1211	1144	1097
UFD1	1129	1442	975	695	912	1082	968	1097	1227	1009	692	1132	868	904	1386	1113	872	811	1265	1373	817	886	1193	773	909	1176	980	1122	973	1006	1061
ATP11C	1128	1457	785	782	947	1051	897	903	843	889	715	775	917	908	1188	877	679	829	1344	868	743	707	886	902	676	852	1068	1078	973	704	909
SLC16A12	1127	1160	1005	910	1465	950	939	1034	865	931	865	852	960	1028	1404	1142	591	962	1216	1111	743	850	983	884	1011	817	961	1194	1084	884	901
SESN3	1123	1053	1203	860	1323	1023	718	680	598	471	589	746	670	765	979	930	498	1233	1117	1045	929	601	693	665	785	759	1057	834	766	839	791
BOLA-DRA	1122	1344	1087	933	3258	2114	1559	1208	1065	1472	864	970	1542	1542	2062	1033	721	1371	1430	2601	1011	1209	1389	812	1257	1598	1333	1063	1413	2044	1199
MAL2	1121	959	911	715	837	1102	742	890	841	894	700	738	704	798	1375	730	600	782	1290	989	814	660	1088	613	695	774	1110	1021	979	727	1123
TRIM25	1121	981	785	753	1602	1170	867	968	1146	1146	934	918	698	1413	2102	782	699	935	993	1021	788	740	1594	882	878	946	1046	974	958	920	893
UBL3	1121	1214	1003	810	1156	894	922	926	868	809	706	708	823	759	1715	781	605	1066	1087	893	672	770	1215	754	847	1046	1013	1167	911	724	884
ATP5MC2	1120	1007	810	737	1535	2142	828	725	750	1162	1156	1387	904	1265	1277	1110	830	1902	1617	2296	1557	1360	2123	1268	1524	1693	1946	1753	1469	1920	1667
SLC25A3	1120	1240	1035	1090	1252	1179	898	970	900	1046	573	926	1001	1010	1708	870	842	1361	1156	1508	1031	818	1443	932	1367	1229	1332	1221	1036	1079	1408
SOD2	1120	1689	1508	1283	1623	1452	1412	1184	970	1089	1053	1256	1085	1153	2052	1007	1369	1612	1641	1364	932	1187	1663	1122	1388	1665	1543	1373	1164	1280	1513
CBR4	1117	1560	1061	943	995	1059	1050	1048	957	907	879	988	874	1032	1405	1058	805	1236	1365	1172	878	981	1329	832	1006	1000	985	1099	961	1035	1158
RPS15A	1117	1363	1072	867	1344	1339	911	1140	1094	1060	759	1026	1042	923	1848	1133	951	1192	1283	1603	886	934	1474	939	1130	1295	1416	1317	1204	1229	972
WNK1	1116	966	871	852	996	752	927	740	842	802	630	727	800	734	1254	874	689	1029	1273	892	744	722	1216	704	928	812	851	759	778	752	842
ZFHX3	1115	1091	651	868	887	871	850	625	687	790	595	664	715	804	1136	642	752	714	779	688	501	586	648	425	808	768	779	669	602	503	948
LOC100138004	1114	1376	985	1611	3395	2703	4212	1521	1135	2629	1893	1228	2527	1119	5169	726	654	1282	4099	3717	1889	3362	1747	1886	950	1337	2789	2490	2709	1089	3200
FAM213A	1112	1326	671	683	428	673	832	628	718	799	676	816	828	653	984	541	708	1020	1521	448	525	693	883	684	749	926	932	1051	760	683	1075
GRHPR	1111	1227	1085	1016	1066	1573	960	819	718	1422	1055	1252	1119	1249	1441	875	834	1284	1447	1328	1040	974	1461	812	906	1209	1458	1761	1228	937	1166
RTN3	1111	1030	962	961	1316	1057	873	839	684	1052	901	899	1030	948	1799	830	888	1163	1358	1088	872	820	1124	922	961	1040	1191	1183	978	970	854
WBP2	1110	1242	965	797	1331	1541	946	997	934	832	738	1054	925	1191	1525	799	830	1198	1351	1436	932	824	1452	898	1030	1151	1401	1043	965	1150	1109
LASP1	1109	1353	1163	1305	2680	2361	1451	1125	909	1316	1278	1644	1117	1425	2015	900	1061	1462	1426	2224	1453	989	1539	836	1611	1355	1669	1638	1478	1956	1045
ARIH1	1106	1308	1234	997	1508	1612	1174	1009	985	933	878	1194	1072	1238	1508	962	924	1188	1468	1626	994	853	1297	928	1131	1279	1262	1158	1137	1189	967
ATP5MPL	1106	1031	917	914	1539	1410	1039	587	556	1121	1003	1424	950	1368	1453	1231	1039	1700	1512	1753	1465	1376	2094	1181	1992	1468	1829	1865	1549	1324	1605
KRT8	1106	1296	0	1432	1868	1079	822	685	848	1100	980	856	892	1649	1440	934	1020	1595	1457	1393	1023	760	1293	952	1119	944	1653	1162	1005	1359	2038
C29H11orf86	1104	1209	1094	1027	1977	1483	1168	1264	1635	1037	1325	1097	911	1120	3186	708	804	820	1208	942	781	700	1515	665	748	842	1310	1349	1020	1252	1391
GPR89A	1104	1357	864	886	804	1032	814	896	1115	961	1001	894	831	1026	1482	926	772	1168	1211	877	842	1091	1168	771	1011	928	1313	1084	1025	786	1279
AHCYL1	1103	1710	1012	876	1097	1254	1072	1058	962	798	576	814	1265	1196	1343	754	1109	1054	1083	1294	872	1166	1098	837	951	927	1069	1010	1071	1075	1128
ATP1B3	1102	1842	1099	1226	1272	1124	1180	1174	1097	1477	871	989	1110	954	2289	1125	915	1229	1313	1444	833	1685	1066	687	1976	987	1390	1858	1305	747	1241
PACSIN3	1102	1281	892	709	1407	1148	962	592	839	1048	810	918	954	1201	1665	882	738	956	1097	1638	754	708	1001	824	1165	964	1070	1252	951	890	1107
ACMSD	1101	1411	1491	930	1348	1185	1145	1216	852	1199	713	1121	956	959	1360	1166	1105	1784	1580	1973	793	932	1613	960	1196	1389	1394	773	1422	1452	1135
PAPD5	1100	1518	1127	1091	1549	1177	1055	788	1131	1405	1094	1009	1158	1476	2375	718	931	1078	1180	944	861	681	1089	712	898	898	1131	1272	1000	1014	902
KLB	1099	1402	642	1065	1004	1602	1136	976	584	1717	939	661	1454	1247	1291	764	873	975	1374	1273	638	1355	1376	725	1000	724	1156	1562	1400	579	1139
AMDHD1	1098	1880	1822	869	1428	1049	1753	1555	960	971	1306	1171	1076	1235	1565	1331	1189	1978	1561	1661	1084	1820	1697	1646	1166	1226	1285	1011	1607	1822	1062
EEF2K	1098	1297	876	911	1339	1283	818	985	1137	1177	681	800	936	1165	2025	996	744	1040	1064	1132	791	824	1072	701	772	943	904	993	969	815	1022
TMEM259	1098	1334	861	822	1391	1183	979	759	934	1138	913	984	829	1168	1830	930	644	1208	1500	1400	914	873	1296	982	1068	970	1047	1092	1082	1059	952
DDB1	1097	0	94	0	93	21	43	0	33	21	716	27	0	51	59	998	28	0	34	78	849	23	64	714	874	0	45	51	840	1128	51
HABP2	1097	1234	1187	686	1761	1200	894	1117	950	827	916	766	933	929	1538	1140	699	1332	1020	1537	875	960	1559	814	1372	1002	1342	1247	920	989	1126
OCIAD2	1096	911	1450	1306	1693	1955	1158	1451	577	960	899	1108	1232	1383	2199	688	632	1550	1450	1449	1325	912	1503	758	892	1047	1256	1107	1389	946	1270
MRC1	1095	1251	1278	783	1752	1027	1137	902	1115	1024	497	921	1142	1070	1639	1067	797	1224	1178	1321	799	1035	1123	864	893	1214	1211	907	1183	1146	847
PID1	1095	1431	1031	802	1196	809	821	800	623	952	952	977	830	1028	1314	857	799	998	1617	1315	719	726	1320	848	1079	930	858	1276	1109	999	903
HSD17B7	1094	1434	844	968	1420	2624	980	665	931	1162	824	1148	1234	1780	1662	772	785	1065	1757	1649	848	828	1261	997	767	1161	1384	1263	1095	1136	1318
PHIP	1093	1716	1309	845	1667	913	1068	1053	1090	771	667	904	968	862	1651	1077	863	1142	1341	1316	617	840	1043	807	885	865	1106	1114	1218	1030	1174
TCF7L2	1093	1126	999	873	1700	952	1126	909	1054	965	829	700	876	879	1966	760	709	920	1105	1095	721	796	974	688	1112	801	838	725	1092	767	894
CAPRIN1	1092	1260	1059	711	1290	1122	878	1090	1180	971	770	888	834	1055	1689	933	673	959	1172	1249	814	710	948	682	898	815	1026	1025	984	873	854
GYS2	1091	1024	1088	467	659	1058	978	1165	827	549	617	691	722	737	1431	993	592	1106	1752	1797	779	1517	1318	1463	895	1057	932	674	1328	1229	1006
LYPLA1	1089	1160	746	824	1098	909	972	1088	811	1005	718	799	767	625	1484	700	659	921	1268	1166	696	911	1107	798	828	1097	1035	1068	1083	922	1191
CDC42	1088	1473	882	903	1497	1064	1117	969	943	1061	662	909	899	1057	1576	895	830	1078	1201	1286	923	755	1383	823	1095	1117	1178	904	1015	1103	1276
HP1BP3	1088	1482	1134	954	1276	1215	953	1073	1149	948	745	988	854	1059	1494	923	743	1012	1410	1317	896	823	1369	1054	1030	1054	1225	1236	909	1091	909
SERPINA7	1086	1105	896	802	783	1071	1060	1143	667	1241	534	744	922	741	1612	965	633	1106	1345	1009	616	1123	1402	654	829	914	1180	1120	1106	515	1106
LOC112444279	1085	954	1214	669	1701	381	1459	1196	878	698	362	853	753	1350	1380	1057	185	815	666	2120	260	1321	1186	1063	703	1050	847	717	762	1181	1073
NDUFB10	1085	1402	823	873	1120	1013	825	778	673	979	726	865	910	1006	1505	898	944	1070	1193	1012	857	721	1197	745	935	1097	1034	1166	931	1025	977
MESD	1084	1078	845	941	1177	1002	841	576	700	1345	753	667	854	1117	1499	673	882	1131	1343	1056	817	864	1046	922	1001	990	1022	1135	964	798	805
SETX	1083	1299	991	839	1460	1144	950	913	867	843	698	811	957	1125	1484	955	926	1077	1269	1240	720	781	1215	895	833	904	933	1286	1241	940	888
CHD4	1080	1503	1007	864	1943	1278	992	715	1288	1124	1172	829	1002	1253	3026	1036	839	1021	1052	1097	721	679	967	571	962	768	1035	997	1056	774	684
CYP3A4	1080	1590	1481	1041	1253	2009	855	723	678	1018	917	911	1039	1620	1206	1140	724	1468	1322	1500	1291	966	1025	861	955	918	1104	960	1107	1000	904
NUCB2	1079	848	431	838	520	604	914	540	583	676	335	591	785	532	1128	554	1585	901	1435	933	829	835	1206	648	1292	896	1072	1168	1134	632	879
POLR1D	1079	1329	1323	832	1588	1658	915	1249	1098	1194	853	1113	985	1035	1651	924	749	1171	1256	1781	1158	808	1477	907	966	1055	1374	1131	1218	1265	871
THRA	1078	847	655	872	1326	1181	902	696	732	1108	693	661	728	846	1667	704	623	845	1028	718	846	622	766	482	669	685	889	1135	613	623	1013
HDLBP	1077	937	660	868	1405	1332	922	732	690	1239	753	713	817	1043	1597	954	1029	977	1448	1171	1032	900	1099	647	957	925	1051	979	1027	906	835
HMGN2	1077	1579	1328	803	968	1300	793	1102	1087	726	648	880	871	792	1091	1000	646	1081	1417	1298	858	866	1208	815	1008	886	979	1165	841	1284	1044
KIAA1109	1077	1473	1241	693	1405	1030	1067	967	969	919	753	837	1160	1133	1202	1282	832	1124	1267	1154	710	923	1244	957	826	922	993	1043	1189	816	946
DAD1	1076	1132	700	968	1029	1310	957	750	785	1047	689	873	958	882	1545	866	1253	1311	1561	1245	969	1099	1328	773	1203	1254	1323	1175	1242	954	1230
AMD1	1074	1564	1012	950	1741	876	917	843	1262	1325	846	849	918	1094	1779	939	883	1239	1400	1044	760	1209	1386	757	1024	943	1274	1341	980	826	1155
SDF4	1072	1076	1222	627	1264	1383	1131	955	801	1165	801	1036	1037	1216	1909	1006	875	1355	1521	1752	859	938	1209	705	1064	1070	1021	995	1195	1211	1002
FOXA2	1071	1483	1015	749	933	1558	984	1411	1080	977	789	822	1187	790	1497	875	510	849	1565	1075	982	1201	1682	976	766	894	858	1040	1031	898	836
EDF1	1070	1446	1034	1245	1627	1926	1010	978	881	1450	1245	1232	1169	1526	1794	1061	1129	1373	1805	1594	1430	1100	1811	882	1249	1596	1787	1556	1160	1464	1071
MPDZ	1070	1312	735	763	667	1088	952	918	642	798	526	942	770	943	1039	791	781	1077	1180	746	802	870	1152	858	795	996	1066	1062	952	837	868
LOC112442039	1068	1207	818	662	1118	1160	909	1193	823	855	608	824	1004	981	1399	1031	788	880	1402	1462	933	1008	1287	818	884	1083	1182	1201	1075	1067	1101
CLK1	1067	1058	1116	611	1420	1123	1088	1044	829	770	470	963	796	902	991	1355	1023	1160	1211	1245	687	1075	1322	1010	1068	1121	968	1050	1188	992	1037
SACM1L	1067	1293	942	896	1332	1169	857	905	1119	1153	932	878	1017	1000	2048	873	734	880	1502	1276	827	895	1384	650	920	864	970	1009	1063	1105	1144
PRG4	1066	1189	855	902	929	1710	1163	1139	818	1180	665	1038	820	1027	1528	844	1085	839	1345	1346	1051	873	1404	729	1221	1306	1007	1141	1027	871	1071
TCERG1	1065	1434	968	777	1287	959	1012	1011	1052	925	654	741	803	913	1623	724	788	841	1202	1215	594	763	999	763	779	929	1052	1017	904	818	1138
TOB1	1065	1235	1312	1021	1308	1459	896	943	1009	747	882	1002	986	1144	1418	1088	731	1540	1099	1331	881	877	1270	906	899	936	1297	1656	1192	843	1009
MSRB3	1061	1912	1453	1049	1516	1401	1225	1246	1212	1366	955	1225	1526	1343	1744	1245	871	1509	1578	1555	1124	1388	1989	1222	1255	1204	1366	1429	1341	1207	1162
NOL7	1060	1483	1021	877	1129	1189	729	1053	1092	1124	718	885	1157	972	1731	939	772	1254	1286	1484	803	896	1276	756	1027	1068	1199	1179	1224	1065	1079
CCT5	1059	1046	621	840	831	772	602	667	710	834	622	691	590	796	1273	600	693	906	1104	956	704	518	659	628	676	834	786	927	689	674	983
ICK	1059	1214	1069	754	807	1418	898	590	816	1244	702	1076	795	927	856	1008	627	1263	1636	998	1002	745	987	1259	1013	1131	922	1075	650	659	953
OST4	1058	1334	963	888	893	1233	969	825	613	1096	778	1048	834	1001	1153	995	885	1422	1527	1459	1092	933	1610	931	1292	1279	1452	1439	1144	1280	1192
MARF1	1057	1282	1221	704	1442	1126	883	1096	814	1174	661	832	868	938	1293	997	742	1004	1166	1390	776	913	1521	788	744	800	781	1002	980	788	948
MAP3K20	1056	1530	1124	1081	1043	909	1043	800	944	1284	773	829	933	688	1442	760	834	1137	1335	1027	801	931	1133	821	958	788	1139	1358	906	724	1255
DNAJC8	1054	1252	856	790	891	891	782	820	738	947	643	982	807	969	1206	768	750	908	1126	1183	872	668	963	654	866	988	952	879	770	817	970
SEL1L	1053	1545	1035	1075	1283	1446	1174	872	838	1438	866	867	1221	1113	1928	723	1044	1012	1515	1238	931	1215	1387	933	1077	1068	1209	1169	1032	979	1051
TMEM33	1053	1381	1107	1002	1334	1124	1011	1180	993	1069	890	962	1010	954	1688	1107	731	1027	1357	1101	841	969	1345	887	1036	1077	1055	1169	1222	950	1168
NDUFB9	1051	1159	558	827	932	964	912	698	612	906	893	884	989	939	1324	996	817	1036	1262	1365	787	821	1159	825	1247	1111	1145	1281	1082	1098	1068
ST3GAL6	1051	768	613	363	638	569	489	702	765	522	341	449	309	451	959	849	385	459	625	583	507	279	420	374	394	388	913	561	840	665	397
AIF1	1050	1174	1000	627	1222	1449	879	1026	800	863	324	817	1190	787	1329	592	701	810	1002	1321	692	747	761	544	846	1200	918	912	990	1284	812
ZRANB1	1050	1203	1019	844	1519	1037	946	1016	999	943	741	780	947	796	1827	1062	951	1048	1515	1494	744	847	1269	903	1002	1014	1026	960	1137	1002	1011
EIF4G1	1049	1135	866	891	1877	1491	1057	819	1160	1327	982	873	976	1285	2404	601	773	999	1152	1241	815	989	1115	693	1041	963	1041	1028	894	934	810
EP300	1049	1231	847	657	1274	919	781	909	710	788	476	775	746	780	1308	744	647	832	1101	1028	577	710	855	528	796	888	837	897	851	876	815
SEC14L2	1048	1558	1491	946	1703	1535	1355	1062	1090	1347	734	929	1084	1438	2400	1205	953	1345	1181	1626	846	824	1331	788	1129	1013	1267	1257	941	1000	846
FAM162A	1047	1395	847	926	780	1030	881	970	817	938	662	907	740	842	1187	1025	773	1176	1518	1421	920	940	1470	813	1101	1155	1389	1308	1109	1186	1126
KDELR1	1047	1465	1373	718	2147	2239	988	1025	1178	1040	1001	1230	1070	1399	2271	1149	1062	1307	1489	1810	1289	1088	1423	922	1161	1062	1336	1360	1095	1210	944
UQCR11	1047	1029	699	830	1551	1605	1133	841	618	1179	1035	1354	883	1191	1419	1162	1294	1500	1718	1575	1340	1369	2349	1121	1735	1676	1680	1600	1423	1387	1679
GAS8	1046	1154	1159	696	1510	1342	1052	0	0	979	922	1012	1136	0	1552	1200	0	1287	1317	1550	902	999	1447	891	1157	1172	1020	1253	1203	1246	1221
SF1	1045	1355	999	702	1721	1460	1012	987	1046	856	860	1154	855	1178	1702	941	857	983	1326	1927	752	773	1361	952	1041	1101	1130	1176	975	1113	1089
SRSF2	1043	1217	615	925	1516	49	724	725	1269	622	893	585	556	821	1308	717	679	737	814	971	458	503	1131	459	747	856	1123	1089	305	503	1076
SMPDL3A	1042	1395	1018	934	757	1319	923	1236	1126	833	698	1089	1241	1224	1771	863	630	1227	1275	1257	911	919	1367	569	1158	1060	939	1104	1076	1337	1081
PAFAH1B1	1041	1256	1000	827	1483	1281	771	859	940	995	828	830	849	979	1501	759	678	891	1242	1226	686	732	1109	681	940	769	1022	1016	945	833	914
RBM5	1039	1498	1326	879	1814	1239	1266	832	907	1071	798	926	1106	1120	1283	1051	783	1215	1451	1563	816	1118	1353	973	1058	921	1300	1082	1308	958	1034
LOC101905533	1038	1405	897	1232	1427	973	1077	772	879	946	711	953	722	1224	1418	1098	666	999	1463	1699	1162	1380	1608	611	1148	1008	1230	1470	1215	973	1140
MAPKAPK2	1038	864	825	670	1135	882	760	675	707	927	658	638	685	846	1134	842	646	988	1312	1018	710	792	1151	704	915	827	887	833	822	865	719
SLC22A18	1038	830	893	754	1690	1631	883	567	460	1295	942	1293	661	1395	1479	964	981	1758	1342	1639	1021	1069	1764	1266	867	1629	1624	1072	936	1641	1229
SNW1	1038	1031	1023	620	925	882	640	807	710	678	493	728	787	670	1074	805	616	772	1060	989	646	642	873	581	613	837	841	765	867	775	678
TOB2	1038	1384	1508	711	2126	1627	864	887	1168	742	751	1001	829	791	1867	1327	569	1532	1542	1385	1031	843	1490	800	1173	822	1147	1380	1181	813	712
PDE3B	1036	1192	756	1011	1254	1380	984	760	747	961	699	940	1136	808	1351	799	651	890	1139	1123	861	929	853	697	742	932	928	1190	1201	755	1099
PRKAR1A	1036	1335	952	979	1345	1274	962	1015	959	758	779	1165	904	1151	1260	1113	768	1217	1772	1766	1115	1157	1592	977	1229	1163	1074	1429	1305	1459	1073
SAFB	1036	1515	934	813	1492	929	1037	970	896	938	633	901	896	1068	1707	696	944	1026	910	1125	610	795	886	741	1097	999	1079	1062	964	680	905
NEDD4L	1035	1273	548	609	1348	906	880	839	692	676	510	625	941	979	807	887	905	765	1210	1576	740	526	1031	860	880	769	705	875	953	650	1045
SLC27A5	1035	1102	819	722	1299	1473	889	733	854	880	787	1164	966	996	1670	1251	1104	1351	1482	1735	1010	897	1976	1183	1127	1524	1739	1620	1037	1312	1610
HSD3B7	1034	1314	1169	922	1509	1462	952	967	811	1261	894	1116	848	1624	1798	1074	1035	1848	1478	1663	1073	1124	2091	1090	1260	1275	1406	1411	1587	1366	1847
RIF1	1034	1407	1105	770	1305	1169	887	1151	1116	814	716	882	910	868	1369	1182	654	965	1289	1237	745	885	1112	779	1079	1018	935	1099	1061	1024	998
CEPT1	1033	1097	716	725	1024	787	646	680	775	583	471	712	904	814	1234	761	595	768	1151	703	567	769	952	681	690	776	748	889	1003	802	814
CTNND1	1033	1101	732	677	1392	1001	815	685	674	944	570	618	852	851	1103	58	705	1016	1151	1065	665	730	961	725	916	936	1085	1051	793	751	884
NDUFS5	1033	1006	861	755	1061	1173	781	689	690	949	745	829	675	887	1252	1084	785	1170	1334	1328	1086	998	1411	890	1076	1111	1168	1299	1036	1197	1021
CD47	1032	1205	871	800	966	1101	726	1090	990	729	663	859	797	933	1627	806	536	1202	1323	1067	768	766	1021	757	945	1020	1106	883	847	834	814
DDX3X	1032	1164	1129	999	1533	1046	941	969	1428	1098	1025	858	1095	1064	2379	910	633	978	1250	1176	756	968	1344	634	862	939	1039	882	1214	806	1075
PSMC5	1032	999	701	690	1027	975	802	645	862	1115	583	805	893	919	1366	774	850	1021	1265	1149	678	903	1094	718	909	1038	1161	1184	1003	1000	1124
SEPSECS	1032	1265	908	913	1261	1328	859	1437	1170	818	629	1116	1027	868	1632	1034	768	1095	1299	1150	821	999	1481	858	911	856	1163	1124	1037	1037	982
IFT20	1031	1295	672	825	1252	1120	983	877	749	869	650	979	921	918	1664	828	611	790	849	941	840	831	1274	747	827	904	1229	1022	1027	1007	866
ZAR1L	1030	1443	1093	608	1103	756	1123	1068	873	713	639	765	732	907	973	752	851	862	1035	1092	476	821	1083	813	846	1049	1025	1103	876	726	1097
SLFN11	1028	1502	636	716	1029	1042	869	743	568	950	559	679	742	1011	1029	610	702	765	1226	985	608	583	1127	447	911	740	870	968	573	823	870
AVPI1	1027	806	534	686	1051	1200	826	489	0	687	797	689	743	864	1165	830	705	971	1098	1164	938	736	1208	649	824	1006	1069	1012	1013	888	1276
NAXE	1027	1025	666	690	847	997	633	483	445	749	610	1000	843	837	1011	950	656	1123	1357	1293	952	871	1280	848	1020	1007	1108	1253	917	928	933
GPATCH8	1026	1222	787	664	1212	1070	927	886	921	621	448	923	709	579	1358	824	777	667	1247	1482	601	704	1018	847	714	890	785	924	807	920	895
SEMA4G	1026	796	655	634	1037	847	785	805	620	758	825	735	690	836	1152	871	714	1166	1006	916	611	723	1184	715	967	872	959	850	780	713	862
PLPP1	1025	1341	1023	881	901	983	991	787	864	1037	764	1112	930	1180	1416	979	790	1314	1382	1386	965	973	1444	753	1135	1181	1040	1093	1155	1244	1128
LOC783541	1024	1264	897	549	1050	1116	835	1037	920	742	601	770	932	804	1554	963	827	976	1009	1441	823	812	1155	712	995	1093	1047	1146	1081	1107	957
AMACR	1022	1311	725	1165	745	1515	638	1256	763	932	648	781	613	674	1270	983	711	1154	1168	881	849	846	1478	873	1094	822	1244	1232	622	657	879
YTHDF3	1022	1364	896	941	1443	1107	838	1139	970	838	801	909	1034	883	1470	810	693	905	1218	1465	756	849	1283	844	996	959	984	1024	1046	794	957
OAT	1019	252	748	256	562	256	404	327	225	183	477	160	283	181	261	1888	105	673	992	744	617	417	708	499	711	90	413	334	506	282	345
WASF3	1019	1166	1049	509	965	1014	883	832	788	477	638	751	687	493	933	743	540	1037	1644	975	734	1252	951	900	806	824	830	955	964	808	841
TTC36	1016	1676	1868	1119	2362	876	1534	1502	1315	1261	1021	1124	1380	1744	1471	1435	911	824	1700	1886	889	1131	1289	967	1301	1376	1864	985	1451	1328	1222
PSMD2	1015	1346	899	938	1382	1024	880	675	726	1105	765	915	1067	1163	1530	949	779	1072	1302	990	839	832	1125	763	967	1136	1196	1127	968	756	1159
PTPRC	1015	1442	1007	772	2261	1079	990	836	1134	864	395	1031	1023	1228	1741	639	821	802	862	1286	600	839	791	590	919	1271	1192	769	1117	1253	732
CHMP5	1013	1213	953	761	902	1099	772	976	978	683	655	876	706	747	1392	859	672	1047	1281	1142	845	656	1242	762	830	857	935	984	917	1049	885
SMARCA5	1013	1375	1210	792	1336	924	820	1100	1123	940	824	870	797	868	1806	868	630	817	1245	1332	710	905	1144	703	863	871	883	917	924	931	770
PSMB5	1011	1281	743	960	1061	1070	1068	855	695	1146	732	944	1030	1257	1612	924	854	1031	1491	1126	895	1074	1439	712	997	1182	1056	1162	1040	1091	1133
APMAP	1010	1138	947	924	703	1254	413	922	875	885	710	971	617	692	1148	840	573	1045	1233	655	955	362	1237	784	870	1111	1252	990	737	717	653
MOCS2	1010	1372	977	957	1047	1242	712	975	831	1015	574	1001	765	998	1641	834	844	879	1295	1100	976	948	1469	574	1125	1071	971	1074	932	862	1085
CALCOCO2	1009	1307	887	829	1075	995	884	898	1056	839	660	630	1041	841	1421	713	464	1070	1108	1066	609	606	901	610	799	919	1015	842	723	714	932
APRT	1008	986	463	490	831	1028	820	409	453	935	822	794	862	1239	1241	987	798	1141	1755	1158	788	888	858	630	753	1256	839	972	862	1415	1130
MRPL19	1007	1115	728	743	837	650	679	714	664	745	489	698	831	873	1158	696	622	1054	1020	897	599	724	957	668	679	762	876	857	964	804	925
APEX1	1006	1211	891	762	1071	902	696	704	857	814	545	724	844	896	1211	763	736	833	1131	1172	744	605	869	550	834	917	846	935	816	807	678
ZCCHC24	1006	1204	1099	871	2861	1196	945	810	1224	1407	1380	861	1111	1384	2669	952	1018	1458	1382	1029	764	905	1818	760	1019	997	1651	1486	923	991	1090
CDC37L1	1005	1073	969	833	1231	862	727	723	953	824	807	732	839	796	1963	721	772	1003	1204	861	705	539	1076	582	804	691	1046	1108	717	793	869
LOC785087	1004	1017	825	549	1086	915	882	1110	690	643	558	535	859	751	1461	637	495	740	1047	776	583	726	1022	566	638	932	1115	905	772	671	1137
UQCRC2	1004	1359	975	861	764	996	882	893	836	943	659	925	740	687	1242	1089	872	1350	1374	1226	943	715	1291	754	1162	1130	1347	1174	939	977	1183
PPP4R2	1003	1320	941	735	1165	1023	813	964	944	1002	544	698	915	777	1765	655	687	855	1015	844	742	718	959	573	782	890	843	1102	794	798	790
MT1E-2	1001	343	10598	417	3159	29511	341	9400	2608	5614	2727	1162	261	3344	20725	1132	681	0	830	1052	1522	160	652	145	1184	440	479	0	324	722	516
TMED2	1001	1144	744	844	1034	919	1007	987	825	1055	667	808	789	692	1877	863	1026	912	1377	1065	823	1005	1212	772	1059	886	997	957	983	910	958
ESD	1000	1168	647	735	819	919	702	1019	743	716	501	853	706	667	1048	723	674	979	1048	806	738	578	1037	622	730	1127	1075	829	767	699	820
EIF3K	999	1034	771	647	864	995	799	645	770	730	560	660	789	810	1194	674	607	805	1092	1180	761	608	1138	701	857	880	938	1037	1063	876	632
API5	998	1227	980	752	1147	1079	819	729	782	968	627	920	913	873	1385	872	644	1116	1150	1120	899	836	1237	724	1008	1040	1050	1107	1049	832	868
HPRT1	998	1094	812	977	982	1162	965	817	903	937	621	826	1041	533	1210	862	592	1206	1185	1047	948	627	1136	774	1046	1011	1160	1068	1095	630	1212
TSPAN3	998	1050	1068	801	846	1029	771	1116	818	785	702	815	875	942	1484	875	523	986	1004	1143	782	748	936	733	819	976	996	886	812	759	707
MICU2	996	891	831	730	766	912	667	1057	671	704	524	693	768	704	1320	633	665	842	1131	767	803	655	1048	625	698	938	645	909	902	791	763
RORC	996	1553	1010	713	1529	1109	1305	1060	864	799	784	846	875	905	1878	1309	1068	1154	1121	1516	619	1128	1181	933	1036	970	1411	1549	1125	854	879
SENP6	995	1050	919	752	1273	821	903	1020	939	948	760	701	641	947	1323	825	650	950	1050	1061	632	583	1139	630	739	695	788	911	915	721	741
PPP6R3	994	1262	970	867	1458	946	909	808	918	1113	819	817	854	909	1804	1006	775	1164	1519	1256	844	807	1290	810	923	812	994	1111	939	924	1072
TXN	993	1707	789	1300	1139	955	952	881	1281	1254	773	1189	1190	1319	2085	839	1249	1323	1474	1257	1067	1202	1549	945	1159	1503	1553	1649	1026	1183	2003
ADD3	992	1289	940	1092	1120	1010	878	922	832	904	821	673	1049	1132	1439	820	662	957	1410	902	888	809	1099	759	947	936	1015	973	960	1110	1040
ATP5MD	992	1144	907	829	917	940	868	968	874	961	822	840	843	949	1320	819	783	1116	1463	1139	802	923	1396	779	1208	1137	1180	1242	1066	1070	1062
SELENOT	991	1421	1073	832	1075	994	765	1089	1189	1032	714	1311	920	1021	1623	1014	1063	1351	1477	1577	1136	853	1263	798	1260	1380	1415	1532	943	1584	1162
SLC43A1	991	1088	987	490	1304	1554	977	868	964	946	1229	1003	824	1195	1422	877	748	1039	1419	1415	1109	958	1260	1006	1055	1198	906	1152	1089	1102	945
KLF6	990	1259	899	569	1625	794	1169	694	706	711	384	716	871	880	1455	749	700	1247	1144	1580	687	892	1169	1217	853	985	1326	750	908	1193	909
TCF25	990	1149	1047	701	1228	1249	873	938	763	916	774	837	972	1057	1443	984	677	1110	1304	1443	839	750	1229	961	974	793	1024	1034	999	966	818
AGFG1	988	1148	940	1186	1549	991	942	790	1415	1147	1002	691	855	712	2523	550	606	939	659	742	590	651	967	714	834	612	1125	754	751	573	687
RBX1	987	1191	860	698	1030	1271	819	826	769	809	663	847	821	830	1301	819	758	976	965	1185	956	794	1007	795	873	982	994	1023	853	995	884
SVIL	987	1552	1169	624	1554	962	967	799	864	1273	685	830	949	1250	1274	863	660	1121	1097	1327	643	822	1028	736	970	841	905	1025	871	739	809
DHX9	985	1225	909	926	1306	903	838	842	905	1053	584	758	1020	1039	1551	909	711	943	1185	1103	595	880	1185	800	979	909	1056	1010	943	682	946
PARP1	984	1013	657	736	953	841	714	769	759	905	690	736	909	804	1283	671	702	843	1203	985	757	637	994	766	914	764	888	1001	811	845	881
IWS1	982	1190	746	638	918	715	707	829	823	746	495	667	674	588	1189	610	688	739	911	822	443	595	745	600	644	659	941	748	687	594	777
EIF3E	981	1578	1396	1008	1191	1399	795	1594	1398	1066	795	877	1133	973	1752	905	545	1215	1290	1366	822	668	1349	837	875	1305	1290	1198	957	1066	1194
ERRFI1	981	634	471	1025	709	1035	1147	1338	651	983	548	904	378	384	1172	861	390	1215	1801	1972	870	1658	1867	1728	1288	1248	756	524	1450	952	1441
ACAT2	980	1443	824	1193	782	1409	913	527	611	1279	544	795	1060	1083	868	588	813	1223	1388	1127	795	699	1001	844	756	1044	1213	1317	952	836	1361
SRP72	978	1069	918	659	885	968	792	959	638	857	493	676	863	696	1586	642	571	921	974	1009	578	618	1070	583	713	786	1004	927	978	753	845
F11R	976	953	943	773	1131	1109	838	847	732	635	716	777	864	1017	1194	819	706	798	1133	1176	723	794	1198	630	1018	799	1122	976	905	822	929
SAP18	976	1139	865	681	968	952	643	810	795	959	689	742	794	738	1333	859	714	995	1064	1132	786	596	1054	603	815	896	926	1034	777	931	847
AFF4	975	1535	1084	832	1496	1182	945	847	1097	853	865	809	911	932	1817	823	752	974	1161	998	664	799	1136	557	1105	820	1067	1364	859	640	954
RB1CC1	975	1297	1058	865	1298	1002	849	963	1123	918	867	1018	834	1070	2101	914	792	1134	1278	1404	810	823	1245	696	984	910	976	976	947	1006	841
SPRYD4	975	817	651	594	602	505	598	668	628	590	584	585	493	532	899	721	697	806	1127	914	519	491	930	662	812	506	731	906	565	736	837
ZNF326	975	1211	951	785	1230	883	831	1041	955	1015	731	726	766	846	1341	698	831	846	940	968	474	777	965	658	890	805	950	983	786	679	849
ATP6V0C	974	707	795	832	2573	2044	1460	713	532	1038	1103	1416	847	1704	1854	1034	1321	1741	1425	2338	1295	1183	2203	1479	1456	1821	1798	1808	1406	1611	1585
HEBP1	971	1568	179	747	1308	823	655	172	168	663	946	677	180	924	1674	773	882	250	1616	1348	659	713	229	237	215	758	790	1266	206	777	1236
LOC112441535	971	1253	687	624	778	811	701	750	684	735	550	657	780	763	951	740	586	693	1108	744	576	586	741	749	550	702	937	874	788	551	754
LOC112449619	970	728	1132	1096	817	968	730	833	1070	678	630	962	256	421	1634	1280	461	614	1036	1108	423	702	1023	610	1359	674	1155	958	277	361	770
PTP4A1	970	1096	757	656	874	671	556	781	686	575	653	561	609	412	1285	614	538	744	784	945	512	666	902	502	637	599	746	773	882	595	556
KRCC1	969	1094	677	591	810	1020	866	911	681	778	467	715	797	740	1472	427	695	703	906	814	521	522	877	399	694	901	879	925	700	787	865
LOC100335780	969	1259	715	517	1140	492	1275	979	756	401	523	932	866	1124	1089	721	880	1166	1094	1544	439	1042	1091	724	784	1016	727	1066	1274	1021	1035
TAF7	967	994	1051	604	764	649	611	725	771	607	449	697	629	661	936	921	420	785	828	1075	650	481	724	689	571	649	569	587	741	602	597
DSP	966	1271	965	682	1487	882	742	928	856	1080	745	676	936	907	1577	902	616	789	969	1645	607	747	1122	570	768	760	799	1034	866	622	945
MKLN1	966	1031	1078	718	1176	781	750	805	1058	637	653	790	894	795	1443	664	427	872	1156	1003	575	726	1019	633	784	802	831	834	784	745	678
ATP2B1	965	1119	857	831	1330	854	804	856	956	781	500	827	746	716	1336	901	682	970	1036	1231	794	756	959	599	765	884	720	879	964	813	737
TMEM25	964	138	152	70	175	841	189	121	128	141	56	77	134	118	1254	146	97	944	217	183	102	125	273	125	155	163	146	132	138	116	112
URAD	963	904	636	540	1354	1706	670	754	559	997	736	1023	678	1314	1246	1003	810	1255	1240	1486	1264	1102	1705	1024	1090	1211	1245	1455	962	1140	1040
AIMP1	962	1207	1195	669	955	864	760	1269	988	859	645	814	765	709	1719	931	544	922	788	1235	690	797	1017	559	673	934	972	916	727	848	881
CMAS	961	1037	644	837	933	791	709	656	687	876	629	728	986	766	1443	643	598	853	1243	862	650	644	916	565	894	703	847	937	884	645	844
MTIF3	960	1297	984	571	1013	757	782	864	783	891	575	880	890	790	1149	833	745	1096	1214	1140	788	633	1234	661	995	882	676	1191	878	811	903
S100A10	960	837	406	925	556	1385	1348	857	674	646	325	261	1275	812	1658	610	490	782	783	715	1515	985	1976	808	1634	95	793	1902	1059	719	1746
DAZAP2	959	1467	1232	801	1431	1188	1059	1280	1135	1248	936	937	1064	1031	1827	916	700	1159	1448	1424	844	944	1458	926	1013	1268	1109	1293	1244	1132	1123
BLA-DQB	958	602	297	823	2037	848	635	319	730	280	464	752	1184	1481	1422	823	336	494	854	1637	446	727	479	455	1211	1045	1477	1075	961	1618	1060
DDX46	957	1222	876	771	1075	749	901	1092	1080	731	557	827	810	782	1875	633	810	963	1057	1265	599	681	883	532	794	901	953	1085	782	917	935
SRPK2	957	1369	875	919	1150	1029	754	891	1059	784	641	849	936	1047	1507	975	912	1202	1159	1348	1003	689	983	678	1058	1087	1167	1120	766	920	840
MTTP	955	1529	1104	1573	838	1080	1094	1148	1068	1386	842	1015	980	1342	1606	822	758	1369	1440	825	977	841	1350	735	1376	1294	1727	1653	1088	836	1170
NOP58	952	1202	1083	908	829	919	707	1239	1234	1069	742	781	1058	764	2200	858	774	897	1216	1217	496	821	1077	658	813	1172	1063	1072	1002	724	1239
CREBRF	951	1085	890	688	961	1186	908	890	627	687	452	795	915	1013	796	875	524	801	1500	1296	1059	782	1176	1031	927	978	851	775	1001	1108	961
CWF19L2	950	1391	833	797	1031	1006	1005	1048	814	872	669	955	874	842	1197	672	909	855	1229	1286	614	788	1022	779	774	991	1088	1024	861	1044	1208
FGFRL1	949	1029	575	629	780	924	676	759	608	551	604	512	600	800	1353	740	818	869	928	602	656	735	1135	478	699	656	914	849	681	588	759
KHK	949	1127	557	689	1105	973	937	653	521	675	636	605	801	902	1365	829	730	954	1261	1042	684	721	956	658	802	969	983	938	815	783	1183
MYH10	949	1070	1082	596	1111	943	837	808	978	990	785	691	839	804	1389	760	529	811	1102	870	626	643	809	752	733	734	998	994	823	603	749
TNPO1	949	1170	1090	849	1767	1375	1046	1007	1314	1048	737	947	1315	1154	1636	1247	756	1191	1450	2003	1018	1230	1358	945	1253	985	1188	1372	1579	1281	1107
PLAC8	948	894	754	642	1093	724	1022	831	693	563	337	622	849	742	1463	767	564	877	818	862	629	747	997	594	662	949	795	641	790	918	716
TOMM6	948	895	554	653	996	1119	790	829	676	829	646	846	823	906	1027	877	666	957	1130	1229	973	831	1260	604	935	1010	1124	1045	780	1126	964
ASL	947	999	1022	617	2092	1110	1279	895	715	937	1136	1250	759	1136	2051	1709	922	1863	1628	2535	1336	1631	2113	1627	1290	1682	1650	1307	1938	1876	1320
CALM3	947	715	495	588	1132	1202	622	443	555	806	525	842	680	1035	953	640	1005	995	870	1120	779	662	976	761	1037	1065	1348	1138	724	1134	1069
AK3	945	1287	924	774	1024	836	814	751	809	804	815	878	968	1058	1369	678	701	1145	1361	1081	805	861	1315	712	1037	946	1087	978	958	1061	1143
MNF1	944	826	679	692	821	899	796	533	507	906	605	899	633	831	1065	774	892	1180	1036	1048	952	747	1337	659	1131	1151	1246	1056	991	923	1086
GLT1D1	942	1066	984	990	770	617	848	871	716	1499	688	745	787	999	1450	593	651	1101	1381	777	709	848	1317	656	1174	936	1072	948	872	532	1135
DIAPH1	941	1234	738	734	1145	929	844	688	720	860	493	583	715	761	1412	636	562	778	920	868	679	672	810	575	729	743	971	838	706	618	816
HAL	941	1495	1384	478	1238	1261	1303	1232	795	526	1047	984	790	725	878	1145	863	2007	1385	2418	816	1440	1621	1561	853	766	976	854	1733	1701	864
MFN1	941	930	942	637	720	514	459	434	678	595	562	613	407	706	706	773	449	840	812	773	398	386	555	433	731	779	839	537	535	693	519
BECN1	939	1320	894	904	1232	1026	853	996	914	1017	695	916	1060	995	1473	825	751	1099	1253	1277	901	852	1217	729	1025	1053	1013	1121	1003	1078	967
NAP1L1	939	1208	1262	750	1470	1269	883	1541	1145	1016	864	756	1086	831	1984	798	512	819	1080	1321	678	757	979	623	816	1134	823	727	917	897	734
SLIRP	939	1031	661	657	745	848	711	844	659	751	675	883	862	777	1113	803	708	649	1182	1213	726	686	1218	593	888	969	1035	1032	970	970	752
FAXDC2	937	1144	762	1025	1203	900	997	783	909	854	734	699	677	988	1689	744	764	831	1102	769	678	779	1009	735	899	857	926	1077	651	692	975
SMC5	937	1315	881	602	1052	1004	714	950	919	866	513	765	784	744	1390	850	761	809	1090	1235	597	843	1045	752	905	882	1101	925	1004	948	932
FGF12	936	736	912	413	799	687	760	732	646	354	665	577	566	342	835	578	395	813	912	787	606	509	818	519	642	794	741	569	794	681	626
PRPF8	936	721	483	455	849	996	587	613	0	683	516	667	666	836	934	865	579	741	1081	1089	664	667	1092	565	766	713	707	869	640	779	886
RRM1	935	1017	809	539	942	1049	756	795	763	754	531	685	862	723	1283	628	535	879	1066	1141	692	645	980	654	691	1034	712	883	782	747	1149
TCF4	935	1336	1008	557	1429	649	671	841	683	793	498	614	916	988	901	953	526	1171	987	1028	453	615	1027	629	645	743	584	806	919	921	648
TRIP11	935	1499	1070	830	1564	1419	935	1471	1526	997	805	988	1027	814	2067	756	714	959	1159	1136	664	865	1027	808	760	785	921	1139	1005	966	879
ABCF1	933	1041	729	662	801	1068	719	702	832	891	665	708	835	773	1541	578	688	867	1139	1047	687	568	823	658	913	785	869	894	784	726	1016
CAVIN2	933	1294	820	643	1279	748	837	1014	930	448	432	589	727	786	1476	779	597	831	967	1021	552	681	812	671	792	940	1025	784	773	787	804
NADK2	933	1127	577	892	662	938	702	791	695	1277	512	846	929	813	1473	339	875	837	1370	736	829	729	1195	559	778	1038	868	878	737	719	1285
CEP290	932	1245	999	692	771	789	762	1000	731	828	419	704	695	741	889	757	608	672	1106	914	544	721	800	672	763	685	852	876	835	670	845
LACTB2	932	1289	739	889	800	948	838	796	906	858	665	854	977	841	1258	581	627	1258	1374	925	894	792	1134	651	962	1140	1010	1039	963	768	1221
MLLT10	932	1036	967	700	1332	783	873	753	777	735	638	725	804	844	1220	791	651	954	1189	926	450	678	1051	695	774	892	1065	887	1026	621	784
SPSB1	931	719	552	608	755	948	629	597	500	1045	738	484	531	616	850	637	566	676	1012	670	646	619	1068	418	852	457	645	671	452	364	659
ITGB1	928	1079	1151	917	1525	1022	775	1219	1091	1073	762	949	956	954	1775	989	596	990	1210	1406	753	838	1272	898	1120	828	888	932	1088	1013	959
SYT4	928	989	332	732	651	935	215	906	637	781	397	837	687	616	1004	691	553	308	525	967	867	262	1201	684	595	792	974	996	742	958	596
ARMC10	927	1005	519	638	713	776	588	484	537	275	520	248	657	739	1339	268	542	721	853	855	632	518	793	589	761	583	876	645	628	638	596
THYN1	926	1031	785	512	1160	1187	578	1143	1328	824	710	732	658	687	2280	592	469	570	829	1025	475	636	877	488	586	730	679	651	656	716	495
FGFR2	925	845	884	741	1083	670	636	892	916	853	724	654	444	732	1066	899	470	849	1023	910	631	522	1175	687	821	365	657	732	573	629	693
RND3	925	974	738	508	1323	731	896	764	915	557	549	754	605	547	1409	802	412	907	718	792	840	645	899	712	839	689	636	817	759	792	794
RAB32	924	1071	621	780	1230	688	908	639	625	996	737	752	1053	1062	1399	715	536	1113	1229	1246	841	914	1336	701	949	1139	1187	869	1014	757	1176
RBM47	924	1134	709	915	1259	1248	882	780	965	1139	738	845	756	1054	1379	1040	939	912	1091	1000	966	693	1113	895	1258	712	962	999	733	738	782
ACBD5	922	1270	1120	894	1097	1132	823	937	945	1009	696	939	1123	1263	1266	1106	607	1251	1403	1192	938	826	1173	823	983	1015	1252	1255	1162	1020	874
AUP1	922	1031	738	589	840	991	803	735	696	943	643	810	766	805	1286	875	744	846	1218	1194	757	747	848	614	822	948	964	901	892	859	830
FOXO3	922	1149	956	639	1344	1003	746	899	734	742	587	797	931	853	1127	1238	565	1151	1519	1274	930	943	1137	819	799	871	1025	1028	1038	924	743
ABCA1	920	1183	604	980	981	999	1010	988	1083	963	669	775	868	863	1534	458	727	898	1558	858	860	1211	1480	465	1522	927	945	836	979	580	1027
RAC1	920	1243	1054	991	1787	1022	926	1156	816	1085	757	833	939	1134	1781	958	755	949	1085	1450	703	751	1530	793	1271	976	1126	1115	818	962	964
SEC61A1	920	810	461	673	915	887	833	605	619	836	538	641	730	756	1151	850	1254	1063	1286	1188	815	858	1472	630	1035	1084	1072	942	1001	891	923
MPP7	919	1281	893	655	1203	1068	1152	612	519	611	490	780	773	1190	743	840	837	1024	1539	1438	400	1500	1316	1070	1119	700	929	1269	1388	766	1327
LAS1L	918	947	727	727	960	802	745	701	873	633	587	607	759	845	1300	618	578	875	1042	912	519	547	926	582	626	807	890	811	680	688	803
LOC112444214	917	1311	1067	729	1705	1061	1140	1178	1002	970	891	958	1310	900	2039	1335	843	1362	1669	1349	939	1393	1370	1289	1001	934	1549	921	1122	1042	628
SPCS3	917	1124	724	655	767	805	732	719	798	906	510	687	867	739	1177	641	1029	944	1187	1107	910	809	1173	689	1005	991	967	1152	1026	946	891
LOC784052	916	29	22	9	50	1106	37	23	723	19	563	230	13	25	1210	861	26	25	1026	27	891	30	40	20	899	14	16	1109	36	20	1019
CCDC25	914	1124	703	782	882	1060	817	895	721	906	516	826	804	722	1179	831	746	814	1234	942	762	735	997	644	824	1012	989	940	983	750	932
PDHA1	914	1011	572	632	652	907	543	701	589	654	514	666	611	690	929	634	571	775	1079	771	586	613	927	543	784	592	784	725	696	580	728
DAP	913	873	623	598	836	917	943	745	538	845	487	670	764	925	971	813	675	947	797	839	778	853	952	584	870	737	792	1014	767	587	984
PLXNA4	913	1003	1326	425	1958	1784	794	1219	1153	930	1181	749	529	704	1715	1476	454	805	1070	1690	882	719	1293	875	818	415	644	754	782	869	313
DNAJA2	912	845	640	574	875	841	571	656	716	636	549	715	675	612	1268	692	508	615	872	859	567	467	786	569	556	639	501	658	706	572	569
DPP3	910	974	636	879	759	986	765	524	378	906	605	793	718	910	774	757	890	1213	1013	783	856	595	1225	788	956	1018	1157	1166	626	884	1041
LOC507550	910	1342	721	828	1969	835	1320	928	806	1287	644	891	688	909	1564	652	893	702	1105	1384	750	747	1205	679	993	1033	1197	993	872	846	1214
MPP6	909	1415	854	774	951	947	847	695	614	1042	532	684	1062	940	1187	871	619	971	1114	961	610	781	1087	761	780	862	987	1275	1015	631	971
GRPEL1	908	1131	696	740	1045	715	603	440	759	765	774	706	510	843	1602	695	633	704	1035	769	491	542	850	588	799	765	1156	969	670	725	927
NCOA1	908	1048	881	827	1501	1018	725	954	910	818	805	810	875	706	1537	912	605	1189	1153	1373	731	744	1162	828	1143	808	1119	980	868	919	1035
POLD4	908	983	951	599	1004	1062	852	783	885	749	724	764	790	852	1454	738	674	817	1065	1208	597	550	944	596	750	710	897	965	897	858	868
RPP14	908	916	585	589	705	674	454	649	745	585	419	674	591	458	1052	596	502	659	790	829	475	508	768	529	659	689	683	750	617	754	824
COX5A	907	993	721	790	685	621	795	653	597	866	753	676	709	842	1091	730	764	1088	1223	777	774	653	1148	513	1124	1048	951	983	927	762	1213
ETFA	907	1346	865	760	833	980	864	940	818	705	671	797	817	825	1192	804	724	1191	1324	1102	843	871	1420	720	1010	989	1152	1141	926	1058	1068
FAM204A	906	1186	842	935	957	1248	947	776	765	924	622	723	1096	915	1417	708	750	1084	1312	1300	922	835	1124	705	823	1041	1198	1098	918	1050	1179
LOC781612	906	1143	750	433	1106	890	708	905	843	695	421	759	800	630	1348	991	660	845	881	1353	723	691	1165	541	836	1150	869	1008	929	1068	913
SLBP	906	901	791	810	1410	1392	1110	548	553	1255	848	1036	909	1007	1515	1004	1031	1244	1256	1472	1035	1004	1625	941	1146	1058	1195	1385	981	1156	1019
WAC	906	1013	732	656	1135	818	838	847	1038	683	650	758	727	770	1636	915	586	917	908	992	639	650	962	659	893	811	925	860	830	905	766
CPEB3	905	1160	993	691	1202	1040	701	1057	1077	633	672	764	735	677	1394	802	673	936	872	965	741	753	1068	648	879	809	1026	1016	758	770	776
NEMF	905	1202	792	616	852	635	611	893	892	775	544	667	902	611	1208	508	604	729	921	824	443	451	731	443	674	761	664	707	694	570	764
CETN3	904	938	920	623	1031	1079	669	744	603	619	596	892	904	865	1035	702	616	1127	1305	1301	877	733	1278	837	864	693	980	1153	1025	942	1183
ZCRB1	904	1262	892	852	1092	727	725	965	885	922	467	706	803	599	1319	668	517	905	996	1018	716	564	952	580	819	962	1096	812	767	802	936
AKAP13	902	1242	953	565	1172	874	781	875	764	682	589	709	767	945	924	989	574	839	1093	1123	627	557	998	477	717	839	988	883	777	747	834
CCDC59	900	973	631	749	816	911	676	863	759	932	454	810	725	747	1054	621	591	756	1008	1093	556	599	903	630	787	875	746	978	813	879	923
MDM2	900	1059	816	758	595	924	775	934	524	843	454	684	728	761	1004	787	706	751	1058	899	675	720	970	942	764	973	867	770	838	1057	863
SYF2	900	803	701	600	936	886	650	943	985	626	563	790	658	570	1447	619	521	864	1137	987	603	535	1010	608	641	1018	940	875	691	1020	870
TXNDC12	900	835	769	699	1218	1442	896	602	638	838	826	807	807	950	1241	692	751	1114	1368	1250	1090	823	1310	707	1005	1066	1206	974	912	1064	1157
UBQLN1	900	963	634	707	803	998	679	716	706	886	586	725	690	935	922	654	532	774	1017	1011	613	551	947	697	849	687	878	940	785	692	831
ZNF106	900	974	1213	795	1583	1171	878	782	930	656	639	887	1071	1041	1892	845	626	1221	1002	1256	713	737	960	708	936	1186	947	1168	1183	844	809
BCKDHB	899	1193	947	881	1044	1230	1151	1061	1033	821	700	939	892	628	1592	735	646	1036	1439	1053	818	1003	1183	691	975	983	1170	1010	760	705	875
ETS1	899	1154	648	463	1352	792	653	793	761	801	424	552	672	851	1106	653	561	663	737	937	505	719	796	586	691	734	633	585	769	776	659
LOC510860	899	1097	990	783	1526	1213	1058	1052	894	754	380	878	1172	704	1522	698	621	871	1112	1280	1090	1049	920	670	824	1107	1059	942	1445	763	858
ABAT	898	978	970	1004	1382	1201	769	720	996	1159	1057	777	584	671	1962	911	510	1286	1247	1121	753	411	641	794	1353	859	1339	1434	527	463	1504
BCNT2	898	1246	795	650	1129	811	894	903	832	754	741	722	852	753	1001	876	637	1064	1066	959	668	666	793	690	848	866	886	961	875	776	883
HSBP1	898	1315	867	740	1265	1201	877	995	782	874	662	802	856	949	1477	897	689	937	1306	1205	704	677	1194	709	960	842	935	913	946	1009	953
PIGC	898	1072	740	549	908	978	601	595	846	703	570	864	821	781	1426	834	631	837	1109	1276	895	671	895	716	812	826	876	883	762	1113	858
STRBP	897	1270	1082	834	1626	772	1028	834	1119	820	713	770	785	849	1572	757	747	1224	1109	1156	599	726	1090	802	949	784	972	1058	1116	814	824
DCTN2	895	1074	1346	691	1613	1178	866	940	762	981	818	918	895	1030	1583	951	792	1393	1340	1485	935	840	1156	853	1069	1033	1173	1076	1254	1149	951
IL1RAP	895	977	742	589	608	835	636	812	365	660	487	656	677	709	918	799	707	795	875	1041	462	911	1002	709	781	729	772	926	828	554	785
WHAMM	895	1267	856	682	1077	812	664	685	1086	610	582	690	775	645	1773	700	618	775	826	893	449	544	1084	616	763	748	965	687	724	608	617
CASTOR1	894	702	782	516	1204	1275	649	582	710	858	758	937	549	1010	1151	746	685	1103	1032	1494	939	577	1176	920	899	805	1021	1105	828	988	860
HNRNPC	894	1215	808	762	1134	992	808	887	683	759	793	723	879	551	1296	788	713	1017	1103	1102	772	743	1026	756	840	777	1002	885	817	792	925
PIGY	894	744	426	695	680	636	748	882	908	482	544	538	747	590	1389	648	470	745	876	640	470	707	935	651	724	727	732	786	680	616	731
SSR4	894	649	719	731	1481	1774	910	944	535	1169	679	846	811	1453	1366	990	916	989	1059	1491	1099	1160	1467	964	1048	1261	1267	1263	1298	1061	1010
CBS	893	863	873	573	1355	1449	846	713	640	608	1017	1290	958	882	1218	965	1057	1640	1409	1946	1170	959	1396	1262	1141	1615	1386	1355	1229	1828	866
GCDH	893	909	677	676	1056	1171	694	719	621	819	729	816	670	867	1003	852	630	995	1209	1060	839	540	1205	533	904	863	916	1076	732	909	923
GSTM1-2	893	774	656	594	1635	1090	1053	733	445	1096	1215	1454	797	1251	1475	515	1085	1471	1858	1489	1425	1391	3100	1384	1017	2749	1607	1141	1297	1566	1911
LUZP6	893	1152	720	778	965	952	771	884	875	876	619	697	756	700	1307	737	548	750	1215	1036	760	729	948	590	706	863	992	958	834	866	809
NDUFB8	893	1042	735	856	875	970	720	571	601	874	764	605	728	891	1165	818	797	1074	1202	1130	961	850	1337	729	909	983	1078	1151	940	1039	897
SARDH	893	1037	639	559	854	703	656	520	590	844	594	706	584	715	961	681	857	949	939	0	535	522	840	556	789	786	788	897	622	836	828
SPOUT1	893	558	618	281	551	1259	598	616	541	805	317	558	503	788	1214	614	498	716	931	684	637	174	939	463	570	199	777	592	215	792	615
UQCRFS1	891	1178	929	956	694	803	881	745	654	829	701	941	847	802	1172	763	821	1193	1304	909	932	764	1292	793	1030	1093	1016	1228	886	838	915
ZNF395	891	1020	868	609	1068	871	667	638	590	637	495	581	594	619	975	812	549	1047	812	1041	741	623	827	619	785	584	615	871	551	729	659
ABCC6	890	832	661	565	947	959	883	781	488	657	862	666	623	651	1036	599	699	1073	1315	855	796	893	1688	694	816	906	868	678	607	505	942
EPC1	890	1020	746	585	690	1006	797	963	435	793	371	701	941	787	548	848	548	769	1025	1248	654	850	927	839	713	836	833	680	838	865	781
HEXB	890	1049	968	552	1348	1288	646	1011	824	741	648	880	766	1048	1362	744	551	785	1265	1230	812	682	1125	524	745	1117	889	912	783	1029	780
LOC614226	890	1017	679	563	796	627	745	747	616	662	497	444	700	613	1188	626	463	676	899	664	550	558	730	458	549	641	762	677	620	531	793
RPL36A	890	1065	760	672	843	1038	675	782	903	593	530	680	697	627	1126	700	594	757	933	1388	743	511	931	639	744	776	892	945	754	986	682
CD164	889	1176	797	787	935	927	835	963	744	895	653	662	821	921	1519	669	752	1019	1163	854	680	940	1330	560	830	911	849	963	891	679	830
LOC101902647	889	1128	687	1019	778	1222	1533	692	470	1308	523	763	910	1399	921	588	1048	1098	1194	904	865	981	1196	574	1353	934	965	830	733	769	1711
PCBP1	889	1299	715	784	1205	921	757	857	929	743	629	806	1048	801	1488	644	673	754	1110	1090	781	749	1080	618	902	948	872	1062	888	822	918
GPAM	888	1203	562	846	851	817	652	613	667	1016	682	603	779	585	1118	343	650	620	1010	1147	525	551	682	408	452	761	796	998	489	320	1313
NDUFB5	888	854	599	629	575	804	805	794	644	784	554	771	739	650	1013	636	638	899	1285	955	746	745	971	683	753	955	949	1061	1003	886	1182
LOC104973767	887	1309	779	656	1212	901	1207	886	791	528	459	736	817	1069	747	706	888	715	1199	1268	355	1104	1188	772	1119	796	898	1194	1041	574	1124
SH3D19	887	967	827	684	1125	1058	638	875	930	682	672	698	585	636	1417	743	563	800	1191	1152	915	443	1029	542	813	882	672	834	622	932	628
ZNF148	887	1048	899	811	1122	816	941	874	815	849	621	721	855	770	1278	848	586	893	882	897	709	738	894	723	729	773	997	930	850	690	715
COPB2	886	1159	641	715	1237	1109	602	1097	895	988	651	771	887	834	2069	612	591	923	999	861	710	668	944	539	808	720	872	968	849	704	799
GCC2	885	1149	858	710	1079	1142	848	929	907	1012	557	674	822	701	1284	830	495	922	1154	962	740	686	867	696	654	787	777	953	807	633	591
TMEM98	885	749	197	202	972	291	276	551	480	618	739	537	245	485	463	784	472	366	1038	865	242	333	944	143	738	616	284	344	313	569	302
LOC101904796	884	909	466	554	770	756	675	672	683	724	361	602	675	663	854	755	629	871	923	903	623	557	907	494	818	787	849	856	713	664	755
SSRP1	884	1249	837	698	1317	828	848	683	920	964	639	825	766	921	1487	717	673	841	1099	1147	708	734	1103	637	824	910	794	911	910	919	826
ABCA6	883	1244	894	427	1085	1492	847	1502	872	736	659	673	948	691	1202	1053	699	936	1446	1330	846	989	1769	597	1135	711	782	853	1068	538	1007
DHX29	883	1074	732	803	1018	800	731	687	680	705	549	536	697	783	1255	656	499	840	980	967	583	731	840	567	713	673	771	812	769	568	795
SRSF6	883	1170	867	603	1362	1009	888	814	600	906	648	730	543	831	1372	748	547	911	1170	1169	656	806	1059	813	728	823	819	983	738	779	948
FZD5	882	919	952	727	1133	1016	775	915	976	753	732	880	728	623	1407	879	520	917	988	896	749	650	910	584	887	630	962	910	934	707	630
LOC100847759	882	1001	947	726	1060	1044	642	1020	721	621	563	724	855	844	1132	641	433	759	1034	1318	650	598	878	548	671	765	873	842	601	953	703
MMAB	882	1131	579	643	786	1294	688	670	517	807	508	740	694	932	1095	537	832	1116	1181	995	769	661	1041	755	746	831	1067	1122	873	916	1157
CPT2	881	946	592	639	587	802	568	861	783	649	547	495	729	660	1126	624	480	749	1164	701	664	597	967	623	614	687	713	855	721	669	898
MBNL3	881	924	484	524	571	1291	696	706	345	817	414	423	818	858	485	566	494	693	1379	849	587	564	1008	601	425	504	647	1036	696	548	715
ZCCHC17	881	928	613	634	691	1025	778	758	651	685	600	678	635	712	1113	569	708	824	801	765	596	503	718	533	672	755	710	940	697	544	676
SGK1	880	734	461	982	987	938	929	741	481	1032	331	645	1055	829	1183	581	604	753	1276	1315	524	944	1270	599	723	826	929	500	851	642	1165
EPB41L2	879	887	800	543	1282	651	833	647	792	584	430	601	745	725	1111	859	522	1073	890	952	586	639	668	663	828	838	941	729	939	847	649
RAB1A	878	1478	847	932	1291	1094	855	1170	1009	1065	797	1082	962	898	2085	702	913	1115	1262	1138	827	965	1272	595	1018	1042	1092	1059	817	884	967
HINT1	877	910	664	916	978	1278	529	688	752	717	544	864	901	768	1594	864	704	872	1071	1229	889	610	1025	665	707	1037	1134	845	902	1055	1130
LIMA1	877	1166	915	804	1036	1015	672	935	627	831	533	647	643	953	1326	885	693	927	1295	1089	886	701	1255	536	728	725	925	824	707	660	733
NDUFA12	876	987	650	674	657	688	636	578	643	712	551	638	599	684	947	697	785	909	1100	940	693	716	1145	670	932	822	975	900	726	843	925
NDUFC1	875	891	509	626	585	932	589	944	723	586	584	591	625	656	1101	540	595	778	984	802	617	701	1059	469	742	742	707	896	610	667	908
PAPSS2	875	1137	1065	843	1700	1104	1110	1142	1155	1049	1046	853	940	1297	2003	645	737	1388	1509	1814	965	1033	1592	755	1428	1016	992	1112	943	866	1120
PPARGC1A	875	918	651	561	933	548	976	763	717	596	693	753	599	433	1221	844	837	684	951	1037	540	1164	833	764	1270	582	795	584	1005	707	661
WBP4	875	1131	906	631	1052	772	561	917	943	710	590	666	823	836	1568	697	624	914	1094	1138	603	593	985	545	632	706	887	1041	803	824	826
AUTS2	874	1294	647	440	1170	1065	916	862	970	795	667	623	698	839	1346	645	645	884	744	951	667	1035	1010	790	681	852	1095	1047	665	829	825
KRTCAP2	874	882	688	687	960	1111	867	801	689	795	606	747	822	886	1120	945	802	1040	1044	1146	735	967	1134	698	1067	1266	942	1038	788	954	1035
TOR1AIP2	874	972	697	597	1034	807	711	681	741	764	567	623	702	775	1455	640	589	884	1009	792	476	603	903	548	759	581	814	798	665	664	719
KMT2C	873	1047	713	692	1395	879	697	837	928	789	534	704	629	900	1261	754	573	901	1124	1074	474	734	866	636	799	771	736	795	861	680	738
NSD1	873	1090	710	694	1162	849	771	725	716	806	585	577	723	837	1070	619	599	781	1164	1057	519	686	964	632	741	694	840	788	872	645	729
SLC25A20	872	1137	621	769	703	968	795	694	938	911	510	833	802	1059	1293	644	597	852	969	914	881	720	1019	553	947	1003	920	1085	682	689	1039
ZFAND6	872	1233	926	863	1189	1348	790	1139	855	918	661	714	911	1018	1639	881	612	1051	1081	1243	694	748	1184	161	875	818	904	881	297	885	818
ALDH16A1	871	1175	761	749	1444	1065	1046	988	859	832	827	1036	1042	1078	1676	905	962	1077	1231	1747	909	1189	1522	926	1069	1258	1219	902	1031	1410	1021
GBE1	870	1022	671	938	628	730	626	697	792	996	582	579	746	784	1056	820	487	841	1036	711	604	816	832	816	771	585	815	974	850	577	723
KPNA3	870	1133	858	643	1258	975	786	680	995	1093	741	776	736	874	1584	563	542	863	1076	901	620	503	943	516	889	731	958	1004	773	589	785
MBNL2	870	1163	949	696	1109	801	824	897	796	911	645	665	763	820	1210	775	520	969	1211	1127	672	702	1009	778	892	718	951	1028	860	665	831
LOC614625	869	901	716	484	826	841	666	821	795	717	517	638	689	535	1197	767	569	629	798	826	469	613	753	555	599	732	706	811	697	671	502
FAM214A	868	999	799	755	1248	777	669	531	792	1030	779	675	655	746	1699	596	558	813	830	590	450	638	623	461	529	565	691	1068	492	409	669
NR5A2	867	680	767	516	877	493	640	620	546	595	425	458	448	509	894	654	330	782	747	587	436	507	703	610	496	549	560	408	557	509	564
UQCR10	867	946	873	817	961	1274	772	646	654	882	825	1023	742	1125	1526	860	774	1269	1325	1239	1026	1012	1505	810	1168	1277	1350	1457	1130	1210	1533
CCT3	866	1121	859	742	968	768	605	665	550	898	784	660	634	740	1247	548	523	972	1035	967	614	619	964	554	715	925	962	757	755	855	989
LEPROTL1	866	1224	691	1002	1002	1117	929	618	775	861	757	973	832	981	1111	650	807	1112	1194	1210	1140	714	1084	929	970	1148	1102	1020	936	1124	1040
CISD1	865	1622	1049	1046	922	872	1042	972	700	796	778	923	822	1035	1081	968	653	1357	1455	905	793	899	1437	719	1101	986	1073	1293	934	1094	1055
AGXT2	864	1023	955	645	1171	605	825	877	801	720	802	602	602	653	1311	849	640	970	1145	1257	598	818	1076	773	866	749	764	693	739	771	877
ATIC	864	937	603	586	788	683	490	518	478	644	497	670	682	705	889	700	529	713	999	814	573	579	833	561	653	830	778	725	612	516	833
DEGS1	864	1419	929	1056	869	1330	783	838	907	970	670	946	930	1345	1412	661	675	1354	1892	1188	1092	825	1308	906	934	1080	1134	1213	786	1195	1245
DLG1	864	780	765	639	715	667	613	761	761	723	525	600	574	569	904	603	414	736	824	805	548	457	800	634	611	582	767	694	668	522	691
DMD	863	874	598	685	837	825	589	584	542	776	496	626	623	643	812	564	521	843	823	617	611	526	729	505	552	656	627	644	566	546	698
GPI	863	1603	866	1023	1396	1158	1044	625	844	1059	1122	1120	972	1248	1570	712	1067	1381	1416	1135	1001	928	1468	956	1085	1255	1545	1486	1089	1192	2021
TMEM135	863	850	873	714	594	467	441	569	550	795	591	475	702	562	791	642	543	884	965	633	436	563	848	558	673	609	797	693	748	521	930
HMGN3	862	925	697	616	776	717	505	548	592	660	612	584	586	554	806	587	466	561	881	704	571	564	859	546	720	659	673	764	617	512	641
C23H6orf89	861	939	772	538	1082	706	622	747	639	543	708	716	622	643	896	612	533	873	868	1130	531	810	909	594	716	695	740	656	822	813	816
TPD52L2	861	769	689	604	1150	1138	591	546	734	885	623	780	640	753	1358	629	634	704	1063	1174	654	550	908	601	785	857	846	903	708	901	643
ADIPOR2	860	1532	959	1136	1729	2156	1141	1069	1402	851	1200	1333	1161	1344	2519	766	916	1236	1244	1383	825	990	875	893	733	1140	1512	1735	1176	1249	1273
CIR1	859	1219	731	691	938	744	705	928	725	604	444	645	690	660	927	760	589	790	992	1090	530	593	835	625	756	797	801	895	655	802	734
QPRT	859	1540	1285	1191	1426	2218	1433	926	1081	1563	1181	1421	1465	2013	2673	749	1255	1540	2258	1877	1468	1559	1662	1409	1499	1879	1889	2087	1742	1762	1996
LIMS2	858	1138	934	517	1398	1575	913	740	662	572	912	837	488	885	1295	1175	674	1430	1036	1489	980	815	1193	785	763	996	1138	734	995	1283	845
SULT1B1	857	827	420	406	208	619	161	718	334	399	356	551	404	702	522	436	384	553	540	171	433	154	694	335	358	748	414	507	353	537	444
HSPA1A	856	1030	1008	882	2225	1004	883	703	1485	981	1317	729	894	815	3533	549	457	779	595	717	364	542	576	475	794	714	871	940	610	545	583
PTPN12	856	931	804	634	1015	576	707	679	726	552	529	646	680	734	1383	727	443	848	1036	898	777	626	832	572	730	678	856	776	959	819	719
NMT2	855	1635	735	438	1180	1232	563	808	760	1211	703	645	819	963	1259	480	782	681	1079	1151	364	662	884	579	679	682	670	895	505	596	654
RBPJ	855	1097	998	613	1273	948	750	819	838	813	536	752	824	653	1145	753	774	886	1064	1087	730	697	1059	652	696	818	826	727	814	664	741
TAOK1	855	1207	873	730	1407	894	882	790	881	887	671	637	787	751	1587	705	589	751	993	1180	648	740	809	632	617	862	878	846	678	677	666
TSTD1	855	800	774	905	1070	1270	974	591	651	847	378	965	691	608	1251	754	632	880	917	1198	821	965	1157	572	946	975	1374	1085	642	731	1029
NENF	853	0	943	764	1054	1172	790	684	741	862	614	776	672	925	1342	921	679	932	1274	1573	971	870	1113	842	927	900	1030	895	885	1125	769
CTTN	852	1061	924	841	1610	885	880	713	966	904	1076	899	953	1053	1873	642	630	1199	1117	1054	682	756	1044	813	1016	722	1104	887	878	882	812
CWC15	851	1773	1534	1332	792	999	1243	1408	1251	1411	1034	1069	1193	1451	2139	745	951	1534	1896	1031	768	1143	1678	740	1277	1435	1474	913	1365	1412	1295
LPCAT3	851	874	440	908	767	588	588	421	503	1068	574	669	744	1051	951	500	819	901	722	504	456	454	693	560	916	616	1056	857	707	370	848
SCPEP1	850	648	845	506	1294	1399	775	713	546	977	512	708	757	829	1047	745	441	837	972	1309	797	786	994	499	663	801	660	829	752	594	660
EIF3H	849	903	868	544	791	931	568	795	719	815	461	632	737	652	1105	778	566	811	950	1037	609	623	841	605	678	817	951	898	841	797	786
QSER1	849	961	725	537	1199	718	659	807	916	717	623	545	807	562	1365	652	499	584	758	782	434	547	741	471	675	660	753	695	769	528	676
BAIAP2L1	847	1018	704	725	1277	752	840	669	999	711	705	547	626	852	1856	796	448	810	866	983	551	449	848	602	835	617	970	696	653	609	672
CTDSPL	847	656	784	583	11	768	661	551	739	540	614	611	586	611	1142	597	534	788	732	640	580	427	833	496	664	778	761	791	656	720	546
MED13	847	1110	802	695	1026	989	797	976	893	742	514	731	774	784	1130	702	570	850	1108	1158	645	800	911	710	685	815	797	850	760	792	739
WAPL	847	1080	859	784	1332	926	855	893	883	917	696	699	784	905	1729	722	686	788	1101	991	627	795	1020	630	714	761	848	976	831	756	717
ABLIM3	846	1148	1024	545	1252	1048	836	938	793	706	464	808	919	718	1114	984	564	1111	1571	1764	949	1084	1576	821	879	1076	928	1147	1147	1136	902
BRWD1	846	1061	951	946	1613	789	958	812	1057	791	655	947	838	883	1761	741	676	927	882	1056	646	707	903	625	852	828	964	1077	1046	694	722
ARFGEF2	845	965	707	718	801	949	773	708	705	873	508	676	750	839	1219	859	617	714	991	923	672	686	910	559	841	587	675	748	672	525	741
CD82	845	1049	918	505	1393	1271	611	455	0	1052	547	608	671	798	976	779	518	782	761	1071	869	552	659	557	596	602	826	971	659	655	562
NDUFS8	845	562	596	648	929	1017	666	364	341	898	746	986	746	861	854	750	826	1179	1324	1164	1036	853	1535	824	1021	1000	1360	1481	839	944	1123
BIRC6	843	1283	791	666	997	711	699	742	869	684	501	534	620	734	1447	646	640	697	1033	914	530	773	846	560	662	725	683	710	811	565	790
CDK6	843	859	518	609	648	516	736	551	479	669	494	590	561	510	1190	335	483	560	864	648	427	428	671	568	680	722	635	602	555	499	692
LOC783461	841	1032	719	575	971	880	773	856	660	666	557	636	760	723	1226	815	662	661	979	990	774	807	970	627	735	978	1071	955	910	743	992
PLA2G7	840	763	340	915	1038	574	794	499	637	519	544	675	792	567	1173	1139	463	318	716	1443	587	1557	573	368	1291	630	898	1966	1438	748	609
C8H9orf3	839	1029	673	541	998	544	576	515	546	542	735	632	677	564	914	660	701	930	910	1143	537	607	856	603	728	703	643	877	728	766	656
DNTTIP2	839	1077	846	595	960	911	673	773	851	811	762	792	786	556	1400	652	646	845	1191	1230	577	677	1025	660	760	903	1082	936	782	804	728
EPRS	839	1058	670	870	1159	910	715	905	927	1006	581	691	779	667	1487	596	731	849	1101	787	653	632	910	643	825	855	898	1100	747	688	912
NSD3	839	1111	1203	622	1813	903	926	767	882	844	690	749	792	771	1632	793	607	987	1018	1391	497	744	944	776	787	792	983	872	1080	813	755
PCGF5	839	1411	895	719	1126	1000	713	986	1059	912	632	712	801	829	1470	935	477	946	1098	1247	874	826	1092	744	822	793	932	922	916	823	845
PHF20L1	839	972	762	516	1187	870	830	711	762	744	400	688	682	802	1115	812	667	929	1055	1074	587	764	931	622	824	851	818	800	956	806	949
REEP3	839	1275	981	729	1158	832	927	701	954	1049	874	780	1197	701	1519	1050	660	996	885	952	767	768	799	790	751	634	992	999	1096	707	780
THEM4	839	1097	585	991	569	1153	662	658	758	709	410	1002	853	839	905	606	721	968	912	874	807	578	1109	646	972	887	976	1125	788	1108	807
TMEM45B	839	1282	724	611	1115	768	585	931	874	560	682	645	740	748	1147	900	346	763	1415	942	427	489	1034	464	632	587	573	760	713	898	827
FMR1	838	1042	792	719	1051	921	755	787	923	608	675	823	713	790	1323	693	507	934	1006	914	623	664	887	661	797	754	757	652	841	766	736
B4GALT1	836	903	549	532	1128	789	597	456	439	569	595	496	494	649	1305	463	602	636	729	612	435	531	672	360	497	430	721	824	564	414	460
BPHL	836	1013	513	580	769	694	632	531	317	455	487	814	478	636	582	678	621	837	859	878	749	697	916	732	547	997	954	1096	775	842	696
KIAA2026	836	954	564	494	775	655	595	1013	788	685	417	597	586	624	1072	600	631	848	797	952	439	584	734	497	653	748	776	730	674	734	791
DNAJC2	835	1154	848	793	1100	882	713	1108	1027	947	648	813	836	762	1786	747	751	803	1048	1177	667	631	939	678	828	916	944	1029	850	895	1050
ARHGEF12-2	834	971	900	730	1178	742	758	858	852	855	600	721	791	857	1430	613	501	884	933	786	613	610	771	585	686	785	807	716	722	580	646
CXXC5	834	827	1118	799	2087	1241	652	894	1176	982	984	824	751	825	2079	1071	537	1177	1118	1098	934	636	1133	511	1028	635	1040	1320	1047	792	604
EPSTI1	834	1017	658	737	935	927	649	707	670	868	504	644	650	820	955	554	544	788	1055	943	444	487	885	453	580	1034	855	655	714	967	884
AGPAT5	833	683	642	382	725	591	493	660	503	636	376	625	584	525	910	778	352	635	761	765	478	416	782	458	512	616	494	691	590	548	561
NDFIP1	833	159	914	707	934	884	369	799	544	147	587	151	575	697	1089	801	569	859	888	221	602	286	1028	384	680	264	817	704	593	272	664
VPS13C	833	958	743	546	878	555	668	653	1001	664	443	613	716	657	951	782	398	747	806	704	350	560	741	600	595	700	574	798	710	516	544
FAM107B	832	880	774	507	1071	478	716	646	587	522	535	599	438	639	1075	633	333	788	961	788	648	593	915	625	682	811	619	483	906	715	487
NKAP	832	970	811	463	679	758	732	906	566	532	467	470	528	528	762	552	511	500	712	698	500	608	798	569	595	542	575	720	588	447	692
TTC14	831	1360	774	632	1028	862	877	946	815	624	459	672	678	757	1156	776	644	740	1043	1026	665	595	764	631	662	664	678	935	790	647	690
BRD7	830	992	726	664	916	676	803	819	710	629	573	508	619	570	1164	553	565	753	743	771	430	454	718	593	616	807	746	556	609	605	666
CPEB4	830	1147	912	735	1192	1009	939	789	930	841	824	858	702	777	1492	881	500	994	1110	1140	736	832	998	725	914	819	870	994	1000	884	724
ZBTB44	830	933	649	592	1055	687	803	897	851	634	450	615	777	630	956	790	497	853	1123	958	577	669	832	727	759	819	914	789	736	886	589
PSMA3	829	936	548	603	635	598	497	705	740	675	459	699	711	738	1171	451	464	647	865	651	609	607	716	500	686	769	729	861	715	659	796
CEBPD	828	1068	834	860	1040	1218	967	1049	994	831	657	780	800	569	1730	814	527	1066	1235	1561	676	1217	1575	856	1026	1133	768	910	1238	955	881
SDHD	827	1114	818	717	752	820	968	1085	896	712	671	677	640	626	1615	769	681	1126	918	878	666	794	1598	739	1099	916	957	861	837	884	1466
SLC38A3	827	902	1019	554	1082	1148	790	688	1044	715	873	991	860	759	1539	1283	477	1200	1096	1389	701	775	1238	775	1026	910	1056	1055	1045	810	704
TARDBP	827	1303	1083	617	1355	982	1190	626	1391	796	709	778	985	788	1382	982	612	989	1228	1157	465	691	995	508	1199	692	716	788	1028	632	676
VAT1	827	775	818	540	963	712	614	564	632	569	518	602	533	761	1091	653	403	775	784	789	648	533	788	441	573	614	812	846	622	719	603
HNRNPA1	826	982	678	593	846	831	797	758	612	764	426	716	617	732	1046	760	555	719	672	946	518	502	724	670	687	856	812	713	632	600	657
KDELR2	826	1336	820	828	1163	880	621	964	792	1060	607	676	762	846	1861	642	829	807	1292	1054	701	579	989	606	876	743	1004	968	855	863	1025
MPP1	826	1015	620	572	909	593	728	588	587	828	629	697	622	853	1006	826	611	994	1057	1013	759	772	1135	675	782	877	827	862	769	643	971
MSRB1	826	849	422	448	755	739	669	484	558	545	544	0	641	724	1082	542	538	662	948	664	611	484	664	429	568	613	894	782	574	478	747
N4BP2	826	1148	1173	712	1056	818	642	1248	774	798	584	844	878	853	1760	758	682	1334	1371	960	647	865	1445	628	669	809	749	884	989	767	670
NDUFA10	826	653	609	638	737	938	803	285	350	647	696	675	641	923	1056	819	581	1051	1100	961	970	719	879	810	664	847	1130	998	1021	807	886
WASL	824	939	840	667	1045	1162	870	954	997	1047	473	735	763	595	1456	769	592	868	974	1146	784	841	1336	504	1050	755	787	950	757	769	814
CLIC4	823	960	604	566	1058	735	652	622	560	908	511	562	612	786	1061	682	518	556	783	848	505	624	1033	677	560	598	756	869	677	525	860
ERLEC1	823	760	580	540	691	778	674	918	656	601	479	714	645	533	1371	655	558	666	1028	703	466	650	993	714	647	743	738	870	679	610	701
SMLR1	823	1160	1112	566	903	1662	849	1714	1057	547	577	1211	954	779	868	901	601	1014	1418	1781	896	1337	1495	884	849	1207	914	1336	1097	1462	867
DICER1	820	1311	954	788	1395	955	883	817	908	964	840	740	827	802	1555	780	662	796	1057	1141	561	724	1005	671	821	701	770	785	753	872	741
DNAJC7	820	867	793	514	875	723	594	466	555	628	452	636	725	725	988	660	505	838	809	870	568	575	530	480	672	655	687	710	662	659	550
MAP1LC3A	820	1115	579	569	689	876	652	415	745	648	528	655	817	743	1392	578	771	851	1288	764	583	441	1138	612	730	1005	997	834	724	716	1027
NUDT12	819	1171	1040	769	797	876	806	908	886	816	508	730	957	843	1240	848	594	1081	1094	1082	805	787	968	688	855	877	767	1015	1055	892	1008
TM6SF1	819	979	601	676	954	685	748	734	633	549	515	633	668	567	1114	557	698	992	1117	862	805	727	1056	648	792	734	931	946	782	782	999
ZC3H13	819	934	833	585	827	812	705	844	639	664	360	670	677	559	949	646	577	628	1032	935	472	669	794	722	637	937	863	756	765	564	814
PGK1	818	1243	645	789	827	775	711	786	563	672	487	641	792	889	1146	580	691	852	988	840	614	568	1113	551	720	1066	942	910	802	860	1110
CSNK2A1	817	930	440	700	1010	793	732	654	557	778	414	611	692	841	1195	610	631	769	996	495	627	564	985	610	806	730	805	804	614	415	677
CTCF	816	1125	757	674	999	828	635	918	723	852	514	734	693	800	1110	704	641	774	1065	1096	752	729	867	569	884	830	799	862	813	751	783
DDX6	816	1218	1138	673	1206	905	872	846	887	839	910	724	859	814	1746	756	738	900	1101	926	683	785	1116	623	737	698	1061	925	811	781	790
PMEPA1	816	826	715	699	2267	1149	651	925	1239	969	1143	700	658	969	2511	531	794	810	766	1206	425	490	981	376	929	630	698	1240	752	550	729
PSMC2	816	1028	747	769	799	705	585	631	687	808	666	558	728	691	1237	594	633	775	889	827	620	530	891	591	642	787	924	905	725	672	809
DENND4A	814	1114	863	702	1087	856	868	693	734	724	569	891	1114	889	1206	746	663	945	1342	1339	690	966	1132	926	886	1091	915	897	1184	924	898
FDPS	814	1212	249	1005	591	1719	771	275	605	1239	460	764	863	1465	541	470	782	1091	1529	1524	506	713	994	961	579	1057	1469	1826	1096	1041	1309
HNRNPUL1	814	774	573	503	1093	793	691	611	726	678	487	622	517	731	980	643	476	754	746	1127	668	578	1017	620	738	659	722	766	674	812	563
FAM133B	813	1202	983	610	1135	897	892	1103	1024	789	690	763	793	848	1909	667	543	841	998	1154	578	637	882	615	862	936	975	897	762	910	842
SLC25A39	813	673	577	420	837	854	0	0	0	700	695	566	0	913	879	633	650	848	954	923	654	712	1011	520	697	633	686	940	760	786	899
NMT1	812	1065	713	508	1050	807	668	607	888	731	575	662	751	833	1118	611	625	707	974	944	504	521	748	555	674	671	829	810	761	647	625
TTC39C	812	842	1047	539	900	808	719	966	755	621	539	702	654	667	1147	775	354	681	766	1050	676	529	993	746	636	607	813	1105	636	619	579
BMPR2	811	834	922	607	1134	1149	677	871	798	888	588	660	875	884	1097	926	620	811	930	1233	689	790	860	737	643	674	740	855	799	769	689
FKBP11	811	737	434	520	886	844	830	738	587	643	342	603	674	677	1110	705	785	632	992	910	532	709	903	517	835	769	640	730	769	544	678
GLYATL3	810	1258	1003	633	627	1063	811	971	674	785	605	995	922	855	1067	1013	737	1333	1455	1048	862	959	1102	898	991	1275	1347	1075	1065	934	1026
MRPL11	810	938	698	699	759	921	668	752	702	867	637	669	768	660	922	927	642	922	1244	993	890	879	1081	854	934	836	955	990	827	998	958
PTTG1IP	810	1307	954	703	1307	954	807	700	609	995	751	780	882	903	1695	752	746	1118	1074	1166	782	796	1155	644	964	950	942	917	825	891	672
SUMO3	810	1266	659	673	1225	1172	712	828	707	608	608	839	774	796	1387	688	780	892	1135	1120	834	772	1245	680	895	1097	841	855	839	1031	773
ITCH	809	966	809	600	1150	915	807	674	765	878	699	633	738	816	1347	897	542	774	1023	1125	668	721	1026	608	727	717	730	724	909	696	708
NAGS	809	1166	1041	643	1070	832	616	608	737	595	451	552	622	832	975	796	533	1268	1053	1069	654	426	992	460	758	634	1156	1083	689	850	798
BLMH	808	1059	693	731	1003	1041	702	625	721	839	602	731	1045	855	1166	706	674	764	1025	975	696	675	936	604	620	788	836	823	781	870	804
HERPUD1	808	1003	585	696	849	663	538	604	657	667	583	461	605	667	2722	601	534	539	712	716	486	524	679	468	717	745	619	703	515	487	568
ITGB3	808	1071	1039	764	1295	605	898	869	922	1034	691	676	859	746	1453	716	658	908	925	1033	603	866	1326	712	892	741	994	641	798	717	808
NEDD8	808	0	0	663	945	1323	550	0	620	831	687	978	718	1160	1094	828	800	1101	1296	1306	985	734	1192	800	871	1076	857	1254	928	1195	1073
ANO6	807	677	1163	334	1171	473	541	660	919	528	586	376	479	364	1569	502	373	748	627	658	318	606	525	302	692	382	470	271	396	574	729
CAPZA2	807	850	635	519	800	740	549	804	650	699	443	554	852	679	1046	608	355	615	836	701	574	562	806	543	577	731	913	757	652	611	748
PPA2	807	1304	939	659	951	1606	795	981	935	566	583	795	910	831	1168	768	828	1260	1177	1037	932	719	1095	727	909	775	1053	891	851	969	679
NMNAT1	806	1006	625	651	514	863	696	601	494	758	437	535	778	703	1098	423	569	604	855	704	476	564	766	347	650	755	795	703	637	558	707
PMPCB	806	904	698	580	711	660	620	701	719	704	475	597	637	567	973	692	512	763	902	696	561	593	862	568	686	694	753	779	626	598	668
SRSF1	806	1075	844	606	842	795	672	689	846	574	433	744	600	608	1030	772	603	921	922	1081	562	675	787	613	734	619	780	702	837	609	900
AMFR	805	1029	546	767	773	772	512	727	840	681	509	726	853	707	1318	632	478	698	836	691	680	511	890	446	649	826	810	712	633	682	909
N4BP2L2	805	1088	559	629	1259	879	1086	997	956	558	644	605	642	767	1400	723	727	601	865	959	513	605	762	467	692	571	687	821	641	565	539
NDUFA11	805	688	432	641	789	924	677	387	449	792	579	885	655	817	854	781	716	1099	1354	1280	782	800	1181	703	1056	903	1181	983	912	1050	933
RBP5	805	0	0	800	1677	1512	1016	0	462	0	667	804	960	1178	685	808	536	926	976	1115	746	770	601	594	1037	780	1156	846	0	1066	617
CXCL16	804	865	677	720	1123	422	652	603	783	621	513	570	614	461	1308	740	390	769	935	943	439	594	721	489	712	725	645	650	610	501	638
MTR	803	1209	982	745	930	1021	760	874	892	656	546	685	857	712	914	733	712	879	985	1107	676	721	1066	663	871	778	720	916	825	731	760
EPB41L4B	802	674	798	580	1198	857	647	666	698	776	638	634	752	681	1101	834	407	1061	1050	1054	841	730	971	561	770	832	834	858	823	718	715
CCT8	801	1065	675	826	785	619	573	728	721	751	621	745	744	747	1164	602	459	827	1075	881	678	581	948	518	695	739	855	815	606	785	854
MCL1	801	1123	934	806	1624	1147	789	798	771	935	554	765	774	882	1737	844	549	874	1175	1359	759	831	1351	858	1011	749	810	859	1003	864	711
UBALD2	801	781	712	638	1415	887	782	716	757	752	689	819	863	891	1661	872	582	1177	1143	1473	779	719	1354	787	953	856	1062	676	975	968	743
CCDC186	800	992	1014	581	861	908	693	1009	982	659	490	709	870	669	1600	600	570	786	925	926	541	542	928	449	721	719	800	735	625	668	699
SERPINB6	800	343	371	345	961	1389	505	358	326	633	511	926	660	714	864	790	409	1000	783	1408	770	765	955	746	730	1187	1035	1039	773	1066	934
FUS	799	895	555	520	831	631	671	630	410	683	451	539	526	757	748	549	732	860	861	976	516	717	1041	659	652	553	790	836	772	743	1031
PPP2R5E	799	965	882	673	1314	839	715	745	1012	700	537	604	721	809	1375	681	586	758	1179	989	572	732	913	681	716	790	762	799	819	756	699
PTEN	799	1070	1097	696	1275	993	832	865	760	1048	958	833	775	875	1711	885	663	1053	1185	1014	697	698	1441	646	914	842	970	1048	985	750	893
USP16	799	1123	716	817	929	969	809	903	793	823	634	723	808	735	1338	738	596	700	966	982	557	676	958	578	830	719	772	870	749	714	881
CTSA	798	661	558	522	1076	875	833	769	532	857	547	450	578	671	1118	686	410	677	1030	1193	466	587	604	493	658	601	732	487	540	600	502
DMBT1	798	1540	2056	1600	1738	1854	1026	1661	1220	841	995	944	1145	775	1321	1511	554	1039	1600	2123	842	916	1813	918	1593	533	1472	710	992	763	820
ESF1	798	856	560	552	582	692	553	730	684	594	392	589	586	603	831	520	459	615	773	849	505	654	749	421	553	681	768	827	651	696	759
ATXN10	797	736	524	428	525	640	493	533	578	484	494	432	753	655	785	600	351	492	837	658	380	503	723	408	496	526	585	636	500	526	722
IRF2	797	1032	683	451	1067	664	684	474	601	568	512	518	552	680	1196	489	502	759	735	805	446	434	584	503	577	541	478	718	566	609	425
LOC100847604	797	954	853	744	1221	893	756	1080	969	1021	641	605	703	711	1395	778	680	897	1029	1031	572	882	918	493	927	839	958	805	923	708	685
VIM	797	1436	1674	1009	1834	1114	976	1303	1370	918	910	944	1346	1139	1211	885	745	1009	1229	1607	904	744	1318	715	1363	1148	884	1007	1209	1205	924
ADGRE5	795	820	928	672	1875	755	795	692	806	815	505	809	1015	881	1266	714	516	982	1080	1485	612	686	998	599	890	996	833	638	1125	970	825
AFG3L2	795	1088	676	636	965	1043	817	791	784	748	562	953	725	838	1362	915	606	850	1212	1153	753	603	1142	802	841	808	763	912	938	998	771
SF3B2	795	939	738	594	941	843	757	626	559	687	544	666	728	703	973	798	589	944	1010	1028	673	629	859	810	765	789	738	891	810	679	776
EGFR	794	774	560	621	664	633	472	561	403	687	381	424	664	566	685	576	397	576	910	515	498	612	756	472	547	556	589	619	552	461	572
TUBA1B	794	986	635	1072	1047	707	556	608	867	785	446	769	747	774	1146	616	617	936	727	866	781	581	786	533	883	869	1132	864	648	823	1079
USP7	794	1145	776	675	1064	953	679	799	993	819	707	767	727	829	1455	791	591	899	1063	905	627	614	846	666	810	640	825	875	750	597	678
CHN2	793	843	1212	580	1617	828	759	905	850	734	624	825	819	819	1382	932	603	949	1103	1398	628	740	1111	637	799	866	991	899	718	1093	521
PSMC3	792	726	744	707	947	807	632	562	766	767	556	902	731	816	1059	862	745	937	987	1176	702	685	1131	593	866	861	876	958	826	946	789
UBE2Q1	792	921	782	639	1125	865	819	688	763	745	531	723	731	762	1394	967	582	765	1058	862	650	589	888	641	735	674	686	831	720	594	708
KRR1	790	1100	688	690	987	893	813	872	875	661	506	761	829	809	1597	742	846	867	1007	1221	650	791	942	637	822	1014	863	983	780	825	834
EIF3F	789	805	971	566	880	1024	663	603	515	658	591	560	734	828	1159	708	540	733	998	1127	618	545	902	705	681	718	998	750	692	852	680
LOC614732	789	742	588	485	773	696	503	543	644	602	472	641	610	587	1133	627	469	537	721	743	487	384	707	480	502	557	417	614	601	507	515
LOC101906736	787	1915	758	732	1365	1546	1005	1666	1104	1145	429	815	1198	1087	1665	497	538	723	2063	1434	491	1341	2533	771	918	776	596	878	994	489	1009
NIPSNAP2	787	955	615	546	992	670	577	768	754	484	380	549	663	639	1123	588	558	678	780	1117	541	522	674	639	687	654	684	587	755	717	738
SORBS1	786	943	438	482	662	708	691	781	587	495	492	475	502	507	1278	620	385	514	711	474	480	470	589	381	565	528	476	577	491	456	547
NUDT9	785	824	799	529	860	703	582	662	676	660	464	678	703	593	1175	597	457	820	948	873	691	522	774	586	606	652	703	724	769	643	695
CETN2	784	1132	358	583	660	1290	616	316	367	766	277	555	713	901	705	472	682	641	1004	718	580	523	652	789	473	644	762	990	660	708	771
NSDHL	783	1315	502	849	632	1413	648	341	515	1060	508	613	837	1011	752	501	720	1157	1072	819	577	704	894	828	655	879	1219	862	947	886	1127
KLHL24	782	1219	883	758	1077	873	739	899	795	648	430	918	943	804	913	1060	582	1102	1261	1180	1030	803	966	843	906	1065	864	848	1148	1055	658
PCSK6	782	787	914	467	1009	921	515	938	714	928	643	684	461	889	1073	805	410	801	890	917	597	534	1167	516	715	823	741	645	685	677	594
LOC112442347	781	870	721	493	914	916	622	856	647	673	539	629	715	735	1327	852	626	868	960	1152	667	701	982	625	785	955	883	841	853	948	818
MCCC2	781	944	619	597	732	991	599	682	601	624	551	698	782	660	776	772	575	658	1055	896	741	599	1053	616	637	669	779	941	738	720	938
SGO2	781	1055	719	763	771	896	656	692	628	614	438	614	757	587	871	687	518	833	864	903	542	655	753	625	758	666	778	636	742	575	658
CCDC91	780	993	851	688	783	685	645	975	857	655	520	689	728	706	1240	488	433	778	936	864	535	531	740	455	595	768	617	749	611	650	808
ERBB3	780	1128	1127	526	1492	1107	859	909	734	408	576	838	704	767	1156	956	483	855	1244	1719	842	835	822	942	999	891	918	1001	1019	1141	735
SCAMP3	780	0	0	403	808	836	0	461	516	494	425	669	0	686	955	532	586	680	794	999	649	0	669	567	590	764	703	660	525	712	592
AGGF1	779	871	694	499	808	556	737	609	710	473	428	548	474	666	1052	653	549	605	923	815	578	640	753	573	742	660	657	616	681	548	773
BOLA2B	779	1006	791	732	1224	1304	984	900	888	818	644	1051	929	995	1328	779	789	1085	1455	1709	917	791	1287	830	1076	1172	1136	844	957	854	1090
G3BP1	779	975	476	709	960	642	643	631	632	805	652	529	689	842	1405	540	511	664	710	772	529	590	864	470	566	619	654	649	693	528	758
RBM26	779	1188	907	765	1197	815	853	837	886	663	500	732	886	938	1071	756	554	892	1024	1180	589	805	1114	772	854	806	864	1074	912	652	870
SH3BP5	779	735	559	625	832	409	651	469	430	633	628	537	603	261	728	647	296	507	970	850	468	538	634	400	553	355	655	632	557	540	400
WBP11	779	809	848	575	939	959	742	842	721	702	609	691	524	726	1074	706	486	765	998	991	616	631	872	660	759	622	806	739	760	674	736
C1QC	778	600	666	451	1365	1244	577	495	623	706	398	1000	920	841	968	627	590	1080	734	1461	854	722	943	584	1028	1497	1285	1072	884	1166	737
DDX21	778	978	668	637	1089	995	641	911	990	771	518	696	721	805	1658	591	488	823	869	1206	584	607	897	636	705	866	932	768	782	853	665
SYS1	778	920	781	696	1148	865	659	676	569	949	696	790	850	960	1263	759	654	991	1067	1076	717	890	1016	673	849	797	887	940	761	793	904
ISCA1	777	1079	1009	633	888	852	874	1248	849	656	625	669	781	930	1425	790	602	1023	1042	1185	792	817	1136	763	911	898	820	1096	910	1027	739
LOC100138645	777	703	633	514	920	1110	665	861	737	672	599	595	669	746	1253	546	448	714	1011	770	755	697	1071	562	628	744	566	908	743	624	585
COQ2	776	830	371	478	462	790	528	412	360	561	257	617	611	648	817	699	577	493	681	774	832	619	698	548	622	665	760	885	662	806	899
NUDT3	776	981	797	624	748	877	789	569	764	783	492	664	647	876	899	710	607	1032	1140	1091	748	690	869	635	869	951	878	808	630	824	755
LOC515570	775	661	859	662	891	1104	718	650	405	812	592	718	523	737	1123	679	706	840	962	937	684	818	1043	662	899	774	950	786	822	675	890
PDLIM5	775	990	674	648	1030	783	686	608	574	761	538	630	679	585	904	607	570	768	816	732	545	533	807	590	694	589	864	693	540	707	731
PRKAA2	775	1020	966	659	948	531	684	692	753	624	460	576	715	930	1092	741	550	956	891	709	616	655	863	650	705	585	752	884	729	647	712
ZNF292	775	1314	1145	673	1196	864	816	852	1009	731	563	753	779	761	1287	854	616	926	1143	1149	547	812	914	765	831	905	860	898	981	866	919
GCHFR	774	736	441	545	818	1085	750	709	532	741	548	627	683	989	961	699	617	902	1146	1070	664	820	1092	763	784	815	1054	909	756	795	806
MRPS26	774	779	650	389	482	526	478	553	422	658	570	526	592	723	704	643	554	810	984	579	453	378	841	544	534	443	581	815	524	821	565
NDUFB3	774	1012	510	703	705	935	540	847	764	631	514	964	733	589	907	675	720	912	1071	1080	783	664	1058	624	910	809	939	1044	884	992	822
NOP56	774	1306	803	538	1019	737	662	773	854	725	546	645	694	753	1273	530	593	720	858	906	621	558	755	389	641	803	800	826	800	704	731
SELENOH	773	1017	709	655	965	838	717	632	841	878	783	892	643	694	1233	657	509	758	1187	1001	780	625	1118	659	760	716	818	840	858	970	641
NT5DC1	772	639	476	504	560	722	542	528	392	629	552	427	526	402	763	673	445	603	803	473	458	529	760	448	492	514	732	659	512	520	767
TMEM9B	772	1051	919	699	1022	1040	732	722	757	894	792	804	687	721	1425	685	662	997	1184	1200	769	769	932	865	909	831	952	1054	820	1102	719
BAG3	771	770	461	528	699	739	437	651	814	705	497	425	556	426	1510	415	427	483	713	615	326	559	614	480	527	539	517	525	384	512	571
LOC530653	771	908	643	672	773	840	765	928	809	546	489	677	689	731	1307	593	587	915	895	788	604	744	1117	531	620	835	932	882	782	744	754
RTF1	771	887	906	705	1026	889	682	818	869	787	510	630	654	696	1393	709	653	863	951	1007	623	595	789	644	801	849	770	847	830	725	720
SMCO4	770	688	563	413	631	752	440	355	608	408	489	791	527	462	922	592	596	739	944	1041	626	506	820	469	623	722	610	768	751	885	650
BCL2L13	769	856	493	577	905	863	693	496	526	916	657	730	565	826	1089	688	582	1072	897	871	638	675	990	575	789	804	838	716	645	710	762
OXR1	768	860	928	586	874	794	669	756	666	518	528	695	578	583	1099	596	385	735	1012	742	497	571	918	522	711	712	647	730	554	663	577
RABEP1	768	1140	740	658	1303	1074	765	932	994	1004	607	759	786	858	1358	653	632	916	1137	1091	630	727	858	571	817	832	736	849	727	660	734
SPAG7	768	901	559	649	684	889	418	711	682	559	425	718	562	663	873	534	635	673	960	1152	487	479	903	570	758	834	748	787	696	999	734
LIFR	766	1037	757	591	1216	775	688	803	732	743	451	666	837	743	1176	627	587	867	866	850	483	748	856	680	647	789	717	700	836	644	789
LOC785477	766	729	652	335	661	643	541	778	600	503	373	476	610	494	1023	743	478	563	753	1007	503	546	865	418	592	792	697	916	754	827	769
PSMD8	766	798	671	627	729	902	659	452	641	740	656	639	668	981	1030	626	697	907	1238	1016	710	659	1029	673	703	834	783	873	761	833	860
TTC38	766	539	663	320	601	553	554	444	508	426	401	640	579	507	780	667	501	1009	710	510	490	501	805	423	767	615	594	671	455	401	505
LARP4	765	1151	731	724	1347	908	711	652	797	1043	604	900	718	968	1487	531	600	743	1097	1129	604	587	918	600	742	714	914	999	897	814	721
PHB	765	835	567	759	912	1344	720	635	566	743	642	989	630	947	983	745	634	1287	1224	1153	964	672	1187	572	937	1157	1253	1061	739	911	889
COX8A	764	563	609	550	768	695	583	503	551	720	508	567	534	615	864	571	572	957	864	747	657	723	1048	581	858	814	915	783	782	693	954
NUFIP2	764	1316	1245	855	2680	920	1044	722	1443	708	1027	642	797	893	2410	729	684	878	990	927	526	740	985	598	875	688	888	1094	829	591	690
ZFYVE21	764	718	834	408	1216	600	601	687	652	527	726	487	611	646	1268	689	358	954	927	768	684	598	971	542	581	661	832	760	767	640	709
H2AFJ	763	724	567	474	1021	1043	704	542	450	716	523	638	697	626	1098	520	639	858	1038	1121	556	643	948	581	701	778	788	840	674	760	712
SLC1A2	763	535	652	85	453	139	634	656	527	202	480	338	440	54	969	773	376	556	989	756	272	967	1142	470	353	413	585	434	785	474	545
SLU7	763	908	637	529	507	866	613	715	536	638	277	548	519	440	704	603	650	518	807	744	428	524	717	428	583	649	636	527	554	607	597
XPA	763	1077	810	594	743	808	585	763	983	606	459	561	689	470	1173	644	455	659	913	961	473	478	866	460	663	757	902	849	768	732	820
EMC2	761	931	725	650	600	626	593	621	632	680	513	568	770	674	968	640	443	776	946	825	524	588	819	541	566	740	831	683	616	668	735
KIAA1671	761	1024	1310	687	1310	1349	924	730	722	1081	687	708	678	915	1278	702	716	1235	1379	825	864	655	1118	531	896	595	836	951	857	824	961
TAGLN2	760	1139	564	710	919	944	668	435	536	928	338	762	687	1037	1141	737	714	950	864	749	864	585	808	540	1014	842	1082	1152	650	648	1003
LONRF1	759	624	518	396	802	452	561	465	550	295	404	461	479	470	817	788	303	661	652	673	406	474	483	334	586	458	552	411	488	587	431
NUTF2	759	921	571	532	845	824	584	614	630	779	368	735	612	729	1179	634	587	726	887	976	739	612	861	503	757	749	794	782	610	812	889
BAZ1B	758	1123	805	554	1184	673	699	654	804	778	515	610	583	748	1258	628	609	835	783	780	418	429	739	545	547	615	701	859	805	639	661
BRD9	758	715	1077	602	1066	870	753	674	676	704	460	613	685	767	1297	580	440	909	878	1246	603	633	687	519	825	778	789	704	644	707	588
SPPL2A	758	955	708	652	1145	1093	843	1023	773	677	497	731	887	897	1373	735	561	783	935	1177	586	848	1073	556	804	886	794	746	871	711	714
ACTN4	757	666	631	600	1148	1153	760	608	726	849	696	848	704	972	1531	749	633	980	778	1052	734	525	865	745	851	835	1091	1041	628	988	822
ERLIN2	757	933	650	594	972	887	789	765	790	688	624	701	650	840	1197	571	519	767	953	800	566	624	1024	507	855	805	841	728	683	709	880
NONO	757	988	978	471	1016	851	631	855	693	719	580	564	603	606	1487	707	442	812	819	781	548	612	683	601	619	621	639	588	552	596	534
UBE2D2	757	921	621	616	1094	769	683	767	763	733	552	644	844	595	1285	593	598	755	813	1231	715	635	936	522	786	744	877	796	728	806	928
CALM	756	818	448	460	914	536	692	719	570	460	434	377	745	581	1059	479	476	600	805	522	503	678	749	381	583	632	673	629	638	469	789
USP47	756	1067	662	599	960	821	616	680	747	903	648	577	796	771	1097	510	520	590	792	925	479	599	821	572	710	599	829	791	684	624	660
MYADM	755	509	660	504	1097	480	409	503	496	612	581	593	418	438	1055	558	428	574	720	722	490	410	758	478	609	452	597	518	537	571	566
SZRD1	754	1119	667	576	1255	946	718	569	748	809	735	594	643	841	1195	619	610	861	807	976	647	675	787	573	861	766	687	932	763	623	658
ACSM3	753	1099	726	362	682	1076	605	704	539	731	557	689	698	658	972	790	557	855	1074	921	763	551	921	559	724	760	609	923	821	754	733
CCT4	753	999	744	719	977	1057	824	661	870	1111	646	838	1110	1035	1506	671	465	817	1249	1038	817	678	837	703	713	940	945	791	903	766	754
EBPL	753	822	673	518	528	744	525	502	564	558	598	658	531	519	869	735	485	865	1051	634	780	557	894	563	627	665	738	679	572	783	816
MGC152281	753	746	523	503	746	861	526	563	494	572	478	460	566	582	1093	584	397	751	966	689	569	585	984	506	577	639	654	682	621	556	625
TOMM40L	753	850	535	592	736	526	665	655	467	890	410	553	833	589	688	474	529	826	756	794	386	478	902	499	689	405	567	945	574	823	807
RERE	752	1498	714	595	1203	849	750	711	683	673	605	642	714	774	1001	620	691	635	1008	881	506	628	874	717	684	665	782	887	738	561	712
PRKACA	751	935	864	761	1195	1178	804	709	756	930	871	1056	786	992	1434	910	610	1092	1351	1520	1120	716	1311	779	1132	896	1296	1237	907	1237	985
LOC781381	750	825	670	499	808	724	609	754	533	533	431	460	743	697	1008	595	413	539	785	861	501	538	764	420	550	683	795	777	731	618	767
SYAP1	750	836	753	665	648	621	574	637	547	551	499	506	596	729	1155	609	543	740	822	832	661	555	865	491	691	770	769	769	719	644	709
GNE	749	664	550	708	919	1035	776	757	655	784	650	710	652	941	1131	685	529	714	1033	887	721	587	766	564	888	637	779	793	541	738	712
SFMBT1	749	1179	1149	648	1851	1261	775	631	986	875	694	979	976	920	1650	829	703	895	1169	1864	761	828	900	765	974	964	1049	1177	1081	1105	795
CLCN3	748	718	610	563	938	815	722	523	561	703	440	607	460	667	1333	538	456	698	840	883	577	694	812	530	593	642	641	746	739	708	728
LOC508666	748	952	597	585	1102	503	817	1184	689	537	221	572	1002	701	2977	620	431	595	764	1336	470	547	1015	400	800	805	707	574	871	831	1221
ROMO1	748	678	730	591	1009	1222	741	571	494	858	527	909	634	778	1023	1084	693	1217	1316	1231	1070	927	1386	842	901	1155	1265	1214	1056	977	1118
AP1B1	746	786	399	506	836	510	580	508	691	610	395	513	600	630	821	550	462	692	701	724	463	561	631	534	649	718	804	654	578	571	684
ARPC1A	746	1093	1152	590	1120	880	678	678	891	824	617	961	592	800	1521	844	690	1066	868	929	965	729	974	671	927	983	1145	695	892	1023	751
AKR7A2	745	760	700	621	1479	1455	991	550	0	745	707	1166	843	981	1297	794	859	1218	0	1258	893	784	1601	1051	939	1193	1292	1182	1082	1181	1135
DERL1	745	1096	759	801	916	825	701	834	746	1061	658	678	846	795	1103	662	701	908	1008	965	614	710	1021	638	740	737	787	914	786	814	1053
REST	745	711	713	623	891	524	528	719	668	658	407	595	616	587	1123	547	458	659	568	921	408	360	669	409	627	691	711	784	600	552	580
BCAP29	744	969	566	474	602	676	608	782	513	604	346	455	732	502	939	631	507	644	841	694	506	643	801	420	640	571	898	786	640	499	791
FUBP1	742	824	552	525	783	435	482	490	743	454	447	596	470	492	954	595	392	507	738	665	442	449	782	474	430	513	588	568	526	499	582
STMP1	742	1084	581	640	927	808	672	778	710	652	627	598	504	679	1138	559	532	630	950	843	585	660	906	466	589	616	814	722	630	688	601
ACP2	741	731	619	638	759	833	509	438	425	661	529	627	478	751	924	782	539	677	612	653	477	485	676	413	658	614	706	702	589	568	548
C7H5orf15	740	910	611	513	659	855	466	744	523	525	465	579	620	534	924	689	537	724	708	794	639	531	822	507	618	766	611	703	572	698	525
ZNF207	740	1226	775	599	1065	693	909	694	897	652	464	727	818	878	1265	719	602	722	1096	1022	521	676	868	548	765	796	765	887	393	660	840
PPP2R2A	739	1036	830	609	1205	1224	651	867	1040	777	635	757	702	676	1428	630	547	840	1167	1097	631	691	1017	523	801	901	994	874	763	820	828
FBXO25	738	871	924	731	669	1352	589	851	540	810	414	1063	689	877	924	891	613	1136	1128	1129	880	519	931	805	798	1127	1182	1003	748	1178	876
GPBP1	738	736	834	571	985	601	547	756	675	735	505	652	725	601	963	623	401	714	918	787	555	515	714	463	660	700	647	710	685	646	611
TCEA1	738	945	893	638	1161	962	686	845	914	923	633	779	943	687	1543	760	560	794	1088	1069	733	747	922	605	839	775	757	879	869	712	680
VAMP8	737	1051	465	472	708	826	605	467	574	838	344	589	802	855	1161	418	685	667	890	743	518	586	609	489	760	589	763	657	776	795	716
DCAF11	736	476	439	579	816	1089	604	384	300	657	652	619	556	895	758	719	632	965	822	765	733	657	1055	670	632	838	1142	757	569	703	754
MSRB2	736	852	740	709	732	934	658	599	664	562	478	691	637	640	752	525	546	790	978	903	667	599	755	475	974	789	834	1185	699	724	1156
PALM3	736	953	825	508	928	868	698	592	609	583	408	577	633	796	1114	543	585	696	935	960	519	515	658	517	636	666	795	887	641	560	697
TMEM205	736	600	470	376	885	989	539	332	411	570	597	818	632	1063	762	540	545	872	872	873	581	622	1019	539	704	1104	1078	813	719	921	882
CCDC88A	735	803	702	482	862	623	564	847	511	659	332	524	528	579	955	482	576	598	722	928	466	404	642	340	537	681	803	669	557	511	738
COPB1	735	673	863	632	1112	1002	658	807	731	854	666	682	638	750	1479	741	413	695	853	929	536	634	863	548	559	596	658	673	722	690	636
CUL3	735	817	770	629	844	813	553	728	540	640	503	557	719	662	1105	603	378	593	974	697	485	535	751	524	687	539	704	799	692	603	781
CCDC93	734	860	664	564	1054	886	613	557	521	619	484	597	594	829	919	551	521	787	912	1001	520	621	736	555	695	630	927	780	550	713	596
IFIT5	734	1413	754	742	1077	974	851	995	804	966	613	617	718	740	1230	451	627	753	1161	927	822	683	1088	577	832	620	873	873	646	845	644
ROCK2	734	919	739	665	1056	864	584	796	837	777	481	627	649	709	1239	639	461	767	882	934	581	607	684	614	627	855	710	840	692	537	717
PERP	733	1005	649	669	974	920	692	909	683	728	624	636	653	723	1034	644	521	870	1023	901	766	692	1046	600	728	808	959	829	720	718	650
SORT1	733	644	283	364	647	556	532	563	438	660	417	456	569	476	947	515	338	409	723	438	441	614	669	411	375	437	616	562	527	281	424
DHTKD1	732	831	990	646	1003	654	715	869	556	760	634	459	681	687	1116	682	363	775	845	712	527	685	934	549	559	642	647	726	676	608	577
SNX6	732	704	667	621	685	844	591	685	534	559	345	517	376	688	982	516	563	665	803	833	485	442	683	444	620	687	673	604	534	597	769
[truncated: 32,745 more rows]

## Sheet: IP
	x542ip	x578ip	x585ip	x626ip	x634ip	x638ip	x647ip	x525ip	x551ip	x576ip	x606ip	x636ip	X639ip	x642ip	x650ip
ALB	718660	536763	585137	673851	622926	437954	1009258	827186	956009	709527	596306	796270	646452	665028	707315
TF	124948	163499	143995	194553	157981	161793	231753	212226	235475	243979	153813	214166	243682	158909	141984
KEH36_p07	179380	253638	178720	213200	204949	199476	221635	206810	274368	119081	191949	245475	171825	242753	185922
ORM1	143573	196208	74180	109594	55350	54262	243792	205946	124012	41480	79792	76357	548380	76004	148647
KEH36_p08	169312	215510	132467	157156	163951	134272	181419	170248	226453	139674	180321	163190	96640	212184	177996
KEH36_p01	148342	192298	123853	188183	146149	140050	138741	166152	226995	104578	146621	139468	128044	163236	146770
KEH36_p06	163051	209656	122905	195492	155052	149538	121816	153299	225246	94968	138242	200396	91843	181287	155218
FGB	150451	230789	115348	103299	138402	119118	323048	137867	161122	153002	100061	192278	147034	145248	254780
FGA	128355	216774	110048	125329	136723	123060	287627	136112	153747	133362	87438	209829	168059	135794	197047
KEH36_p11	122664	141629	119448	121405	119849	130035	146759	133625	209881	122023	130380	115535	121193	147300	138790
C3	82607	124971	96812	96937	115115	121275	184747	132880	113733	132327	94378	137686	164473	102604	131868
KEH36_p09	94949	152484	91092	116882	107081	117062	93719	122233	195953	92186	131434	123061	74586	127966	107065
KEH36_p13	87458	126139	87048	123721	101862	94878	93744	110412	154987	79406	92208	96552	76204	121528	105225
KEH36_p10	88542	118200	77408	94734	102495	100840	97364	103212	156293	74467	92566	82415	78262	101035	96881
KEH36_p04	94536	120928	76446	90693	85266	79214	79144	96996	131544	72590	82999	80436	69302	102963	92545
KEH36_p12	91228	103291	67431	90511	69609	64759	75503	96814	138011	63501	79991	65997	69874	89352	104098
FGG	83820	121454	61061	52202	80713	68934	177795	77212	87735	81707	50539	104089	69195	81218	133850
AMBP	48083	59370	56906	61120	52827	56289	96894	72057	73324	61514	50712	85346	81802	59915	51683
C9	58323	73685	42071	54721	56752	65153	112767	71461	75087	69204	49049	75662	97082	55548	86848
FABP1	29605	39394	22468	56744	49323	61027	43059	67583	93539	28316	63645	30487	33030	50807	15104
APOH	34119	39214	33981	40380	38389	31369	60042	55113	52849	51791	35467	41777	52478	36825	48416
C1R	44018	54247	31394	43624	42689	47138	80106	54532	57555	53386	35861	55638	65743	43498	61375
TTR	43052	43445	41237	54405	44586	40974	60492	52438	62244	60580	44878	65486	50392	47040	33657
ALDOB	40625	47038	41314	53775	37483	29834	70035	52262	68027	65007	37620	44009	57850	40161	55366
KEH36_p02	54230	54606	39516	49278	37036	33518	41457	50824	80122	37100	46179	36911	47972	43354	58496
CAT	42915	33751	34021	34375	41343	36314	57466	44899	56987	41900	32458	41296	43152	37367	43682
RBP4	36900	39528	35687	36393	38487	36765	65573	41367	45463	44525	32585	47162	40601	42155	46467
LOC540707	24534	20856	17741	26979	18237	25186	30253	38499	35171	26905	20531	22863	25670	20754	16148
CYP2E1	26130	23195	27566	29325	26740	34165	45138	37903	38737	29183	22926	40085	51616	24997	23450
LOC511240	34951	34912	26915	32262	31071	29277	63777	37491	40886	39196	27481	41753	34752	33463	41642
KNG1	39583	38920	35711	35360	32130	34413	55547	36115	42834	51797	36518	53929	40041	35993	42520
GC	20815	30159	30031	27092	25031	24714	49630	35897	37452	38658	23512	34391	32351	29005	32266
CYB5A	25990	26420	19314	25375	30846	35316	39284	34079	42172	24475	27905	26155	35629	23248	23689
CFB	23883	36287	22653	30051	31954	35025	58945	33364	35155	35170	26013	41576	44476	31163	35879
MGC137014	25752	32073	29591	34165	33114	34912	66957	33143	37707	41519	33678	56774	40804	39982	36282
SELENOP	34817	27711	26902	27013	32019	24787	53240	32712	50020	37046	25940	37492	34338	30489	40307
CLU	19323	29702	19848	27133	21013	25811	41177	32584	27081	32057	19332	32940	36793	20623	24318
CYP1A2	37199	25445	26421	34984	35925	39841	55392	32458	45407	29399	28157	31213	33859	28102	28686
RNASE4	20461	18628	18331	19343	24820	19764	38854	30407	34069	23658	17338	26994	24395	22195	34557
IGF2	17436	27101	16412	22193	21149	25121	35272	29233	30315	24357	16469	28051	36610	19667	30073
CP	22403	34669	15439	21340	23185	29294	47148	29122	30814	20269	24927	22508	42442	24819	32324
RGN	16675	17668	13893	28854	22545	27265	26378	28829	31471	16812	21344	20054	27946	22268	14122
TPT1	25330	23829	20543	24175	25364	22316	39613	28358	32859	27139	22823	30459	32610	22854	26071
SLCO1B3	25317	27203	19639	24834	27830	31029	47836	28202	38026	26711	21560	29134	32807	27763	26180
CYP3A5-2	32667	26580	19536	23690	18266	33132	44059	27997	30982	22779	19520	30687	25973	27337	25892
PLG	22776	34902	17183	22554	24051	27610	51121	27951	30573	29384	19042	28001	41517	22882	34835
HGD	15141	15824	10304	27424	16507	16982	16021	27662	17693	22149	10582	14846	25787	11207	16725
AHSG	23140	22048	25563	28370	25589	21574	36211	27563	30138	28601	24723	36603	35052	25267	21157
CYP2C19	16609	13931	13087	13764	19500	15265	24023	27558	24187	16414	12633	15190	11707	16056	13129
CFH	27534	32304	19592	21959	32283	34231	46805	26773	25501	38326	18933	31983	31890	24585	36874
ALDH1A1	17763	22769	16088	22208	25499	23607	26015	26605	35281	21671	23168	19509	25009	25061	16918
LOC521656	22217	20543	15973	22210	23946	22598	41270	26324	31883	22148	17588	21137	23360	22542	24712
RPL23	20529	21339	16099	20805	21508	20337	34675	25895	31814	23713	18135	26487	27553	19491	23688
CPS1	14772	20099	17523	18912	19469	18466	23009	25669	24696	20100	16275	23693	18082	21341	18730
KEH36_p03	27030	27535	23059	23938	22965	19981	25231	25333	36238	19302	17935	22844	17970	22762	24204
HPX	6725	33290	13717	19201	16791	33766	32534	24399	17039	14426	13113	29321	60046	18503	16337
FTH1	14831	26434	24441	27470	19655	26612	36967	24129	24325	24973	21585	30313	33791	22140	15739
APOA2	15341	21318	21407	27665	18263	24022	28558	23854	17834	18196	16461	33696	36409	19103	15632
GSTA1	12974	19463	14593	19387	27286	27931	23494	23450	40693	18595	19567	16778	26632	25265	12054
GSTM2	14224	14703	22131	22436	15493	14483	25584	22953	22936	17980	14156	21882	22065	22784	17462
AKR1C3	21614	14879	20152	26790	19925	9702	24024	22713	27570	23211	15358	23514	23276	23723	27794
CFI	20938	28966	14466	21444	24905	26937	39205	22148	31269	29472	19038	29250	31999	20417	30122
SERPINC1	18014	23424	18003	20295	20727	22463	34573	21924	24075	27591	19484	27394	25839	20029	20268
RPS12	18865	16019	12503	18698	18328	17678	32174	21551	26959	18979	13420	27446	25414	18588	22402
RPS28	14089	16976	12823	18426	17072	19307	24017	21105	18593	15462	12613	21537	26078	13659	14500
F2	15238	19980	13610	18733	17202	18892	34062	21074	21776	21534	15221	22086	28857	17457	24101
SERPINA3	18108	42011	4990	12160	16412	41878	47892	20222	19201	11984	8344	17044	60629	14201	47498
PTMA-2	15790	16550	12461	13237	14402	11940	29065	19809	23273	15283	12038	20967	14466	12241	13067
ANG	4649	11261	15010	18197	17323	22529	24923	19647	17412	9422	7888	27933	21775	20776	10643
HMGCS1	12999	20844	20697	14905	26615	40107	10477	19514	33541	3700	31808	25701	51727	22651	3633
FN1	15698	15867	13733	16973	13913	15697	23206	19135	22680	18030	16486	22898	24585	16699	20932
ALDH9A1	13334	15306	12068	17061	13525	15328	17401	19034	23516	17348	11949	14880	19742	13201	15477
IQGAP2	15814	15977	13235	12512	14196	13530	25692	18886	19371	18650	12506	17687	14990	15649	18672
APCS	8822	17991	7459	15343	14781	12951	14093	18758	13287	10458	13433	20703	14968	8686	11634
FTL	13473	23507	16653	20512	17275	19771	28880	18694	22465	15079	15856	24296	26587	20442	14518
FGL1	14790	31801	10447	15050	13523	23537	46326	18605	23176	24815	15654	19397	26342	13874	34442
CRP	18657	19157	12912	16105	16327	14290	24442	18551	20155	20816	11325	21039	18884	16479	23258
GABARAPL1	15823	9020	11614	19697	15450	14912	23665	18429	19139	22760	8234	21830	17316	16889	15497
PCK1	27376	13967	20100	17971	16524	11860	42647	18378	30238	22729	13836	25633	18855	20500	28214
ONECUT2	22148	17907	15672	12853	15589	15667	36381	18115	22737	14307	17460	27217	14412	19366	13576
SDC2	12988	16874	13503	12266	15089	14106	22025	18029	22627	16543	13108	17266	17749	15314	18905
HSD17B6	15533	17677	12484	17091	14935	15206	27069	17626	23669	20096	14502	17820	21620	14520	21134
AHCY	12172	14761	11000	10510	6903	8670	17418	17542	14165	17656	10819	8755	20420	8945	13374
APOB	12574	19310	13200	15226	16884	19068	22482	17481	21511	16683	15445	19377	20206	13869	13861
ADH6-2	9810	10693	9179	12536	14154	12260	18244	16982	18018	12236	11830	11500	16570	14340	10821
RPS24	16685	13790	9695	14806	14652	13417	25837	16681	22122	15404	11595	17501	21343	14074	19185
LOC783680	16776	13908	9773	18508	19102	19658	24612	16648	22851	17157	19422	23805	23600	12644	18111
ADH4	7802	7367	9794	14186	11139	11227	9203	16507	17569	10146	8320	14521	18528	11783	10229
SPP2	17117	9651	11576	14780	13153	10746	25939	15832	18140	15106	11553	20956	16452	14078	13365
SERPING1	10767	12940	9837	15451	12847	14770	24889	15651	17039	13716	10009	22266	20653	13971	15839
HMGCS2	11337	9634	11786	11850	9098	7804	16041	15633	15087	13257	10895	9747	13855	10386	9833
AKR1C4	12350	12839	9889	11998	10603	11169	20157	15443	17495	15808	8194	10200	16912	7217	11733
ALDH2	12674	14562	12264	12838	12326	12728	18576	15432	18517	15522	11039	14208	17402	12181	13601
RPLP1	11294	13181	10488	15408	12870	13659	23094	15088	15049	11664	10319	21132	22171	13958	13206
RPL37A	12261	11168	9677	12259	12477	13148	18806	15078	16715	12260	10021	15587	15212	11526	10639
ITIH1	10188	14341	13527	14422	12916	20138	23741	15059	10881	14998	8488	21696	22639	12641	12264
ADI1	8586	8091	5135	9864	9916	7355	13962	15022	13006	9218	5835	11425	11787	5564	5757
DBI	10076	12349	6917	11525	13319	13141	17880	14965	22728	6968	11579	7644	13414	10519	8406
HSP90AA1	11407	14709	10342	8999	13756	13360	23196	14902	16622	10295	12870	13846	13891	11352	11014
APOE	10178	14225	9758	11086	10176	12559	18954	14880	11656	12268	8610	16910	23243	10883	11799
ECHS1	10914	10778	11448	12538	11456	13276	17982	14809	13016	11839	10793	14507	14191	12936	10101
NFIA	10614	14539	9982	11047	11576	11373	14838	14741	15297	11778	11473	15655	15691	11242	11392
PAH	11703	9433	11689	11713	11931	11187	14395	14677	19105	14453	9274	12485	13154	12611	12837
AOX1	13273	11294	11418	10598	12054	8797	15678	14529	18517	12460	14098	10746	13543	11894	13741
PEBP1	12922	10255	9409	14350	12010	10906	17713	14227	17753	14128	10841	12438	14913	11163	13278
ITIH2	11905	13214	12142	11909	12635	12888	21130	14188	15948	16789	11366	18847	14923	13165	11637
RPL21	12921	11215	8478	10862	11131	9523	19862	14114	16051	12122	9347	13286	15196	10896	14750
TMBIM6	11638	12216	10483	12601	12439	11543	18370	14077	15852	13494	10501	15043	14814	12575	13468
CYP3A24	16254	7942	4096	8734	17677	26791	17964	13924	8373	2582	13659	8314	6164	8518	10273
C1S	10455	15683	11655	14451	14676	21106	27497	13803	17013	11247	10152	27901	31747	15445	15681
C5	10493	21167	9900	12777	16158	18477	25527	13737	17968	18354	13047	19911	22272	15361	18243
LOC104976804	10379	10418	10365	13712	13203	12917	13490	13687	28735	17363	8933	17709	9362	15292	16403
ACSM2B	7954	10882	7761	11036	9316	11443	15774	13606	14376	9440	9567	10247	13454	10688	9124
TMSB4X	15143	12721	6762	13091	15572	14357	21773	13461	18626	14729	11604	21504	17228	12138	16467
RPL13A	11595	9938	7349	10824	10091	10029	21350	13322	15784	11703	8098	13436	13208	9882	14285
LOC511498	11828	12527	10077	10692	14188	11915	23059	13287	18164	14239	8999	17101	12450	13461	14886
SLC10A1	12599	10532	6622	8127	10001	9640	17977	13268	15279	11724	9339	12693	10721	10133	12241
HSP90AB1	10853	11977	10616	9735	12685	12700	22282	13245	14323	13024	9791	15448	14763	10510	11662
LOC784932	8615	9918	7399	9639	5446	27826	10482	13058	7569	4909	5378	7353	28739	7537	17344
NUCKS1	10680	10224	7426	10112	10154	10256	14998	13043	15996	10756	9194	11749	11365	10201	10705
HSPB1	8064	11313	7374	10832	10817	12617	18387	13004	13472	8121	9441	14947	10174	10498	8034
UGT1A1	12850	9781	7802	11444	11492	11207	16307	12919	15077	11251	11586	8452	12937	9001	11111
SERPINA3-7	8456	10908	7672	9707	5854	26556	11540	12888	7564	5215	6017	8628	28552	7786	17070
ADH1C	9035	10158	9135	10853	11921	10087	14834	12611	15108	13879	8067	12038	12343	12714	14778
RPS27A	11242	11550	8071	11549	10483	9986	18034	12558	14920	11287	8981	12214	14204	9559	13596
RPL34	10278	10573	7680	9827	10682	10178	18002	12407	13955	11558	7735	12069	14944	9259	13498
GSTA2	8695	10869	8114	10948	12719	15645	16308	12161	18833	8574	10124	11401	13963	10711	9450
DHRS4	8587	8095	3870	6505	5866	7899	10799	11916	10066	5490	4962	5568	8671	8391	10646
F9	9088	9989	7653	10607	9058	9592	14642	11883	12576	11885	8040	12730	13646	8890	11048
CALD1	10299	9137	5875	9466	9747	9168	16743	11749	15072	11024	8684	10203	12242	10455	12110
LOC104968478	1210	46197	2903	9471	12772	30236	13894	11701	8768	16777	3263	2587	76867	2196	26504
RPS8	8772	9491	8409	8798	9771	9083	17212	11637	13473	11221	8021	12419	12431	9892	10934
SCP2	11452	10332	9751	10646	11898	9674	18285	11492	16351	12712	8580	14111	9166	9521	11567
PON1	10889	11425	9060	11194	10944	11716	20670	11454	14257	16240	9993	13379	14902	9514	15162
SERPINA1	6191	10495	10228	7916	8196	10254	13491	11402	11161	11361	6661	14602	13349	10581	10178
MGC152010	6988	8083	5272	8290	8485	8462	12085	11207	11883	7351	7701	6581	8201	7281	8061
SAA2	1079	51292	2786	11491	15043	32837	29744	11144	8069	16853	4217	5751	83516	5058	28915
RPL10	5092	9535	7606	9613	8208	10074	11836	11082	10363	8039	7916	11166	11804	8485	6984
MGC137211	8901	9795	9401	12091	9931	8733	16543	11050	11890	11246	8198	14020	11151	10231	9286
HSD17B13	9491	7399	6188	10758	13194	12897	20613	11004	19820	11027	6219	12010	15825	9335	10742
B2M	8363	8212	8384	10213	10908	9093	14906	10868	12091	9011	8365	15688	14081	9147	13231
PGRMC2	7566	9487	6292	8958	8646	9598	14114	10811	11967	8384	7241	10000	10355	8398	8505
FADS2	4738	5802	5926	12732	11049	11524	7241	10750	12116	4490	7776	7282	6068	7872	1278
RPS27	8175	10575	7696	8263	10116	10247	15655	10668	11755	10757	7874	12490	14385	9049	9687
HSD17B11	9271	8962	7054	6896	8657	6921	15570	10638	11014	7998	8066	7913	8497	8722	12703
RDH16	8271	8541	6674	8591	8766	9504	12706	10484	12696	10537	7139	11371	10143	9804	10822
VTN	5033	9785	11373	14188	9230	17663	16669	10443	8205	8669	7372	24154	20850	12949	8332
HPD	5612	6867	6585	9676	8092	7931	11218	10409	10755	7256	5238	12023	10276	7382	7207
ACTB	5083	9111	5080	8650	10284	12175	9147	10399	12764	7405	10249	10338	9645	8802	6267
LOC515150	9447	13310	5817	8704	9712	11109	17842	10375	11758	10036	8631	9042	14637	8866	14447
IGF1	3717	9421	4324	8459	7713	9662	8187	10207	12795	6759	6971	6479	12108	8487	4634
DHRS7	8717	7857	7222	9962	8371	7771	17011	10148	11624	10005	9618	10108	13727	7944	7352
RPL31	8096	8585	6372	8289	8134	7868	15788	9926	11013	8910	6366	10391	10633	8036	10273
PABPC1	11764	9228	7773	8603	8652	8110	17284	9837	12829	11085	7269	13272	12338	7825	12997
RPL5	9245	8765	6035	7182	8510	7380	15348	9767	13404	10173	7494	9443	10965	8274	10999
LOC112444653	9077	12805	14569	6418	12528	11103	27836	9670	11491	12057	9397	23007	8527	15978	12426
RPL23A	8399	9506	6617	8322	9548	10591	15826	9669	12052	9942	7740	11500	11410	8562	10176
SEC62	9104	7496	5226	7436	6907	6570	12154	9652	10322	8274	6189	7246	9357	6457	9056
FAU	6026	6973	6210	7713	8679	8888	10501	9580	8963	7309	6104	10271	11405	6541	7566
PROX1	5407	6720	4885	4782	6047	6252	9398	9576	8822	4518	4559	7224	8803	6274	6821
ASGR1	8294	7720	5793	8143	8296	6848	13753	9492	10730	8107	6069	9193	11437	7203	9270
LOC787904	6633	5445	5256	3222	5773	3808	5474	9447	6118	7089	3744	6160	10108	4131	7840
CYP1A1	12752	5706	7466	7477	9174	14166	15651	9354	14089	7767	11751	9878	9075	7414	5278
GLYAT	6190	7655	4939	7505	6400	8413	11384	9260	10904	5906	6546	7739	10043	7642	5948
LOC525415	6576	11533	7875	11087	9890	10164	16443	9252	11377	9219	8018	12450	11432	8808	8608
ACOX1	5904	7622	5908	6159	7403	7843	10501	9243	12242	6151	4109	7138	9486	6852	5958
RPL27A	6868	6448	5059	6544	6503	6027	12208	9077	11127	6392	5134	8125	9591	5893	6505
PHYH	10500	7546	5570	6535	9015	6694	16083	8984	13196	8508	6324	9467	7609	8617	12066
RPS3A	8732	6444	5462	7354	6622	5986	12543	8955	11327	8289	6553	9089	9624	7126	9483
HSP90B1	4421	10188	5362	5830	7580	5274	14678	8902	9113	4043	6470	5986	6104	5353	4541
SERPINA3-1	4629	16864	6247	8194	9722	19059	21073	8882	7440	9879	8401	13516	35103	9490	11573
CES1	6260	6976	5367	8030	7384	7480	11477	8797	14686	8390	6144	8638	9232	8637	6050
PTP4A2	8580	8742	6279	6450	7681	8423	14814	8793	9845	8317	7040	11174	9326	6883	8430
RPS7	6769	7169	5464	7138	7378	6875	12368	8766	9635	8500	5298	8861	9277	6379	8641
ZC3H10	5723	8383	7157	7443	8600	9245	13189	8723	11912	7704	6875	11384	10740	9496	8305
AQP9	4778	6153	5106	6652	7531	6011	8763	8705	10403	5127	4651	7002	6277	7711	5932
CFHR5	6807	7484	3962	6079	6495	8885	12112	8661	7161	5969	6435	7951	13755	5711	11722
YBX1	6910	8338	6748	7070	7272	7997	11445	8635	10601	9295	7103	10356	10616	7219	7616
SUCLG2	7189	7071	5891	6169	6929	7150	10045	8632	10292	7686	5298	8997	9169	7331	7935
EEF1B2	7486	7129	4994	6601	6604	5507	11344	8583	9671	7898	5368	8017	9095	5831	9656
ABCC2	3803	8392	3787	6091	7089	7689	7428	8526	8835	4937	6392	5930	9697	6111	5287
GJB1	4933	6097	5336	7168	5914	7343	8995	8414	9785	6413	5264	7226	8435	5765	5279
GK5	11426	11105	6121	9015	8337	7681	14138	8382	10881	8271	5722	13201	13323	8591	12127
RPS14	5542	7189	6513	7753	6629	8639	12309	8341	7309	6430	5730	10742	11652	6932	6181
SAO	5289	8920	6069	7834	7690	9269	14356	8296	7924	7416	5966	12526	10687	7970	7292
RPL32	5879	6894	5006	6969	7489	6677	11706	8218	9246	7467	5314	9012	10526	6802	7773
EEF1A1	6628	7610	5878	6629	6688	6155	11015	8154	9431	7561	6159	9173	9587	6312	8534
SULT2A1	7620	7700	6184	5854	9090	7345	15099	8149	10161	6420	6892	7329	5766	7063	6956
SC5D	7475	8282	6310	7339	8340	9060	10431	8148	10647	5936	7084	7285	10062	7483	6188
RPL36	6039	7040	5751	7751	7437	7479	11448	8091	10302	8092	5930	10305	9799	7386	7603
HP	468	46784	216	2612	5250	34347	23958	8079	3152	4781	1907	807	142025	1272	28945
LOC781022	6224	7809	7381	7312	6839	7675	13080	8034	8970	8162	6926	9662	9289	8043	7219
C6	6259	9220	4467	5920	6758	6474	10887	8025	7143	7170	6082	7265	10489	5854	8509
EEF2	6906	7559	5486	6158	6362	6117	10862	7878	9783	7799	4691	9018	10975	5692	8579
RPS25	6628	6905	5375	6045	6950	6106	12012	7862	9449	6945	5854	8694	8233	7019	8300
SERPIND1	5796	5957	6051	6772	5593	5693	8746	7851	6559	6558	5101	8552	8867	5874	6278
PRLR	10830	8679	7349	6878	8600	8746	22896	7784	17752	11071	3243	22524	5642	12103	14772
ACAA2	7041	6192	5953	5957	6578	6499	11854	7779	10806	7605	7092	7567	7812	7388	8922
RPLP0	7149	6070	5262	8182	6809	7413	11363	7740	9658	7610	5365	9985	11338	6032	7322
ACADS	6437	6982	6520	7890	6804	7297	9058	7697	8567	7622	5684	7844	10500	6556	5833
LOC107131209	3744	10264	4839	6671	6432	10928	13070	7635	5840	5597	5635	8462	14832	5652	7877
RPS10	5820	6740	5101	7264	6726	7250	11813	7627	9076	6934	5449	9441	10508	6528	7675
FMO1	4726	5831	4261	6026	6622	5630	8494	7526	9589	5521	4698	6124	5994	6461	5830
SERPINA5-2	6564	5777	5764	7475	6880	6693	10026	7484	9333	9433	6316	8830	9739	7021	6790
CA3	5718	7773	6890	5798	4242	4542	7099	7399	10020	6721	6139	5148	7620	5303	5624
PTMS	5265	6048	4150	4470	5974	6377	10249	7379	7492	4939	5059	7046	8251	5366	4475
RPS29	4624	8195	6966	7578	6896	9484	11302	7356	7616	6480	6368	9716	12102	6511	5516
G6PC	5768	5118	5917	6558	6160	6259	10124	7328	8688	7292	5789	8671	8555	7610	8059
HSD17B4	6030	6067	5219	6506	4665	5982	6199	7267	8652	6418	5488	5243	7866	5666	6113
SULT1A1	5587	8103	6296	7259	7403	8113	11089	7247	7584	7697	6152	7464	10606	6330	6309
CPB2	5723	6759	5471	5303	5944	5192	10127	7213	7400	7083	5163	7577	6910	5729	7147
MBL2	8241	5613	5644	6820	5690	6803	10168	7180	8141	8988	4178	7425	8651	5020	10620
ACSM1	5362	6729	5624	7036	5860	6193	9215	7170	9738	7540	5329	6145	8378	7023	5329
NUPR1	6734	6464	5095	5929	8143	7874	12799	7035	9741	8301	5029	9174	11812	8101	9379
CD59	5092	8039	4561	6832	5755	7144	8133	7014	7937	7391	5818	8434	8859	5673	6588
ANGPTL3	6821	5586	5049	6576	7356	6901	8768	6984	10348	8565	6302	8506	5723	6708	7592
RPL7A	4934	6532	4879	6456	6668	6722	9703	6981	7523	5815	5156	8446	9373	5614	5968
ARG1	3561	4953	4725	6993	5601	5719	6727	6964	10762	6733	4869	8628	3742	8908	4818
CHCHD10	5145	5467	4815	5488	5702	6104	8900	6881	7188	5207	5321	5672	6344	5221	5071
SAT1	7418	6336	5241	6503	6684	6682	12790	6881	8815	6690	5376	12335	9259	6503	5594
RPL37	5831	5632	4515	5520	5420	5563	9291	6811	7875	6308	5191	6653	7587	5127	6295
C4BPA	8089	10518	5411	5699	7128	7077	16628	6770	9069	9305	5479	8589	9714	6487	13051
RPL38	5566	5191	4240	4528	5409	3667	8986	6757	5609	5225	4373	6474	6832	4704	5991
ACADM	6879	5516	4345	4694	5549	5604	9913	6677	8692	6877	4369	6381	6690	5301	7350
SOD1	5775	6481	5087	4585	5758	4938	9343	6657	8269	5749	5357	5493	5747	5467	6942
ABCB11	5331	6375	4095	5167	4440	5646	8652	6652	9310	6790	4697	8814	3182	6827	5325
CALM1	5013	6184	3708	5236	4911	4988	7749	6647	7252	5788	5238	6842	6240	5319	4477
RPS11	3707	6327	5498	6946	5843	7675	8964	6634	6370	5089	4596	9842	9335	6342	4407
RPS3	4357	5928	4501	5796	6033	6773	8517	6614	6622	5860	4486	8454	8764	5286	5269
GOLIM4	5152	4722	4620	5115	4809	4239	8529	6566	7566	7503	3755	6135	5811	5139	5762
RPS17	5033	5774	4787	5919	6643	5915	10502	6561	9226	5510	5101	8533	7496	6182	6386
LECT2	6635	6109	5951	6313	6576	6500	11498	6535	8072	7799	4847	9051	8550	7245	7075
LAMP1	4234	4581	5132	7686	4838	6903	5427	6524	2028	5669	5235	8017	9839	5190	3606
CALR	2631	6069	3259	4430	4782	5280	6746	6509	4940	2311	4594	4196	4324	4794	2494
EPHX1	6749	5199	4135	6368	6058	8107	9611	6507	7457	5888	6130	8757	5834	5486	4426
RPS2	4212	6287	5118	5960	4951	5562	9501	6501	5846	5860	4068	7706	8760	6073	4897
RPL18	4677	4947	4363	6100	5231	5811	9127	6478	6724	4983	4120	8478	8350	5319	5084
ST13	5077	5116	3821	4868	5525	5453	8380	6465	6714	5345	4676	5832	5519	5298	5385
RPL14	4412	4868	3701	3888	5043	4541	8987	6452	6615	5349	4346	6147	6015	4854	6051
C8B	4767	6692	5825	4652	5545	6175	9405	6430	6591	7398	5113	7210	7755	5196	6130
RPSA	2941	5735	4874	4108	3559	5260	6653	6385	4615	5623	3019	4348	9575	3222	5237
RPS19	5779	5835	3755	5872	5792	5249	8807	6370	6840	5562	3874	7373	7729	5089	5973
GLUD1	6513	6868	5989	6098	6959	7994	10972	6348	9088	5434	6325	8735	7303	6625	4007
BHMT	6778	3785	4415	3553	6191	5580	10746	6333	10313	3386	4806	6895	9458	5741	9765
YWHAE	4807	5396	4010	5240	4987	5337	7763	6318	7373	5353	4762	5595	5575	4251	5062
PSMA7	5535	5999	4077	4721	5859	5845	9722	6282	7881	4874	4954	6876	5526	5363	4824
SERPINA3-3	3241	10232	2034	4317	4182	14454	10254	6277	4066	4628	2865	4741	18776	4312	9823
RPS6	5076	5214	4094	5223	4932	4831	8767	6265	8121	5504	4638	6563	6782	5226	6001
CHPT1	5022	5134	4263	5708	5035	4661	7771	6180	7607	4646	4518	5335	6293	5287	6286
GOLGA4	6911	5861	3843	4979	4803	4528	11390	6179	6902	5714	5099	6592	5858	5140	6247
RARRES2	4251	6176	5211	6902	5865	9957	11116	6143	5777	5209	6100	10080	10468	6809	4811
COMT	2756	3457	2939	3229	2452	3981	5774	6138	4179	3341	2572	4545	6553	3104	5701
ZFP36L1	6991	5463	4269	4646	4839	4601	8666	6126	8393	7167	4715	9480	5008	4589	5609
ANKRD12	5244	3978	2494	3767	3951	3600	7793	6105	6845	3891	3900	5303	4137	5533	4209
LOC790886	3643	10314	1979	4702	2190	2189	10087	6029	6374	5000	4919	5543	9883	4634	6130
LOC112444152	4605	4312	3389	4372	5321	5126	7715	5973	6890	4623	3329	6716	7018	4687	5574
RAB13	5012	4619	3586	4596	4885	4594	8531	5922	6828	4823	3755	6392	6106	5085	5714
GOT2	3973	6186	5014	5852	4440	5966	7456	5892	8570	6968	7022	5478	6125	6737	4516
ABCA10	8239	4581	5119	5056	6792	5250	12309	5888	8531	6743	3397	8480	5345	6214	7691
ACOX2	5880	4564	4636	5281	4816	5600	9928	5882	8296	6642	4491	6874	6601	5580	7058
HRG	6418	5219	6817	6265	6416	4477	10317	5876	7491	7812	4567	12296	5884	6744	5760
TDO2	3371	3644	2997	4899	3753	3777	4186	5796	5471	5516	2707	6288	5448	5325	6037
APOF	3921	5815	3558	4808	5347	5633	8676	5793	6083	4736	5446	4489	9321	4608	5505
ACAA1	5683	5795	5690	3036	4298	6086	10212	5791	7278	6513	4029	8571	8315	5684	5589
ITM2B	5663	4865	4921	5447	5386	5194	9080	5782	7610	6459	4946	6489	7806	4915	7290
CGN1	1994	1557	7525	4136	1297	2422	2692	5749	2282	2737	5762	5333	3172	5062	1521
APOC2	4470	4074	2789	4195	2792	4330	5866	5741	3903	3120	4008	4905	6651	4547	6906
CYP8B1	3952	4789	3847	6807	5056	7111	6421	5731	5815	4542	3752	6447	10212	4703	3748
LOC100140261	3618	5130	3204	4284	4460	2992	7607	5715	6313	2226	3830	4499	5981	3779	2500
RPL6	4340	4942	4120	4793	4924	4762	8063	5713	6597	5172	4121	6306	6171	4683	5264
LOC508455	4395	4051	3533	4399	3838	3909	8532	5686	6765	4663	4203	4709	3602	4094	4753
FBP1	4555	4204	5795	3999	3993	4219	10999	5663	6052	6773	4691	6222	5207	5869	7139
BEX2-2	3595	3284	3220	4368	4795	5325	5220	5586	6907	3094	3785	4539	4904	3727	3632
SLC22A9	5579	4410	4061	4711	6028	5475	10270	5555	6499	3756	3069	5737	4250	4907	5438
LOC781988	4382	4938	3767	3405	4314	3852	7303	5524	5560	3460	4175	5081	5113	4556	4217
SCD	1434	3627	2041	3872	5092	3491	2319	5509	7672	1055	4526	2154	1184	2721	168
CBR1	2565	4538	2907	3462	3548	3436	5340	5498	5769	3557	3534	3527	4616	3205	2582
DUSP6	2813	1638	3177	2819	1844	998	4290	5474	3359	2812	2282	2320	1471	3228	3826
EIF5	6067	6633	5401	4298	5290	5240	13998	5445	8225	5745	4804	8468	6118	5825	5726
C4A	2790	7886	3408	4659	4607	7508	9699	5444	4889	4676	4026	6562	11489	3936	5832
DPYS	5564	4819	3665	4483	5093	4147	8024	5433	6621	4934	3519	4736	4272	4824	5371
UBB	4986	5784	3958	5804	5394	6367	8117	5430	5548	5501	5341	5644	8103	5264	4907
XYLB	5912	4354	4349	4525	3912	4037	7764	5418	7325	5289	3472	5615	6291	5038	6558
H3F3A	4510	4496	3653	4151	5380	5069	8013	5416	6757	5261	4104	6079	5539	4579	4896
LGALS8	4288	4436	3824	3720	4232	3776	6849	5370	7058	4553	2641	5139	6086	4138	4033
BSG	3172	6070	4336	6495	4608	6387	6461	5368	5583	3167	4954	7156	7696	4462	2632
RPL26	5272	4208	3007	4895	4781	4155	7645	5337	6782	5365	3762	5347	5904	4416	5844
EPHX2	4939	3747	3624	3912	4042	3864	6938	5333	6314	4596	3634	4771	4675	3646	5672
HAGH	3180	4613	3175	4498	3932	4940	5629	5323	4697	3305	4304	3977	5383	4070	3183
RACK1	3201	4335	3676	3990	4463	5171	6455	5323	5451	4459	3685	6614	5747	4408	3886
RPS13	4445	4271	3245	3975	4235	4144	7351	5301	5795	4384	3723	5704	5206	4325	5163
RPL11	3836	4636	3555	4425	4521	4839	8538	5260	6208	5166	3325	5412	5372	4063	5016
MTHFD1	3416	3495	3550	5075	4547	4206	5803	5250	5658	4360	4079	3760	4277	4546	3934
RPL24	4396	4609	3809	4048	4777	4550	7971	5250	5985	4538	3527	6206	5709	4184	4867
LOC782987	3891	2976	2394	3584	3507	3631	6623	5244	6343	2943	2180	5256	4805	3657	3462
LPGAT1	4883	6567	4115	4023	6239	6056	9141	5231	6984	4528	5658	6837	5281	4098	4042
ATP1A1	5552	5250	4168	5818	5697	5710	9388	5230	8321	5889	4553	9278	5376	4482	3919
AQP8	3837	4210	3441	3739	3129	3650	6531	5209	4446	4634	2820	5290	4840	3049	3721
TST	3914	4132	3214	4561	4258	4981	7184	5202	5596	3524	3381	5526	5890	4538	4120
A1BG	3081	5130	6053	5768	3887	5728	7736	5189	3376	4003	4991	7076	9534	4787	3633
C8A	3519	4717	4129	4200	4015	4626	7510	5136	5853	5399	4093	5506	5928	4514	5108
RPL35	3898	4770	3560	4970	4717	4546	8363	5131	6063	4382	3932	5844	7209	4715	5087
RPS23	5072	4726	3278	4724	4645	3846	7754	5117	6064	5210	4022	5760	5432	4054	5267
ADK	3549	5143	3389	4649	4449	5268	5582	5098	6117	4018	4812	5021	5661	4775	4097
ITIH4	3318	11666	3350	4098	4756	8657	10679	5096	4570	6506	2902	6376	16997	4263	9200
CCL16	3359	4886	4209	6047	4085	4634	7190	5093	7990	4848	3582	7074	6009	5226	5668
MTDH	4478	5145	3227	4102	3769	4320	8658	5074	5718	3997	3993	5459	4730	3722	4104
CD63	3410	4669	3481	4738	4555	5237	7256	5031	5248	4214	3689	6022	8214	3891	3381
TSKU	3029	4065	4912	2965	3137	6495	12696	5031	4827	3712	4757	6784	2854	4695	1523
MAT1A	2899	3672	3651	4530	3912	5561	5116	5027	6188	4352	3768	5027	5201	4660	4122
SLC25A15	2716	3910	3346	3826	3590	3634	3809	5013	6350	3844	3530	4116	4096	4014	3564
SON	5755	4679	3817	3823	4129	4615	9769	4994	6631	4893	4126	6814	4904	4550	5058
UPF2	4503	3805	2989	3978	3247	3547	4957	4989	5821	3732	3527	4969	5139	5315	3780
DECR2	3162	3579	3163	5654	3309	5691	4351	4976	5297	3184	3540	4580	6311	3175	3192
LOC100138908	2307	5112	4328	3849	4431	3335	7036	4943	5276	2744	3978	4393	5786	3941	2847
RPS26	3383	6372	3473	6367	5697	6743	6231	4943	7239	5931	5112	9231	5998	6893	5893
RPLP2	2959	4669	3800	4510	4509	6016	8278	4938	4759	3739	3260	6594	7527	4268	3609
LRG1	3097	5873	4955	4901	4300	5059	8582	4936	4649	5368	3915	6414	6906	5234	5115
SERBP1	3449	4414	3373	4120	4350	4090	7730	4917	5715	4556	3419	5991	5044	4057	3825
F5	4012	6521	3100	3881	4718	4992	8447	4915	6401	4624	3545	5830	5797	4740	5554
IGFBP4	3744	5364	4210	5673	5419	5381	9621	4871	7443	4090	3988	8542	8214	5957	6022
FMO3	3245	4197	3049	3019	3623	3043	5976	4858	5032	3006	3351	3570	3306	3510	3964
HAVCR1	9382	12153	5534	14225	21475	11268	23063	4858	27463	15496	10572	17229	27543	13670	17300
CHCHD2	3707	3811	3043	4354	3827	4462	6067	4839	6603	3203	3880	4351	4928	3999	4104
UBC	2897	4748	3087	6103	3295	7221	7277	4838	5043	3987	3522	5152	4403	4196	2926
RPL4	4671	4163	2911	3928	3918	3309	6899	4836	6462	3763	3265	4138	5838	3478	5503
SPTBN1	4551	4290	3737	3781	4458	4991	8394	4815	5657	5596	3793	6800	4888	4498	5345
RPL22	4446	3765	3069	3880	3892	3528	6726	4803	6082	4145	3339	4726	5258	3647	4880
RPL13	3662	4421	3268	4642	4127	4438	7208	4798	5874	4831	3493	6060	6685	4066	4177
PGRMC1	3889	3603	3338	3059	4214	3352	7451	4784	4622	3561	3118	3548	4661	3642	4591
LMAN2	2218	3606	2356	4856	3336	4846	5011	4713	3731	2982	3072	4096	6583	3868	2229
RPS18	3214	5889	3648	4849	4025	5139	7802	4690	4445	5228	4358	7422	7695	4945	3501
GSTZ1	2738	4662	3600	4794	3978	4994	5472	4673	4974	3354	3947	4521	5475	4079	3179
IVD	3787	3514	3649	4377	4528	4399	5599	4657	6067	4422	3504	5537	6884	4728	4390
FCGRT	3715	4068	2739	4730	3921	5020	5911	4616	5109	3767	3741	4217	5799	3515	3487
SLC2A2	4418	4007	2973	4036	4254	4957	7038	4610	5043	5190	2694	7144	5176	4007	4176
CDO1	3991	5342	3587	3769	5286	4404	8183	4558	6602	3833	3839	5113	6164	4133	5070
NDRG2	3433	3258	2243	3307	2880	3590	4999	4550	4617	2894	2702	3390	3459	2819	3235
LOC518526	4456	4953	3399	3657	5210	3827	8271	4533	5371	4787	3399	4702	3853	4166	5828
FXYD1	2453	3119	2712	3872	3503	3646	4598	4519	4998	3505	2490	4465	4228	3575	3099
SERPINF1	3518	5209	3694	4292	4438	4081	7668	4493	4891	5092	4010	4016	6275	3622	5625
CYP3A5	6677	6456	4546	5330	2171	3849	8139	4471	6035	7677	4387	4813	7819	5445	7997
PCTP	3729	3544	3445	3663	4265	3088	5562	4468	6602	3891	2743	4628	5295	3845	3483
GAPDH	2669	4541	4232	4525	3175	5101	6357	4462	4075	3700	3563	5212	5651	4739	2670
SRRM2	3959	3847	3423	3392	3122	4412	7618	4462	5876	4244	2926	8006	4308	4424	4108
ASGR2	4925	4453	3670	4579	5357	5280	8156	4448	5898	4978	3112	6085	9182	3821	4410
RPL12	2535	3560	2178	2849	3528	4140	6898	4439	3365	2648	2353	4238	4852	3521	2530
LOC785762	3387	2708	2265	4117	3887	3525	4369	4437	5311	2473	2988	3670	3911	3726	2844
METTL7B	2054	3980	2332	2778	2920	3301	4418	4421	4641	2528	2780	2870	2893	2777	2524
ATRX	4255	4030	2633	3841	4087	3999	6248	4418	6049	4428	3726	5064	4538	4151	5177
HMGB1	4031	3627	2898	3394	3450	3336	6886	4392	5568	3385	3213	5027	3899	3271	3917
LOC506828	3977	3649	3446	4329	4459	4063	6097	4391	5181	3935	4747	5387	2856	4195	4993
HSD17B10	1749	4296	3653	4284	3750	4919	5269	4382	4354	3205	3530	5173	5147	4380	2694
ATF5	5647	3151	2756	4485	3864	2148	7340	4377	6007	2760	3483	3463	2334	2597	2134
RPL30	4024	3441	2719	3347	3840	3174	6257	4373	4980	3593	3022	4460	3881	3674	4291
ACSL5	2337	2967	2417	3905	3497	2722	4599	4365	3626	2702	3904	3084	3289	3494	1936
KEH36_t22	6239	6136	4061	3811	6847	6190	4217	4358	6840	3402	6074	3980	4909	5540	5978
RPL9	4540	3857	2741	3749	3594	3277	6291	4350	5571	3885	3492	4652	4996	3347	5218
ATP5F1A	3732	4136	3072	3672	3355	4000	4894	4346	5593	3556	4183	3834	4646	3384	3628
CD81	3021	4138	3269	4502	3672	4549	6617	4333	4726	3804	3139	6499	6353	4088	3786
CCDC152	3385	2405	1969	4324	3505	4638	4395	4307	1958	2643	1339	1712	6773	1547	2734
RDX	3529	4818	2696	2817	3069	3500	6655	4303	4954	3026	3628	4210	3725	3626	4057
LOC508628	3678	3389	2542	3364	3579	3316	6312	4279	5556	3822	3005	4656	4493	3914	4270
P4HB	2375	3430	2404	2905	3164	3370	4508	4268	4104	1925	3126	3284	4642	3590	2987
LMAN1	3533	4634	3079	3136	4166	4555	6846	4230	5164	4352	3467	5325	5284	3781	3650
AKAP9	5027	3946	2933	3424	3704	4135	6543	4223	5507	4212	4284	5088	4842	3779	4675
HSD11B1	4320	4499	4062	3251	3833	3200	6716	4220	4649	4802	3236	4375	2636	3701	4510
SLC22A1	3092	3893	3900	4663	4144	5185	7135	4218	5840	4379	3191	5549	6102	4336	3915
LOC782479	4133	3210	2176	3930	3757	3370	5899	4214	5363	3960	2813	4206	4652	3422	4578
SLC25A13	3158	3642	3122	3226	3546	3822	5635	4209	5427	2791	3181	4302	3642	3022	3103
RPS5	2528	3915	3289	3596	3660	4808	5643	4206	3964	4036	2912	6580	5623	3707	3028
MUT	4454	4123	3481	4063	3810	3520	5532	4205	5837	4145	3851	4504	4687	3731	4758
CSDE1	3584	3989	2893	3346	3709	4459	5311	4172	5333	4223	3231	4868	4184	3442	3340
HSPE1	3717	4178	3052	3645	3560	3306	6408	4163	4988	3570	3688	2841	3975	2949	3377
PON3	4471	4069	2941	3567	3771	4630	6085	4149	5427	4342	2837	4542	5339	3303	4559
GRN	2522	3356	2494	4535	2909	3290	4217	4132	3194	3206	2320	4228	6265	2838	2293
HSPD1	3504	4125	3126	3443	4111	2767	5459	4129	4367	3281	3358	3211	4109	3517	3889
TMED9	2870	3722	2345	3745	3639	3586	5441	4126	4931	3280	2778	4314	4184	3295	3170
YWHAB	3337	3956	2541	3372	3728	3955	5382	4126	4509	3200	3650	4880	4495	3635	2877
SRRM1	3181	2823	2341	2735	2772	3207	5497	4119	4982	3419	2603	4891	3996	3282	3217
CYP51A1	3947	4280	3659	3380	4655	6365	3590	4105	5766	1786	5715	3876	9469	4300	1651
PRRC2C	4703	3694	2432	3128	3286	3381	6424	4075	5449	3916	3194	5805	3815	3874	4108
TMEM123	3924	4251	3285	3013	3971	3658	6364	4071	4823	4422	3416	5231	4909	3534	4877
HAO2	3947	3515	2481	3171	3883	2533	7219	4056	6238	4353	2518	4617	2316	4242	4077
LOC101906565	4830	4296	2136	4052	4631	3941	6794	4044	5550	4774	3710	6048	5489	3909	5308
ACAT1	4199	3502	2915	3443	3813	3673	5264	4040	5604	4137	3231	3454	4173	3294	3964
LOC112441473	2366	3075	2798	2593	2330	2438	3291	4028	4224	3589	2465	2432	2506	2600	1936
MGST1	3491	3480	2288	3343	2886	3679	3625	4028	5093	2850	3521	3194	3768	2270	2916
CANX	2837	5477	3288	3296	4289	4240	6239	4026	4675	2492	4194	4494	4404	3624	2533
TKT	3019	3899	2149	2490	3823	3084	4672	4026	7152	3107	1919	3051	2075	2638	1404
TAT	1939	2904	2244	3101	3212	3010	3090	4009	3350	2492	2694	3340	2856	3197	3461
DDT	2134	3906	4465	4691	3905	5097	5750	4008	3531	3513	3156	6284	5610	4185	2662
EIF5B	3771	3332	2500	2608	3069	2392	6341	3997	4669	3227	2782	3852	3471	2919	3789
COL18A1	3189	4237	3481	2674	3430	5345	7049	3971	4165	4557	2664	5079	5482	4355	3439
MSMO1	2437	3513	2404	3634	4875	5406	3975	3955	5911	1849	3817	3525	7240	3697	1653
CD5L	3124	3167	2107	2677	3344	2562	3956	3946	3941	3367	2741	5160	4229	2913	3409
SLC38A4	2743	2806	2919	3705	3398	2658	3432	3930	4581	2823	2413	3222	4442	3395	5449
LAMP2	3769	3900	2756	3329	3275	3361	6057	3928	5214	3512	2555	4432	4383	3121	3209
SEPT7'	3235	3789	2521	2997	3140	2787	4493	3924	4780	3032	3240	3335	3467	2751	3864
AZGP1	1215	3609	2119	2760	2757	1490	3843	3908	3830	2629	1699	968	3086	1389	2320
TM7SF2	2190	3108	2865	3866	4571	5100	4747	3907	5061	3173	2518	4234	6146	3165	1508
RPL8	2209	3311	2521	3378	3562	3843	5427	3903	3440	2961	2453	5723	4815	3121	2561
XIST	2804	2799	2312	2407	2967	2857	4161	3890	4937	3464	2661	3793	2664	3763	3005
RAD21L1	3107	3532	2125	2876	3304	2874	4636	3887	4232	3872	2376	3681	4115	2977	3790
RPL15	2665	3742	2821	3410	3749	4459	3785	3875	4051	3754	2605	5705	5343	3857	2860
ST3GAL1	2670	3428	3468	2124	2001	3671	5593	3869	3772	2969	2359	5187	3513	2893	2149
RPL35A	3884	3946	2907	3697	3942	3421	7092	3866	4836	4269	2933	4708	5623	3676	4800
LUC7L3	4789	3314	2984	3531	3365	3435	7915	3857	6392	4040	3465	6080	3861	4218	3724
GATM	6872	6455	4611	4141	5955	6360	17093	3849	5262	7976	4942	7390	7222	4700	6856
C23H6orf106	3494	3449	2324	3536	3517	3735	5154	3829	5133	4150	3010	5168	4031	3731	2819
HNRNPK	3638	3825	2795	2997	3282	3349	6285	3824	4734	3163	3034	4875	3893	2920	3664
SURF2	1849	558	2214	2205	99	1770	6082	3822	4203	2473	2501	1255	4311	2501	3371
SMARCA2	3832	3188	2979	3218	3090	3229	5977	3819	4916	3926	2575	4343	5086	3934	4331
ATP5F1B	2892	3821	2848	3964	3005	4031	5291	3813	3970	3359	3161	3657	4793	3213	2686
PYGL	2810	4420	2962	3771	4221	4945	6716	3813	5251	4312	2723	4873	4312	4027	3993
DDX17	3806	3222	2978	2916	2666	3308	6369	3811	4835	3898	2765	5481	4069	3730	3325
RPL27	3342	3752	2727	3232	3639	3670	5508	3804	4568	3751	2800	3868	4745	2916	3296
LOC525947	1356	3838	2522	2138	2470	2651	3297	3803	3115	3165	1536	3884	4320	2825	2771
ROCK1	4108	4458	2893	2970	3253	3569	6446	3795	5366	3516	4128	4350	3741	3681	4124
RPS27L	2098	2370	1834	2625	3044	2663	3229	3784	4042	2529	2133	3140	2243	2126	1936
RRBP1	2396	4247	2939	3354	3336	3626	6202	3775	3323	2382	3082	6212	4805	3162	2527
JSP.1	3029	6018	3013	5226	3206	0	4973	3771	2763	4819	3447	25	12447	2318	0
RPS20	3155	3287	2491	3104	3224	3094	5382	3771	4510	3428	2692	4128	4571	2864	3836
ALDH8A1	2665	3056	2403	2426	3285	3303	4167	3733	4572	3123	3113	2838	3162	3490	3492
SLC31A1	3212	3311	2618	3529	3661	3743	5244	3719	4833	3722	2977	4491	5174	3370	3984
PNRC2	4506	3952	2852	3881	3680	4085	6195	3702	5412	3820	3471	5306	5665	3450	4652
MIA2	1815	2883	2065	2941	3193	3596	4068	3694	4821	2615	2581	3295	3927	2783	3132
CROT	3291	2879	2161	2609	4441	3582	5319	3685	4846	3602	2406	3950	3721	3545	4862
PDIA3	1622	3190	1952	2378	3109	2673	3482	3673	3649	2145	2242	3415	2917	2667	2466
JMJD1C	2142	3275	1477	2571	2746	2611	3131	3650	4131	2734	2155	2713	3084	2761	3020
SHMT1	6317	4955	4177	1150	3793	3647	9606	3644	5731	4693	3664	4882	4948	4099	7111
SYNE2	3543	2755	2160	2684	2878	2965	3662	3633	5053	4906	2503	4026	3271	3033	3600
EIF3A	3984	2936	2194	2392	2760	2625	6937	3596	3903	3286	2640	4142	3041	2714	3069
CREG1	3058	3670	2424	2867	3578	2863	5621	3590	3974	3455	2910	4016	4444	3203	3565
SRSF11	3845	2864	2277	2954	2855	2930	5712	3583	5251	3519	2441	4606	3580	3579	4169
TM4SF4	2741	2850	2287	2786	2856	2891	4782	3580	3572	2948	2426	4022	2951	2827	2510
OAZ1	3154	3682	3093	3976	3567	5916	6771	3565	3750	2874	3393	6391	6590	3685	3007
BBOX1	2755	3559	3125	3440	3895	4198	6418	3552	6227	3381	3405	3603	4097	3559	3655
UTRN	3127	3175	2462	2284	3183	3266	6233	3536	4984	3834	2892	4067	3651	2962	3138
CES2	1799	1719	1946	2734	1979	1910	3988	3533	2569	2681	1957	3027	2535	2697	1787
DST	2358	2389	1982	2138	2435	2526	3848	3528	4541	2960	2293	3388	3008	3098	2626
MRPL23	2390	2693	2310	2149	3001	3791	4277	3512	3978	2528	2730	4191	5006	2752	2003
ARL6IP1	2802	3186	2892	3115	2995	3648	4890	3508	3962	3178	3342	4431	3500	2654	2616
IDH1	2800	3224	2805	3694	3050	3842	5221	3507	4250	2905	3328	3302	4526	2820	2456
CALM2	3740	3957	2756	3070	3524	3228	5460	3493	4536	3559	3218	3892	3754	3183	3622
CCNI	3077	3249	2089	2694	2853	2554	5199	3492	4060	4123	2676	4077	4771	3132	3985
APOC4	2603	3346	3649	5020	3365	5529	4707	3485	3463	2742	2966	6536	5251	4265	2469
TCEAL8	2280	2250	1679	2772	2621	3102	3061	3481	4167	2268	2626	2596	3357	2045	2467
SERPINF2	2879	3819	3011	4141	3122	4648	6371	3476	3203	3469	2522	5856	7029	3630	4217
ATP5MG	2606	3228	2408	3083	2862	2879	4723	3473	3988	3107	2738	3744	4505	2813	2834
ABCB4	2897	4109	2464	3392	3428	4356	5720	3467	4246	3240	3102	4392	5377	3040	3115
BOLA-3	3251	3461	2611	3073	3415	9721	5157	3464	5499	4771	3336	12220	125	5091	5969
TM9SF2	2613	2822	2106	3177	2768	2264	4728	3458	3225	2923	2288	3290	4300	2424	3282
GPD1	2286	2916	2442	3031	3007	4071	5325	3456	4230	2666	3299	3541	4911	3342	2688
FBXO21	2613	3641	2698	2424	2411	2213	4925	3447	4262	2378	2832	3523	2737	2513	2276
RPL3	2407	2916	2259	2778	3042	2741	4037	3443	3851	2778	2453	3301	3740	2716	1943
SERF2	2024	3284	2811	3756	2807	4521	5083	3440	3177	2001	2199	4909	6468	2966	3230
TOMM22	3338	3827	2427	3055	3455	3049	5737	3433	4151	3616	2632	3046	4310	2589	3209
OS9	2973	3049	2463	2760	3029	3285	5362	3428	4675	3447	2667	3805	3632	3127	3490
STOM	2395	2570	2626	3772	2731	3450	3959	3425	3284	2877	1774	4026	3860	2865	2323
TAX1BP1	2632	3292	1702	2181	2469	2735	4206	3425	3561	2684	2372	3233	3083	2175	3114
LOC540615	1376	3627	2412	2756	3097	2936	4878	3409	3662	2147	2684	2171	4121	2835	2268
TMSB10	2457	3934	1736	3485	4396	4646	6094	3390	3303	3122	2803	5885	5005	4042	3136
CDV3	3591	3328	2357	3166	2971	2681	6039	3384	3953	3227	2457	4433	3434	2872	2903
SLC39A14	3842	3980	2684	2276	2931	2615	7012	3381	3648	3181	2378	4004	2647	2577	4614
LOC782776	2978	2835	2245	2721	2969	2606	4935	3374	3949	3465	2437	4133	4111	2725	3790
KMT2E	3073	2408	2064	2147	2436	2378	4059	3361	4740	2985	2408	3835	2704	2743	2699
LIPC	2587	1824	1830	2351	2051	1858	3657	3354	3634	3304	2230	2053	2359	2066	1904
ANG2	777	2730	3464	4229	4623	4914	6329	3352	4489	1846	1808	7171	4170	5028	2136
MARC2'	2483	3474	2882	2380	2445	2403	5663	3330	3775	3563	3067	3768	3062	3703	5219
LAPTM4B	2559	3252	2448	3204	2572	2970	4875	3328	3337	3271	2456	3969	3719	2748	3048
PCYOX1	2726	3095	2368	2817	3212	3483	5137	3327	3691	4456	2753	4494	4000	3004	3115
MIA3	3379	3110	2735	3120	2944	3787	6378	3321	4640	2717	3386	4030	4217	2811	3642
SARAF	2543	2555	1954	3288	2768	2684	3970	3319	4274	2319	2618	2432	4087	2820	2327
PNP	1942	2061	1970	2480	2101	2192	2948	3300	2956	2820	1614	3740	2626	2691	2260
GOLGB1	3629	2584	2360	2197	2806	2715	5601	3285	3684	3264	2698	4219	3665	3025	3350
SLC27A2	3321	2331	2228	2800	2803	2981	4678	3284	3819	3128	2519	3068	3314	2845	3568
SWAP70	1708	2100	1658	2400	2109	2082	3107	3284	3037	2720	2245	2674	3433	2491	2006
LOC530553	2619	2630	2738	2891	4279	2948	5995	3279	4024	3121	2932	3042	2149	3840	2724
FDFT1	2983	2813	2896	3145	3210	4279	3440	3273	4354	1308	3592	3604	6554	3861	1263
ASS1	1959	2565	2665	2922	2789	2317	3895	3262	3321	2799	1966	3632	3349	2876	2181
CLTC	2590	3177	2035	2371	2820	2639	4638	3260	3937	2947	2744	3340	2652	2548	2876
PCBD1	1994	3586	2848	2802	2372	2798	4130	3259	3941	2626	2965	2636	3527	2642	2458
SSR1	2785	3288	2179	2745	2904	2951	4900	3257	3724	2420	2756	4180	3769	3447	2657
NBR1	2583	2889	2043	2886	2957	2770	4109	3253	3891	2889	2242	3873	3213	2676	3006
PPIG	3053	2547	2029	2630	2459	2193	5098	3248	4122	2810	2465	3256	2993	2552	3572
ATP5PD	2392	3245	2165	2789	2710	2686	4122	3246	3351	2666	2693	2747	3352	2287	2602
GSTK1	2696	2603	2467	3042	2536	2611	4585	3234	3064	3512	1944	4215	2773	2819	3093
MAOB	1560	2568	2465	2364	2253	2657	3335	3232	2835	2864	1708	3491	3072	2527	2001
LOC100299281	3231	2549	2247	3009	2566	2138	3682	3231	4006	3029	2662	2559	3119	2577	2712
HIST2H2BE	2691	3251	2185	2590	2525	2445	4873	3226	3689	2930	2502	4222	3408	3770	3185
EBP	1913	2172	1584	2462	2220	2861	2786	3222	3640	1677	2578	2063	3832	2323	1441
ATP5IF1	2391	2583	1898	3038	2883	2947	3850	3213	3898	2502	2576	2828	3310	2744	2809
NFIC	2702	2710	2261	2146	2198	2372	4868	3212	3643	2059	2021	4109	2953	2400	2528
CYB5R3	2591	3100	2760	3185	3021	3579	4165	3209	4006	3552	3225	4401	4226	4014	2220
VCP	2363	3765	2353	3642	3263	3999	4944	3196	2752	2099	2635	4903	3923	2284	1990
PSMD1	3119	3287	2171	2869	3535	3457	6134	3186	4196	2596	2754	3375	3059	3072	2793
CAST	2318	1990	2165	2451	2412	3099	3377	3184	3705	2930	2140	3520	3122	2445	3413
PPP2R5A	2870	2611	2112	2437	3035	2777	4116	3151	3787	2901	2763	3632	3185	2934	2765
QDPR	1673	3455	3073	3232	2401	3272	4808	3151	3358	2972	3522	3841	3296	3614	2098
LOC100295883	2103	2143	1739	2413	1814	1888	2786	3144	3127	2306	2004	2341	2726	1790	1618
ALAS1	4187	1874	3567	2839	2917	3498	9694	3138	4648	3515	2921	6818	4121	2355	2747
U2AF1	2359	2026	1769	2460	2595	2616	3735	3132	3339	2534	1989	2910	2154	2092	2091
SDC4	2840	3251	2604	3064	3526	3387	6403	3131	3291	3058	2300	7479	4533	3602	2850
CES3	2214	1735	1058	2239	1397	1639	3481	3123	2289	1554	1231	1957	2351	1336	810
SDHA	2065	2536	2954	3274	2310	3152	2798	3123	3617	2867	2454	3312	3232	2610	2096
PPIP5K2	2495	2132	2120	2465	2215	2142	4284	3122	3306	2152	2024	2794	2132	2427	2252
TOP1	3057	2888	1825	2203	2424	2300	5247	3116	3125	2904	2194	3425	2762	2407	2986
ALDH3A2	2859	3118	2347	2677	3070	3104	4405	3101	3754	3646	1897	3111	3790	2761	3165
HNRNPDL	2463	1954	1663	2054	2605	2414	3895	3099	3941	2470	2176	3387	2468	2489	2787
ALDH4A1	1820	2970	2913	3614	2733	3559	3983	3092	3925	2737	2497	4009	6061	2529	2245
BCAP31	2819	2228	2137	3203	2327	2646	3831	3083	3199	2347	1688	2660	3108	2321	2165
ALDH1L1	1991	2436	2323	2898	2218	3494	3228	3081	3128	2909	2019	3558	4661	2523	1813
NDUFA4	2622	2447	2093	2642	2453	2251	3429	3074	3728	2846	2278	2881	3087	2470	2427
RPS21	2148	3092	2412	3060	3447	3680	5282	3074	3609	2789	2285	4694	4851	2880	2983
MYL6	2460	2914	2095	3186	3015	3505	4664	3069	4231	3027	2749	4600	3417	3281	2878
ZRANB2	2984	2443	1693	2401	2474	2122	4976	3067	4016	2791	2251	3503	2621	2771	2960
SULT1C4-2	3699	3127	2326	2567	2285	2891	6284	3058	2206	2528	2125	3208	4127	2229	3704
CSNK1A1	2929	2708	2212	2437	2592	2779	4334	3057	3548	3003	2464	3299	2998	2561	2545
SERPINA10	2810	3423	2706	2579	3194	3357	5709	3031	3679	3465	1735	4849	4498	2670	3666
BRD4	2591	2825	2538	2546	2411	3098	5114	3023	3378	2429	2272	4527	3482	3033	2221
BREH1	2070	1694	1599	2085	2368	2324	3455	3020	4355	2504	1550	2270	2611	2635	1953
DEK	3236	2319	1837	2574	2728	2576	5401	3020	4215	2978	2236	3690	2924	2587	3325
HOOK3	3154	2319	2389	2305	3175	2815	5496	3019	3963	4069	2363	4719	3287	2843	3709
NCL	2585	2456	1637	2116	2424	2158	4210	3013	3409	2718	2051	3054	2990	2375	2710
RPL10A	2373	2879	2408	2789	2858	2928	5176	3010	3671	2732	2358	3687	4062	2691	3339
HSPA5	2792	7375	4843	3002	4848	3172	16706	3007	4559	1739	4879	5192	2938	2795	1905
EEF1D	2151	2551	1979	2441	2341	1950	4449	3005	3139	2877	2028	3344	3240	2272	2112
ANXA4	3009	2556	2355	2219	2693	2172	4804	2995	3463	3227	2816	3340	2508	2750	3446
UBXN4	3150	3223	1849	2389	3050	2642	5047	2986	3853	2330	2709	3146	3014	2688	2898
UBA52	1547	2805	3390	4072	2377	4873	4347	2981	2160	2259	2257	6436	6593	3027	1849
CBX3	2142	2156	1868	1899	2279	2087	3722	2976	2482	2338	1821	2507	2054	1879	1691
MORF4L1	2671	2755	2008	2392	2771	2526	4993	2972	3379	2663	2443	3971	2666	2441	3030
ENTPD5	2652	2634	2048	2611	2950	2639	4459	2961	4065	2317	2554	2622	3178	2438	2252
PPDPF	1970	2176	2096	2567	2269	2126	4177	2961	3279	2520	1880	4138	3444	2588	2223
LOC515551	2441	1901	1351	2824	3311	2329	3238	2955	4401	2826	1805	3013	3240	2087	3362
ATF4	3958	3581	2175	2384	2507	2557	7903	2936	4155	2676	2782	3633	3249	2509	3232
MKNK2	2572	2468	2764	2409	2896	3374	5878	2922	3498	3574	2443	5530	4051	2995	2515
GAMT	1607	2402	3004	3602	2636	3225	4498	2912	2400	2064	2111	5045	4666	2992	2045
MGC148714	2357	2787	2086	2874	2088	2471	3914	2891	3818	2455	2326	2802	2829	2255	2438
FDX1	2634	2258	1934	2901	2568	2085	3838	2889	3823	2323	2151	2264	3091	2222	2378
SMIM14	3058	4320	1770	1763	2964	2447	5490	2880	3451	2071	2624	2583	3196	2491	4353
ZADH2	2427	2711	2339	2346	2133	2635	3937	2879	3901	2259	2310	3233	2637	2289	2045
ATP5MC3	1560	2300	1778	2562	2197	2440	3109	2875	3277	2008	2739	2497	2142	2212	2041
FADS6	2154	2577	2072	2283	2065	2558	4335	2868	3607	2759	1723	3422	3425	2364	2067
LOC112444473	2888	2639	1947	2589	2441	1996	4572	2852	3443	3011	2280	3182	3683	2244	3363
ECI1	1692	3003	2235	2673	2149	3107	3468	2848	3275	2406	1908	2713	4557	2237	2102
PURA	3204	1794	1413	2555	2217	1628	4103	2832	3048	2407	1737	2724	2869	1771	3010
C1QA	2332	2797	982	3109	2938	2897	3442	2791	2616	2036	1973	4952	4558	2620	2562
GPC3	1172	1716	180	1643	3512	225	1123	2780	3629	480	777	876	4736	1368	277
MLXIPL	2622	1920	1588	2737	2143	2319	4415	2777	3520	1993	1880	3258	2709	2581	2234
ASPH	1854	1716	1320	1617	1626	1590	3421	2771	2764	1785	2037	1659	3048	2326	2521
CLINT1	2608	2664	2076	1807	2387	2727	4177	2771	3741	2456	2422	2752	1972	2211	2535
SLC9C2	2109	74	1653	113	2109	100	3139	2769	3055	229	1655	2544	3751	204	113
CTSZ	2867	3698	1912	2492	2903	3432	4774	2753	4418	2662	1574	3581	1927	2787	2116
SQSTM1	2852	2224	1931	2034	2383	2798	3694	2746	2902	2678	1670	3014	2824	2359	2349
ATP5PF	2193	2483	1558	2301	2241	1853	3630	2745	3296	2032	2171	2308	2286	2285	2426
RBM25	2617	1871	1479	1991	1946	2253	3791	2743	4109	2257	2276	3362	1995	2440	2269
PROS1	2606	3531	1827	2642	3000	2940	4934	2735	3652	3020	2384	4579	4375	2913	3982
LOC514257	1405	2293	1495	2000	2454	2721	2276	2734	2726	2221	2272	2407	2670	2102	1669
LOC101902561	2139	2102	1448	1870	2119	1847	3527	2731	2688	2208	1475	2292	2362	1949	2470
SET	2290	2703	1936	1884	2526	2361	4146	2727	2925	2543	2144	3527	2763	2116	2146
NFIB	2612	2610	2132	1940	2205	2480	4657	2723	3693	2382	2413	3057	2357	2758	2502
LDHB	2068	2911	1698	3192	1904	3425	6088	2717	2051	2592	2917	4291	5117	2355	3009
SORD	2463	1721	1820	3000	1753	2183	3036	2711	3127	1652	2168	2329	2948	2078	2471
EEA1	2873	2364	1692	2194	1993	2133	4230	2708	3295	2925	1949	2965	2647	2191	2986
INTS7	1716	2386	1727	1976	2285	2541	2594	2708	3163	2024	1988	2071	2837	2271	1771
SQLE	2658	3231	2602	2764	4099	5086	3175	2707	4759	815	4037	3799	6766	3356	867
NFE2L1	2922	2851	2212	2391	2731	2747	4924	2703	2920	2866	2183	3493	3025	2511	2214
TGOLN2	2069	2320	1675	1692	1846	2146	3616	2695	3069	2072	1776	2394	2461	1988	2232
F11	2491	1900	1624	2000	2155	1850	3335	2682	3152	2306	1652	2691	2793	2126	2632
SLC35E2	2136	2593	1778	2439	2304	2361	3165	2681	3708	3033	1989	2199	3132	1968	2048
COX4I1	1619	2315	2108	2595	1967	3074	3365	2680	1942	2082	1885	3678	3749	2315	1727
LOC782061	1885	1328	1381	3215	2751	2906	2316	2672	4268	1680	1485	1718	3690	1925	2147
LRP1	2133	2944	1841	2039	2079	2670	4266	2670	2940	2238	2080	2849	3371	1987	2648
HSPB8	2983	1654	2025	1641	1652	1397	4692	2665	1816	2112	1388	2744	1237	1223	1202
EHHADH	7887	6726	5104	2770	7452	8621	2586	2662	9247	2193	6669	6542	2881	1912	1877
MYO1B	2370	3427	1901	2364	2436	2422	3585	2655	3273	2368	2188	2680	2227	2323	2726
HADHA	2362	2204	1591	1825	2216	2351	3659	2654	2424	1684	2389	2432	2756	1988	1918
LOC784007	2093	2255	1703	2038	2174	2242	3163	2647	3374	2034	1999	2563	3460	2317	2657
MTSS1	1723	2083	1078	1293	1392	1395	2016	2647	2118	2101	1853	1763	2259	1354	1891
BLVRB	1482	2269	1685	2780	2437	2511	3634	2646	3114	1394	2104	2555	2377	2290	1145
HDGF	1756	2469	1593	1811	2339	2643	3541	2645	2790	1840	1805	2740	2304	2186	1623
PDIA6	1238	2358	1330	2142	2208	2253	2598	2645	3214	1281	2123	2108	2376	2058	1597
SLC25A4	2414	2274	1387	1931	2105	2116	4518	2642	2966	2089	1814	1988	2084	1827	1870
LOC511161	1300	1301	1700	1198	1414	1922	1864	2639	1224	2499	1594	2083	2040	868	3203
CMBL	1393	2155	1440	1688	2023	2413	2691	2636	3254	1888	1724	1953	2648	1710	1853
DPP4	1429	639	404	1826	2160	682	3961	2631	2291	676	1384	916	2259	1401	1945
TMEM97	1578	2526	2547	2711	2695	3375	3056	2631	3717	2759	2625	3573	2759	2473	740
SUCLG1	1674	2233	1700	2421	1784	2285	3280	2629	2754	1992	1813	2418	2893	1957	1852
DCXR-2	1812	2766	1940	2313	2255	2301	2969	2628	3368	2280	2231	2251	2984	2405	2454
MSRA	1936	2185	2364	2594	1988	2196	3506	2627	2933	2582	2173	2736	2907	2407	2067
KEH36_t17	2517	2792	1762	2137	2270	1992	2352	2617	3682	1854	2024	2041	1600	2984	3001
GNAS	2618	2625	1461	2604	2335	2354	4629	2615	3751	2419	2459	2784	2617	2330	3027
HIBADH	2023	2064	1838	1911	1921	1607	2502	2602	3100	2444	1870	2271	1501	2024	1947
ECI2	1179	2050	1946	2350	2233	3002	3029	2595	2484	1605	1915	2240	3100	2293	1459
PICALM	2863	2354	1591	2193	2002	2140	3997	2594	3170	2380	2123	2536	2970	2317	2836
A1CF	1821	2401	1744	1743	2554	2528	2973	2587	2897	1893	2045	2545	2565	2054	2322
BZW1	2013	3226	1624	1691	2606	2768	3836	2587	3053	1860	2639	2712	2872	1899	2206
ENPP1	1788	2512	1681	1755	2048	2172	3331	2583	2569	1959	1886	3071	2183	2423	2084
RHOBTB3	2264	2142	2147	2070	2603	2545	3856	2580	3314	2583	2066	3415	2138	2248	2821
TMEM254	2736	2623	1736	1664	2089	1939	5020	2575	2420	2538	1897	3486	2267	2540	3244
MAN1A2	2390	2143	1579	2017	2512	2082	3983	2574	2999	1969	1800	2720	2808	2579	2951
RNF152	1912	1864	1795	2079	1970	2217	2964	2572	3032	2065	1741	2581	2183	2498	2193
LOC101906923	1800	2118	1577	1867	2277	2115	3644	2568	2845	2123	1516	2406	2915	2048	2679
RPL7	1980	2157	1165	2057	1945	1852	3354	2566	2778	2211	1649	2239	2325	2357	2117
UQCRQ	1786	2113	2130	2418	2087	2500	3230	2565	3626	1865	2466	2429	2597	2360	1510
UGDH	981	3596	1296	1505	2183	1939	3033	2562	2527	1350	2497	1717	1618	1716	1474
CTSB	2044	3266	1792	2508	2226	3056	4589	2553	2878	2618	2521	4439	3365	2713	2621
MDH2	1781	1939	1694	2120	2226	2282	2875	2552	3449	2120	1962	2558	2424	2277	2191
HMGCR	2428	3366	4209	2470	3833	6123	3614	2547	5622	1126	4550	5559	5796	3425	903
RPL36AL	3003	2656	1934	2151	2203	2035	3899	2544	3004	2595	2350	2754	3191	1756	3097
CYP4A11	2191	2660	2370	1896	2354	2735	6701	2543	2921	2372	2030	2632	3077	2952	2089
RPL29	1747	2098	1731	2233	2238	2690	3627	2543	2601	2043	1768	3820	3715	1925	2362
ADTRP	2977	2053	1947	2392	2358	2514	3896	2541	3565	2973	1723	2880	3358	2199	3169
RPL36A-2	2448	1849	1666	2182	2098	2064	3247	2535	2875	2229	1851	2634	3060	1750	2292
LOC615303	1209	3325	1262	1801	3247	1953	3489	2532	3097	1009	1811	1551	3035	2783	1401
CD14	1762	2423	1931	2066	2095	2001	4165	2530	2081	2217	1741	2859	1645	2056	1847
HSPA8	2662	3470	3651	2300	2782	3180	7000	2529	3240	2376	2907	4055	2725	2424	2088
RPL19	2042	2467	1974	2078	2263	2260	4426	2527	3194	2578	2132	2926	2898	2346	2525
IGFBP1	151	1375	198	4519	1279	3954	1886	2522	925	633	1314	343	1657	2298	6006
RBBP6	2951	1578	1560	2139	2004	2217	4680	2515	3058	1958	2179	3956	2733	2509	2588
EIF3J	2360	2482	1480	2168	1959	2041	4039	2514	2731	1791	2101	2515	2505	1988	2376
GKAP1	2272	2028	1503	1900	2289	2297	3390	2502	2729	2159	1792	2694	2450	1919	2266
ATP5PO	1928	1718	1370	2070	1994	1881	3028	2498	2975	1950	1970	2108	2105	1933	2249
LGALS3BP	1282	2361	1563	2316	1896	2375	3079	2493	1966	1394	2389	2377	3428	1623	1367
PNISR	3006	1682	1487	2293	2048	2105	3487	2493	4215	2736	1784	3550	2376	2676	2686
IK	2073	2379	1711	1654	1902	2059	4054	2491	2647	2302	1681	2796	2044	2059	2097
OSBPL1A	1943	2279	1801	1462	2041	1953	3649	2489	2408	2442	1491	2743	1854	1888	1937
AGMAT	2646	2337	1903	2367	2188	2143	3225	2487	3187	3103	2304	2543	2793	2097	2122
BRI3	3672	3096	2251	3019	3065	2641	5065	2485	2824	3899	2174	3830	3239	2298	2641
OTC	2342	2590	1945	2792	2311	2185	3218	2483	3094	3253	2506	3288	2947	2790	2279
SLC16A7	1550	2252	1368	2064	2485	1523	2655	2483	2879	1877	1890	1351	1103	2304	1680
ALAD	1947	2460	2449	2264	1942	2632	3790	2477	2671	2479	2394	3032	3047	2220	2251
STBD1	1885	2292	1440	1809	2239	2620	3029	2475	2426	1924	1705	2379	2678	2097	1730
LOC112441481	1963	2493	1883	2367	1177	2075	4300	2472	2967	2147	2110	2965	2614	2591	2263
CYP7A1	836	3784	1744	1882	3555	5688	4369	2466	5131	763	1689	2323	6085	1407	1257
SERPINA11	1319	1558	1754	1821	1948	2138	3140	2463	2566	1525	1368	2837	2192	2251	1945
MYLK	2416	2985	2509	2367	2490	2734	3689	2462	3687	3039	2683	3361	4000	2142	2838
PPM1K	2397	1464	2324	2249	2390	1900	2931	2458	3116	3549	1597	3881	2523	2815	2515
SEC11C	1940	2165	1413	2191	1675	1489	2936	2457	3076	1585	2092	1569	2562	1840	2108
LOC100336868	1481	3755	774	1514	1275	1164	3862	2445	2492	2481	1654	2518	3736	1728	2333
TPM3	2427	3170	1601	2170	2029	2615	4415	2444	3397	2334	2348	3503	2722	2397	2296
IFNGR2	1619	2266	1542	1730	2101	2270	4233	2441	3014	2210	1940	3508	2541	2343	1932
PROC	1572	2333	1831	2018	2291	2811	3820	2436	2516	2324	1702	3644	3792	2395	1999
ETFB	1226	1952	1504	2021	1997	2087	3178	2429	2148	1534	1456	2240	2452	1970	1398
ARPC1B	1709	1791	1433	1842	1775	1933	3006	2428	2680	1791	1874	1985	2051	1857	1767
MGAM	598	1832	661	1698	1080	1309	1449	2425	1831	822	1429	757	917	1086	1249
LOC787803	2084	1726	1334	1610	1866	1780	3180	2415	2626	1970	1293	2349	2365	1988	2351
LOC101902226	824	1388	1185	1222	1681	1184	1573	2411	2135	780	1837	1482	1671	1639	1602
PGM2	1907	2102	1347	1628	1939	1785	3931	2408	3139	2308	1682	2347	1821	2134	2261
FAM120A	2279	2220	1910	2033	2061	2034	3620	2404	2539	2171	2014	3032	2248	1780	2323
EIF1	2078	2353	1603	2202	1893	2043	3147	2394	2856	2417	1821	2741	2714	2028	2261
RBM39	2520	2035	1355	1658	1858	1864	3595	2392	2419	2513	1682	2872	2313	2124	2286
MTUS1	1911	2118	1440	1668	1558	1698	3684	2390	2570	2070	1816	2173	1651	2236	2063
TBL1X	1737	2540	1786	1955	2082	2347	3658	2389	2983	2911	1999	3236	2515	2806	2224
TRPM8	1394	1721	1385	2387	1639	1875	2416	2387	2573	2295	1890	3274	3770	1481	1724
MACF1	2209	1985	1904	1748	2117	2459	3229	2385	2741	2567	1887	3491	2531	2327	2041
CHIA	1331	2440	1213	2006	1605	2053	4419	2382	2316	4438	1670	3957	4378	2171	1931
NNT	2921	2709	1759	1942	2907	2067	4766	2382	3018	2950	1921	2856	2557	2205	3331
YY1	2811	2385	1894	2125	2204	2172	4689	2374	3031	2545	1974	3820	2270	2267	2133
POMP	2221	2216	1565	2175	2724	2461	3421	2369	3036	2156	1944	2576	2377	1778	1951
RWDD1	2123	2057	1512	1771	2051	1899	3575	2368	2679	1926	1913	2066	2247	1773	2432
FAM210B	3987	2215	3017	1973	2418	1647	5382	2367	3891	3623	1213	4121	2293	2143	4616
TBCA	1865	2061	1558	2092	1926	2423	3194	2360	2804	2183	1789	2726	2450	2107	1938
ITPR2	1891	1304	1315	1300	1834	2127	2499	2358	2926	1646	1986	2150	1991	1888	1723
ANP32B	2364	2417	1957	1808	2417	2014	4477	2354	3210	2606	1670	3044	2913	2102	3112
ATP5MF	1269	2098	1768	2088	2047	2374	2823	2353	2742	1849	1645	2139	2813	1947	1744
RXRA	1641	1769	1942	1714	1575	1891	3207	2346	2327	1779	1524	2319	2338	1950	2205
LOC101905686	1884	1761	1270	1617	1938	1864	3103	2343	2866	1720	1238	2386	2341	1719	1621
SLTM	1885	2090	1186	1747	1391	1639	3078	2342	2980	1586	1928	2151	1805	1919	1891
PECR	1986	1751	1407	1660	2114	2115	3643	2339	2766	1593	1834	2012	1780	1955	2423
RPS16	1734	2416	1915	2317	2061	2848	3508	2335	2293	2100	1637	3247	4245	2061	2015
ENO1	1261	2108	1715	1991	1886	2541	2543	2331	2328	1609	1947	2344	2070	2338	1222
FBXO9	1500	2395	1353	2052	1711	2018	2683	2329	2821	2077	1942	2260	2323	2351	1693
LOC100298868	2153	740	1335	2000	1626	1843	3229	2328	3631	2400	2258	3195	2286	2929	451
F10	1813	2047	2234	2791	2424	2782	3128	2323	2169	2462	1728	3262	3524	2213	2085
CEBPZ	2112	1683	1311	1659	1687	1387	3455	2315	2813	2058	1358	2061	1993	1511	2574
AFM	1868	2425	2001	1930	2109	2221	3067	2314	2876	2450	2184	2361	2666	2173	2116
HADH	1986	1844	1644	2019	1916	1967	2855	2314	3020	2131	2188	2635	2712	2225	2183
NCOR1	2344	2251	1450	2086	1938	2089	4536	2314	3638	2104	1938	3364	2555	2565	2314
EPB41L1	2361	2339	1675	2028	2004	2114	3277	2313	2252	2539	1901	3265	2399	1936	2332
LEAP2	1783	2692	1956	2427	2182	2234	3583	2310	3853	2207	2468	2600	3779	1932	2038
LAP3	1890	1840	1396	1877	1811	2289	2993	2304	3312	1638	1748	2389	2236	2254	1277
CPT1A	2527	2303	1594	2562	2384	2507	4266	2303	3203	2955	1638	3080	3636	2472	3006
PIK3R1	2773	3363	2131	1726	1869	1454	5726	2303	2110	2038	1865	3629	2264	1829	1680
UROC1	1970	2131	1859	1508	1830	2404	2764	2303	3101	1823	1937	2459	2498	1987	2006
GSTT2	1827	1228	1975	2572	1660	1418	1721	2301	2264	2044	1627	2142	2595	2133	1644
MTCH2	1465	2397	1406	1765	2159	2244	3202	2291	3027	1836	1888	2304	2421	1391	1558
LOC785386	1195	1892	1246	1598	1818	2125	2599	2285	2063	1733	1408	2354	1889	1846	1392
LAPTM4A	2045	1966	1556	2059	2026	2019	3439	2283	2531	1942	1781	2348	2490	1687	2350
MYL12A	2016	1976	1419	2520	2153	2368	3171	2283	2898	1902	1815	2866	2258	2044	1852
PSMC1	1658	1882	1529	1643	2106	2515	2982	2279	2562	1917	1341	2126	1994	1614	1463
BAZ2B	2011	1844	1131	2103	1826	1847	2175	2278	3181	2386	1784	2288	2372	2130	2752
GALM	2512	3372	2508	3226	2950	1912	2945	2276	4468	2662	2226	2098	3002	2039	3039
CTSV	3699	2902	3107	2880	2798	2599	4516	2272	4186	3526	2216	4820	2776	3334	4553
LOC781004	2458	4231	1301	3329	1587	1746	4933	2266	2341	2353	2013	2680	4121	2268	3381
KEH36_t04	1822	2153	1487	1743	1901	1777	1810	2262	3166	1552	1490	2017	1286	2328	2211
TTPA	1764	1425	1212	1418	1722	1536	2763	2248	1961	2012	1110	2292	1721	1680	2403
GHITM	2369	2308	2187	2150	2014	2008	3481	2246	3875	1979	2165	2207	2284	2260	2196
HNRNPD	1771	1970	1397	1693	1786	1983	3420	2246	2939	2160	1858	2789	1880	1939	1865
CRYZ	2045	2327	1838	1690	2047	1853	3259	2245	3232	1998	2166	2279	2368	1997	2005
RAB14	1537	1903	1389	1568	1491	1862	2319	2242	2247	1438	1640	2036	2460	1442	1583
SLC41A2	1696	2125	1699	2133	2340	2232	2795	2242	2703	1897	2155	2722	2340	2149	2221
ITIH3	3108	5346	2005	4287	4988	3893	8257	2240	3660	3002	5335	8521	7879	3806	1612
ZKSCAN1	1641	1624	1231	1861	1538	1791	2469	2239	2522	1882	1213	2060	2904	1660	1683
HNRNPF	2530	2024	1445	2197	2139	2250	4219	2235	3497	2094	1805	3415	2511	2068	2652
LONP2	1903	2231	1562	1748	2234	1797	2785	2234	3063	2256	1865	1919	2051	1914	2132
LOC100297676	1642	2489	1261	2055	2615	3156	3307	2231	3393	1731	2126	3048	4266	1993	2780
SLC25A6	1777	2093	1946	1885	2136	1922	3611	2220	2300	3334	1557	4037	2878	1996	1796
HECTD1	2029	2359	1450	1942	2106	1969	3293	2217	3041	2067	1990	2649	2747	1853	2477
LOC784417	987	2244	1702	3653	2013	3996	2570	2212	1455	1006	1754	3503	4969	2044	1282
CLIP1	1948	1838	1293	1636	1582	1377	3132	2211	2686	1958	1141	2244	1444	1671	1469
EIF2S2	2012	2357	1446	1726	1844	1699	3667	2209	2235	1887	1474	2439	2350	1586	1747
ZBTB7A	2712	1880	2083	1639	1629	1472	5261	2203	2636	2438	1361	3817	1894	1949	1928
COX7C	1681	1918	1473	1958	1621	1744	2599	2198	2834	1546	1975	1758	2289	1854	1916
ACSL1	2194	5867	2567	3012	4116	3569	10023	2195	4551	2693	3689	3055	3766	2666	3357
GRTP1	763	2749	1069	2145	1438	2147	4153	2193	5063	1135	567	3810	2143	1490	1708
PRPF40A	2325	2142	1666	1630	1875	1750	3967	2191	2585	2096	1843	2340	1863	1740	2281
DYNC1I2	1930	1994	1437	2006	2032	2308	3129	2185	2306	2090	1768	2548	2700	1842	1896
PSAT1	1269	2160	1874	2380	1818	2322	1998	2170	2766	2225	2355	1945	3308	1640	1198
THOC2	2420	1796	1500	1919	1745	1743	3243	2166	2947	2152	1703	2434	1872	2051	2166
CTSD	1862	1764	1147	1426	1767	2257	2817	2162	2430	2259	1332	2739	2446	1740	2112
NIPSNAP1	1358	1819	1594	1809	1443	2005	2263	2155	2100	1606	1386	1884	2046	1629	1645
PCK2	1297	2019	1880	1481	1285	1571	1995	2152	2092	1674	1889	1566	2983	1375	893
LOC107131323	1435	2376	1560	1429	1653	3054	3324	2147	3435	2441	1327	3038	3574	2466	1913
VNN1	3924	1746	1670	2319	2622	1652	4279	2143	2543	2616	281	2751	716	3117	3237
ZC3HAV1	1676	2165	1658	1345	1994	1869	2651	2136	2279	1474	1611	2712	2198	1786	1662
ApoN	1691	2036	1700	2109	1919	2229	3509	2133	2507	2136	1826	2368	2748	2106	1538
LOC783838	2019	1854	1421	1735	1795	1574	3152	2132	2599	2174	1648	2444	2677	1678	2426
VDAC1	1505	1753	1283	1552	1959	1721	2602	2130	2369	1720	1477	2065	1888	1802	1486
COL4A3BP	2291	2568	1553	1759	1997	2119	3795	2125	2912	2524	1911	3011	2616	1953	2360
MAN1A1	2092	1917	1245	1344	1864	1951	3276	2122	2073	2058	1349	2624	2178	2101	2071
RNF128	2095	1710	1310	1752	1954	1421	3161	2117	2648	1741	1693	2227	1988	1889	2456
CD302	2318	2089	1604	2116	1917	1874	3556	2111	2663	2527	1609	2545	2379	1913	2940
PSMD11	1912	2177	1694	2136	1994	2208	3444	2110	3133	1839	1788	2757	2237	1785	1468
CFD	1572	2084	1224	2019	2533	2408	3293	2108	2661	2188	1323	4551	2257	2113	1796
LOC112442408	1142	2110	1880	905	2135	2559	3809	2106	1907	2006	1572	2644	1317	1979	1747
NSA2	2125	1978	1413	1806	2046	1859	3983	2103	2709	2565	1266	2933	2545	1694	1972
METAP2	1928	1842	1265	1683	1788	1892	2925	2099	2370	1630	1415	2520	2147	1791	1874
KEH36_p05	2130	3037	1830	1755	1629	2109	1413	2092	2924	1799	2026	1761	1430	2019	1826
CTSS	1871	1971	819	1904	2334	2447	2687	2086	2209	1967	1663	4080	2525	1938	1734
TCN2	1303	2027	1804	1901	1956	2451	3176	2082	2742	2371	1639	2870	2297	2083	1803
PHF3	1916	1668	1336	1622	1842	1689	2952	2081	2627	1999	1530	2751	1950	1897	2103
RCN1	1961	2688	1843	2030	2975	2855	4725	2081	3597	2624	2292	4217	3868	2771	2808
RORA	1105	1388	1062	1376	1575	1478	2198	2078	2518	1382	974	1907	1694	1613	1431
TXNDC17	2043	2292	1449	1681	2050	1682	3149	2075	2095	2069	1418	1846	1501	1681	2149
AOC1	2132	2609	1531	1649	1377	1737	2118	2071	1825	2650	1738	2010	2229	1440	2759
PCDH19	1791	1270	1544	1811	1414	1307	2907	2071	2597	2490	1290	2509	2595	1955	2408
HNRNPM	1722	2404	1481	1418	1570	2165	2962	2070	2839	1886	1548	2439	1987	1731	1638
PTGR1	2215	1393	1279	1924	2306	1793	3249	2068	2735	1721	1582	1960	2166	1735	2731
PDK4	734	743	924	1372	811	1207	2339	2066	1426	1106	1020	860	1094	1693	1586
FAM149A	1816	1825	1695	1696	1527	1792	2960	2065	2549	2156	2177	2183	2186	1667	1772
FBP2	2155	1414	210	509	296	471	1213	2062	1473	32	542	548	288	546	605
GDI2	1901	2025	1430	1751	1958	2010	3221	2060	2544	2131	1691	2855	2382	1742	1855
FAM32A	1280	1414	1090	1532	1397	1889	2034	2055	2277	1748	1614	2355	1831	1388	1354
DPYD	1817	2241	1583	1747	1791	1636	3293	2054	2771	2496	1483	3093	1988	2340	2354
FMO5	1610	2053	1555	1596	1871	1947	3150	2054	3008	2126	1969	1958	2137	354	2130
MGC127055	1496	1047	1433	1431	938	1606	2113	2052	1650	1237	1149	1965	2022	1474	1274
PPP1R3C	3187	2755	2395	1417	1444	1107	6440	2043	2927	2540	1632	4615	1622	1136	623
CGNL1	2014	2010	1596	1962	1770	2193	3446	2040	1932	2434	1677	3482	2405	2518	2005
TARS	1518	1919	1204	1430	2200	1865	3249	2040	2592	1342	1711	1796	2013	1673	1500
LPIN2	1296	1604	1299	1251	1658	1977	2453	2038	2153	1527	1631	1973	2048	1653	1457
PSMB1	1929	1837	1509	2117	1923	2071	2566	2034	2486	1745	1693	2180	2056	1810	1486
SEC63	2069	1953	1319	1586	1828	1693	3293	2034	2731	1930	1708	2107	2099	1565	2062
APLP2	1947	1764	1432	1389	1774	1689	2842	2024	2305	2370	1514	2730	2256	1744	1863
HACD3	1770	2171	1330	1669	1600	1815	2862	2021	2377	1988	1675	2015	1748	1621	1737
SEM1	1431	1870	1286	1422	1768	1903	2361	2014	2147	1457	1517	1827	1605	1498	1435
IL6R	1834	1675	1387	1495	1739	1610	2901	2012	2422	2265	1246	2532	2064	1761	1917
ACTG1	1623	2516	1622	1305	1875	1830	2424	2011	2614	1754	2444	1772	1548	1425	1480
ECHDC3	1591	1747	1458	1935	1663	1545	2381	2011	2393	2000	1558	2460	2271	1747	1549
SORL1	1300	1855	1351	1322	1778	1958	2157	2011	2366	1839	1691	1802	2909	1685	1782
IDNK	1517	1424	990	1039	631	1023	1559	2007	2040	934	1211	1154	1893	973	1274
LOC786614	1286	1559	1205	1748	1662	1863	2270	2005	1995	1283	1390	1740	1607	1538	1143
ABHD14B	901	1511	1635	1779	1314	1369	1948	2000	1338	1267	1038	2055	1983	1512	1135
DCN	1855	1566	1655	1933	1883	1694	2195	2000	2304	2021	1624	2579	1750	1481	1774
LGMN	1725	2622	1759	2422	2595	3169	3856	1996	2465	3413	2874	2522	2430	2236	1849
TBX3	1788	1050	772	1347	1380	1380	2138	1990	1810	1140	1393	1435	1484	1154	1836
ANK3	1144	3063	1656	1365	1953	2187	2997	1989	2294	1431	1690	2306	1498	1729	1386
HACL1	1235	1898	1282	1636	1912	2425	2638	1987	2314	1263	1964	1380	2365	1442	1561
SDHC	1477	1613	1418	1951	1420	1817	2180	1986	2869	2101	1570	1774	1904	1421	1715
PPP1R3B	5178	1927	2731	1314	1234	1061	7357	1984	2998	2264	2053	6363	2348	1207	1045
ATXN7L3B	1530	2185	1358	1681	1751	1810	2798	1983	2130	1650	1593	2508	2084	1730	1362
SNX2	1649	1408	990	1471	1779	1893	2480	1983	2174	1887	1234	1962	1564	1607	1682
THRAP3	1859	2332	1355	1584	1642	1601	2616	1979	2864	1991	1608	2185	2153	1840	1753
H3F3B	1914	1376	1144	1274	1436	1115	2346	1978	2035	1751	1310	1673	1764	1300	1795
ALDH5A1	1402	1408	1218	1224	1211	1201	2121	1977	2070	1786	1301	1372	1641	1291	1339
C2	1752	2176	1505	1892	1687	2353	4114	1975	1683	1635	1426	3028	3187	1748	2188
EIF4G2	1823	2123	1470	1718	1698	1927	3329	1974	2289	1847	1666	2637	2208	1732	2194
PSMB10	473	2014	1617	1802	1996	2317	3097	1972	2211	1929	1390	2686	2821	1615	1851
COX6A1	1468	1738	1287	1706	1326	1806	2020	1970	2120	1675	1545	1727	1996	1664	1344
DAAM1	1421	2336	1578	1796	1784	1992	2435	1970	2841	1597	2156	2550	3029	1533	1835
NCOA4	1555	1608	1310	1206	1334	1744	2391	1970	2228	2009	1330	1930	2509	1398	1799
PHLDB2	1899	2015	1297	1860	2552	2356	2321	1970	2594	1983	2257	2817	2311	2260	1561
RPL39	2127	1799	1334	1709	1947	1677	3635	1965	2348	1979	1594	2113	2008	1749	2555
LGI4	955	1443	1398	1129	1452	1426	1915	1959	1642	1469	1336	1649	1831	1302	1019
TDH	1493	1040	1591	1699	1362	2206	2863	1959	2161	1540	1575	1832	3092	1676	2055
EEF1G	1111	1605	1371	1713	1688	1983	2427	1958	1911	1832	1354	2400	2017	1539	1278
MBNL1	2177	1564	1100	1505	1810	1481	2965	1958	3036	1835	1638	2451	1651	1701	1994
SMC3	2148	1683	1174	1475	1690	1533	3004	1957	2546	1999	1414	1999	1600	1568	2026
ZC3H11A	1960	1730	1501	1538	1577	1845	2951	1955	2229	2003	1566	2766	1868	1898	1974
HINT2	1082	1720	1471	1664	1555	1756	2229	1950	1815	1594	1376	2263	1953	1754	1168
IGFBP3	1079	1566	1422	2260	1918	2759	1924	1949	2025	1842	1507	2451	3305	1896	2044
RNF10	1475	1725	1575	1829	1592	2055	2713	1948	2334	1714	1600	2217	1963	1483	1182
GSTM3	1642	2978	2377	2642	3151	4175	4683	1947	2977	2352	1760	4013	3839	2737	1734
SF3B1	1710	1742	1421	1580	1703	1708	2646	1946	2717	1834	1507	2649	1798	1752	1790
IL6ST	1689	2410	1396	1516	2009	1855	3645	1944	2587	1967	1785	2627	1923	1845	2172
PAPOLA	1577	1568	1475	1341	1716	1953	3410	1942	2138	1540	1506	2860	1473	1703	1554
CELF1	2192	2052	1692	1853	1993	2201	3416	1939	2789	1971	1798	3546	2459	2000	1839
NKTR	2505	1699	1744	1431	1534	1939	5241	1939	3115	2037	1735	3788	1619	2185	2051
ACAD10	2046	1271	1353	1451	1364	1380	3558	1938	2560	1642	1269	2165	1150	1807	1730
ATP5F1E	1570	1765	1451	1679	1523	1633	2693	1934	2371	1594	1710	1823	2205	1609	1785
BCLAF1	1757	1688	1120	1374	1663	1364	2123	1934	2289	1708	1388	2026	2022	1379	1584
MFSD1	1216	1911	1320	1797	1765	1935	1956	1933	2284	1722	1526	1820	2788	1638	1448
ANKRD11	2471	1446	1521	1483	1607	1793	3488	1930	2329	2000	1668	3382	1948	1952	1918
HMGN1	1709	1948	1355	1644	1786	1651	2770	1929	2313	1368	1360	2167	2159	1868	1524
MORF4L2	1877	2195	1227	1504	1720	1514	3628	1929	2357	1492	1564	2309	2266	1466	1998
RAB2A	2070	1767	1329	1445	1575	1553	3345	1926	2151	1516	1367	1869	2012	1396	1759
NFKBIA	1287	1630	1029	1339	1423	1556	2030	1924	1424	1537	1688	1911	2100	1719	1845
ACAD8	2212	1233	2058	1917	1339	1368	2682	1921	3117	2349	1631	2170	1473	1838	2207
LOC788801	1603	2376	1654	2315	1909	2106	3562	1920	2374	1459	1782	2808	2861	2645	1598
SSB	2219	2022	1391	1579	1840	1593	3429	1920	2579	1839	1776	2116	2043	1657	2209
IRF2BP2	1588	1339	1303	1332	1792	1386	2588	1916	2376	1972	1078	2458	1659	1817	1773
HSPA9	1687	1771	1284	1613	1520	1651	2207	1915	2691	1531	1633	1355	1711	1573	1446
XDH	2731	2541	1068	1557	1803	2097	5660	1914	3114	2836	1439	3946	1535	2212	3971
ARPC2	1240	1701	1132	1325	1700	2117	2788	1913	2016	1775	1799	2581	1688	1692	1399
CYP4V2	904	3311	1150	1246	929	3112	1691	1913	4338	3822	1136	1655	1209	1297	1201
LOC101905630	1422	1017	597	344	238	1239	867	1909	2236	2052	547	285	2810	184	1740
PPIA	1411	1721	1340	1884	1717	2041	2442	1909	1984	1305	1619	1907	1597	1623	1195
RPL17	1841	1692	1265	1875	1675	1436	3492	1909	2531	1791	1310	2512	2293	1606	2248
SLC29A1	1787	1479	1610	2260	1568	2243	3493	1909	2218	1937	1107	3669	2180	1935	1643
SLC6A11	2178	1450	1679	1925	1613	1586	3447	1909	1960	2177	1316	2335	1980	1390	2376
EVI5	1062	1508	766	1451	1401	1197	1556	1904	2274	1585	1381	1364	1813	1454	1699
SLC7A2	570	1107	912	1194	1007	1131	1002	1902	1516	1507	938	1381	2222	1113	1461
PSMD3	1531	1820	1179	1746	0	2185	0	1901	2036	1501	1606	1856	1614	1456	1046
TALDO1	1497	1381	814	1354	1449	1161	2604	1901	2109	1541	939	1651	1672	1261	1726
DIO1	1191	1250	1552	1816	1405	1342	2149	1899	1913	1503	1541	1302	2156	1503	884
RCL1	1249	1607	1324	1543	1445	1777	2015	1895	2279	1672	1234	1743	2193	1419	1422
SLC40A1	1617	1825	947	1509	1456	1610	2597	1891	2193	1818	1316	2159	1785	1550	1375
KYAT1	961	1080	1167	958	2014	3944	3282	1889	1011	1024	929	965	3368	1619	884
LOC616200	1435	1800	1492	1249	1645	1713	2776	1885	1946	1549	1236	1931	1881	1835	1426
CYP2D14	1316	1162	1206	1464	1138	1230	2098	1882	1767	1426	1037	2014	1498	1640	1192
MPC2	1664	1646	1188	1558	1829	1748	2094	1882	2303	1271	1662	1486	1990	1588	1635
PUM1	1849	2088	1536	1351	1594	1918	3169	1881	2463	1596	1634	3142	1708	1743	1400
SMC6	1777	1751	1002	1552	1555	1987	3101	1881	2328	1545	1798	2156	1731	1475	1568
KTN1	1831	1729	1032	1386	1601	1412	2764	1879	2267	1710	1401	2295	1723	1638	1528
OCIAD1	1778	1492	1272	1533	1495	1453	2622	1879	2274	1691	1336	2193	1686	1599	1572
COBLL1	1859	2699	1589	1775	2039	2072	2804	1875	2862	1996	1918	1906	2651	1506	2270
MST1	808	1965	1598	1885	1397	2163	2839	1875	1639	1693	1263	2746	3084	2079	1956
PRPF4B	1785	1454	1044	1494	1600	1613	3322	1873	2329	1849	1359	2781	1780	1684	1945
C29H11orf54	1411	1238	1504	1512	1765	1787	1856	1871	2160	1442	1149	1346	1413	1443	1447
FKBP2	1472	1674	913	1815	1484	1521	1916	1871	2162	1596	1304	1608	2044	1227	1360
PARK7	1054	1781	1124	1687	1375	1850	2122	1867	2257	1146	1541	1642	1832	1252	927
RPS15	817	2000	1864	1941	1795	2824	2953	1866	1330	1360	1329	3448	2966	1875	1102
ID2	3034	1837	1324	1756	2343	2508	4092	1857	2462	3162	1829	3931	3107	1729	2003
CPED1	2384	1923	1238	1832	2811	3475	3967	1845	3478	2451	1774	2961	2658	2017	1825
SNX9	1253	1574	1744	1487	2163	1945	3666	1843	2608	1912	1321	2686	2245	1695	1352
PLCB1	1472	1338	949	1551	1617	1911	2186	1841	2456	1536	1342	1936	1606	1600	1521
AK2	1059	2157	1224	1382	1513	1785	2379	1840	1976	1138	2048	1476	2002	1312	1112
IL1R1	1789	2394	1254	1426	1849	1742	3828	1836	2358	1895	1254	2078	2305	2314	3241
LOC104974460	1272	2106	1418	1523	1243	1838	445	1835	2509	1576	1883	1455	2324	1222	1457
ENOSF1	1586	1354	1436	1208	1260	1206	2365	1834	1592	1722	990	1552	1449	1126	1670
HNF4A	1351	1954	1659	1581	1535	1981	2822	1833	1831	1833	1674	2360	1995	1880	1172
GNG5	2722	2067	1759	2252	2440	2213	4951	1828	3342	2112	1712	2457	3118	2728	2514
INSIG1	1249	594	1577	1090	1917	1678	1445	1824	2121	936	1363	2659	1269	2477	1608
NIPBL	1862	1489	1106	1458	1578	1644	2706	1824	2386	1722	1422	2822	1769	1608	1704
ANGPTL8	3196	1395	1909	1938	2111	1842	5656	1823	4367	2425	1644	5124	1856	1437	851
FOXRED1	873	1256	1403	1994	1113	2002	1531	1821	1714	1407	1041	1729	2260	1489	997
LOC518623	992	1780	1158	1750	2241	1374	1711	1818	3226	1508	1332	1369	2021	1585	980
SMC1A	1710	1992	1110	1512	1565	1217	2715	1813	2332	1457	1382	2371	1710	1352	1674
TRIP12	1529	1798	1152	1286	1540	1749	2467	1808	2010	1516	1441	1973	1869	1645	1497
ARGLU1	1990	1383	1300	1460	1580	1509	3303	1807	2829	1717	1391	2373	1544	1747	1595
PCCB	1285	1301	1079	1432	1229	1262	2221	1806	1941	1513	1277	1577	1514	1469	1355
SCAF11	1724	1866	1157	1357	1542	1541	2874	1805	2295	1732	1413	2174	1843	1549	1981
NET1	2036	1872	1469	1420	1638	1293	3299	1801	2160	1908	1545	1976	2168	1484	2081
PGLYRP2	980	733	738	1239	1204	1332	1825	1800	1727	1461	1165	1386	2123	1231	1425
PTPN11	1587	1792	1142	1516	1780	1754	2871	1796	2063	1461	1704	2223	1780	1640	1461
PTPRF	1175	1953	1135	1514	1529	2039	2677	1796	1826	1574	1725	2070	1844	1541	1239
NECTIN3	1680	1790	1242	1477	1773	1689	2715	1793	2142	1767	1562	2703	1758	1652	1485
ARID4B	1961	1308	927	1664	1498	1531	2406	1790	2729	2030	1513	2071	1872	1612	1981
LOC101906837	2029	1803	1467	1455	1576	1102	2847	1790	2521	2146	1383	1381	1909	1099	2069
DYNLL2	1295	2029	1757	2101	1889	2641	3605	1782	1862	1633	1608	3244	2827	1839	1229
LOC100336381	1513	1384	1152	1329	1654	1369	2491	1775	2025	1747	1145	2291	2148	1446	1937
PARD3	1608	1492	1286	1391	1514	1564	3369	1775	2012	1908	1219	2328	2270	1530	1413
PPA1	1242	1534	1026	1467	1452	1347	2060	1771	2105	881	1280	1241	1849	1400	1136
ERP29	1493	1807	1268	1370	1549	1604	2738	1769	2560	1901	1392	1810	2236	1624	1991
MLF2	1079	1797	1194	1772	1397	2022	2067	1766	1891	882	1577	1441	2203	1059	1128
LRRFIP1	1726	1421	1163	1045	1259	1781	2695	1762	2212	1664	1237	2498	1826	1633	1429
TMEM59	2045	1543	1435	1588	1797	1359	2699	1758	2177	1968	1524	2055	2190	1548	2075
MRFAP1L1	1908	1891	1287	1533	1545	1668	2390	1756	2350	1478	1447	1813	1642	1317	1558
TCEAL4	1515	1378	912	1361	1467	1489	2660	1756	2294	1604	1396	1652	1673	1562	1791
PSMA6	1425	1792	1231	1392	1643	2026	2493	1750	2081	1381	1464	1890	1810	1419	1402
SEC61B	1055	1650	1211	1477	1543	1456	2400	1746	1923	1009	1522	1968	1885	1698	1412
LOC618220	1265	1390	1032	1205	1389	1389	2413	1745	2064	1441	1084	1877	1877	1433	1526
EPM2AIP1	2318	1361	1223	1036	1383	1294	2643	1744	2693	1656	1241	2386	1938	1572	1505
MAPK6	1414	2301	1310	1243	1590	1793	2611	1744	2071	1248	1173	1789	2542	1395	1090
MATR3	1519	1799	1246	1469	1594	1363	2611	1743	2292	1555	1481	2031	1662	1474	1736
UPP2	1281	2060	1098	1989	1233	1431	1518	1733	2339	3026	1388	2569	2069	1669	2142
UBE2D3	1480	1635	1209	1554	1605	1467	2951	1732	2100	1468	1595	1889	1648	1414	1793
TBL1XR1	1692	1624	1335	1315	1578	1368	2393	1724	1841	1401	1432	1756	1594	1314	1557
CYP27A1	1325	1960	1753	1969	1745	2594	2879	1723	1496	1702	1388	2547	3141	1991	1311
STT3A	1250	1468	1019	1310	1298	1247	2096	1722	2045	1300	1166	1517	1871	1548	1274
C8G	1226	1336	1228	1724	1497	1683	2634	1721	1579	1478	1030	1850	2168	1818	1890
TXNL1	1597	1551	1083	1308	1267	1581	2638	1719	2369	1290	1609	1502	1582	1415	1400
ATP5PB	1239	1203	1207	1181	1407	1074	2476	1717	1951	1477	1234	1390	1336	1374	1784
NACA	2040	1676	1110	1419	1440	1198	2789	1717	2193	1776	1438	1919	2186	1320	2179
ASCL1	618	1330	503	927	1062	1022	1115	1714	1191	980	461	862	1092	1383	700
QSOX1	957	1742	1039	1237	1405	1580	2456	1707	1731	1883	1357	1669	2386	1260	1246
VKORC1	855	1920	1416	1601	1699	2425	2520	1705	1748	1612	1419	2530	2638	1799	1639
CMTM6	1523	1315	980	1562	1290	1701	2364	1704	2083	1553	1054	1997	1980	1305	1706
LPP	1529	1506	1234	1453	1494	1384	2330	1703	2027	1678	1376	2241	1817	1551	1813
SNX10	1336	2004	1233	1276	1395	1428	2442	1698	1398	1150	1154	2356	1074	1370	1160
LOC789569	1899	1968	1747	2284	3108	3876	4812	1697	2823	2046	1996	3545	5374	1947	2774
ARPC3	1360	0	0	0	1492	1724	2551	1690	0	1435	0	1943	0	0	0
PSMB7	1298	1504	1060	1727	1757	2038	2179	1689	1988	1157	1417	1627	1950	1377	987
TRAM1	1324	1894	1190	1367	1836	1768	2255	1689	1778	1276	1769	2297	2146	1634	1564
GOT1	465	786	1114	944	556	735	1004	1687	975	875	983	792	911	941	794
RTRAF	1858	1953	1271	1428	1696	1423	3772	1687	2863	2288	1567	2057	2026	1351	2379
ADH5	1397	1614	1147	1279	1490	1744	2231	1685	1969	1396	1524	1375	1803	1550	1519
UACA	2410	1496	1509	1695	1534	1325	3767	1685	2245	2532	1189	2625	2111	1531	2156
ZBTB16	712	688	338	1197	1750	1210	682	1685	1857	943	416	1260	1003	976	1575
SNRPD3	1698	1730	1090	1351	906	1135	1895	1676	1907	1316	1135	1641	1871	991	1057
SSR3	1267	1365	725	1198	1251	1156	1873	1673	1808	1082	1202	1295	1555	1353	1277
PLPP3	733	1086	582	1665	1539	1686	1393	1668	1845	1235	949	1566	1625	1287	1162
PDAP1	1269	1398	1108	1068	1464	1306	2475	1665	1680	1320	1110	1821	1287	1328	1542
LOC785216	1342	1258	1249	1829	1363	1640	1853	1663	2040	1640	1321	1440	2143	1278	1376
ACSS3	1646	2014	1471	1604	1473	1283	3100	1656	2370	2024	1494	1904	1446	1739	2524
ZFP91	1954	1684	1211	1550	1535	1657	3353	1655	2368	1897	1458	2178	1748	1692	1695
PCM1	1610	1637	1170	1102	1603	1582	2562	1654	2081	1820	1249	2043	1684	1666	1586
APOC3	764	1434	2393	2316	1362	2009	2198	1653	909	871	1021	2567	3644	2099	801
MTCH1	1350	1597	1377	1640	1594	1452	2263	1653	1935	1767	1500	1881	2435	1525	1564
TKFC	998	1240	1120	1780	1449	1648	1822	1653	2244	1284	1401	1703	1568	1648	1079
TLK1	1438	1419	1137	1558	1362	1599	2658	1652	2140	1831	1016	2199	2108	1388	1773
PRKAR2A	1444	1981	1265	1210	1486	1493	2842	1651	2213	1410	1080	2209	1534	1417	1159
EIF3CL	1216	1695	1069	1292	1394	1522	2358	1650	1716	1721	1270	1769	1736	1288	1104
ZNF704	1139	1322	1096	1312	1137	1299	1767	1648	1779	1568	1274	2233	1513	1480	1178
FERMT2	1503	1613	1296	1535	1487	1287	2735	1646	1825	1991	1299	2102	1730	1338	1406
MYO6	1431	1696	820	1186	1304	1618	1934	1646	2530	1618	1205	2174	1673	1776	1654
SREK1	1887	1336	1007	1473	1796	1554	2812	1646	2596	2006	1294	1775	1619	1417	1921
ATP5F1C	1332	1507	822	1091	1652	923	2109	1641	1873	1207	1270	1327	1310	1234	1054
MGST2	1121	1679	1344	1288	1407	1666	2647	1641	1951	1359	1478	1902	1834	1357	1360
RSRC2	1767	1165	986	1261	1263	1250	2436	1639	1904	1479	1156	1753	1617	1264	1528
STAP2	1026	1450	1051	1430	1334	1729	2031	1632	1798	1495	1146	1866	1883	1561	1167
SMIM10L1	1798	1769	1212	1436	1495	1591	2976	1630	2785	1730	1606	1626	1483	1405	2322
CLTA	1275	1666	1147	1164	1307	1476	2259	1629	1899	1537	1083	1933	1545	1235	1405
TMCO1	1128	1379	1066	1350	1468	1772	1854	1629	1659	1123	1223	1768	1930	1219	1126
C2H2orf72	1673	1599	1264	1177	1280	1246	2221	1628	2122	1431	1223	1645	1486	1453	1583
YTHDC1	1466	1331	1065	1022	1140	1239	1567	1627	1726	1412	1092	1724	1449	1529	1381
SNX25	1730	1266	1043	1093	1294	1319	2260	1626	1654	1861	1124	1272	1321	984	1044
IDI1	1589	2276	1461	1465	2114	2353	1703	1621	2715	1029	2061	1554	3003	1689	917
NDUFS2	961	1508	1151	1550	1550	1632	2219	1620	1340	1285	1290	1958	2098	1595	1105
MARCH6'	1578	1618	978	1141	1369	1402	2620	1619	2029	1355	1215	1426	1485	1422	1651
CLUH	1667	1766	1067	1501	1697	1693	2568	1618	2026	1358	1378	2195	2264	1612	1614
ACADVL	1097	1714	1431	1599	1563	2440	2488	1617	1378	1146	1197	2038	2103	1576	1090
NUB1	1498	1520	1175	1661	1350	1782	3024	1617	2030	1778	1761	1822	2186	1688	1348
TUBB4A	1469	2141	1670	1146	1787	2109	2538	1617	2084	861	2154	2063	1498	1609	701
ALDH7A1	1490	1513	1088	1377	1316	982	1952	1616	2022	1796	1004	1737	1818	1458	1421
NDUFC2	1353	1606	1191	1383	1538	1483	2305	1616	2256	1269	1554	1400	1749	1233	1479
PXMP2	1416	1517	1451	1290	1413	1328	2559	1616	1771	1678	1097	1652	1574	1318	1824
EIF4B	1339	1707	1367	1243	1697	1370	2603	1611	1950	2189	991	2433	2065	1366	1719
RPS4X	1525	1501	877	1418	1280	1061	2415	1603	1826	1439	923	2005	1683	1203	1718
CRYL1	1221	1936	1032	1342	1351	1591	2009	1602	2491	1578	1211	2065	1440	1483	1571
SDHB	1365	1634	1435	1558	1490	1423	2269	1601	1950	1629	1416	1731	1826	1716	1158
MACO1	1446	1483	1227	1270	1402	1387	2939	1600	2093	1741	1256	1993	1519	1308	1255
ZCCHC6	1725	1354	1344	1195	1422	1643	3148	1596	2288	1510	1429	2302	1782	1759	1543
CCPG1	1662	1510	996	1349	1435	1276	2807	1595	2350	1597	1258	1867	1855	1511	1871
EML6	800	785	667	986	691	955	1836	1594	2767	2167	788	2482	768	1676	1179
NAMPT	1033	1449	1186	1045	1284	1140	1784	1594	2048	1352	1352	1250	1581	1284	1182
GLO1	1433	1859	1299	1595	1569	1771	2497	1593	2432	1290	1366	1437	1854	1365	1638
LOC100847890	1033	2087	981	1208	1767	1938	2431	1593	2056	1866	1637	1825	2543	1620	1665
LOC112445063	1199	1227	871	1293	1306	1705	1616	1593	2222	1144	1266	1519	1588	1203	1216
UQCRH	1187	1276	1014	1276	1443	1244	2137	1591	1670	1700	1449	1655	1488	1267	1358
ULK1	1227	684	1352	1355	1043	1934	2073	1590	1543	1248	1159	2066	2132	1527	1066
COX5B	915	1731	1570	1827	1617	2091	2074	1588	1452	1174	1447	1753	2388	1391	1026
RPN1	1124	1302	778	1239	1469	1338	2070	1588	1569	985	1133	1550	1649	1265	1385
CERS6	644	1295	908	1446	1576	1705	1402	1584	1643	962	1688	1082	1528	1679	731
PCBP2	1442	1713	1470	1488	1829	1501	2881	1581	2095	1783	1345	2330	1705	1645	1842
MARCH7'	1612	1594	976	1138	1543	1673	2353	1580	2058	1732	1174	1887	1474	1286	1590
ENSA	1314	1386	806	1642	1531	1713	1782	1578	2111	1291	1285	1553	1887	1448	1775
MPHOSPH8	1626	1368	991	1295	1226	1288	2302	1578	2109	1394	1245	1810	1607	1202	1627
RETREG2	1698	1311	967	1460	1313	1346	2355	1578	1830	1681	903	1838	1675	1151	1363
RPL28	911	1334	1376	1325	1316	1527	2376	1578	1074	765	1058	2299	2183	1300	1141
SAFB2	1777	1685	1487	1418	1491	2036	3724	1577	2830	1564	1542	3673	1657	1891	1453
MGST3	1147	1503	1267	1570	1530	1708	1723	1576	2088	1226	1611	1755	2179	1224	866
ANXA6	943	1468	1053	1713	1012	1691	1861	1573	1189	1008	967	2146	1749	1139	1053
ATP13A3	1656	1506	1159	1098	1639	1546	2914	1573	1917	1784	1113	2402	1776	1564	1928
NARS	1030	1771	1049	1399	1271	1780	2672	1573	1867	1312	1291	1801	1628	1243	1041
COPS9	1250	1844	1029	2017	1346	1473	2184	1570	2186	1276	1301	1515	2263	1254	1298
APC	1712	1532	1286	1107	1044	1427	2683	1567	1915	1511	1366	1897	1773	1312	1579
SMS	1272	1390	1149	1467	1544	1565	2337	1567	2034	1492	1373	1913	1614	1336	1382
CTNNB1	1194	773	990	1214	1543	1442	1202	1566	1885	1333	1248	1617	1560	1276	1315
ITSN2	1541	1028	742	1288	1217	1078	1977	1564	1874	1510	1229	1504	1574	1462	1911
TXNIP	2364	1557	1178	2406	1623	1395	3287	1563	3001	2341	1529	3897	1674	2045	1595
EIF4A2	1682	1210	1108	1354	1336	1257	2549	1560	1889	1961	1063	1900	1725	1380	1614
QKI	1771	1505	1222	1163	1236	1363	3011	1559	1593	1659	1121	2177	1366	1623	1468
ELOVL5	1259	2210	1135	1191	1338	1915	3252	1555	2619	827	1608	1437	2475	1158	958
DHCR7	1334	2134	1377	1371	1851	2729	1262	1553	2244	896	2396	1666	3245	1592	489
FXR1	1617	1778	1180	1520	1361	1695	2469	1552	2117	1851	1354	1897	2154	1376	1717
CLMN	1466	1638	1179	1040	1143	1412	2255	1550	1541	1442	988	1973	1355	1279	1527
NDUFAB1	1171	1443	1110	1525	1515	1628	2508	1550	2355	1424	1532	1565	1680	1278	1699
FOXN3	1482	1265	936	1110	1179	1138	2228	1547	1736	1645	885	1962	1555	1469	1345
GSTT1	1384	2077	1563	1415	1911	2039	3260	1545	2016	2365	1412	2386	2004	1784	1248
ASH1L	1238	1211	1057	977	1303	1257	1758	1542	1935	1550	1149	2276	1482	1329	1372
SMARCC1	1239	1389	1124	1452	1560	1601	2495	1542	2006	1543	1150	2355	1819	1356	1192
CFL1	850	1374	795	1439	1160	1691	1982	1539	1512	865	942	1818	1653	1441	859
USP9X	1320	1363	998	1105	1270	1356	2252	1538	1837	1337	1095	1697	1165	1358	1244
GSTM1	892	886	1650	2612	1085	1245	1824	1536	884	988	696	1638	2252	1570	761
COA3	1072	1259	973	1391	1330	1446	1679	1534	1826	1196	1183	1671	1548	1395	1240
MOGAT1	1048	876	1057	965	1119	1251	1884	1527	1449	1194	1019	1682	1394	1038	1278
PABPC4	1706	1331	1377	1614	1258	1392	2683	1526	2094	2069	1013	2537	2104	1488	1539
ABLIM1	845	1237	1116	1487	1286	1775	1806	1525	1648	1341	968	2118	2118	1297	1021
FAH	1002	1036	1257	2056	760	1460	1110	1525	1121	1288	1462	901	3100	1186	1121
PPARA	1285	1450	1550	1179	1655	1588	2790	1524	2034	1233	1184	2156	1651	1152	1124
[truncated: 13,319 more rows]

## Sheet: WP
gene_id	525wp	551wp	576wp	606wp	636wp	639wp	642wp	650wp	522wp	542wp	578wp	585wp	626wp	634wp	638wp	647wp
[truncated: 14,833 more rows]

[truncated: 6 more sheets: Lambs, LH1, HH1, LH2, HH2, Cannabinoid receptors expressio]
