# Supplementary material for: Liver Transcriptomic Profiles of Ruminant Species Fed Spent Hemp Biomass Containing Cannabinoids
Source: Genes (Basel). 2024 Jul 22;15(7):963. doi: 10.3390/genes15070963 (PMC11275923; doi:10.3390/genes15070963)
Supplement: Supplementary file 1 [file genes-15-00963-s001.zip › Supplementary File S3.xlsx]

## Sheet: Legend
The file contains the complete results of statistical analysis and bioinformatic analyses of the data from the liver of dairy cows
The following sheet are available:
Sheet name	Content
DESeq Hemp vs Con IP	Result of DESeq2 statistical analysis between dairy cows fed spent hemp biomass (Hemp) diet vs. control (Con) diet in a 4 weeks of intervention period
DESeq Hemp vs Con WP	Result of DESeq2 statistical analysis between dairy cows fed spent hemp biomass (Hemp) diet vs. control (Con) diet in a 4 weeks of withdrawal period
DESeq WP vs IP	Result of DESeq2 statistical analysis comparing period effect of withdrawal period (WP) vs. intervention period (IP) in dairy cows study
Overlapped DEG	Lists of differentially expressed genes (DEG) from each comparison to identify overlapped DEG
Submit to DIA	Data from the results of DESeq2 statistical analysis after log-fold-change converted into fold-change that were submitted to the dynamic impact approach (DIA)
submit to david for GO	Lists of DEG from each comparison that were submitted to DAVID to identify GO terms, along with lists of genes used as a background

## Sheet: DESeq Hemp vs Con IP
Gene_symbol	Gene_ID	baseMean	log2FoldChange	lfcSE	stat	pvalue	padj			All	UP	Down
TP53I13	513556	105.998	-23.6648	3.01166	-7.85771	3.91205e-15	2.88788e-11		# DEG	24	14	10
EML6	516921	1343.42	-0.813942	0.196819	-4.13548	3.54219e-05	0.052297		Fold change
LOC100847818	100125883	284.807	-0.627998	0.181723	-3.4558	0.000548654	0.192865		Mean		1.4247	7.02043
NOSTRIN	521834	526.039	-0.620842	0.172673	-3.59548	0.000323792	0.176969		Median		1.4164	1.5208
LOC112442704	327710	330.781	-0.612866	0.174822	-3.50565	0.000455489	0.18273
NEDD9	513668	200.069	-0.596788	0.168253	-3.54697	0.000389683	0.176969
LOC104970537	104970537	458.488	-0.445196	0.129773	-3.43057	0.000602304	0.1974
ZNF395	509082	717.849	-0.269585	0.0789805	-3.41331	0.000641778	0.1974
KMT2E	539121	2835.04	-0.263004	0.0724038	-3.63246	0.000280731	0.172696
NR3C1	281946	1178.53	-0.200612	0.0579757	-3.46028	0.000539616	0.192865
LOC525415	525415	10095.8	0.269008	0.0552229	4.87132	1.10857e-06	0.00409175
CDC27	540660	580.485	0.29808	0.0776803	3.83727	0.00012441	0.120479
RPS29	286884	7544.6	0.324586	0.0913649	3.55263	0.000381399	0.176969
SLA2	514398	1299.25	0.361704	0.0979307	3.69346	0.000221219	0.148458
CCT4	613336	893.756	0.411727	0.0972666	4.23298	2.30616e-05	0.0425602
CPN2	614562	1404.99	0.423495	0.106893	3.96185	7.43715e-05	0.0915018
GSTM3	615507	2799.63	0.496348	0.140404	3.53515	0.000407541	0.176969
QPRT	614254	1422.96	0.508113	0.141806	3.58315	0.000339469	0.176969
ZNHIT1	512750	334.918	0.538913	0.144437	3.73113	0.000190623	0.140718
DNAJA1	789597	363.896	0.58702	0.171886	3.41517	0.000637416	0.1974
DNPH1	613560	149.532	0.656208	0.175099	3.74763	0.000178514	0.140718
LOC100336414	100336414	159.225	0.664057	0.173592	3.82539	0.000130565	0.120479
PTOV1	617775	229.45	0.762087	0.179639	4.24231	2.21229e-05	0.0425602
TMED1	538144	123.672	0.847861	0.242446	3.49712	0.000470315	0.18273
GANC	530330	97.7839	0.496201	0.146347	3.39057	0.000697464	0.205947
ZMAT1	504576	139.55	-0.774659	0.230065	-3.36714	0.000759531	0.215649
RPLP2	286853	4680.31	0.31058	0.0930596	3.33743	0.000845575	0.22293
SYS1	614236	837.735	0.259755	0.0777142	3.34243	0.000830476	0.22293
SULT1A1	282485	7347.32	0.264236	0.0799335	3.3057	0.000947384	0.23312
TFPI2	360007	179.397	-0.492748	0.148848	-3.31041	0.000931609	0.23312
NUS1	100849670	284.594	0.523903	0.159341	3.28793	0.00100927	0.240337
ACADVL	282130	1605.28	0.454469	0.138715	3.27628	0.00105184	0.242646
ADRM1	519729	491.538	0.481047	0.148705	3.23492	0.00121677	0.257014
COX5B	287012	1588.14	0.460713	0.14254	3.23217	0.00122852	0.257014
FAM136A	538855	292.256	0.524811	0.163112	3.21748	0.00129321	0.257014
GNAI3	534705	276.465	0.342205	0.106953	3.19958	0.00137626	0.257014
HMOX2	510243	255.737	0.697149	0.216585	3.21882	0.00128717	0.257014
LAMC1	532572	662.644	-0.314994	0.098872	-3.18587	0.00144318	0.257014
LOC786586	786586	95.7929	-0.947444	0.296325	-3.19731	0.00138714	0.257014
PSMB10	282328	1979.78	0.206249	0.0646138	3.19203	0.00141276	0.257014
RFC1	514842	1326.34	-0.303867	0.0954935	-3.18207	0.00146229	0.257014
SMC4	353350	320.06	-0.559622	0.172801	-3.23852	0.0012015	0.257014
CIR1	534057	749.372	-0.321223	0.101198	-3.17421	0.00150243	0.257929
PRDX5	538498	468.902	0.565935	0.178834	3.16459	0.00155303	0.260557
RBM25	540258	2414.68	-0.275817	0.087762	-3.14279	0.00167348	0.268558
UBL5	614551	392.41	0.428422	0.136204	3.14544	0.00165839	0.268558
DST	535297	2810.5	-0.26194	0.0836495	-3.1314	0.00173975	0.273252
BDP1	519320	1093.81	-0.207909	0.0666034	-3.12159	0.00179878	0.276637
ACTN4	522269	802.506	0.384177	0.124865	3.07674	0.00209276	0.31379
LOC100848331	100848331	175.442	0.584092	0.190493	3.06621	0.00216788	0.31379
LOC782951	782951	167.364	0.639838	0.208579	3.06761	0.00215778	0.31379
MRPL38	617005	163.532	0.505303	0.165139	3.05986	0.00221438	0.314356
CCT6A	521540	872.29	0.466843	0.153155	3.04817	0.00230243	0.315917
SUPT20H	534126	543.941	-0.323221	0.106076	-3.04705	0.00231096	0.315917
CAV1	281040	119.909	-0.646845	0.212952	-3.03751	0.0023854	0.317671
POLR2E	512971	285.512	0.358373	0.118102	3.03444	0.00240986	0.317671
ABCB4	100336913	3591.51	0.206697	0.0694114	2.97785	0.00290276	0.324263
ABHD17A	614425	477.595	0.2437	0.082208	2.96443	0.00303242	0.324263
ASGR2	531519	4775.31	0.230377	0.0767731	3.00075	0.00269312	0.324263
ASH1L	540563	1393.53	-0.249033	0.0830832	-2.9974	0.00272297	0.324263
CD63	404156	4589.69	0.217728	0.0736971	2.95436	0.00313318	0.324263
HSPH1	507125	476.911	0.712077	0.239746	2.97013	0.00297676	0.324263
KIAA1191	508617	469.24	0.287685	0.095283	3.01927	0.00253381	0.324263
LOC534913	534913	114.624	0.446607	0.151434	2.94918	0.00318614	0.324263
PDGFRA	282301	134.141	-0.602077	0.202764	-2.96935	0.00298431	0.324263
PHIP	523186	1072.06	-0.307447	0.102161	-3.00944	0.00261734	0.324263
PNISR	768209	2452.48	-0.329257	0.111458	-2.95409	0.00313593	0.324263
POLR2L	617375	689.595	0.432247	0.146663	2.9472	0.00320661	0.324263
RABGAP1L-2	-	476.676	-0.407122	0.137418	-2.96265	0.00305003	0.324263
TMEM219	506622	201.689	0.38643	0.128903	2.99783	0.00271908	0.324263
TPRG1L	504440	334.835	0.426278	0.144447	2.95111	0.00316636	0.324263
TRAPPC3	538669	256.26	0.501644	0.169901	2.95256	0.00315151	0.324263
VCP	507345	3130.38	0.450222	0.150314	2.99522	0.00274251	0.324263
MRPL28	508216	232.138	0.475865	0.161888	2.93947	0.00328769	0.327969
HSPA5	415113	4597.01	0.90269	0.307831	2.93242	0.00336336	0.331044
NKAP	540361	652.582	-0.42407	0.14488	-2.92703	0.00342213	0.332094
NSUN6	506971	227.442	-0.372961	0.127584	-2.92325	0.003464	0.332094
ATOX1	613998	1647.64	0.539083	0.184844	2.91642	0.00354078	0.335103
PRKAB2	540962	254.811	-0.360093	0.124048	-2.90286	0.0036977	0.345524
FAM160A2	508334	159.989	-0.556838	0.192488	-2.89285	0.00381761	0.348604
PRKACA	282322	911.871	0.310122	0.107226	2.89224	0.00382511	0.348604
BOLA-NC1	615334	449.697	-0.730566	0.254209	-2.87388	0.00405459	0.356958
C7H19orf70	534352	388.346	0.302383	0.105029	2.87903	0.00398896	0.356958
GRB14	497029	449.162	-0.356762	0.124164	-2.87332	0.00406184	0.356958
KCTD21	539645	116.349	0.567957	0.198084	2.86725	0.00414058	0.359597
MANF	525161	546.522	0.983243	0.347737	2.82755	0.00469061	0.3662
METTL7A	613844	1116.26	-0.38354	0.135193	-2.83698	0.00455431	0.3662
PAPD5	789894	1243.36	0.317432	0.112295	2.82676	0.00470217	0.3662
PPP1R21	513495	202.733	-0.461255	0.162388	-2.84045	0.00450505	0.3662
PRRC2C	505359	3888.68	-0.181142	0.0634814	-2.85347	0.00432448	0.3662
SCRN3	507179	240.876	-0.718608	0.253388	-2.836	0.00456819	0.3662
SIRT3	614027	363.675	0.419008	0.148281	2.82578	0.00471663	0.3662
TRIP4	533430	160.344	-0.586056	0.207137	-2.82932	0.00466474	0.3662
UQCR10	616109	905.345	0.331297	0.117369	2.82269	0.00476228	0.3662
XIST	338325	3218.95	-0.251739	0.0887987	-2.83494	0.00458339	0.3662
ZCCHC11	528986	462.992	-0.259029	0.0908315	-2.85175	0.00434795	0.3662
ACSL1	537161	3764.95	0.578716	0.205288	2.81904	0.0048167	0.366566
RPL7A	513128	6476.45	0.140654	0.049977	2.81437	0.00488733	0.368146
HSPA8	281831	3119.07	0.447571	0.159293	2.80973	0.0049583	0.369719
ENO4	767880	193.509	-0.547606	0.195614	-2.79942	0.00511939	0.37583
SYNE2	540504	3286.78	-0.337535	0.120635	-2.798	0.00514209	0.37583
P4HA2	507327	137.241	0.560144	0.200505	2.79367	0.0052114	0.377162
RPS21	615178	3219.7	0.200042	0.0717144	2.78943	0.00528012	0.378426
SHLD2	508335	419.189	-0.421354	0.151284	-2.78519	0.00534971	0.379726
APRT	519017	822.211	0.554759	0.199597	2.77939	0.00544606	0.382205
CIAPIN1	535119	191.445	0.684299	0.246592	2.77503	0.00551973	0.382205
MRPL57	615666	251.495	0.418477	0.151031	2.77081	0.00559173	0.382205
PLOD3	514996	232.994	0.467561	0.168638	2.77257	0.00556148	0.382205
TTC14	512635	797.994	-0.29317	0.105941	-2.76729	0.00565245	0.382811
BTBD9	614343	246.677	-0.389593	0.141207	-2.75902	0.00579749	0.389064
LOC112444563	112444563	238.178	0.869454	0.31598	2.75161	0.00593027	0.391846
PHF3	522928	1937.21	-0.152245	0.0553459	-2.75079	0.0059451	0.391846
C14H8orf76	539014	101.481	-0.527503	0.192439	-2.74114	0.00612266	0.399978
RPS16	506297	2305.21	0.239177	0.0875033	2.73335	0.00626933	0.405967
GRHPR	504764	1134.25	0.355607	0.130388	2.7273	0.00638557	0.409898
SCAPER	100140107	1179.09	-0.191054	0.0701893	-2.72198	0.00648914	0.412955
DYNLL2	540369	2026.4	0.378029	0.139257	2.71461	0.00663533	0.418649
GRK4	512489	228.639	0.58987	0.218412	2.70072	0.00691899	0.432847
NR5A2	541305	618.442	-0.311761	0.11559	-2.69712	0.00699424	0.433878
RNF130	525735	103.749	-1.28524	0.47728	-2.69284	0.00708467	0.435825
SH3YL1	534337	285.018	-0.639984	0.237916	-2.68996	0.00714605	0.435968
LOC104975911	404189	285.708	-0.517619	0.192694	-2.68622	0.00722649	0.437262
CYP27A1	511960	1894.6	0.379233	0.141458	2.6809	0.00734252	0.440671
CNTRL	520186	470.416	-0.347839	0.130144	-2.67272	0.00752382	0.44791
ITSN2	521706	1374.33	-0.342759	0.129079	-2.65543	0.00792076	0.467768
EDF1	515380	1274.34	0.310097	0.116985	2.65074	0.00803149	0.468143
NFE2L1	534582	2737.6	0.182615	0.0689166	2.6498	0.00805393	0.468143
ARFIP1	507386	121.51	-0.508292	0.192067	-2.64644	0.00813446	0.469103
TMEM87A	615333	172.539	-0.380376	0.143873	-2.64382	0.00819754	0.469103
ARID4B	534612	1714.15	-0.283741	0.108433	-2.61674	0.0088775	0.470352
CEP95	506840	395.976	-0.409256	0.156235	-2.61949	0.00880624	0.470352
COQ9	529282	168.222	0.487751	0.186684	2.61271	0.00898267	0.470352
FAAH	539357	399.118	0.343454	0.130717	2.62746	0.00860253	0.470352
IRF8	614909	109.088	-0.744656	0.283762	-2.62423	0.00868447	0.470352
LOC107131209	107131209	7394.15	0.407212	0.155861	2.61266	0.00898397	0.470352
MAPK6	538094	1593.97	0.336974	0.12815	2.62953	0.00855035	0.470352
MKNK1	525647	357.653	0.410418	0.15692	2.61546	0.00891086	0.470352
SLC27A5	533016	974.517	0.259499	0.0993182	2.61281	0.00898015	0.470352
ST3GAL3	444859	523.359	0.306994	0.117072	2.62228	0.00873446	0.470352
UBE2L3	767894	531.099	0.232321	0.0888376	2.61512	0.00891956	0.470352
VAMP4	616923	139.569	-0.545813	0.207924	-2.62507	0.00866319	0.470352
CSNK1G2	506060	604.714	0.335392	0.129035	2.59922	0.00934347	0.472421
IMP4	100125882	329.414	0.459642	0.176747	2.60057	0.00930696	0.472421
LOC574091	574091	169.053	-0.456722	0.175203	-2.60681	0.00913891	0.472421
PSME3	100336105	283.669	0.307345	0.118113	2.60212	0.0092649	0.472421
SERPINA3-8	537811	614.851	0.824835	0.317138	2.60087	0.00929885	0.472421
ATP5MC2	337887	1060.27	0.438472	0.16905	2.59374	0.00949379	0.473172
PHPT1	512734	343.219	0.481024	0.185598	2.59176	0.00954868	0.473172
SESN3	515914	837.368	-0.419022	0.161679	-2.59169	0.00955061	0.473172
DAG1	281439	565.37	0.315345	0.121957	2.58571	0.00971784	0.475489
SLC15A4	512656	317.42	0.472714	0.182839	2.58541	0.00972621	0.475489
GSTM1-2	-	1035.96	0.548989	0.21269	2.58117	0.00984669	0.478212
HNRNPA3	782669	1260.84	-0.213412	0.0830157	-2.57074	0.0101481	0.481222
LOC107131356	107131356	197.268	-0.520247	0.202533	-2.5687	0.0102082	0.481222
OLFML3	505318	109.834	0.604569	0.235116	2.57136	0.01013	0.481222
PCYT1A	100125779	530.208	0.269661	0.10506	2.56672	0.0102665	0.481222
PRADC1	511492	227.749	0.389298	0.151738	2.5656	0.0102998	0.481222
TM4SF5	511869	1807.13	0.49772	0.193528	2.57183	0.0101163	0.481222
CEP89	512749	100.683	-0.493328	0.192528	-2.56237	0.010396	0.482662
CYP7A1	510507	2657.48	0.820889	0.321002	2.55727	0.0105498	0.48674
EPPK1	100337278	521.847	-0.358417	0.140429	-2.55231	0.0107011	0.487627
HIGD1A	768057	159.63	0.529771	0.207427	2.55401	0.010649	0.487627
BRD7	526153	731.18	-0.240567	0.0947931	-2.53781	0.0111547	0.487991
CLHC1	504336	146.059	-0.671571	0.264706	-2.53704	0.0111793	0.487991
LOC112449247	112449247	108.184	-0.543196	0.214261	-2.53521	0.0112379	0.487991
NDUFA7	338063	435.562	0.506494	0.198974	2.54553	0.0109114	0.487991
SACM1L	530577	1062.16	0.211217	0.0828384	2.54975	0.0107799	0.487991
SLC43A2	511955	108.042	0.662011	0.260013	2.54607	0.0108943	0.487991
SRRM1	784123	3381.75	-0.177095	0.0697735	-2.53815	0.0111441	0.487991
TERF2	506501	250.746	0.294248	0.116056	2.5354	0.011232	0.487991
ALG11	540845	231.397	0.396441	0.156557	2.53224	0.0113335	0.489264
HSD17B7	505212	1140.16	0.380394	0.150523	2.52714	0.0114995	0.489264
TAF1	785085	193.414	-0.515547	0.204085	-2.52614	0.0115324	0.489264
ZAR1L	616037	915.758	-0.344408	0.13627	-2.5274	0.0114911	0.489264
KYAT1	528582	1553.35	0.787418	0.312569	2.51918	0.0117628	0.496187
ARHGAP26	518180	166.823	-0.552918	0.219772	-2.51587	0.0118738	0.496792
DUSP3	615432	154.314	-0.458521	0.182333	-2.51475	0.0119117	0.496792
GMPPB	534011	286.444	0.394413	0.157076	2.51097	0.0120399	0.499316
MSANTD2	613830	114.546	-0.52871	0.210777	-2.50839	0.0121283	0.500175
NDUFAF3	511968	508.549	0.302408	0.120703	2.50539	0.0122315	0.501628
AAMDC	533224	1199.37	0.260208	0.10453	2.48932	0.0127989	0.506691
GULO	286812	1730.02	0.437263	0.175533	2.49107	0.0127361	0.506691
KPNA4	508658	401.693	0.334766	0.134142	2.49562	0.0125738	0.506691
PSMD12	538204	544.478	0.277009	0.111061	2.4942	0.0126242	0.506691
SLC26A11	507491	312.354	0.491591	0.19726	2.4921	0.012699	0.506691
SLC4A7	510209	171.473	-0.647552	0.260238	-2.4883	0.0128354	0.506691
TRMT112	507833	453.449	0.34648	0.138806	2.49614	0.0125552	0.506691
FBXW8	787118	184.686	-0.417867	0.168084	-2.48606	0.0129166	0.507183
TNRC6C	504217	454.578	-0.321991	0.129749	-2.48165	0.0130777	0.510791
ACY1	768058	520.452	0.518861	0.209601	2.47547	0.0133059	0.51697
WDR74	505875	195.845	0.494088	0.200462	2.46474	0.0137113	0.52993
DNAH12	100847355	439.382	-0.265255	0.107891	-2.45853	0.0139505	0.53359
TMEM205	513699	635.884	0.526055	0.21387	2.4597	0.0139054	0.53359
TCIRG1	513684	668.132	0.439166	0.178859	2.45538	0.0140737	0.535527
HNRNPDL	534770	2588.92	-0.20422	0.0832595	-2.45281	0.0141745	0.536594
FTL	286861	19426.2	0.245961	0.100494	2.44752	0.0143843	0.538553
GNG10	613930	1011.27	0.581504	0.23809	2.44237	0.014591	0.538553
NFIX	281073	310.093	0.336854	0.13776	2.44523	0.0144761	0.538553
SCAND1	529404	449.427	0.320244	0.130752	2.44925	0.0143155	0.538553
TXNL4A	535457	562.203	0.268242	0.109801	2.44299	0.0145662	0.538553
SMIM12	532641	322.25	0.468447	0.19234	2.43551	0.0148708	0.54615
CCDC152	767877	2853.64	0.660806	0.272586	2.42421	0.0153419	0.560662
COX6B1	100270792	559.127	0.744957	0.307868	2.41973	0.015532	0.564813
CAVIN2	532333	821.096	-0.375471	0.155478	-2.41495	0.0157372	0.567015
GNPAT	538800	179.758	-0.470725	0.194941	-2.4147	0.015748	0.567015
PLCB4	281985	219.009	-0.354147	0.146843	-2.41174	0.0158767	0.567015
UAP1	535325	211.41	0.497494	0.206326	2.41121	0.0158998	0.567015
LOC112443502	100299286	356.952	-0.25757	0.106982	-2.4076	0.0160578	0.569037
POLDIP2	539673	416.462	0.514549	0.213825	2.4064	0.0161106	0.569037
CDC34	616156	752.292	0.346095	0.144022	2.40308	0.0162577	0.571497
STRN	537010	184.814	-0.329908	0.137529	-2.39883	0.0164477	0.572722
XPO7	100124498	385.356	-0.429284	0.178915	-2.39937	0.0164232	0.572722
UBFD1	100125938	211.625	0.427813	0.179085	2.38888	0.0168999	0.585704
EXOC4	537690	208.002	-0.382439	0.160574	-2.3817	0.0172332	0.591438
HPX	534509	21089.3	0.452248	0.190048	2.37964	0.0173294	0.591438
MBNL1	781653	1846.17	-0.219943	0.0924733	-2.37845	0.0173858	0.591438
PAN3	788281	294.067	-0.396957	0.166571	-2.38312	0.0171667	0.591438
IFITM3-2	-	516.478	0.511948	0.215554	2.37504	0.0175472	0.594189
IFITM3	777594	518.682	0.505839	0.213263	2.3719	0.0176969	0.595485
LOC107131660	-	106.465	-0.512344	0.216175	-2.37005	0.0177859	0.595485
SRPK1	101903478	318.565	0.361368	0.152529	2.36918	0.0178275	0.595485
LRAT	281285	96.5695	-0.63539	0.268698	-2.3647	0.0180446	0.600023
PIK3C2G	513301	541.675	-0.276396	0.11703	-2.36175	0.0181888	0.602105
CTTNBP2	530341	188.771	-0.484169	0.205159	-2.35996	0.0182767	0.602314
EIF4A1	513277	411.176	0.328326	0.139284	2.35725	0.0184111	0.604047
ARHGAP42	508009	194.903	-0.362363	0.154307	-2.34832	0.0188583	0.615983
PEX26	537878	162.437	-0.425418	0.181441	-2.34467	0.0190441	0.619312
CIDEB	528834	1144.35	0.33384	0.142498	2.34277	0.0191414	0.619579
IPO11	538236	230.991	-0.359837	0.153696	-2.34123	0.0192202	0.619579
CSTF3	508491	188.318	-0.402718	0.172387	-2.33613	0.0194846	0.625371
AOC3	281002	1120.35	-0.247675	0.106253	-2.331	0.0197535	0.62584
EXOSC4	618292	104.491	0.748479	0.320934	2.33219	0.0196908	0.62584
U2SURP	505019	1176.65	-0.265219	0.113718	-2.33226	0.0196871	0.62584
BAZ2B	535498	2089.66	-0.320249	0.137713	-2.32548	0.0200463	0.626557
LOC784417	-	2245.34	0.625487	0.268687	2.32794	0.0199152	0.626557
POLR3K	618296	432.718	0.240481	0.103453	2.32455	0.0200959	0.626557
S100A2	509860	736.981	0.532374	0.229059	2.32418	0.0201157	0.626557
SNX21	100125285	275.075	0.617565	0.266762	2.31504	0.0206105	0.639272
DBT	280759	467.475	-0.317807	0.137546	-2.31055	0.0208577	0.63977
DEDD	538428	225.2	0.400712	0.173408	2.31081	0.0208436	0.63977
NARS	616033	1488.84	0.238258	0.103185	2.30903	0.0209418	0.63977
POLR3C	507314	113.077	-0.512936	0.222198	-2.30847	0.0209732	0.63977
ACO2	282224	403.537	0.462104	0.201284	2.29578	0.0216886	0.640544
AGXT	507066	212.819	-0.37072	0.162281	-2.28444	0.0223457	0.640544
C4A	280678	5441.23	0.344647	0.150086	2.29634	0.0216566	0.640544
C7	507339	143.994	-1.0572	0.463492	-2.28095	0.0225516	0.640544
CARD6	520291	326.511	-0.440544	0.192161	-2.29257	0.0218725	0.640544
DNAJA3	512655	362.716	0.34704	0.150906	2.29971	0.0214647	0.640544
EIF2B3	534063	121.89	0.476709	0.208025	2.29159	0.0219293	0.640544
HPF1	521363	395.548	0.307011	0.133486	2.29996	0.0214506	0.640544
ITIH1	508356	14627	0.34201	0.149101	2.29381	0.0218014	0.640544
NT5E	281363	1706.37	0.362675	0.157367	2.30465	0.0211863	0.640544
PLXND1	781625	103.539	-0.695872	0.30432	-2.28665	0.0222163	0.640544
PPARA	281992	1529	0.273642	0.119614	2.28771	0.0221546	0.640544
PSMB2	516919	533.434	0.373439	0.162804	2.29379	0.0218025	0.640544
PSMD1	511803	3221.07	0.211187	0.0915758	2.30615	0.0211025	0.640544
RN7SL1	102723303	142.568	0.710223	0.311545	2.27968	0.0226268	0.640544
RPS14	282050	7534.63	0.21376	0.0937817	2.27933	0.0226472	0.640544
TMEM175	515330	428.362	0.284669	0.124827	2.28051	0.0225775	0.640544
UBC	444874	4602.57	0.378597	0.165616	2.286	0.0222545	0.640544
YTHDF1	538525	104.274	0.54795	0.239518	2.28772	0.0221537	0.640544
AURKAIP1	506359	201.833	0.490835	0.216294	2.2693	0.0232502	0.649299
ECI1	535174	2577.5	0.238082	0.104935	2.26884	0.0232779	0.649299
HERC4	517446	306.393	0.276807	0.121804	2.27256	0.0230525	0.649299
MITF	507080	362.748	0.347622	0.153249	2.26834	0.0233086	0.649299
NDUFS8	287027	746.812	0.474941	0.209627	2.26565	0.023473	0.651421
DDT	615999	4186.83	0.353077	0.156101	2.26185	0.0237069	0.653001
NFRKB	510304	311.657	0.708793	0.313242	2.26277	0.0236502	0.653001
SLC22A1	519461	4514.46	0.176734	0.0782648	2.25815	0.0239362	0.656867
CKB	516210	852.291	0.65499	0.292596	2.23855	0.0251854	0.657184
CRCP	507533	830.757	-0.441604	0.197111	-2.24038	0.0250665	0.657184
FTH1	281173	24604.2	0.2848	0.126684	2.24811	0.0245693	0.657184
GNPDA1	522919	192.438	0.364047	0.162175	2.24478	0.024782	0.657184
MYO6	535127	1570.09	-0.265118	0.118041	-2.24599	0.0247046	0.657184
PSMG1	614817	240.119	0.33419	0.148622	2.24859	0.0245385	0.657184
SAMD9	282705	259.776	-0.556314	0.247465	-2.24805	0.024573	0.657184
SERF2	527852	3310.25	0.329927	0.147539	2.2362	0.0253384	0.657184
SERPINB6	286854	604.236	0.559073	0.249913	2.23707	0.0252818	0.657184
SUPT3H	618133	125.812	-0.37391	0.166352	-2.2477	0.0245954	0.657184
TMED4	508729	580.409	0.253276	0.11286	2.24416	0.0248219	0.657184
UBE2L6	509471	203.659	0.380828	0.17028	2.23649	0.0253199	0.657184
URAD	518364	884.55	0.370359	0.164475	2.25176	0.0243375	0.657184
WWC1	520730	286.392	0.628792	0.281252	2.23569	0.0253722	0.657184
XBP1	541236	946.48	0.655587	0.292649	2.24018	0.0250793	0.657184
XRN1	540834	466.83	-0.229155	0.101573	-2.25607	0.0240664	0.657184
ANK3	511203	1956.01	0.334318	0.149877	2.23061	0.0257072	0.663535
ATP5F1B	327675	3537.24	0.225657	0.10135	2.22651	0.0259801	0.667889
NDUFS3	287327	447.737	0.317615	0.142725	2.22536	0.0260569	0.667889
ABCB11	531150	6136.66	-0.202381	0.0913746	-2.21484	0.0267708	0.669603
APLF	507989	220.129	-0.439374	0.200942	-2.18657	0.0287742	0.669603
ARID1B	505229	198.103	-0.34103	0.156098	-2.18471	0.02891	0.669603
ATP2B1	282641	864.389	-0.193733	0.0872691	-2.21995	0.0264219	0.669603
ATP5MC1	338053	519.552	0.587758	0.266601	2.20464	0.0274796	0.669603
BCL2L13	617809	719.409	0.303274	0.137751	2.20162	0.0276923	0.669603
CARS	515715	130.255	0.608536	0.276611	2.19997	0.0278092	0.669603
CLPTM1L	512259	409.067	0.310185	0.141095	2.19841	0.0279199	0.669603
CYP1A2	503552	33085.4	0.239727	0.109218	2.19494	0.0281676	0.669603
DMBT1	404104	1251.29	-0.494753	0.22488	-2.20008	0.0278012	0.669603
EPM2AIP1	540067	1595.48	-0.235905	0.107701	-2.19036	0.0284983	0.669603
FAM151B	535290	251.868	-0.294052	0.133922	-2.1957	0.0281135	0.669603
FAM241B	510161	145.92	0.425758	0.193069	2.20521	0.027439	0.669603
FMO2	504401	102.257	0.891769	0.402598	2.21504	0.0267575	0.669603
FZD3	445419	121.477	-0.706118	0.323443	-2.18313	0.0290264	0.669603
GCGR	515433	1850.65	0.211319	0.0967599	2.18395	0.0289656	0.669603
GPX4	286809	260.909	0.507785	0.231528	2.19319	0.0282939	0.669603
HYI	515954	441.496	0.346242	0.157499	2.19838	0.0279224	0.669603
KLHL8	508141	275.343	-0.610509	0.279093	-2.18747	0.0287081	0.669603
LOC614522	-	95.6165	-0.639338	0.289593	-2.20771	0.0272642	0.669603
MRE11	525093	141.611	-0.388119	0.177047	-2.19219	0.0283661	0.669603
MRPL43	282277	209.908	0.487758	0.220566	2.21139	0.0270087	0.669603
NIPBL	539566	1730.54	-0.152345	0.0688532	-2.2126	0.0269252	0.669603
PHACTR2	522158	436.363	-0.283515	0.128851	-2.20034	0.027783	0.669603
PYGL	505472	4176.52	0.178158	0.0808783	2.2028	0.0276092	0.669603
RNPC3	768060	1313.04	-0.282249	0.128321	-2.19956	0.0278378	0.669603
RPS15	514569	1927.42	0.441045	0.201696	2.18669	0.0287654	0.669603
RUVBL1	511475	170.984	0.454007	0.206259	2.20115	0.0277257	0.669603
RXRB	504943	153.945	0.495606	0.223048	2.22198	0.0262849	0.669603
SERPINA3-1	286804	11186.3	0.45386	0.207605	2.18617	0.0288031	0.669603
TOGARAM1	540222	169.707	-0.403459	0.183947	-2.19334	0.0282826	0.669603
TYW1	533109	371.289	0.317396	0.145333	2.18392	0.0289681	0.669603
MMP19	533203	141.568	-0.488225	0.22409	-2.1787	0.0293538	0.674426
RFC5	508389	136.23	-0.800204	0.367431	-2.17784	0.0294182	0.674426
SRSF11	513451	3446.87	-0.204746	0.0941245	-2.17527	0.0296099	0.676718
B3GAT3	404162	127.814	0.602214	0.277122	2.1731	0.0297727	0.67834
CCDC124	510778	113.327	0.561368	0.258704	2.16992	0.0300127	0.681705
FN1	280794	17782.3	-0.16852	0.0778474	-2.16475	0.030407	0.682263
KIAA1217	513129	419.558	-0.276338	0.127443	-2.16833	0.0301332	0.682263
SELENOI	516010	455.317	0.361491	0.166988	2.16477	0.0304054	0.682263
TBC1D7	532704	198.353	0.416423	0.192239	2.16618	0.0302977	0.682263
ICE1	782502	146.05	-0.41036	0.189769	-2.16242	0.0305858	0.684195
CRIP1	574093	218.511	0.845509	0.391487	2.15974	0.0307929	0.685249
TECR	614105	575.728	0.388606	0.180059	2.15821	0.0309114	0.685249
YTHDC1	613858	1346.2	-0.205466	0.0951993	-2.15827	0.030907	0.685249
ATP5ME	338040	1349.48	0.286222	0.132835	2.15472	0.0311839	0.687164
ZFP36L1	614773	5802.97	-0.207522	0.0963053	-2.15483	0.0311749	0.687164
AQR	537445	107.579	-0.531147	0.246739	-2.15267	0.0313449	0.688655
RBMS2	507197	286.955	-0.572948	0.266507	-2.14984	0.0315679	0.691497
ABCF1	281589	819.07	0.210227	0.0984718	2.1349	0.0327692	0.694565
ACTR3	281597	442.674	-0.202178	0.0950875	-2.12623	0.0334842	0.694565
ALDH4A1	100126042	3084.46	0.244945	0.114531	2.13867	0.0324621	0.694565
ATAD2B	511740	481.514	-0.261664	0.122835	-2.13021	0.0331539	0.694565
CD5L	528593	3235.15	-0.209339	0.097748	-2.14162	0.0322242	0.694565
DEAF1	509260	96.3277	0.503521	0.236142	2.13228	0.0329837	0.694565
ENPP5	512304	110.822	-0.600862	0.2817	-2.13298	0.032926	0.694565
FAM76B	519943	169.509	-0.368039	0.17217	-2.13765	0.0325452	0.694565
GLUL	281199	1055.62	0.496603	0.231788	2.14249	0.0321543	0.694565
MEP1B	782907	304.509	-0.548046	0.256966	-2.13276	0.0329446	0.694565
OVOS2	614630	161.967	-0.85125	0.400349	-2.12627	0.0334808	0.694565
PSMB4	506203	1339.69	0.190017	0.0888699	2.13815	0.0325049	0.694565
PSMD8	512891	713.154	0.294136	0.137035	2.14643	0.0318386	0.694565
RASGRP3	523745	126.054	-0.483782	0.227337	-2.12803	0.0333343	0.694565
SLC10A1	532890	10934.6	-0.181407	0.0847094	-2.14152	0.032232	0.694565
SLC48A1	784685	151.498	0.539545	0.253224	2.1307	0.0331138	0.694565
TNRC18	282306	268.065	-0.358077	0.167241	-2.14108	0.0322675	0.694565
WDR5	100125836	179.905	0.407937	0.191872	2.12609	0.0334957	0.694565
ZNF236	535214	127.461	-0.529721	0.248997	-2.12742	0.033385	0.694565
PDHB	613610	533.549	-0.2104	0.0991441	-2.12217	0.0338236	0.6994
EP300	112446776	856.709	-0.191776	0.0906171	-2.11634	0.0343163	0.703675
SOS2	505792	289.568	-0.299351	0.141423	-2.11671	0.0342846	0.703675
TCERG1	540964	975.638	-0.153426	0.0724543	-2.11756	0.0342125	0.703675
ANKIB1	505204	277.806	0.314466	0.149323	2.10595	0.035209	0.705364
ATP5MPL	767909	1096.62	0.360564	0.172127	2.09476	0.0361926	0.705364
C2H2orf88	767914	130.136	-0.439101	0.210703	-2.08398	0.037162	0.705364
CEP120	534400	212.231	-0.319318	0.153589	-2.07904	0.0376134	0.705364
CGN	532933	271.966	-0.355308	0.170982	-2.07805	0.0377049	0.705364
CINP	540159	256.811	0.386435	0.186464	2.07244	0.0382243	0.705364
CKS1B	615827	162.456	-0.343108	0.164759	-2.08248	0.037299	0.705364
CYHR1	282612	118.99	0.546172	0.260288	2.09834	0.0358754	0.705364
CYP8B1	538964	5201.38	0.293005	0.139715	2.09717	0.0359789	0.705364
DDA1	512898	108.847	0.435348	0.207651	2.09653	0.0360351	0.705364
EIF3I	521747	1227.82	0.201169	0.0972826	2.06788	0.0386511	0.705364
ELK3	541125	297.308	-0.340978	0.162248	-2.10158	0.0355897	0.705364
ETFB	617210	1940.86	0.231225	0.10966	2.10855	0.0349831	0.705364
F8	507949	276.335	-0.304368	0.145645	-2.0898	0.0366358	0.705364
FARSB	788792	219.003	0.381213	0.183302	2.0797	0.0375532	0.705364
GADD45G	614775	421.789	0.519071	0.250394	2.07302	0.0381707	0.705364
GPC1	518114	177.526	0.301793	0.145837	2.06939	0.0385098	0.705364
HADH	532785	2178.92	-0.157548	0.0757381	-2.08016	0.0375105	0.705364
HNRNPH1	541202	1658.62	-0.218902	0.103902	-2.10681	0.0351341	0.705364
HSPA4	536558	633.731	0.252876	0.119887	2.10928	0.03492	0.705364
INO80	511008	295.91	-0.284717	0.136722	-2.08245	0.0373015	0.705364
KAT6B	535403	439.053	-0.49877	0.237974	-2.0959	0.0360909	0.705364
LOC515358	510979	406.695	0.378969	0.179429	2.11209	0.0346786	0.705364
LOC789569	789569	2562.54	0.343489	0.165548	2.07486	0.0379994	0.705364
MLF2	513843	1516.73	0.370055	0.178236	2.07621	0.0378741	0.705364
MSR1	613749	252.382	-0.477925	0.227955	-2.09657	0.0360313	0.705364
OAZ1	506973	3995.35	0.301192	0.143917	2.09282	0.0363651	0.705364
PSMA6	507213	1645.67	0.175507	0.0830174	2.1141	0.0345068	0.705364
PSMD14	535683	251.921	0.499265	0.241489	2.06744	0.0386925	0.705364
PSMD7	512456	1445.19	0.268853	0.12905	2.08332	0.0372224	0.705364
PSME2	509857	595.541	0.270402	0.129569	2.08693	0.0368945	0.705364
PSME4	509462	320.69	0.297915	0.143934	2.0698	0.0384713	0.705364
PSMF1	617807	278.273	0.371597	0.177711	2.09102	0.0365261	0.705364
RIF1	541247	986.304	-0.168886	0.0804989	-2.098	0.0359054	0.705364
SAO	789307	8283.9	0.18929	0.0907971	2.08476	0.0370908	0.705364
SLC17A3	519345	349.473	-0.370984	0.178486	-2.0785	0.0376629	0.705364
SLC22A9	508494	5169.76	0.2603	0.124735	2.08682	0.0369046	0.705364
SNRPD2	516332	323.337	0.500026	0.241865	2.06738	0.0386985	0.705364
STARD10	514624	880.795	0.313642	0.151447	2.07097	0.0383616	0.705364
SYVN1	508358	489.991	0.267512	0.128271	2.08552	0.0370224	0.705364
TMEM259	514413	1048.31	0.207356	0.100135	2.07076	0.0383816	0.705364
TRIT1	535006	119.091	0.549992	0.262925	2.09182	0.0364549	0.705364
UBE2D4	511801	102.429	-0.696711	0.335644	-2.07574	0.0379177	0.705364
WASF3	540674	781.038	-0.372868	0.177085	-2.10559	0.0352398	0.705364
ZDHHC14	517451	210.105	0.366709	0.175773	2.08627	0.036954	0.705364
CANX	407129	3982.99	0.322345	0.156066	2.06544	0.0388817	0.70635
IDH1	281235	3349.54	0.232327	0.112519	2.06478	0.038944	0.70635
PSMB7	511207	1545.07	0.297625	0.144413	2.06092	0.0393106	0.711252
HMGN2	512161	951.654	-0.306098	0.148972	-2.05473	0.0399047	0.714991
IL13RA1	407110	1016.36	-0.196801	0.095758	-2.05519	0.0398608	0.714991
RBMX	509591	516.452	-0.268346	0.130589	-2.05489	0.03989	0.714991
RPS28	282877	16986.2	0.190056	0.0923958	2.05697	0.0396888	0.714991
GPR174	781056	105.528	-0.706023	0.344211	-2.05114	0.0402537	0.71776
SPATS2L	521982	503.995	-0.404909	0.197382	-2.0514	0.0402277	0.71776
CCDC15	512305	233.453	-0.346283	0.169018	-2.04879	0.0404823	0.720097
TMPRSS6	614844	456.517	0.36722	0.179362	2.04737	0.0406221	0.720847
GCAT	319141	1111.34	0.382124	0.186851	2.04508	0.0408472	0.721807
PSMC1	506238	1939.54	0.222712	0.108915	2.04483	0.0408718	0.721807
CCNI	504847	3288.93	-0.202213	0.0991097	-2.0403	0.0413209	0.724657
LOC516108	516108	229.113	0.40109	0.196671	2.0394	0.0414103	0.724657
RBM6	100296443	406.001	-0.195775	0.0960036	-2.03924	0.0414258	0.724657
SLC35E1	533774	145.747	0.321334	0.157364	2.04197	0.0411541	0.724657
RPL27	404137	3560.01	0.132046	0.0648153	2.03727	0.041623	0.724672
SLC10A5	537533	222.841	-0.35331	0.173375	-2.03784	0.041566	0.724672
ANXA11	282142	197.898	-0.333637	0.164625	-2.02664	0.0426988	0.725299
DOLK	526844	227.373	0.478274	0.235555	2.03041	0.0423149	0.725299
ECI2	505355	2218	0.299881	0.148138	2.02433	0.0429363	0.725299
EXOC6	507518	123.262	-0.349903	0.171939	-2.03503	0.0418474	0.725299
GNG11	780809	411.294	-0.34297	0.169229	-2.02666	0.0426976	0.725299
LOC101903281	101903281	649.977	-0.307183	0.151167	-2.03208	0.0421451	0.725299
NDUFB2	521829	367.465	0.363416	0.178831	2.03217	0.0421364	0.725299
PIGC	510483	779.229	0.225451	0.111034	2.03047	0.0423087	0.725299
RAB32	528099	911.479	0.253893	0.125185	2.02814	0.0425456	0.725299
SMIM19	515895	1263.06	-0.223468	0.110079	-2.03006	0.0423503	0.725299
SOCS7	540586	178.769	-0.31669	0.156332	-2.02575	0.0427907	0.725299
TPI1	281543	543.143	0.544594	0.268918	2.02513	0.0428543	0.725299
TRIM44	112445193	242.432	-0.474174	0.233904	-2.02721	0.0426407	0.725299
APOC3	408009	1668.44	0.59759	0.295621	2.02148	0.0432305	0.725551
ATP2A2	506185	417.391	0.400099	0.197939	2.02133	0.0432461	0.725551
BSG	508716	5130.57	0.372726	0.184385	2.02145	0.043233	0.725551
HLTF	539633	425.552	-0.328989	0.162868	-2.01998	0.0433856	0.726242
LOC540615	540615	2935.32	0.299953	0.148657	2.01776	0.0436165	0.728455
GSTZ1	514822	4276.3	0.241677	0.119975	2.01439	0.0439682	0.732136
NAGS	538004	739.064	-0.271231	0.134738	-2.01302	0.0441121	0.732136
TDO2	530397	4567.07	-0.344202	0.171006	-2.01281	0.0441345	0.732136
ACSL4	521926	221.025	-0.306652	0.152602	-2.00948	0.044486	0.732553
C1D	506667	186.221	-0.369014	0.183902	-2.00658	0.0447946	0.732553
CASKIN2	789036	133.549	0.862386	0.430065	2.00524	0.044937	0.732553
CNPY2	506534	593.894	0.245964	0.122546	2.00712	0.0447366	0.732553
CNTLN	540278	284.633	-0.342677	0.170718	-2.00727	0.0447212	0.732553
DUSP7	785016	105.796	-0.690163	0.343431	-2.00961	0.0444727	0.732553
PPIA	281418	1714.52	0.240455	0.119922	2.00509	0.0449534	0.732553
RILPL2	533228	259.911	0.736606	0.366608	2.00924	0.0445112	0.732553
LOC112442949	-	151.095	-0.531357	0.265419	-2.00196	0.0452893	0.733954
OAT	505323	393.27	-0.82291	0.411145	-2.00151	0.0453377	0.733954
ZC3H13	540735	704.841	-0.247215	0.12348	-2.00207	0.0452774	0.733954
EME1	100125299	212.388	0.386661	0.193326	2.00005	0.0454953	0.734894
POR	532512	1151.15	0.181036	0.0906463	1.99717	0.045807	0.738312
CD163	533844	475.534	-0.386338	0.19378	-1.9937	0.0461852	0.739568
LOC787554	509977	252.541	-0.456688	0.229066	-1.99369	0.0461854	0.739568
RPS11	539196	6349.75	0.250304	0.125452	1.99522	0.0460185	0.739568
LOC101906469	101906469	116.689	-0.493589	0.248035	-1.99	0.0465911	0.741241
PCDH19	524109	1904.67	-0.298663	0.150029	-1.99071	0.0465128	0.741241
TFRC	504698	561.526	0.260559	0.13082	1.99173	0.0464008	0.741241
LOC112441484	112441484	456.757	0.530375	0.267016	1.9863	0.0469999	0.74336
PYROXD2	519120	296.31	0.48673	0.245073	1.98606	0.0470265	0.74336
TMEM70	613774	182.7	0.442333	0.222531	1.98774	0.0468402	0.74336
PCNT	510855	183.495	-0.315969	0.159316	-1.98329	0.0473356	0.746648
GLUD1	281785	6841.3	0.241385	0.122066	1.97749	0.0479861	0.747882
PEX14	541232	274.475	0.259982	0.131442	1.97791	0.0479387	0.747882
POLR3D	508049	135.218	0.442857	0.22374	1.97934	0.047778	0.747882
PSMC5	282015	865.131	0.225204	0.113953	1.97628	0.048123	0.747882
RPS3A	282053	7826.66	-0.189473	0.0957934	-1.97793	0.0479368	0.747882
SLC22A18	504885	1032.83	0.410849	0.207418	1.98077	0.0476167	0.747882
TMCO6	100138035	368.543	-0.432939	0.219047	-1.97647	0.0481019	0.747882
AKR1A1	618607	1102.02	0.197801	0.100238	1.97331	0.0484605	0.748915
CDC42SE2	789618	248.696	-0.251532	0.127544	-1.97213	0.0485953	0.748915
TPP1	515575	160.742	0.54517	0.276357	1.9727	0.0485294	0.748915
YARS2	536956	161.444	-0.420234	0.21286	-1.97422	0.0483563	0.748915
BHLHE41	613674	437.207	-0.502132	0.255846	-1.96263	0.0496888	0.750108
CWC27	504397	440.833	-0.28306	0.143909	-1.96695	0.0491895	0.750108
HEATR5A	507297	164.585	-0.466466	0.237562	-1.96355	0.0495822	0.750108
KCTD12	616416	301.097	-0.44829	0.227873	-1.96728	0.0491512	0.750108
KLHL5	528668	169.685	0.437048	0.222485	1.9644	0.0494842	0.750108
PRPF19	513868	252.932	0.263647	0.134101	1.96603	0.0492949	0.750108
SLAIN2	534203	459.427	-0.167754	0.0853658	-1.96512	0.0494009	0.750108
SLC35D1	613734	179.434	-0.296839	0.151038	-1.96532	0.049377	0.750108
XPNPEP1	513156	113.096	0.455846	0.232174	1.96338	0.0496021	0.750108
ZBTB44	540532	733.839	-0.215072	0.109544	-1.96334	0.0496068	0.750108
BDH2	615480	292.653	0.59331	0.302462	1.9616	0.0498092	0.750391
LAMA4	529670	179.868	-0.402905	0.205567	-1.95997	0.0499993	0.75172
CSNK2B	614759	398.208	0.329968	0.168488	1.95841	0.0501823	0.751943
EIF4G1	444858	1141.53	0.288958	0.147636	1.95724	0.0503197	0.751943
ZNF35	782819	138.056	0.427775	0.218558	1.95726	0.0503173	0.751943
NDUFA13	338084	1101.69	0.456401	0.233428	1.95521	0.0505582	0.753981
CTTN	506939	1015.66	0.267028	0.136812	1.95179	0.0509633	0.756965
TM7SF2	282384	3593.97	0.376466	0.192824	1.95239	0.0508924	0.756965
APLNR	507292	241.245	0.323068	0.165685	1.9499	0.0511884	0.757496
NUDT22	533578	126.311	0.393167	0.201648	1.94976	0.0512043	0.757496
HAAO	510602	1748.53	0.363487	0.186534	1.94864	0.0513382	0.757957
ADD1	512753	284.258	-0.255998	0.131461	-1.94733	0.051495	0.758754
ANKRD12	534739	4526.34	-0.245952	0.126636	-1.9422	0.0521132	0.759951
CD14	281048	2239.24	0.196966	0.101449	1.94153	0.0521939	0.759951
CEP290	282707	803.323	-0.295925	0.152371	-1.94214	0.0521206	0.759951
DIS3	767887	243.304	-0.360314	0.185513	-1.94226	0.0521054	0.759951
GPRC5C	535664	230.953	0.478227	0.246084	1.94335	0.0519738	0.759951
MACROD1	613568	373.018	0.30888	0.159085	1.9416	0.0521855	0.759951
UBR2	527153	417.499	-0.154511	0.079632	-1.94032	0.0523412	0.760596
ZC3H6	506237	209.514	-0.547383	0.282465	-1.93788	0.0526381	0.763408
DOCK4	508809	302.958	0.220797	0.114089	1.9353	0.0529541	0.76349
SLBP	444868	982.418	0.31623	0.16337	1.93566	0.052909	0.76349
SLC35A1	534228	194.58	-0.35181	0.181715	-1.93605	0.052861	0.76349
TMEM80	613612	217.307	0.325148	0.168233	1.93273	0.0532698	0.765223
TRA2B	615156	1181.13	-0.149556	0.0774105	-1.93198	0.0533616	0.765223
UQCR11	281570	1077.02	0.312786	0.161915	1.93179	0.0533852	0.765223
ZNF704	513243	1431.4	-0.182018	0.0943293	-1.9296	0.0536563	0.767618
CENPC	504217	392.66	-0.238226	0.123615	-1.92715	0.0539605	0.767975
COPS7A	536389	257.657	0.320243	0.166197	1.92689	0.0539933	0.767975
VKORC1L1	506318	482.185	-0.271535	0.140916	-1.92693	0.0539882	0.767975
ACVR1	338068	161.503	-0.41787	0.218045	-1.91643	0.0553099	0.769556
ADGRF5	532674	637.38	-0.246185	0.128878	-1.91022	0.0561047	0.769556
ADRB2	281605	124.005	0.574352	0.298588	1.92356	0.0544095	0.769556
AUP1	509130	818.369	0.174752	0.0915997	1.90778	0.05642	0.769556
FAM107B	535023	683.305	-0.229892	0.119569	-1.92266	0.0545223	0.769556
FAM161A	509006	188.758	-0.445275	0.233478	-1.90714	0.0565022	0.769556
FETUB	517357	632.903	-0.665174	0.347175	-1.91596	0.05537	0.769556
G3BP2	507579	471.473	0.226967	0.118948	1.90812	0.0563759	0.769556
GMFG	514407	210.267	-0.3667	0.190815	-1.92176	0.0546364	0.769556
HSD3B7	540229	1151.61	0.224491	0.117395	1.91227	0.0558409	0.769556
LOC101902037	101902037	185.001	0.465149	0.243844	1.90757	0.0564472	0.769556
LOC509506	-	503.13	0.347533	0.18213	1.90816	0.05637	0.769556
MRPL55	506657	530.044	0.23771	0.123794	1.92021	0.0548314	0.769556
NDUFA11	326346	686.968	0.365418	0.190453	1.91868	0.0550247	0.769556
PIAS1	509231	210.109	-0.444021	0.231868	-1.91498	0.0554956	0.769556
RBM41	540432	206.53	-0.38909	0.20363	-1.91077	0.0560338	0.769556
RGL2	504334	122.964	-0.417392	0.218103	-1.91374	0.0556536	0.769556
SDC1	529759	226.68	0.356444	0.186525	1.91097	0.056008	0.769556
SGPL1	281994	543.94	0.541935	0.282005	1.92172	0.054641	0.769556
TNPO2	504589	342.858	0.408839	0.213187	1.91775	0.0551429	0.769556
TPD52L2	534704	760.956	0.234989	0.122541	1.91764	0.0551565	0.769556
UBAP2L	100125221	162.527	0.39193	0.205144	1.91051	0.0560678	0.769556
UFSP2	617788	235.922	0.427286	0.223245	1.91397	0.0556236	0.769556
NR2F2	281945	1184.58	-0.182185	0.0956125	-1.90545	0.056721	0.771113
APOA2	505394	21693.3	0.297293	0.156628	1.89808	0.0576853	0.771903
ATP5MF	506492	2086.2	0.177253	0.093217	1.9015	0.057236	0.771903
CABYR	510319	204.442	-0.481688	0.25416	-1.89522	0.0580638	0.771903
COL6A3	530657	108.746	-0.469766	0.24815	-1.89308	0.0583476	0.771903
F10	280787	2403.6	0.242855	0.128067	1.89631	0.0579189	0.771903
HSP90B1	282646	6914.98	0.379188	0.200157	1.89445	0.0581653	0.771903
MRPL46	540720	592.516	0.246645	0.129921	1.89843	0.0576401	0.771903
MTR	280869	804.444	-0.225175	0.118453	-1.90096	0.0573071	0.771903
NIN	510366	152.897	-0.434658	0.229038	-1.89775	0.0577288	0.771903
POMP	510314	2273.28	0.169349	0.089171	1.89915	0.0575443	0.771903
PPFIA1	100139635	717.213	0.27234	0.143642	1.89596	0.0579652	0.771903
PTPRZ1	317725	166.76	-0.416704	0.219299	-1.90016	0.057412	0.771903
SDF4	528783	1082.06	0.225787	0.118922	1.89862	0.057615	0.771903
SMAD7	535916	135.339	-0.604168	0.319081	-1.89346	0.0582967	0.771903
TTYH2	533184	572.155	0.261918	0.137751	1.90138	0.0572522	0.771903
CYP4A11	511890	2663.2	0.292071	0.154613	1.88905	0.0588846	0.776226
NDUFAF8	100295228	229.094	0.239172	0.126576	1.88956	0.0588172	0.776226
DHX57	540993	115.925	-0.395554	0.210274	-1.88114	0.0599534	0.778207
GPATCH8	534759	837.502	-0.271676	0.144356	-1.88199	0.0598377	0.778207
IWS1	538614	768.761	-0.190911	0.101367	-1.88336	0.0596515	0.778207
MOSMO	100335574	104.009	-0.410505	0.217698	-1.88566	0.0593403	0.778207
NBEAL1	524280	636.422	-0.183458	0.0974395	-1.88279	0.0597289	0.778207
ODF2L	533508	250.535	-0.30733	0.163154	-1.88368	0.0596081	0.778207
PLEKHA3	509150	341.099	-0.264598	0.140514	-1.88308	0.0596897	0.778207
SLC43A1	614153	1008.89	0.32128	0.170811	1.88091	0.0599837	0.778207
TLE1	512888	180.453	-0.50265	0.267005	-1.88255	0.059762	0.778207
ATP5F1D	338081	467.016	0.271458	0.144672	1.87636	0.0606055	0.780878
FSTL1	510487	416.024	0.375589	0.200339	1.87477	0.0608243	0.780878
GSTM1	327709	1340.5	0.551297	0.293636	1.87749	0.0604515	0.780878
KEH36_t08	64986892	119.18	0.593527	0.316351	1.87617	0.0606325	0.780878
PCYT2	515135	376.961	0.435723	0.232408	1.87481	0.0608182	0.780878
RARRES2	508990	6750.29	0.282807	0.150648	1.87728	0.0604803	0.780878
BOK	504851	679.301	0.391353	0.209121	1.87141	0.0612878	0.784543
HES1	616786	491.211	-0.600915	0.321169	-1.87103	0.0613415	0.784543
PGAP2	540520	123.428	0.447827	0.23949	1.86992	0.0614948	0.784543
TPK1	788066	137.724	-0.380369	0.203446	-1.86963	0.0615348	0.784543
A1BG	518955	5147.48	0.353131	0.189243	1.86602	0.0620383	0.786709
GPR1	509707	1173.65	-0.277983	0.149024	-1.86536	0.0621311	0.786709
OAZ2	524677	469.332	0.309347	0.165793	1.86586	0.0620607	0.786709
PSMD11	513461	2121.05	0.175185	0.0938722	1.86621	0.0620118	0.786709
CEP350	534896	1163.3	-0.151068	0.0810332	-1.86427	0.0622835	0.786853
RRAS2	327688	327.833	0.280402	0.15045	1.86376	0.0623556	0.786853
CLK1	613808	921.387	-0.292523	0.157255	-1.86018	0.0628596	0.789166
LPP	524132	1630.82	-0.110967	0.0596411	-1.86057	0.0628046	0.789166
VAMP3	505379	117.526	0.410564	0.22065	1.8607	0.0627864	0.789166
CACYBP	618428	1322.96	0.253989	0.136718	1.85775	0.0632045	0.789487
CEP63	519494	205.763	-0.400908	0.216329	-1.85323	0.0638492	0.789487
CIB1	510141	187.136	0.426916	0.230251	1.85413	0.0637205	0.789487
GLO1	540335	1631.18	0.215779	0.116381	1.85407	0.0637292	0.789487
GTF2H4	100137723	128.367	0.383075	0.206545	1.85468	0.0636421	0.789487
LOC104976804	-	14389	-0.315368	0.170308	-1.85175	0.0640616	0.789487
LOC781977	781977	216.499	0.369544	0.199363	1.85362	0.0637936	0.789487
PCMT1	515465	334.771	0.217856	0.117606	1.85242	0.0639655	0.789487
SERINC5	504658	231.69	-0.305534	0.164871	-1.85317	0.0638577	0.789487
SNRNP25	513526	201.768	0.504158	0.272055	1.85315	0.0638612	0.789487
UPF2	781181	4116.35	-0.211521	0.113906	-1.85697	0.063315	0.789487
MAP1LC3B	534718	407.851	0.163039	0.0880956	1.85071	0.0642117	0.790018
C2	515440	2023.41	0.250601	0.135549	1.84879	0.0644884	0.792102
ELOB	617277	275.274	0.463325	0.250752	1.84774	0.0646396	0.792641
SELENOH	613525	797.241	0.212025	0.115013	1.84349	0.0652579	0.798782
TRIM25	510923	1055.02	0.291804	0.158347	1.84281	0.0653569	0.798782
AGGF1	511650	639.783	-0.200902	0.109795	-1.8298	0.0672804	0.799588
ApoN	-	2106.99	0.155687	0.0850952	1.82956	0.0673159	0.799588
APOPT1	534249	352.906	0.332437	0.182594	1.82064	0.0686623	0.799588
BLMH	504483	815.233	0.197147	0.108025	1.82501	0.0679991	0.799588
BRWD3	513810	326.148	-0.244844	0.1349	-1.81501	0.0695231	0.799588
CEP295	532848	607.088	-0.270274	0.148273	-1.82281	0.0683319	0.799588
CERS2	539223	1260.73	0.138457	0.0752709	1.83945	0.0658496	0.799588
CFAP36	535090	279.848	-0.348132	0.191037	-1.82233	0.0684056	0.799588
CHRNA3	282702	95.8335	-0.452667	0.246836	-1.83387	0.0666727	0.799588
CLK3	505499	150.54	0.493828	0.269043	1.8355	0.0664317	0.799588
COG3	532845	113.647	-0.451296	0.249238	-1.8107	0.0701867	0.799588
CXADR	281733	183.233	0.347607	0.191073	1.81924	0.0688749	0.799588
CYCS	510767	193.18	0.345088	0.188034	1.83525	0.0664692	0.799588
DDX54	535152	563.041	0.211787	0.115726	1.83006	0.0672406	0.799588
ETAA1	282224	364.923	-0.236338	0.128754	-1.83557	0.0664207	0.799588
FAM213B	537195	232.358	0.296875	0.162948	1.8219	0.0684708	0.799588
GLOD4	512334	455.489	0.290587	0.16067	1.8086	0.0705137	0.799588
HNRNPD	527471	2075.5	-0.100585	0.055491	-1.81263	0.0698894	0.799588
HSP90AB1	767874	12507.9	0.128243	0.0705082	1.81884	0.0689362	0.799588
HTT	615059	140.433	0.400736	0.221518	1.80904	0.0704441	0.799588
INPP5B	506674	305.366	-0.294691	0.16268	-1.81147	0.0700681	0.799588
KYAT3	616767	277.045	0.301798	0.165616	1.82228	0.0684126	0.799588
LOC100138908	100138908	4239.83	0.288076	0.158129	1.82178	0.0684881	0.799588
LOC531557	531557	212.056	-0.388277	0.212522	-1.827	0.0677001	0.799588
LPGAT1	541208	5483.67	0.224233	0.123969	1.80878	0.0704859	0.799588
NOL8	767872	570.693	-0.288519	0.15939	-1.81015	0.0702728	0.799588
PACSIN3	535109	1004.83	0.223208	0.123321	1.80998	0.0702994	0.799588
PDE4DIP	508547	108.864	0.337512	0.186488	1.80983	0.0703215	0.799588
PNN	100296970	1283.91	-0.198384	0.109547	-1.81095	0.0701478	0.799588
PRUNE2	518308	220.736	-0.515344	0.283464	-1.81802	0.0690609	0.799588
PSMB5	534640	1029.13	0.213088	0.116457	1.82975	0.0672867	0.799588
PSMC4	510029	587.648	0.254183	0.138501	1.83524	0.0664695	0.799588
PSMD13	513525	211.703	0.338476	0.185865	1.82108	0.0685942	0.799588
RBMX2	613705	474.837	-0.23806	0.130539	-1.82368	0.0682006	0.799588
RSPRY1	538571	104.713	0.452509	0.249064	1.81684	0.0692421	0.799588
SC5D	525154	7762.17	0.212848	0.11655	1.82624	0.067814	0.799588
SCARB2	533177	1485.22	0.196384	0.107969	1.81889	0.0689282	0.799588
SF3B1	510177	1860.44	-0.0942927	0.052112	-1.80943	0.0703849	0.799588
SLC38A3	326576	869.811	0.259411	0.142793	1.8167	0.069263	0.799588
SMPD1	526616	362.214	0.325469	0.177384	1.83483	0.0665306	0.799588
STRBP	516282	965.791	-0.182574	0.100089	-1.82412	0.0681337	0.799588
SUZ12	538774	599.683	-0.203457	0.111053	-1.83206	0.0669419	0.799588
TM2D1	615598	324.224	-0.198734	0.109285	-1.8185	0.0689882	0.799588
TSR3	508714	142.678	0.497331	0.274773	1.80997	0.0703006	0.799588
UBE2G2	614471	234.703	0.267951	0.147576	1.81569	0.0694185	0.799588
ZC3H7A	281769	304.508	-0.23649	0.128443	-1.84121	0.065591	0.799588
ZNF292	541264	862.692	-0.191168	0.104838	-1.82345	0.0682346	0.799588
GAPDH	281181	4270.69	0.269475	0.149267	1.80532	0.0710251	0.802921
HNRNPAB	513410	533.047	0.274786	0.152174	1.80573	0.0709607	0.802921
LOC616063	616063	223.268	-0.33514	0.185848	-1.8033	0.0713406	0.804161
MRPL41	533896	274.44	0.434086	0.240727	1.80323	0.0713526	0.804161
MAML2	510796	279.335	-0.280933	0.155901	-1.80199	0.0715466	0.804423
SRSF1	615796	709.092	-0.19432	0.107874	-1.80136	0.071646	0.804423
TM6SF1	616003	711.663	-0.17444	0.0968574	-1.801	0.0717028	0.804423
DBNL	505097	287.575	0.319202	0.177463	1.79869	0.0720672	0.804514
KPNA3	540719	890.416	0.183229	0.101868	1.7987	0.0720665	0.804514
MADD	104968451	199.165	-0.545633	0.303551	-1.7975	0.0722559	0.804514
METTL16	509278	142.089	-0.45062	0.250665	-1.79769	0.0722254	0.804514
TXNDC15	523911	140.081	-0.35538	0.197499	-1.7994	0.071955	0.804514
EIF2S2	520094	1948.87	0.166964	0.0929734	1.79582	0.0725224	0.805452
IDH3G	509235	347.768	0.526733	0.293347	1.7956	0.0725583	0.805452
LOC786726	786726	1144.91	0.109266	0.0609195	1.79361	0.0728747	0.806448
PPAT	509652	260.752	-0.381358	0.212681	-1.7931	0.0729576	0.806448
ST3GAL6	444860	563.163	-0.371035	0.206937	-1.79298	0.0729758	0.806448
CTSZ	404187	2884.66	0.247739	0.138329	1.79094	0.0733028	0.8082
GNA11	281788	325.259	0.426573	0.238226	1.79063	0.0733533	0.8082
COPS4	540223	377.9	-0.256094	0.143123	-1.78933	0.0735623	0.809294
CCDC66	534513	166.891	-0.399652	0.223831	-1.7855	0.0741797	0.810764
CCDC88A	533248	635.148	-0.221855	0.124194	-1.78636	0.0740405	0.810764
DCUN1D1	539869	714.476	-0.124682	0.0698579	-1.78479	0.0742953	0.810764
GAT	280801	560.856	0.472816	0.264772	1.78575	0.0741397	0.810764
PPM1G	286880	257.552	0.250279	0.140098	1.78646	0.0740244	0.810764
SESTD1	281022	356.59	-0.338307	0.189589	-1.78442	0.0743548	0.810764
CASTOR1	506974	796.965	0.303001	0.170159	1.78069	0.0749626	0.812591
CDC5L	767817	588.562	-0.192477	0.108037	-1.78158	0.0748178	0.812591
KHSRP	767906	289.373	0.300891	0.168938	1.78108	0.0749	0.812591
NAIP	539780	168.498	0.360431	0.202276	1.78188	0.0747684	0.812591
DPH7	101907584	210.535	0.284768	0.160064	1.77908	0.0752261	0.813059
UBALD2	618617	850.909	0.226708	0.127409	1.77938	0.0751782	0.813059
RANBP1	533251	500.629	0.269994	0.152169	1.7743	0.0760129	0.820361
NDUFB4	327706	558.611	0.220201	0.124169	1.7734	0.0761617	0.820768
ADSL	782848	267.308	0.36855	0.20908	1.76272	0.0779481	0.823102
AP3S2	508867	161.539	0.279048	0.159211	1.75269	0.0796551	0.823102
ATP6V1E1	532044	359.554	0.23411	0.13288	1.76181	0.0781013	0.823102
ATRX	514473	4319.39	-0.14042	0.0794846	-1.76663	0.0772898	0.823102
CASP8AP2	505138	484.587	-0.299276	0.169854	-1.76196	0.0780763	0.823102
CHMP2A	523847	481.612	0.24908	0.141951	1.75469	0.0793118	0.823102
CXCL12	613811	1144.99	-0.341287	0.194131	-1.75802	0.0787438	0.823102
DUSP23	513978	144.209	0.427877	0.243969	1.75382	0.0794619	0.823102
ITGB5	100847590	321.366	0.228962	0.129412	1.76925	0.0768528	0.823102
LOC104973767	104973767	848.313	-0.346035	0.197095	-1.75568	0.0791438	0.823102
LOC112443783	112443783	173.435	-0.440626	0.251224	-1.75392	0.079445	0.823102
MED13	524868	816.906	-0.139407	0.0789556	-1.76564	0.0774556	0.823102
MLX	508531	103.008	-2.10331	1.18747	-1.77125	0.0765195	0.823102
MTSS1	523498	1737.8	-0.294952	0.168272	-1.75283	0.0796304	0.823102
NUDT4	507878	337.632	0.223891	0.127014	1.76273	0.0779466	0.823102
PGLYRP2	510803	1291.26	-0.26785	0.151951	-1.76275	0.0779434	0.823102
PPP1R12A	538606	1331.46	-0.131731	0.0746216	-1.76532	0.0775095	0.823102
RALY	504640	97.2639	0.551897	0.314095	1.7571	0.0789004	0.823102
ROBO2	534842	159.119	-0.517769	0.292914	-1.76765	0.0771195	0.823102
RTN3	359721	1027.57	0.168813	0.0959219	1.7599	0.0784247	0.823102
SPICE1	515350	155.039	-0.387831	0.221073	-1.75431	0.0793774	0.823102
TCHP	522380	116.378	-0.288126	0.162927	-1.76844	0.0769881	0.823102
TMEM131	540861	646.778	0.180224	0.102709	1.75471	0.0793083	0.823102
TMEM200B	100848266	600.951	0.240035	0.136312	1.76092	0.0782522	0.823102
TOMM22	510780	3306.99	0.184766	0.104947	1.76056	0.0783129	0.823102
TSC1	533440	504.872	-0.224164	0.127135	-1.7632	0.0778672	0.823102
TUBB4B	539149	675.6	0.505589	0.285702	1.76964	0.0767876	0.823102
UTP11	537675	152.441	-0.370841	0.211632	-1.75229	0.0797233	0.823102
UVSSA	510550	219.819	-0.269962	0.153498	-1.75873	0.0786226	0.823102
ZNF614	100137855	111.279	-0.486313	0.27592	-1.76251	0.077983	0.823102
ZRANB2	508905	2759.46	-0.161399	0.0921845	-1.75083	0.0799755	0.824552
RBM39	508722	2123.6	-0.150743	0.0861762	-1.74924	0.0802499	0.825076
UBE4A	517544	243.256	0.329216	0.188139	1.74985	0.0801441	0.825076
CDC123	514926	409.216	0.182455	0.104563	1.74492	0.0809982	0.826673
DYRK1A	532989	529.343	-0.222461	0.127387	-1.74633	0.0807529	0.826673
HSD17B10	281809	4088.95	0.229267	0.131239	1.74694	0.0806482	0.826673
KLF15	407241	624.549	-0.235916	0.135173	-1.74529	0.0809342	0.826673
SLC22A7	407224	129.767	0.886813	0.507586	1.74712	0.0806168	0.826673
VKORC1	445422	1808.62	0.189068	0.108381	1.74447	0.0810771	0.826673
MRPS35	513438	363.992	-0.287241	0.165081	-1.74	0.0818588	0.830819
NME3	515663	121.547	0.363662	0.209052	1.73957	0.0819339	0.830819
SNRPC	540493	392.992	0.220026	0.126442	1.74013	0.0818368	0.830819
ZZZ3	538498	443.567	-0.266924	0.153286	-1.74134	0.0816238	0.830819
UQCRC1	282393	1167.56	0.217733	0.125523	1.73461	0.0828106	0.83785
ZCRB1	504536	853.498	-0.215971	0.124525	-1.73436	0.0828543	0.83785
RNMT	511555	460.205	-0.126656	0.0730679	-1.73341	0.0830236	0.838413
MGST2	615552	1575.31	0.132858	0.0766837	1.73255	0.0831757	0.838801
LRG1	514663	5224	0.192632	0.111246	1.73159	0.0833461	0.839374
DCAF11	539433	625.966	0.352899	0.203915	1.73061	0.0835206	0.839985
FLOT1	532573	274.628	-0.25317	0.14641	-1.72919	0.0837759	0.841406
UBB	281370	5534.36	0.176322	0.102016	1.72837	0.0839213	0.841721
AIG1	614409	126.842	0.45678	0.264504	1.72693	0.0841797	0.843168
FRG1	512533	370.951	0.244213	0.14157	1.72503	0.0845229	0.843173
LOC101907797	101907797	114.027	-0.399035	0.231191	-1.72599	0.0843485	0.843173
SLU7	512318	586.244	-0.309564	0.179408	-1.72547	0.0844422	0.843173
NHSL1	517882	178.374	-0.384467	0.223102	-1.72328	0.0848382	0.845176
AP2B1	282183	1133.8	0.163597	0.0959936	1.70425	0.0883338	0.84585
APOB	494004	16925.1	0.14466	0.0845647	1.71064	0.0871474	0.84585
ASB11	526125	377.716	-0.245299	0.143882	-1.70486	0.0882209	0.84585
BCAP31	533949	2545.52	0.209217	0.121966	1.71537	0.0862771	0.84585
BHMT2	616683	96.8597	-0.430551	0.250468	-1.71899	0.0856165	0.84585
CD3EAP	617937	252.352	0.339593	0.197939	1.71565	0.0862266	0.84585
CORO1B	510128	120.133	0.527484	0.30828	1.71106	0.0870702	0.84585
DGAT1	282609	174.696	-0.604673	0.351363	-1.72094	0.0852625	0.84585
FBXO30	539435	165.769	-0.367688	0.215013	-1.71007	0.0872526	0.84585
GAMT	515270	2929.29	0.3099	0.180026	1.72142	0.0851753	0.84585
GUF1	522459	195.516	-0.371408	0.217936	-1.7042	0.0883433	0.84585
KEAP1	532791	1195.23	0.159968	0.0929631	1.72077	0.0852923	0.84585
KIF20B	514679	498.836	-0.238331	0.139363	-1.71015	0.0872388	0.84585
LBP	512242	1021.51	0.887997	0.519336	1.70987	0.0872896	0.84585
LGALS4	614804	1235.9	0.239439	0.140439	1.70493	0.0882076	0.84585
LOC100337355	100337355	109.453	0.299462	0.175196	1.70929	0.0873966	0.84585
LOC100847363	100847363	109.113	0.432126	0.252002	1.71477	0.0863872	0.84585
LOC100848353	100848353	97.268	-0.357892	0.208092	-1.71988	0.0854543	0.84585
LOC508628	508628	3855.87	-0.127405	0.0741205	-1.71888	0.0856357	0.84585
MAF	782481	198.046	-1.01162	0.588924	-1.71774	0.0858439	0.84585
MKRN1	514986	248.482	0.248678	0.145775	1.7059	0.0880266	0.84585
MRPL36	504663	215.835	0.376865	0.220456	1.70948	0.0873622	0.84585
MRRF	614013	149.198	0.322236	0.188696	1.7077	0.0876921	0.84585
NDUFB9	327660	915.023	0.25416	0.148121	1.71589	0.0861815	0.84585
RNF10	520757	1798.04	0.182044	0.106784	1.70478	0.0882348	0.84585
SAE1	505512	367.935	0.373884	0.219074	1.70665	0.0878869	0.84585
SLC25A1	282476	696.578	0.28198	0.164795	1.7111	0.0870623	0.84585
SPRY2	539090	150.826	-0.355677	0.207535	-1.71382	0.086562	0.84585
USP7	514813	834.507	0.118982	0.0696236	1.70893	0.0874645	0.84585
YBEY	515605	318.853	0.278246	0.161937	1.71824	0.0857535	0.84585
SURF4	526045	999.765	1.65496	0.971831	1.70293	0.0885805	0.847022
CHCHD7	515358	237.67	-0.288242	0.169366	-1.70188	0.0887774	0.847573
CLPP	535981	221.679	0.242075	0.142315	1.70098	0.0889463	0.847573
GPS2	518494	1192.86	0.211745	0.124543	1.70018	0.0890973	0.847573
MYSM1	515332	294.631	-0.25545	0.150206	-1.70066	0.0890059	0.847573
EVI5	536706	1476.18	-0.27228	0.16032	-1.69835	0.0894411	0.848527
LOC516355	-	1013.8	-0.167538	0.0986689	-1.69799	0.0895105	0.848527
NAA16	538989	96.4836	-0.438846	0.258477	-1.69782	0.0895425	0.848527
SULT2A1	533560	7754.58	0.195147	0.114986	1.69714	0.0896704	0.84865
ASPH	286771	2030.74	-0.271789	0.160338	-1.6951	0.0900566	0.849649
CDIPT	514786	354.928	0.293292	0.17311	1.69425	0.0902172	0.849649
LARP4	539286	871.615	0.202513	0.119907	1.68892	0.0912356	0.849649
LOC617565	617565	167.566	-0.346137	0.204736	-1.69065	0.0909037	0.849649
MGP	282660	319.493	-0.756623	0.448163	-1.68828	0.0913584	0.849649
MRPL20	506358	352.867	-0.250893	0.148288	-1.69193	0.0906587	0.849649
PEX3	515730	214.261	0.344877	0.204384	1.6874	0.091527	0.849649
PSMC3	508448	751.717	0.208576	0.123642	1.68693	0.0916175	0.849649
RPL26L1	534970	147.592	0.292408	0.173318	1.68712	0.0915795	0.849649
RPL28	618702	1381.33	0.303916	0.179766	1.69062	0.0909103	0.849649
STK3	533815	179.403	-0.323789	0.191366	-1.69199	0.0906486	0.849649
TAF7	509327	727.463	-0.24172	0.143187	-1.68814	0.0913839	0.849649
TMEM11	508598	219.578	0.189299	0.112084	1.68891	0.0912365	0.849649
TSR2	511210	226.608	0.303623	0.179745	1.68919	0.091183	0.849649
TTF2	531369	97.0453	-0.272201	0.160972	-1.69098	0.0908405	0.849649
UBA52	615199	3229.09	0.412779	0.243633	1.69426	0.0902151	0.849649
PPWD1	538086	257.841	-0.288654	0.171272	-1.68535	0.0919209	0.850326
VAMP8	507309	670.389	0.303005	0.179761	1.6856	0.091872	0.850326
ADIPOR2	407234	1249.59	0.265514	0.158053	1.67991	0.0929745	0.850412
ATG3	780856	389.991	0.356072	0.211714	1.68185	0.0925972	0.850412
C8H9orf64	767897	175.798	-0.410569	0.244457	-1.67952	0.0930514	0.850412
CAB39L	519724	119.355	0.441386	0.263026	1.67811	0.0933263	0.850412
CARMIL1	537314	108.614	-0.429311	0.25523	-1.68206	0.0925577	0.850412
CSRP2	533562	368.734	0.329094	0.19588	1.68008	0.0929424	0.850412
DUS1L	617998	111.586	0.460331	0.27412	1.6793	0.0930929	0.850412
ELOVL5	617293	1559.54	0.368112	0.218843	1.68208	0.0925528	0.850412
NDUFA8	327710	373.276	0.335515	0.199665	1.68039	0.0928808	0.850412
PEX7	533077	145.423	-0.41584	0.247624	-1.67932	0.0930899	0.850412
RPL12	404133	3408.94	0.240465	0.142799	1.68394	0.0921934	0.850412
SLF1	520250	196.911	-0.425944	0.253894	-1.67765	0.0934164	0.850412
TXN	280950	1160.98	0.263141	0.156857	1.67759	0.0934279	0.850412
TMEM50B	615627	203.611	0.53817	0.320955	1.67678	0.0935861	0.850804
ARRB1	281637	102.414	0.405713	0.242158	1.6754	0.093855	0.851151
UBE2Q2	533397	500.042	0.227173	0.135556	1.67586	0.0937662	0.851151
ARL2	511349	117.236	0.393716	0.235484	1.67195	0.0945351	0.851753
CGGBP1	613824	698.709	-0.20024	0.119696	-1.67291	0.094345	0.851753
DDX3X	510093	1131.1	0.196306	0.117464	1.67121	0.0946809	0.851753
NUDT15	535470	248.427	-0.284854	0.170465	-1.67104	0.0947139	0.851753
PWP1	514147	489.284	0.157299	0.0941369	1.67096	0.094729	0.851753
RPL18A	404142	1347.18	0.302562	0.180745	1.67398	0.0941355	0.851753
RPS3	326588	6002.2	0.119306	0.0713746	1.67155	0.0946135	0.851753
GOLPH3	531359	232.315	-0.228851	0.13707	-1.66959	0.0950011	0.85316
ACBD6	618245	275.922	-0.327762	0.197154	-1.66247	0.0964193	0.855914
APLP2	785005	1894.38	-0.137292	0.0825436	-1.66327	0.0962589	0.855914
ARIH2	505320	444.444	0.226895	0.136178	1.66616	0.0956811	0.855914
CCDC50	529404	459.714	-0.217801	0.131093	-1.66143	0.0966277	0.855914
CDIP1	510242	132.439	0.457389	0.274965	1.66345	0.0962232	0.855914
KEH36_t09	64986893	634.842	0.335503	0.201935	1.66144	0.0966253	0.855914
NDUFS2	327697	1493.93	0.196729	0.118082	1.66603	0.095707	0.855914
RRBP1	505941	3576.31	0.245083	0.14731	1.66372	0.0961688	0.855914
UGCG	514357	208.206	-0.413296	0.248308	-1.66445	0.0960221	0.855914
UPF3B	616181	678.872	-0.168837	0.101315	-1.66647	0.0956206	0.855914
VARS	768314	303.918	0.203219	0.122342	1.66107	0.096699	0.855914
WASHC1	533602	188.982	0.305068	0.183581	1.66176	0.0965604	0.855914
PARP1	286764	838.073	0.156422	0.0942541	1.65957	0.0970002	0.857291
ZBTB40	513208	297.715	-0.269228	0.162269	-1.65914	0.0970868	0.857291
ERBB3	785655	833.078	-0.310108	0.187115	-1.65731	0.0974567	0.859528
BLVRB	281650	2290.33	0.299244	0.181284	1.65069	0.0988021	0.865111
CSAD	516241	840.205	0.636872	0.385423	1.6524	0.0984535	0.865111
ENPP2	532663	361.405	-0.312994	0.189627	-1.65057	0.0988255	0.865111
FAM171A1	534850	196.01	-0.319921	0.193814	-1.65066	0.098807	0.865111
IFT88	514177	208.625	-0.293363	0.177826	-1.64972	0.099001	0.865111
RIOX2	540466	96.8949	0.302008	0.183081	1.64959	0.0990272	0.865111
UBR7	505130	118.389	-0.373089	0.226062	-1.65039	0.0988637	0.865111
UPP2	534937	1831.84	-0.337753	0.204616	-1.65067	0.0988058	0.865111
AK3	281613	933.016	0.153529	0.0932247	1.64687	0.0995854	0.865676
AK6	102216273	96.7479	-0.31753	0.193712	-1.63919	0.101174	0.865676
ANXA6	327685	1342.11	0.274082	0.167688	1.63448	0.102159	0.865676
APOC4	618041	3908.59	0.326028	0.198726	1.64059	0.100882	0.865676
ARHGEF7	524352	148.518	0.399911	0.243499	1.64235	0.100517	0.865676
ARL5B	616679	260.354	-0.288634	0.176386	-1.63638	0.101761	0.865676
ATF6	530610	1326.69	0.171911	0.104937	1.63823	0.101374	0.865676
BMT2	538658	107.258	-0.43094	0.263579	-1.63495	0.102059	0.865676
EPB41L2	538959	742.897	-0.204537	0.124601	-1.64154	0.100686	0.865676
GAN	521175	151.473	-0.40698	0.249554	-1.63083	0.102926	0.865676
GRB2	535298	710.578	0.198301	0.121163	1.63665	0.101704	0.865676
HDAC2	281119	274.472	-0.259559	0.158529	-1.6373	0.101569	0.865676
HEG1	511689	135.793	-0.356341	0.218415	-1.63148	0.102788	0.865676
ITPR2	281878	1875.22	-0.219627	0.134605	-1.63164	0.102754	0.865676
KCTD2	789539	155.126	0.443644	0.269932	1.64354	0.100271	0.865676
LOC112445739	112445739	449.543	-0.213927	0.13044	-1.64005	0.100996	0.865676
LOC534630	534630	174.025	-0.283125	0.172622	-1.64014	0.100976	0.865676
PER3	614154	158.984	-0.482993	0.295129	-1.63655	0.101725	0.865676
PODXL	616366	118.752	-0.337074	0.205574	-1.63967	0.101074	0.865676
PPHLN1	532695	134.927	0.289072	0.177096	1.63229	0.102619	0.865676
RBPMS	539643	334.53	-0.232352	0.142245	-1.63346	0.102372	0.865676
RIOX1	511031	167.991	0.24772	0.150953	1.64104	0.10079	0.865676
RIPK2	534407	112.071	0.400767	0.245221	1.63431	0.102193	0.865676
RRP1B	510240	110.354	-0.373139	0.227284	-1.64173	0.100647	0.865676
SEPHS2	512060	2127.64	0.458689	0.280987	1.63242	0.102591	0.865676
SGO2	532412	701.417	-0.201005	0.122757	-1.63742	0.101542	0.865676
SSNA1	507840	144.827	0.263116	0.161221	1.63202	0.102675	0.865676
THOC2	507738	2053.37	-0.114675	0.0703241	-1.63066	0.102962	0.865676
TMCO4	512168	149.413	0.812446	0.49505	1.64114	0.100768	0.865676
TPR	507869	1279.28	-0.168628	0.102859	-1.63942	0.101127	0.865676
TYK2	512484	154.402	0.293968	0.179874	1.6343	0.102196	0.865676
UTP20	533829	303.437	0.219134	0.133566	1.64064	0.100871	0.865676
WWC2	532571	603.656	-0.209302	0.12749	-1.64172	0.100649	0.865676
CHAMP1	100137827	156.449	-0.350504	0.215334	-1.62772	0.103583	0.866011
CHD4	506402	1194.7	0.303036	0.186459	1.62521	0.104118	0.866011
IPO9	515804	170.531	0.332005	0.204152	1.62626	0.103894	0.866011
KANSL1	613669	288.611	-0.256781	0.157875	-1.62648	0.103847	0.866011
PARP12	513185	99.8648	0.371019	0.228327	1.62494	0.104175	0.866011
PSMD2	539784	1021.65	0.172453	0.105993	1.62703	0.103732	0.866011
PTPMT1	614890	103.556	0.341298	0.209609	1.62826	0.10347	0.866011
SLC39A10	507990	262.67	-0.359184	0.220451	-1.62931	0.103247	0.866011
SLC7A2	538708	1232.91	-0.291092	0.178614	-1.62973	0.103159	0.866011
TERC	379035	105.339	0.296323	0.182347	1.62505	0.104152	0.866011
AARS	538291	309.729	0.250673	0.154808	1.61925	0.105394	0.867323
CDHR5	100125282	101.67	0.788183	0.489376	1.61059	0.10727	0.867323
CDKN1C	510972	162.083	-0.356754	0.220953	-1.61462	0.106393	0.867323
COPS9	617407	1526.34	0.225953	0.139925	1.61482	0.106349	0.867323
CPEB3	537016	859.621	-0.185357	0.114856	-1.61382	0.106565	0.867323
CSTF1	507051	112.321	0.322052	0.199189	1.61682	0.105918	0.867323
GALNT11	534904	187.958	-0.297885	0.184229	-1.61693	0.105894	0.867323
HMGN4	614918	111.599	-0.405588	0.251589	-1.61211	0.106939	0.867323
KRAS	541140	1043.59	0.210899	0.130643	1.61432	0.106457	0.867323
LMO2	614876	199.718	-0.359013	0.222608	-1.61275	0.106798	0.867323
LOC112444279	112444279	1012.69	-0.372227	0.229911	-1.619	0.105447	0.867323
MRPL53	505728	582.79	0.122203	0.0754456	1.61974	0.105287	0.867323
NHP2	520891	106.969	0.474885	0.292689	1.62249	0.104698	0.867323
RHOBTB1	540513	206.042	-0.352756	0.218353	-1.61553	0.106196	0.867323
RPL36A	508165	742.238	-0.145838	0.0905088	-1.61132	0.10711	0.867323
RUFY2	539779	138.708	-0.313743	0.193435	-1.62196	0.104812	0.867323
SMDT1	506149	158.699	0.6865	0.423912	1.61944	0.105353	0.867323
SRRT	527938	692.579	0.174737	0.108459	1.61108	0.107162	0.867323
SRSF9	509905	491.414	0.243826	0.150717	1.61778	0.10571	0.867323
TIGD2	101903701	194.195	-0.364242	0.225673	-1.61402	0.106522	0.867323
TMCO1	614715	1403.73	0.171731	0.106075	1.61897	0.105455	0.867323
TPP2	526052	1124.96	0.200739	0.124619	1.61082	0.107219	0.867323
TTPAL	526582	108.256	0.271065	0.168157	1.61198	0.106967	0.867323
YTHDC2	281568	319.252	0.216289	0.134227	1.61137	0.107098	0.867323
ZFC3H1	781886	1160.03	-0.244691	0.151686	-1.61314	0.106714	0.867323
CBS	514525	919.447	0.315522	0.196169	1.60841	0.107744	0.869577
GPI	280808	1093.21	0.259901	0.161607	1.60823	0.107784	0.869577
APOM	528483	393.128	0.326017	0.20316	1.60473	0.108554	0.870795
FAM173A	530342	139.08	0.367752	0.229109	1.60514	0.108463	0.870795
IGCGAMMA	404109	131.511	0.811747	0.506131	1.60383	0.108752	0.870795
NIPSNAP2	767938	666.92	-0.187368	0.116806	-1.6041	0.108692	0.870795
RDH16	519940	9573.12	-0.121772	0.0757764	-1.60699	0.108056	0.870795
SAA2	506412	16738.3	1.03421	0.643877	1.60622	0.108226	0.870795
SPRYD3	534570	122.274	0.449201	0.280088	1.60379	0.108761	0.870795
CCNL1	539629	427.572	-0.239499	0.149693	-1.59993	0.109613	0.87111
MAPRE2	510159	107.958	-0.380421	0.237704	-1.6004	0.109511	0.87111
NTN5	785970	407.169	0.217506	0.135952	1.59988	0.109626	0.87111
SASS6	281950	217.518	-0.292621	0.182782	-1.60093	0.109393	0.87111
SLC39A8	508193	524.881	-0.167877	0.104774	-1.60228	0.109095	0.87111
SMIM26	100295268	258.002	0.194203	0.121184	1.60255	0.109034	0.87111
TMA16	506277	350.739	0.247084	0.15436	1.6007	0.109443	0.87111
LOC614208	530618	318.166	-0.295243	0.184712	-1.59839	0.109955	0.871976
LYL1	615458	164.895	0.322938	0.202048	1.59832	0.109972	0.871976
STOM	100125834	2992.5	0.223202	0.13978	1.59681	0.110307	0.873702
ETNK2	533229	1176.54	0.211588	0.132623	1.59541	0.110622	0.873901
LOC100847345	100847345	140.687	0.295328	0.185361	1.59326	0.111102	0.873901
LOC101902570	101902570	209.667	0.572384	0.359313	1.59299	0.111161	0.873901
LOC101905525	101905525	103.867	-0.260257	0.163268	-1.59405	0.110925	0.873901
NTPCR	521103	172.335	-0.306527	0.192187	-1.59494	0.110725	0.873901
SNX10	508836	1495.8	0.218368	0.137068	1.59314	0.11113	0.873901
ZNF24	784171	419.954	-0.210914	0.132198	-1.59544	0.110613	0.873901
BRCA1	104970537	317.979	-0.316457	0.198874	-1.59125	0.111554	0.874197
CLEC16A	615054	155.51	0.388473	0.244129	1.59126	0.111551	0.874197
JAKMIP2	527239	100.532	-0.829166	0.520904	-1.59178	0.111433	0.874197
ABCC5	511769	798.525	-0.36648	0.230617	-1.58913	0.112031	0.875481
DESI1	614655	147.423	0.345214	0.217476	1.58737	0.11243	0.875481
LGALS3BP	531137	2059.85	0.27016	0.170188	1.58742	0.112419	0.875481
LRRFIP2	510368	616.188	0.158477	0.0997772	1.58831	0.112216	0.875481
PDE6C	281975	170.185	-0.324954	0.204501	-1.58901	0.112057	0.875481
RAB9A	511776	230.49	0.300785	0.189415	1.58797	0.112292	0.875481
ELP5	782938	323.465	0.30339	0.191214	1.58665	0.112592	0.875825
GSTT1	517724	1866.09	0.212827	0.134249	1.58531	0.112896	0.876336
TRIM8	519345	328.303	-0.238193	0.150218	-1.58565	0.112818	0.876336
COQ10B	533284	277.355	0.304433	0.192138	1.58445	0.113091	0.876931
AASDHPPT	282462	326.599	-0.174868	0.110629	-1.58067	0.113953	0.877051
ADO	100297937	126.854	-0.32703	0.206591	-1.58298	0.113425	0.877051
ATG2B	287022	247.87	-0.249838	0.158212	-1.57913	0.114306	0.877051
CSPP1	524180	558.144	-0.234241	0.148043	-1.58225	0.113592	0.877051
CTNNAL1	515749	109.524	-0.423615	0.268126	-1.57991	0.114127	0.877051
FCGRT	338062	4130.51	0.172404	0.108972	1.58209	0.113628	0.877051
KATNA1	282601	260.337	-0.312109	0.19763	-1.57926	0.114277	0.877051
LOC101904536	101904536	561.919	0.268122	0.169841	1.57866	0.114413	0.877051
MAPKAPK5	535625	242.761	0.210393	0.13314	1.58024	0.114052	0.877051
SLC16A1	535182	324.777	0.283932	0.17955	1.58136	0.113796	0.877051
SS18	540947	148.602	-0.366999	0.231798	-1.58327	0.11336	0.877051
MAPK14	534492	550.046	0.184166	0.116809	1.57664	0.114877	0.877179
ORC2	511281	216.934	-0.225899	0.143289	-1.57652	0.114905	0.877179
STARD7	506557	541.53	0.248742	0.157658	1.57773	0.114627	0.877179
USE1	512890	192.187	0.279942	0.177492	1.57721	0.114746	0.877179
FOXN3	505469	1363.37	-0.161082	0.10222	-1.57584	0.115063	0.877476
ARHGAP12	540393	486.632	-0.212859	0.135148	-1.57501	0.115255	0.878028
LOC112443216	513856	539.618	0.380591	0.241771	1.57418	0.115445	0.878572
ALDH16A1	506329	1008.67	0.172935	0.109973	1.57252	0.11583	0.878777
COIL	407190	276.285	-0.243493	0.154943	-1.5715	0.116067	0.878777
FAM129A	614787	238.791	0.203338	0.129244	1.57328	0.115653	0.878777
NELFCD	514958	552.994	-0.183263	0.116564	-1.57221	0.115901	0.878777
TMEM126A	529762	216.941	0.355413	0.226094	1.57197	0.115957	0.878777
LPCAT3	515361	753.832	0.350719	0.22349	1.56928	0.116583	0.879976
MCRIP2	618020	260.332	0.292852	0.186578	1.5696	0.116509	0.879976
SLCO1B3	404160	27985.9	0.11357	0.072361	1.56949	0.116535	0.879976
EID1	507436	429.292	-0.315162	0.201	-1.56797	0.116889	0.880484
PLIN2	280981	322.61	0.500016	0.318799	1.56844	0.116779	0.880484
ARID4A	531515	1344.28	-0.218442	0.139396	-1.56707	0.117099	0.881168
GUCY1A1	281216	137.592	-0.375974	0.240199	-1.56526	0.117522	0.882554
NFU1	615964	559.211	0.23057	0.147293	1.56538	0.117494	0.882554
CDK4	510618	97.1673	0.337843	0.216157	1.56296	0.118063	0.88302
DTL	508412	215.392	-0.343091	0.219398	-1.56378	0.117869	0.88302
HARS2	615182	132.665	-0.350306	0.224037	-1.56361	0.117909	0.88302
THTPA	282090	136.813	-0.389835	0.249396	-1.56311	0.118026	0.88302
MARS	512531	154.59	0.229742	0.147189	1.56086	0.118557	0.885815
RANBP9	614026	112.883	0.250301	0.160572	1.55881	0.119042	0.886752
TIMM17B	540765	111.856	0.275644	0.176763	1.5594	0.118902	0.886752
TMED10	529761	1078.8	-0.125153	0.0802792	-1.55897	0.119004	0.886752
FRYL	514809	267.256	-0.218532	0.140259	-1.55806	0.11922	0.887001
RTN4	359718	1063.47	0.614004	0.39432	1.55712	0.119442	0.887001
SLC30A7	613851	324.108	0.233129	0.149765	1.55664	0.119556	0.887001
TP53BP1	511108	350.082	-0.239212	0.153598	-1.55739	0.119378	0.887001
ABCF3	530975	101.001	0.308022	0.198546	1.55139	0.120807	0.887021
ANKFY1	528403	273.148	-0.237029	0.152797	-1.55126	0.120838	0.887021
CLIC5	281696	149.889	-0.288213	0.186179	-1.54804	0.121612	0.887021
CLTB	281698	233.051	0.260325	0.167971	1.54982	0.121184	0.887021
ECM1	524222	172.561	-0.288545	0.186613	-1.54622	0.122051	0.887021
F11	407998	2244.77	-0.139646	0.0899723	-1.5521	0.120638	0.887021
GALE	523154	109.152	0.290004	0.187189	1.54926	0.12132	0.887021
H3F3B	617051	1535.68	-0.178883	0.114994	-1.55558	0.119808	0.887021
KDM4B	516579	340.47	0.217328	0.139952	1.55288	0.120451	0.887021
KDSR	505558	391.959	0.283766	0.183597	1.54559	0.122203	0.887021
LOC617648	617648	164.051	-0.287156	0.185004	-1.55216	0.120624	0.887021
MEAF6	540599	107.842	-0.870227	0.561055	-1.55105	0.120889	0.887021
NOB1	360191	104.029	0.937581	0.606131	1.54683	0.121905	0.887021
PER1	516318	364.817	-0.328987	0.212327	-1.54944	0.121277	0.887021
PSPC1	506696	356.796	-0.208887	0.135029	-1.54698	0.121868	0.887021
RPL10A	533310	3021.24	0.0952744	0.0616336	1.54582	0.122148	0.887021
ST3GAL5	404164	147.12	0.363941	0.234046	1.55499	0.119948	0.887021
STIM1	540187	359.214	-0.21887	0.141138	-1.55075	0.120962	0.887021
TCEA1	505722	847.082	0.16771	0.108322	1.54826	0.121561	0.887021
TMEM170B	101906104	221.632	-0.25579	0.164895	-1.55123	0.120847	0.887021
USF3	789845	378.145	-0.242388	0.156292	-1.55087	0.120934	0.887021
VPS4A	618168	517.42	0.21977	0.141875	1.54904	0.121372	0.887021
AKR1D1	513855	582.787	0.205771	0.1339	1.53675	0.124354	0.888106
ASCC2	505503	138.231	0.359374	0.233084	1.54182	0.123116	0.888106
ATXN7	511983	378.068	-0.201346	0.130829	-1.53901	0.123802	0.888106
BPTF	532986	1364.6	-0.197327	0.128254	-1.53857	0.12391	0.888106
CALM3	520277	734.793	0.291078	0.189426	1.53663	0.124385	0.888106
CD2BP2	513857	148.502	0.272226	0.176959	1.53836	0.123961	0.888106
CTBP2	281730	112.91	0.294417	0.190893	1.54231	0.122998	0.888106
EIF2B5	783760	209.107	0.194941	0.126465	1.54146	0.123204	0.888106
FAM98A	509040	264.906	0.185802	0.120768	1.5385	0.123925	0.888106
HDGF	327953	2238.14	0.161017	0.104303	1.54374	0.122651	0.888106
KIF1C	514928	1589.82	0.366602	0.238699	1.53583	0.124579	0.888106
LOC100848872	785419	407.282	0.274602	0.17786	1.54392	0.122607	0.888106
LOC786614	786614	1612.89	0.188268	0.122453	1.53748	0.124177	0.888106
MGAT2	101906103	233.153	0.397711	0.25868	1.53747	0.124179	0.888106
NOC3L	112449100	227.025	0.221127	0.143589	1.54	0.123559	0.888106
RB1CC1	539858	1043.3	0.150202	0.0974173	1.54184	0.123113	0.888106
SERPINF2	282522	3844.88	0.209506	0.136346	1.53657	0.124398	0.888106
SLC12A6	521217	177.892	0.437422	0.284731	1.53626	0.124474	0.888106
TIA1	538533	396.85	-0.187302	0.121974	-1.53559	0.124638	0.888106
RUFY3	514798	637.162	-0.129004	0.0840676	-1.53453	0.124899	0.888249
TCF3	530616	107.312	-0.451482	0.294201	-1.53461	0.12488	0.888249
BRI3	615390	2936.62	0.195387	0.127385	1.53383	0.125071	0.888615
NR6A1	541257	128.623	0.399398	0.260603	1.53259	0.125377	0.8896
TXNDC12	506991	859.421	0.190718	0.124466	1.53229	0.12545	0.8896
MAP1LC3A	514547	710.428	0.246626	0.161077	1.53111	0.125743	0.890262
RAD54L2	784245	149.026	0.275499	0.180018	1.5304	0.125918	0.890262
SNUPN	512665	249.281	-0.238433	0.155842	-1.52996	0.126026	0.890262
SNX9	506218	1916.92	0.192137	0.125512	1.53083	0.125812	0.890262
RPF1	513081	651.522	0.157193	0.102824	1.52876	0.126324	0.890722
USP47	511121	757.887	0.151834	0.0993204	1.52873	0.126332	0.890722
ANGPTL3	782603	7166.67	-0.149675	0.0979791	-1.52762	0.126608	0.89106
CDCA2	515287	257.379	-0.384829	0.251924	-1.52756	0.126622	0.89106
AKR7A2	511996	869.567	0.288573	0.189163	1.52553	0.127128	0.891106
CDO1	514462	4744.13	0.151728	0.0994005	1.52643	0.126903	0.891106
CTPS2	767849	139.24	-0.415205	0.27195	-1.52677	0.126818	0.891106
PHB	530409	770.807	0.230953	0.151376	1.52569	0.127087	0.891106
RPS2	286867	5872.41	0.153304	0.10052	1.52511	0.127232	0.891106
CBWD2	505325	252.832	-0.20684	0.135837	-1.5227	0.127833	0.89193
RNF14	540274	391.704	-0.279916	0.183788	-1.52304	0.12775	0.89193
SLC16A13	540092	358.166	0.386001	0.253395	1.52332	0.127679	0.89193
TFDP2	506114	218.295	-0.342996	0.22515	-1.52341	0.127657	0.89193
ACADS	511222	7168.11	0.155648	0.1026	1.51703	0.129258	0.897783
BID	530547	245.283	0.341025	0.224881	1.51647	0.129401	0.897783
CMC1	767824	220.051	-0.22703	0.14965	-1.51708	0.129247	0.897783
HP1BP3	510194	1050.8	-0.104058	0.0686138	-1.51658	0.129372	0.897783
LOC788801	788801	2134.1	0.207836	0.137052	1.51648	0.129398	0.897783
TCF12	100296952	267.687	-0.19384	0.127743	-1.51742	0.12916	0.897783
JAK2	525246	114.209	-0.349095	0.230497	-1.51453	0.129892	0.900341
LARGE1	506466	183.605	0.327728	0.216482	1.51388	0.130056	0.900635
SVIP	100300295	199.095	0.357625	0.236329	1.51325	0.130216	0.900895
ATP6V0E2	505224	134.146	0.335985	0.222896	1.50736	0.131717	0.901154
CALCRL	527140	135.085	-0.337565	0.223264	-1.51195	0.130546	0.901154
CMC2	789054	347.698	0.268792	0.178653	1.50455	0.13244	0.901154
DYNC1I2	526329	2064.27	0.0943621	0.0625657	1.50821	0.131501	0.901154
LOC104970105	104970105	125.91	-0.275781	0.182364	-1.51226	0.130469	0.901154
LOC515697	515697	334.496	-0.315716	0.209918	-1.50399	0.132583	0.901154
MECP2	281707	363.535	-0.2288	0.151834	-1.50691	0.131833	0.901154
MOXD1	507076	1958.7	0.313385	0.207847	1.50777	0.131614	0.901154
OGA	538561	479.091	-0.165379	0.110027	-1.50308	0.132817	0.901154
OXR1	539092	705.849	-0.176427	0.11696	-1.50844	0.131442	0.901154
PSMB1	514237	1922.32	0.144199	0.0955458	1.50922	0.131243	0.901154
PTEN	540786	957.949	0.184175	0.122184	1.50736	0.131719	0.901154
PTTG1IP	617245	929.052	0.14854	0.0987986	1.50346	0.132719	0.901154
REV3L	517422	691.806	-0.333278	0.22141	-1.50525	0.13226	0.901154
RFFL	530263	440.344	0.209708	0.139429	1.50405	0.132568	0.901154
RPS19BP1	511775	240.058	0.282653	0.187987	1.50358	0.132689	0.901154
SLC20A1	514255	168.173	-0.377946	0.250802	-1.50695	0.131824	0.901154
ST6GAL1	282073	1395.27	0.220324	0.146558	1.50332	0.132756	0.901154
TRAFD1	512642	182.682	0.464083	0.307216	1.51061	0.130888	0.901154
TRIM38	531022	167.917	0.317175	0.210436	1.50723	0.131753	0.901154
TUBB	615087	111.707	0.458569	0.304597	1.5055	0.132197	0.901154
AKAP9	767893	4218.82	-0.104933	0.0701977	-1.49483	0.134959	0.902258
C1S	767827	15952.7	0.209417	0.13992	1.49669	0.134473	0.902258
COX4I1	281090	2393.05	0.226261	0.151315	1.4953	0.134836	0.902258
DDRGK1	511144	531.466	0.156926	0.10488	1.49625	0.13459	0.902258
DYNLRB1	513342	547.672	0.215179	0.143932	1.49501	0.134913	0.902258
FGF12	615823	652.941	-0.352171	0.235052	-1.49827	0.134063	0.902258
IDH2	327669	199.116	0.328512	0.219285	1.49811	0.134106	0.902258
KMT2A	508330	705.746	-0.232222	0.154809	-1.50006	0.1336	0.902258
MYORG	510680	275.579	-0.250642	0.167003	-1.50082	0.133402	0.902258
NADK2	506968	865.654	0.285662	0.191148	1.49445	0.135058	0.902258
NFE2L2	497024	1409.46	-0.105989	0.0707917	-1.49719	0.134344	0.902258
SLC38A10	509536	161.939	0.407232	0.271832	1.4981	0.134107	0.902258
SOX6	534321	430.79	-0.241436	0.161459	-1.49534	0.134825	0.902258
SSR4	504438	950.91	0.282491	0.188335	1.49994	0.13363	0.902258
SWAP70	533720	2405.67	-0.171756	0.114524	-1.49974	0.133682	0.902258
TIMELESS	522884	202.318	0.316182	0.211022	1.49833	0.134046	0.902258
USF2	407240	513.596	-0.173771	0.115887	-1.49949	0.133747	0.902258
COMMD1	767999	193.505	-0.351065	0.235279	-1.49213	0.135666	0.903002
GTF2I	534669	422.999	0.229337	0.153594	1.49314	0.135401	0.903002
SULT1C4-2	-	2859.12	0.244623	0.163981	1.49177	0.135759	0.903002
TMEM203	100299402	461.822	0.178823	0.11988	1.49169	0.135781	0.903002
UBE2K	281225	558.897	0.229123	0.153554	1.49213	0.135664	0.903002
LOC100848263	516067	295.215	-0.308507	0.206902	-1.49108	0.13594	0.90325
BIRC6	534211	770.85	-0.167935	0.11292	-1.4872	0.136963	0.904302
CNPPD1	536421	340.498	0.287287	0.193291	1.4863	0.137201	0.904302
LOC101902346	100297854	311.365	-0.202858	0.136458	-1.4866	0.13712	0.904302
NPR3	513273	249.598	0.44632	0.299887	1.48829	0.136673	0.904302
PLA2G12A	527214	551.629	0.234706	0.157861	1.48679	0.137071	0.904302
SLC33A1	517797	293.155	0.351138	0.236244	1.48633	0.137191	0.904302
SLC35G1	617598	136.199	-0.313749	0.2109	-1.48767	0.136839	0.904302
SLC9A3R1	505242	1430	0.251365	0.169045	1.48698	0.137021	0.904302
TEN1	510634	690.743	0.226634	0.152227	1.4888	0.136541	0.904302
RTL8C	783730	123.669	0.475208	0.319976	1.48514	0.137508	0.905217
SRPRA	281504	1089.73	0.241517	0.162654	1.48484	0.137585	0.905217
SLC29A3	518225	377.716	0.214777	0.144713	1.48416	0.137767	0.905607
ACAA2	522006	7503.43	-0.150566	0.101488	-1.48358	0.137921	0.905809
ACVR2A	281598	114.249	-0.431278	0.292081	-1.47657	0.139791	0.905972
ADSSL1	784089	142.365	0.350782	0.238313	1.47194	0.141037	0.905972
AKIRIN2	614292	157.68	-0.358392	0.244923	-1.46329	0.143389	0.905972
ALDH6A1	327692	707.689	0.189971	0.130869	1.45161	0.146611	0.905972
ARG1	513608	6496.1	-0.235371	0.161397	-1.45833	0.144748	0.905972
ARHGEF6	511085	263.01	-0.16732	0.113224	-1.47777	0.139468	0.905972
ATL2	518601	360.116	0.225743	0.155091	1.45555	0.145517	0.905972
B3GALT1	539027	1509.63	0.194204	0.132317	1.46772	0.14218	0.905972
C17H12orf49	534423	250.712	0.253984	0.174713	1.45372	0.146024	0.905972
CCM2	507512	321.531	0.276446	0.190625	1.45021	0.147001	0.905972
CDC26	777693	191.56	-0.200805	0.138525	-1.44959	0.147172	0.905972
CHORDC1	505144	607.139	0.197141	0.136156	1.44791	0.147643	0.905972
COMMD10	538706	118.559	-0.192645	0.130277	-1.47874	0.139211	0.905972
CSRNP3	540832	200.089	-0.286147	0.196677	-1.45491	0.145695	0.905972
CYP2C18	535243	1131.92	0.19788	0.135675	1.45849	0.144706	0.905972
DNAJC5	282216	501.377	0.327469	0.221636	1.4775	0.13954	0.905972
ERH	508901	548.568	0.180375	0.123679	1.45842	0.144726	0.905972
ERICH2	615113	109.934	0.569066	0.38593	1.47453	0.140338	0.905972
ERN1	112442685	213.712	-0.307804	0.212081	-1.45135	0.146682	0.905972
GATB	533058	157.789	-0.293101	0.200962	-1.45849	0.144705	0.905972
GCHFR	617650	704.095	0.220043	0.150945	1.45777	0.144903	0.905972
GNE	782201	756.675	0.198432	0.135947	1.45963	0.144392	0.905972
GPR37	532626	270.429	0.420175	0.288227	1.45779	0.144897	0.905972
GRN	767942	3253.31	0.224101	0.1545	1.45049	0.146921	0.905972
GSKIP	616052	284.869	0.347339	0.235676	1.4738	0.140536	0.905972
HACL1	512676	1794.18	0.247885	0.168535	1.47082	0.14134	0.905972
HSPB1	516099	11055.9	0.156466	0.105654	1.48094	0.138624	0.905972
IFT57	613571	259.913	-0.408905	0.28183	-1.45089	0.146811	0.905972
IL7R	521554	112.146	0.404964	0.280044	1.44607	0.148156	0.905972
ILVBL	506955	468.44	0.183099	0.126379	1.4488	0.147393	0.905972
IMPA2	511124	153.144	0.413113	0.283429	1.45755	0.144964	0.905972
ITGB2	281877	142.66	-0.429468	0.292664	-1.46745	0.142254	0.905972
KCTD20	514967	360.526	0.20217	0.137835	1.46675	0.142443	0.905972
KDM2B	614487	119.51	0.403783	0.273331	1.47727	0.139603	0.905972
KLF3	530358	379.875	-0.258754	0.179141	-1.44441	0.148623	0.905972
KLHL20	511387	140.031	-0.330929	0.223913	-1.47793	0.139426	0.905972
KLHL3	533364	102.284	-0.286036	0.193359	-1.4793	0.139059	0.905972
L3MBTL3	524334	494.53	-0.176068	0.119786	-1.46985	0.141601	0.905972
LOC100847180	100847180	121.992	0.371421	0.254316	1.46047	0.14416	0.905972
LOC101905630	-	988.35	-0.761273	0.526852	-1.44495	0.148473	0.905972
LOC107133289	-	223.692	-0.334556	0.231186	-1.44713	0.147861	0.905972
LOC509829	509829	166.463	-0.219009	0.150574	-1.4545	0.145809	0.905972
LOC614732	614732	628.735	0.13981	0.0967191	1.44553	0.14831	0.905972
LRPPRC	509995	523.043	0.188484	0.128558	1.46614	0.14261	0.905972
MAPRE1	507845	178.12	0.321048	0.219206	1.4646	0.143031	0.905972
MCTS1	616997	255.92	-0.239712	0.164797	-1.45459	0.145783	0.905972
MED19	512756	358.033	0.227068	0.155992	1.45564	0.145493	0.905972
MLLT10	519864	861.848	-0.116201	0.079787	-1.45639	0.145286	0.905972
MPEG1	281202	403.602	-0.310718	0.210823	-1.47383	0.140527	0.905972
MRPL40	101907103	194.687	0.29528	0.201169	1.46782	0.142153	0.905972
NUDC	532708	297.809	0.279597	0.19339	1.44577	0.148241	0.905972
PA2G4	540272	1419.82	0.149184	0.102114	1.46096	0.144027	0.905972
PANK2	535933	156.859	-0.443223	0.30075	-1.47373	0.140555	0.905972
PCMTD2	505807	475.218	-0.205016	0.139236	-1.47243	0.140904	0.905972
PIK3R1	282307	2316.98	0.306283	0.208148	1.47147	0.141165	0.905972
PINK1	510683	561.676	0.218858	0.147633	1.48244	0.138222	0.905972
PLEKHA6	107133475	201.257	-0.253466	0.17286	-1.4663	0.142565	0.905972
PRKAR2A	100139910	1578.01	0.171203	0.116517	1.46934	0.141741	0.905972
PRPF4B	512236	1781.92	-0.146245	0.101136	-1.44602	0.148171	0.905972
PTRH2	516595	126.125	-0.335186	0.229516	-1.46041	0.144179	0.905972
RARB	616895	118.586	-0.300899	0.207944	-1.44702	0.147892	0.905972
RHBDD3	507674	107.397	0.308771	0.210828	1.46456	0.14304	0.905972
RICTOR	527459	162.764	-0.302254	0.206896	-1.46089	0.144044	0.905972
RPAP3	510621	372.26	0.232707	0.157443	1.47804	0.139397	0.905972
RRM2B	528960	116.993	-0.340084	0.232432	-1.46316	0.143425	0.905972
SCARB1	538481	344.838	0.252491	0.173618	1.45429	0.145866	0.905972
SLC25A20	518758	825.192	0.213317	0.147684	1.44441	0.148623	0.905972
SLC25A25	527786	286.33	-0.316254	0.215178	-1.46973	0.141635	0.905972
SNX6	532685	607.878	-0.206824	0.142783	-1.44852	0.147471	0.905972
SRXN1	531606	272.209	0.347507	0.239579	1.45049	0.146921	0.905972
ST7L	515119	289.948	-0.196456	0.132808	-1.47925	0.139074	0.905972
TAOK3	534620	680.415	-0.144606	0.100002	-1.44603	0.14817	0.905972
TBC1D30	514918	321.5	0.351582	0.242281	1.45114	0.146741	0.905972
TCP11L2	541012	107.306	-0.333181	0.230371	-1.44628	0.148098	0.905972
TCTA	616169	424.705	0.297612	0.205712	1.44674	0.14797	0.905972
TNFRSF1A	282527	227.474	0.243384	0.16674	1.45966	0.144383	0.905972
TNS1	286798	407.087	-0.316729	0.217764	-1.45446	0.145819	0.905972
TOM1L1	513303	585.435	-0.236552	0.161221	-1.46726	0.142306	0.905972
TRAPPC2L	509955	363.806	-0.217977	0.150417	-1.44916	0.147294	0.905972
TRMT10B	785711	288.868	0.232896	0.158697	1.46755	0.142226	0.905972
TXNDC9	539143	133.25	0.284118	0.193048	1.47175	0.141089	0.905972
UMPS	533098	302.773	0.31961	0.21697	1.47306	0.140735	0.905972
USP22	509694	1127.64	0.179084	0.122883	1.45736	0.145017	0.905972
ZBTB37	617314	1394.94	-0.13757	0.0934182	-1.47263	0.140852	0.905972
ZBTB38	539843	504.651	-0.188817	0.129088	-1.4627	0.143549	0.905972
ZC3H11A	529699	1903.07	-0.0919483	0.0629959	-1.45959	0.144402	0.905972
ZCCHC9	506049	508.544	0.196415	0.133661	1.4695	0.141697	0.905972
ABCB6	783257	141.13	0.228759	0.159217	1.43677	0.150783	0.906119
ANG2	783907	3857.59	0.365908	0.255145	1.43412	0.151538	0.906119
ANKRD11	532856	1952.04	-0.158094	0.110183	-1.43483	0.151334	0.906119
AP4E1	536144	205.272	-0.239806	0.166454	-1.44067	0.149677	0.906119
BTG2	539364	309.241	-0.319263	0.222808	-1.43291	0.151884	0.906119
CRNKL1	526536	191.101	-0.277002	0.192104	-1.44194	0.149319	0.906119
DPYD	281124	2145.85	-0.152333	0.106224	-1.43407	0.151552	0.906119
EHD1	614840	257.728	0.29395	0.204741	1.43572	0.151083	0.906119
EMC6	613551	632.972	0.139478	0.0971661	1.43546	0.151157	0.906119
IMPA1	537246	249.752	-0.195825	0.135936	-1.44057	0.149705	0.906119
IRF2BP2	781665	1715.54	-0.166882	0.115905	-1.43981	0.14992	0.906119
JPT1	613381	109.025	0.336883	0.234841	1.43452	0.151424	0.906119
LOC100297420	100297420	130.639	0.395941	0.275672	1.43628	0.150924	0.906119
LOC100847382	100847382	131.376	-0.319003	0.222758	-1.43206	0.152126	0.906119
LOC510454	280890	315.363	-0.201605	0.140734	-1.43252	0.151994	0.906119
LOC514457	514457	204.387	-0.236088	0.163919	-1.44027	0.149791	0.906119
MAP2K6	286883	119.342	0.437431	0.305515	1.43178	0.152206	0.906119
NR2C2AP	508684	97.4474	0.28905	0.201529	1.43429	0.15149	0.906119
NRDC	511254	480.962	0.144423	0.100249	1.44064	0.149687	0.906119
PYGO1	527394	132.476	-0.248288	0.173275	-1.43292	0.151882	0.906119
RBBP4	767940	395.381	0.165106	0.114816	1.43801	0.150431	0.906119
RBBP7	537402	331.172	-0.23403	0.162115	-1.4436	0.148851	0.906119
RPL8	535056	3432.08	0.167326	0.116854	1.43192	0.152166	0.906119
STBD1	513376	2115.55	0.145629	0.101586	1.43356	0.151698	0.906119
SYNE1	353348	537.348	-0.272082	0.188645	-1.4423	0.149219	0.906119
THNSL2	541205	295.603	-0.306491	0.212444	-1.44269	0.149108	0.906119
TSPAN6	514741	476.909	-0.145412	0.100971	-1.44014	0.149828	0.906119
UHRF1BP1	532919	301.244	0.33154	0.230561	1.43797	0.150443	0.906119
ZFP36L2	767898	605.065	-0.227467	0.158712	-1.43321	0.151798	0.906119
CD68	504960	123.719	-0.516168	0.360724	-1.43092	0.152452	0.906122
WASHC4	767939	346.316	-0.206904	0.144573	-1.43114	0.15239	0.906122
DDX18	789390	291.861	-0.1754	0.122659	-1.42998	0.152722	0.906991
PET100	616224	547.246	0.207071	0.144909	1.42897	0.153013	0.907991
ENOPH1	525563	244.45	-0.23604	0.16539	-1.42717	0.153532	0.909738
H1FX	514533	281.065	-0.282361	0.197858	-1.42709	0.153554	0.909738
NDUFA10	338060	698.517	0.309908	0.217347	1.42587	0.153906	0.910364
SIL1	520650	157.513	0.40421	0.283472	1.42593	0.15389	0.910364
WDR83OS	508733	552.537	0.237213	0.166414	1.42544	0.15403	0.910365
LOC104974345	104974345	143.516	0.409043	0.287196	1.42426	0.154371	0.911651
ADAMTS1	512171	217.906	-0.325668	0.229604	-1.41839	0.156076	0.912044
CMAS	100336710	837.539	0.173664	0.122219	1.42092	0.155339	0.912044
IGLL1	407114	108.515	0.593128	0.417473	1.42076	0.155388	0.912044
LOC100298356	100298356	229.19	0.514955	0.362525	1.42046	0.155472	0.912044
LOC112442189	-	115.949	0.364815	0.256568	1.4219	0.155055	0.912044
LOC112445999	-	147.768	-0.232918	0.164212	-1.41839	0.156076	0.912044
LONRF3	508189	119.627	-0.360062	0.254096	-1.41703	0.156474	0.912044
MED21	539496	131.036	0.321463	0.226819	1.41727	0.156405	0.912044
NCL	497013	2547.12	-0.108083	0.0761941	-1.41853	0.156037	0.912044
NFIL3	506097	255.833	0.256113	0.180767	1.41681	0.156538	0.912044
OIT3	614093	353.554	-0.239225	0.168233	-1.42198	0.155031	0.912044
PHF6	518186	182.203	-0.208284	0.146823	-1.4186	0.156015	0.912044
PIGW	768052	129.268	0.332879	0.23418	1.42147	0.155181	0.912044
PTDSS1	509819	333.138	0.27763	0.195262	1.42183	0.155076	0.912044
RBKS	513276	191.441	0.350195	0.24629	1.42188	0.15506	0.912044
RNF168	613812	383.345	-0.225165	0.158709	-1.41873	0.155979	0.912044
ROMO1	618530	739.279	0.194826	0.137429	1.41765	0.156294	0.912044
PLPP1	617172	1012.42	0.175426	0.123861	1.41632	0.156683	0.912171
ATP6V1F	514998	290.329	0.295411	0.209286	1.41152	0.158091	0.913851
ATXN7L3B	777786	1834.48	0.125556	0.0888027	1.41388	0.157397	0.913851
C1QTNF12	506102	142.559	0.333075	0.236314	1.40946	0.158699	0.913851
DDX20	528433	104.642	-0.383332	0.271955	-1.40954	0.158675	0.913851
DUSP11	508944	127.025	-0.267541	0.189468	-1.41207	0.15793	0.913851
ITIH4	513700	6118.6	0.386592	0.27385	1.41169	0.158041	0.913851
LATS1	535935	181.841	-0.23916	0.169533	-1.4107	0.158333	0.913851
LMAN2	790870	3681.69	0.247717	0.175314	1.41299	0.157658	0.913851
LOC100297192	100297192	109.607	0.586503	0.416666	1.40761	0.159246	0.913851
LOC104968656	104968656	704.583	0.795579	0.56369	1.41138	0.158134	0.913851
LOC104968964	104968964	107.008	0.305975	0.217127	1.4092	0.158777	0.913851
LOC512684	512684	142.195	0.313921	0.222981	1.40784	0.159179	0.913851
MASP2	505819	724.664	0.253128	0.179655	1.40897	0.158844	0.913851
PPM1K	540329	2497.95	-0.253514	0.179226	-1.41449	0.157217	0.913851
PRR14L	787908	168.232	-0.311975	0.221579	-1.40797	0.159141	0.913851
RALGAPA1	618573	292.06	-0.261897	0.185335	-1.4131	0.157626	0.913851
SNW1	326578	786.195	-0.174737	0.123971	-1.4095	0.158688	0.913851
SRSF5	510474	1511.15	-0.15349	0.108969	-1.40856	0.158964	0.913851
TGFBR2	535376	195.925	0.2403	0.170746	1.40735	0.159324	0.913851
CALU	539218	239.788	0.244023	0.173487	1.40658	0.159553	0.914056
SLC4A4	538219	259.502	-0.232027	0.16498	-1.40639	0.159607	0.914056
CLDN14	783180	378.155	-0.242823	0.172743	-1.40569	0.159817	0.914078
LYRM9	445416	223.273	-0.412088	0.293187	-1.40555	0.159858	0.914078
AAMP	767919	1058.09	0.103241	0.0742126	1.39115	0.16418	0.917503
ADRA1A	282134	1085.68	-0.19238	0.138169	-1.39235	0.163816	0.917503
ATP6V1B2	338082	170.467	-0.247532	0.177731	-1.39274	0.163699	0.917503
BAG5	522854	148.496	-0.448491	0.321453	-1.3952	0.162956	0.917503
CALD1	281660	10374.4	-0.153193	0.110229	-1.38977	0.164598	0.917503
CALR	281036	4571.35	0.304068	0.21793	1.39526	0.162939	0.917503
CUL2	535219	107.448	0.312484	0.223047	1.40098	0.16122	0.917503
DGCR6L	100126445	146.386	0.352066	0.252325	1.39529	0.162928	0.917503
DHRS12	507276	422.471	-0.255469	0.183614	-1.39134	0.164124	0.917503
DHX29	512470	776.269	-0.129042	0.0927556	-1.39121	0.164162	0.917503
DYNLT1	282380	246.765	0.156719	0.112405	1.39424	0.163245	0.917503
EEF1AKMT1	783374	235.793	-0.263284	0.188682	-1.39539	0.162898	0.917503
EIF3M	515710	658.358	-0.503315	0.362002	-1.39037	0.164418	0.917503
G3BP1	534214	748.272	0.192837	0.138049	1.39687	0.162453	0.917503
GATM	414732	6235.82	0.289913	0.208766	1.3887	0.164925	0.917503
GLRX	514364	312.23	-0.238034	0.171115	-1.39107	0.164203	0.917503
HGFAC	100139648	540.801	0.296945	0.213042	1.39383	0.163368	0.917503
HMBS	515614	169.991	0.365665	0.263276	1.38891	0.164861	0.917503
IKBKB	281854	124.213	-0.251279	0.180763	-1.39011	0.164497	0.917503
KLF6	505884	890.081	-0.256078	0.18274	-1.40133	0.161115	0.917503
LDHA	281274	233.977	0.303486	0.217508	1.39529	0.162928	0.917503
LOC112441982	-	109.798	0.583419	0.417404	1.39773	0.162193	0.917503
LOC112447845	-	249.815	-0.416762	0.297721	-1.39984	0.16156	0.917503
LOC782021	782021	466.169	-0.164889	0.118399	-1.39266	0.163722	0.917503
LRRC69	617064	128.28	-0.428975	0.305943	-1.40214	0.160874	0.917503
MRPL24	532203	416.659	0.191478	0.137831	1.38922	0.164765	0.917503
NEO1	100297058	97.9918	0.345612	0.247375	1.39711	0.162379	0.917503
NR1D2	532076	157.432	-0.257182	0.184095	-1.39701	0.16241	0.917503
OSBPL2	505328	123.887	0.233445	0.166573	1.40146	0.161078	0.917503
PIGL	613618	271.798	0.372633	0.268416	1.38827	0.165056	0.917503
RBM26	504409	845.362	-0.152603	0.10978	-1.39007	0.164507	0.917503
RUFY1	528153	180.846	-0.256668	0.183449	-1.39912	0.161776	0.917503
SCYL2	782059	609.387	-0.134946	0.0966198	-1.39668	0.162511	0.917503
TEF	529056	232.725	-0.407171	0.291652	-1.39609	0.162689	0.917503
TMEM129	518991	134.479	0.41254	0.296641	1.3907	0.164316	0.917503
WDR91	281148	338.098	0.203436	0.14567	1.39655	0.162548	0.917503
ZMYM5	537087	312.143	0.167647	0.120745	1.38844	0.165004	0.917503
AMY2B	505049	498.336	-0.270093	0.195039	-1.38482	0.166108	0.919076
APAF1	537782	188.993	0.250681	0.181179	1.38361	0.166479	0.919076
CNBP	504831	1218.18	-0.157832	0.114298	-1.38088	0.167315	0.919076
CTDSPL2	281664	223.327	-0.236387	0.170638	-1.38532	0.165956	0.919076
DNAJC13	514249	277.32	-0.205249	0.148555	-1.38163	0.167084	0.919076
DPY30	513162	344.325	-0.22239	0.160415	-1.38634	0.165643	0.919076
GOLGB1	532923	3094.91	-0.120487	0.0872361	-1.38116	0.16723	0.919076
GSTA4	533917	1526.95	0.47493	0.343233	1.3837	0.166452	0.919076
HSD17B8	532422	624.72	0.160541	0.116142	1.38228	0.166886	0.919076
LOC101902225	101902225	186.786	0.399822	0.289295	1.38205	0.166955	0.919076
MRPL58	281556	340.916	0.178473	0.129117	1.38225	0.166894	0.919076
MTCH2	337927	2045.14	0.168226	0.121836	1.38076	0.167354	0.919076
NAXE	404132	788.521	0.229276	0.165552	1.38492	0.166076	0.919076
RPP38	511723	160.849	-0.605757	0.438015	-1.38296	0.166677	0.919076
SERINC1	539993	663.903	-0.119452	0.0865579	-1.38002	0.16758	0.919076
SIRT5	507347	420.172	-0.275112	0.198422	-1.3865	0.165595	0.919076
VTN	507525	11926.7	0.31731	0.229374	1.38338	0.166549	0.919076
ZCCHC24	616669	1284.98	0.311772	0.22586	1.38038	0.167469	0.919076
RNF166	614210	119.634	0.297244	0.215568	1.37889	0.16793	0.92031
ANTXR2	510080	392.777	-0.224639	0.163598	-1.37311	0.169718	0.921051
ARF4	518601	513.602	-0.506347	0.368647	-1.37353	0.169588	0.921051
C1QC	509968	728.511	0.302971	0.220433	1.37444	0.169306	0.921051
CFAP298	535482	490.585	-0.17551	0.12766	-1.37482	0.169188	0.921051
DDIT4	529235	448.451	-0.366837	0.266845	-1.37472	0.169219	0.921051
DMTF1	505618	344.377	-0.156006	0.113612	-1.37315	0.169707	0.921051
DNAJB9	512324	438.744	0.246542	0.1796	1.37273	0.169836	0.921051
DOCK7	537464	178.929	-0.211342	0.153802	-1.37412	0.169405	0.921051
F2R	526585	127.405	-0.41012	0.298663	-1.37319	0.169694	0.921051
GTF3C6	518472	108.55	0.204204	0.148733	1.37295	0.169767	0.921051
HIST2H2BE	537985	3084.4	-0.132969	0.0965783	-1.3768	0.168575	0.921051
LOC112441987	112441987	109.386	0.574241	0.417004	1.37706	0.168492	0.921051
LOC540627	-	1457.18	0.364232	0.265397	1.37241	0.169937	0.921051
OTUD6B	100847538	551.86	-0.228859	0.166505	-1.37449	0.169289	0.921051
PRPF8	507371	671.767	0.193956	0.14118	1.37382	0.169497	0.921051
AKAP13	504288	830.595	-0.165023	0.120495	-1.36954	0.170829	0.921524
APPBP2	508335	304.717	-0.235248	0.172316	-1.36522	0.172185	0.921524
ATP23	514014	496.238	0.158869	0.117767	1.34901	0.177332	0.921524
BEND5	535329	134.919	0.325301	0.240851	1.35063	0.176813	0.921524
C19H17orf100	100138261	135.444	-0.305946	0.225759	-1.35519	0.175356	0.921524
CAST	281039	2768.59	-0.153589	0.113732	-1.35045	0.176872	0.921524
CD81	511435	4257.31	0.112431	0.0829925	1.35471	0.175509	0.921524
CEP112	617266	269.119	-0.240846	0.177096	-1.35997	0.173838	0.921524
CEP162	512152	146.37	-0.336884	0.249831	-1.34845	0.177514	0.921524
CHCHD10	615846	5806.15	0.122618	0.0907334	1.35141	0.176565	0.921524
CS	280682	124.369	0.3474	0.255349	1.36049	0.173675	0.921524
CSE1L	281631	344.901	0.188494	0.139732	1.34897	0.177348	0.921524
DEPTOR	112445694	310.691	-0.277939	0.203768	-1.364	0.172567	0.921524
ELOVL6	533333	676.212	0.469517	0.347383	1.35158	0.176509	0.921524
ESCO1	535035	253.474	-0.249068	0.182663	-1.36353	0.172714	0.921524
GPM6A	507389	125.16	-0.289101	0.212552	-1.36014	0.173786	0.921524
GPX1	281209	447.286	0.218774	0.159936	1.36789	0.171348	0.921524
HMGN1	614915	1769.13	0.119806	0.0880908	1.36003	0.173821	0.921524
IYD	538969	347.87	0.247326	0.181207	1.36488	0.172291	0.921524
KLB	514925	1117.61	0.29954	0.221795	1.35052	0.176848	0.921524
KLHL28	525011	200.034	-0.315992	0.23362	-1.35259	0.176187	0.921524
LEPROT	613665	389.868	-0.251047	0.18393	-1.36491	0.172282	0.921524
LOC514680	514680	143.096	-0.241163	0.176932	-1.36303	0.172872	0.921524
LOC783838	783838	1984.15	-0.121797	0.0894904	-1.361	0.173513	0.921524
LOC784289	784289	209.323	0.26853	0.197298	1.36104	0.173501	0.921524
LONRF1	504489	523.163	-0.213816	0.157184	-1.3603	0.173736	0.921524
LRRC47	616209	207.799	0.261934	0.191852	1.3653	0.17216	0.921524
MICU3	510486	289.381	-0.182492	0.134811	-1.35369	0.175836	0.921524
MLEC	515309	1367.19	0.234266	0.173084	1.35348	0.175903	0.921524
MRPS15	508928	357.297	-0.235249	0.174278	-1.34985	0.177066	0.921524
NAA10	613636	98.1418	0.279313	0.206178	1.35472	0.175508	0.921524
NECTIN2	505580	503.013	0.222433	0.163087	1.36389	0.172602	0.921524
PEAK1	786652	172.924	-0.271306	0.199328	-1.3611	0.173481	0.921524
PGLS	615211	234.793	0.34176	0.250298	1.36541	0.172124	0.921524
PI4KA	282309	184.014	0.198797	0.147232	1.35023	0.176942	0.921524
PLS1	616560	238.402	-0.236145	0.174559	-1.3528	0.176118	0.921524
RBPJ	767928	827.034	-0.140371	0.102772	-1.36585	0.171986	0.921524
REX1BD	104972821	322.475	0.222764	0.163754	1.36036	0.173716	0.921524
RPRD2	614766	158.809	-0.267181	0.197376	-1.35366	0.175845	0.921524
RRN3	515964	146.316	-0.305196	0.225358	-1.35427	0.175649	0.921524
RSRC1	509437	1338.42	-0.139833	0.102947	-1.35829	0.174371	0.921524
SFR1	100295193	111.499	-0.311676	0.230884	-1.34993	0.177039	0.921524
SH3KBP1	510489	134.49	-0.270145	0.199483	-1.35423	0.175664	0.921524
SIGIRR	531801	159.957	0.325781	0.237848	1.3697	0.17078	0.921524
SLC25A10	517909	329.443	0.332529	0.246548	1.34874	0.17742	0.921524
SPON2	513844	724.937	0.199107	0.145932	1.36439	0.172446	0.921524
TAPBP	504335	540.197	0.182612	0.134936	1.35332	0.175952	0.921524
TCAF1	533126	457.098	0.342974	0.253795	1.35138	0.176573	0.921524
TMEM179B	512135	153.578	0.818349	0.603738	1.35547	0.175268	0.921524
TMEM184C	504966	446.661	-0.240151	0.175934	-1.365	0.172252	0.921524
TMEM62	515078	176.577	0.277441	0.203621	1.36254	0.173028	0.921524
TMEM94	512110	255.445	-0.186766	0.138026	-1.35312	0.176018	0.921524
TRIM56	514896	180.574	-0.192	0.140424	-1.36729	0.171536	0.921524
TTC19	505423	308.788	0.281941	0.208879	1.34978	0.177086	0.921524
UBE3B	281997	450.813	0.206478	0.151706	1.36104	0.173501	0.921524
UBL3	526950	938.008	-0.129113	0.0945945	-1.36491	0.17228	0.921524
UBR4	514561	547.523	0.198118	0.146405	1.35322	0.175985	0.921524
UOX	539211	574.862	0.38845	0.287638	1.35048	0.176861	0.921524
ZMYM1	407101	291.686	-0.173216	0.127981	-1.35345	0.175913	0.921524
ZNF148	613265	875.529	-0.0976741	0.0713316	-1.3693	0.170907	0.921524
KDM5A	507962	575.856	-0.130947	0.0971412	-1.348	0.177657	0.921618
ZFP62	538928	123.358	-0.437563	0.324703	-1.34758	0.177794	0.921684
ASPN	535652	374.767	-0.269644	0.201152	-1.3405	0.180082	0.92197
CUL4A	540781	451.01	0.206273	0.153386	1.3448	0.178691	0.92197
CYP4F2	507016	423.528	0.200432	0.14895	1.34564	0.178419	0.92197
DAB2IP	541268	162.083	-0.263084	0.19605	-1.34192	0.179621	0.92197
EEA1	516259	2494.46	-0.127948	0.0952492	-1.3433	0.179175	0.92197
EFNA1	507319	1348.77	-0.218703	0.162802	-1.34337	0.179153	0.92197
GTPBP6	781016	388.831	0.15896	0.118582	1.3405	0.180082	0.92197
KEH36_t03	64986889	605.755	0.222753	0.165379	1.34692	0.178007	0.92197
LOC100848906	100848906	522.743	-0.288035	0.214813	-1.34086	0.179965	0.92197
LOC782776	782776	3140.21	-0.110082	0.0821228	-1.34045	0.180098	0.92197
LRP1	533894	2477.01	0.12198	0.090736	1.34434	0.178838	0.92197
LYAR	515186	328.831	0.149343	0.111217	1.34281	0.179333	0.92197
POLDIP3	512693	150.153	0.293967	0.218643	1.3445	0.178786	0.92197
POLR2G	613991	312.951	0.291442	0.216506	1.34611	0.178266	0.92197
RHOB	515118	200.199	0.335326	0.249609	1.34341	0.179141	0.92197
SELENOS	512276	763.719	0.203943	0.151979	1.34192	0.179623	0.92197
SNAP23	338044	312.609	-0.23403	0.174545	-1.3408	0.179987	0.92197
TCEAL4	513987	1582.2	-0.137391	0.102155	-1.34493	0.178648	0.92197
TGM2	281528	97.8192	-0.384097	0.286657	-1.33992	0.180271	0.922218
FAM32A	508634	1656.71	-0.147407	0.110143	-1.33832	0.180792	0.923692
KIAA1468	504761	172.955	0.224828	0.167999	1.33827	0.180809	0.923692
ACMSD	515030	1127.12	-0.163593	0.122623	-1.33411	0.182168	0.924378
DDX42	535043	271.922	-0.199467	0.149632	-1.33305	0.182516	0.924378
DYNC1LI2	519789	176.708	-0.287502	0.21509	-1.33666	0.181333	0.924378
G6PC	538710	7036.62	-0.128359	0.0961804	-1.33457	0.182018	0.924378
KAT8	515581	307.702	0.203973	0.152925	1.33381	0.182267	0.924378
LOC107133024	-	129.724	-0.185511	0.138927	-1.33531	0.181774	0.924378
LOC112443139	-	165.078	-0.284273	0.213384	-1.33221	0.182791	0.924378
NDUFB6	327665	470.918	-0.224061	0.168221	-1.33195	0.182877	0.924378
PFDN6	618296	352.473	0.19287	0.144723	1.33269	0.182634	0.924378
PITHD1	506494	235.513	0.239336	0.179717	1.33174	0.182947	0.924378
PPP4R1	510230	216.804	0.379878	0.284282	1.33627	0.18146	0.924378
REEP3	512704	953.937	0.189036	0.141474	1.33619	0.181487	0.924378
RPL10	286790	9146.02	0.13706	0.102615	1.33567	0.181657	0.924378
TMEM214	535177	217.268	0.28161	0.211214	1.3333	0.182435	0.924378
TSPYL4	508104	419.853	-0.206833	0.155059	-1.33389	0.182239	0.924378
USP46	516420	201.216	-0.189776	0.142411	-1.33259	0.182665	0.924378
ACTR2	538486	469.121	-0.101371	0.0763182	-1.32827	0.184089	0.924654
DNMT1	505556	276.535	-0.212381	0.159613	-1.3306	0.183321	0.924654
DUSP16	618644	940.567	-0.173749	0.130821	-1.32815	0.184129	0.924654
HMCES	530527	129.44	-0.295324	0.222194	-1.32912	0.183807	0.924654
LOC101903685	614849	410.373	-0.311661	0.234551	-1.32876	0.183928	0.924654
LRP11	617450	202.341	0.274794	0.206627	1.3299	0.183551	0.924654
MPHOSPH8	507091	1442.26	-0.0998208	0.0751179	-1.32885	0.183896	0.924654
RAB2A	508373	1702.58	0.12443	0.0936094	1.32925	0.183767	0.924654
TMOD3	533257	327.024	0.240741	0.181	1.33006	0.183498	0.924654
LOC100294792	100294792	167.847	0.209716	0.158027	1.32709	0.18448	0.924716
MARC2'	615506	3429.89	-0.219858	0.165684	-1.32697	0.184517	0.924716
TMEM126B	504229	250.906	0.247857	0.186782	1.32698	0.184515	0.924716
KIF1B	100337161	462.208	0.209291	0.157775	1.32652	0.184668	0.924843
UBR1	522464	488.648	-0.111871	0.0843842	-1.32573	0.184928	0.925515
FAM13B	540987	213.384	-0.284635	0.214884	-1.3246	0.185304	0.926143
TPM4	535277	682.826	-0.15952	0.120418	-1.32472	0.185266	0.926143
IRS2	100300012	505.546	-0.463009	0.350039	-1.32273	0.185924	0.92624
LOC615303	615303	2198.74	0.350216	0.264537	1.32388	0.185543	0.92624
LYN	534996	668.702	0.193061	0.145973	1.32258	0.185974	0.92624
N4BP2L1	617129	337.307	-0.187525	0.14182	-1.32228	0.186076	0.92624
ZDHHC18	100337343	219.413	0.264669	0.200036	1.32311	0.1858	0.92624
ZSCAN21	527103	185.717	0.219965	0.16629	1.32278	0.185907	0.92624
SERPINA6	506264	351.357	0.393145	0.297501	1.32149	0.186338	0.926742
YEATS4	615330	145.647	0.208128	0.157527	1.32122	0.186428	0.926742
ABLIM3	613794	840.868	-0.180047	0.136416	-1.31983	0.186891	0.92717
LOC100848212	112446050	220.772	-0.23734	0.179822	-1.31986	0.186883	0.92717
PPP2R5C	505757	1191.52	-0.138166	0.104626	-1.32058	0.186642	0.92717
FAM118B	540626	132.893	0.35734	0.271065	1.31828	0.18741	0.927759
FBXL5	100140212	309.214	-0.217087	0.16476	-1.3176	0.187638	0.927759
NUDT2	768044	125.909	0.226964	0.172229	1.3178	0.187571	0.927759
RND3	783333	773.22	-0.205476	0.155943	-1.31764	0.187625	0.927759
SEMA4F	281311	232.392	-0.184919	0.140187	-1.31909	0.187139	0.927759
LRRFIP1	616994	1603.2	-0.13937	0.105836	-1.31685	0.18789	0.927963
TTPA	286813	1770.03	-0.180047	0.136738	-1.31673	0.187931	0.927963
AARSD1	522515	273.759	0.196362	0.149362	1.31467	0.188621	0.928035
ANO1	532126	477.159	0.342814	0.262266	1.30712	0.191171	0.928035
BCAS1	504895	519.495	-0.240771	0.183795	-1.31	0.190197	0.928035
COPB2	281706	915.053	0.205039	0.156905	1.30678	0.191289	0.928035
DDX1	510816	511.822	-0.115959	0.0884423	-1.31113	0.189815	0.928035
ECEL1	513144	185.213	0.995793	0.759768	1.31065	0.189975	0.928035
FIG4	534118	98.938	0.237473	0.181479	1.30854	0.19069	0.928035
HELZ	539501	542.55	-0.210216	0.159819	-1.31534	0.188394	0.928035
IGSF5	511594	185.13	-0.309988	0.236521	-1.31061	0.189988	0.928035
KLHL36	768061	107.691	0.274063	0.208751	1.31287	0.189226	0.928035
LOC781528	112444557	320.063	-0.168954	0.128595	-1.31385	0.188897	0.928035
MEF2C	512254	140.322	-0.317653	0.242031	-1.31245	0.18937	0.928035
MRPL16	511023	353.243	0.316194	0.241807	1.30763	0.190998	0.928035
MSH6	540526	558.216	-0.234081	0.179149	-1.30663	0.19134	0.928035
NCLN	531802	235.22	0.279795	0.212875	1.31436	0.188724	0.928035
NFYB	614382	801.474	-0.277907	0.211972	-1.31105	0.18984	0.928035
NKAPD1	513716	588.877	-0.169442	0.129615	-1.30727	0.191121	0.928035
P2RX4	533109	340.94	0.175564	0.134239	1.30784	0.190926	0.928035
PNP	493724	2487.09	-0.17016	0.129498	-1.314	0.188847	0.928035
PRRG3	539569	136.07	0.265432	0.202999	1.30755	0.191025	0.928035
RSRC2	532701	1413.93	-0.100467	0.0767793	-1.30851	0.1907	0.928035
SECISBP2	524966	352.105	0.140476	0.106824	1.31503	0.188501	0.928035
SENP7	507820	131.772	-0.233675	0.178512	-1.30901	0.190531	0.928035
TP53INP1	782667	536.318	-0.202787	0.154365	-1.31368	0.188953	0.928035
TUBB4A	540236	1701.24	0.328752	0.251512	1.3071	0.191179	0.928035
VDAC3	282716	1147.39	0.172331	0.131685	1.30866	0.190649	0.928035
XPA	537958	688.307	-0.176294	0.133971	-1.31591	0.188205	0.928035
LOC783920	783920	597.839	-0.217289	0.16636	-1.30614	0.191506	0.928232
CFB	514076	33745.8	0.100808	0.0772244	1.30539	0.191761	0.928251
DNAJC25	535430	618.28	0.169043	0.12948	1.30556	0.191704	0.928251
HGSNAT	614936	298.55	0.265907	0.203795	1.30478	0.191969	0.928646
CLOCK	100300400	489.033	0.188492	0.144606	1.30348	0.19241	0.92922
MTA2	515389	144.786	0.397672	0.305118	1.30334	0.192459	0.92922
TST	280946	4490.41	0.109187	0.0837756	1.30332	0.192465	0.92922
PIK3AP1	100138311	628.931	-0.160891	0.123501	-1.30275	0.19266	0.929552
POGZ	535254	211.58	-0.280135	0.21522	-1.30162	0.193045	0.930804
ANXA4	281625	2909.81	-0.141579	0.108849	-1.30068	0.193366	0.931578
MTDH	509788	4532.28	0.114042	0.0876964	1.30042	0.193458	0.931578
LOC101906167	516032	260.128	-0.303631	0.233696	-1.29926	0.193856	0.932883
CLPX	100138870	1288.09	-0.111044	0.0855522	-1.29797	0.194297	0.933182
LOC100847509	281865	270.919	-0.219971	0.169439	-1.29823	0.194207	0.933182
LOC112448446	112448446	151.934	0.317119	0.244279	1.29818	0.194225	0.933182
RPL5	515238	9115.63	-0.137101	0.105669	-1.29746	0.194471	0.933412
ACOT4	511431	144.53	-0.298984	0.230529	-1.29695	0.194649	0.933659
TEX2	513262	229.675	0.210885	0.162893	1.29462	0.195451	0.936897
CBX4	767865	256.136	-0.399801	0.30933	-1.29247	0.196194	0.937057
HAL	615205	991.292	-0.332734	0.257999	-1.28967	0.197165	0.937057
HP	280692	12077.9	1.34637	1.04144	1.29279	0.196082	0.937057
LOC101903397	-	103.131	-0.547449	0.42423	-1.29045	0.196893	0.937057
LOC101907053	-	170.68	-0.258669	0.200613	-1.28939	0.197262	0.937057
LOC104968478	104968478	14365.2	0.932485	0.721853	1.29179	0.196429	0.937057
LOC112448833	112448833	100.609	-0.224902	0.174419	-1.28944	0.197245	0.937057
LOC517475	517475	969.052	-0.276789	0.214458	-1.29064	0.196828	0.937057
MRFAP1L1	522338	1652.71	0.110126	0.0853073	1.29093	0.196729	0.937057
MYCL	540350	209.915	-0.300263	0.232793	-1.28983	0.19711	0.937057
NUP35	511248	136.835	-0.286267	0.221494	-1.29244	0.196206	0.937057
PHLPP1	615982	156.446	0.397337	0.308084	1.2897	0.197154	0.937057
PLSCR4	539290	171.313	-0.253478	0.196575	-1.28947	0.197233	0.937057
TAF3	507185	367.119	-0.131222	0.101545	-1.29226	0.196267	0.937057
LOC520237	520237	143.302	-0.356341	0.27665	-1.28806	0.197726	0.937558
PCF11	510604	1440.07	-0.182505	0.141688	-1.28807	0.19772	0.937558
SEH1L	506509	144.784	0.227865	0.176929	1.28788	0.197786	0.937558
TAPT1	534618	421.427	0.181743	0.141145	1.28763	0.197875	0.937558
ZBED5	539898	122.811	-0.365433	0.284013	-1.28668	0.198207	0.938528
ERC1	519271	521.508	0.172899	0.134464	1.28584	0.198499	0.938541
MOB4	781884	178.644	-0.220453	0.171471	-1.28566	0.198562	0.938541
SASH1	539603	523.213	-0.239431	0.186244	-1.28558	0.198591	0.938541
ALB	280717	684710	-0.153371	0.120667	-1.27103	0.203719	0.93869
ANKRD26	533620	201.428	-0.275753	0.216945	-1.27107	0.203703	0.93869
ANKRD9	532402	113.466	0.44444	0.348343	1.27587	0.202001	0.93869
ANOS1	525898	132.206	-0.337224	0.264518	-1.27486	0.202358	0.93869
ARHGAP21	538584	600.487	-0.149345	0.117544	-1.27054	0.203892	0.93869
CANT1	539997	312.971	0.288442	0.225779	1.27754	0.201412	0.93869
CRIPT	520956	378.557	0.235343	0.183225	1.28445	0.198984	0.93869
DUSP1	539175	126.473	-0.430712	0.335677	-1.28312	0.199452	0.93869
EHBP1	100300164	852.204	-0.215392	0.167979	-1.28225	0.199753	0.93869
EIF1B	513481	158.47	-0.252204	0.198444	-1.2709	0.203763	0.93869
ELAVL1	617316	215.134	0.216758	0.169187	1.28117	0.200134	0.93869
ELOC	540859	398.353	0.152808	0.119285	1.28104	0.200181	0.93869
GALK1	530855	251.934	0.397961	0.309942	1.28398	0.199147	0.93869
GSTA2	281805	11677	0.175008	0.137596	1.27189	0.203411	0.93869
GTF2IRD2	539745	108.071	-0.272224	0.212695	-1.27988	0.200587	0.93869
KANK2	767586	210.681	0.38999	0.306011	1.27443	0.20251	0.93869
KCNK5	522621	391.509	0.225912	0.176888	1.27714	0.201551	0.93869
LMAN1	511649	4197.9	0.0889916	0.0699071	1.273	0.203019	0.93869
LOC515736	515736	190.892	-0.279067	0.218608	-1.27656	0.201757	0.93869
LOC616200	616200	1683.61	0.128917	0.101356	1.27193	0.203398	0.93869
LOC781100	617074	256.71	0.292575	0.230233	1.27078	0.203808	0.93869
LOC787904	787904	5597.85	-0.290086	0.22767	-1.27415	0.202611	0.93869
LSM6	615916	147.03	-0.296869	0.232698	-1.27577	0.202037	0.93869
MAT2A	527403	1119.7	-0.160235	0.126066	-1.27105	0.203712	0.93869
MNF1	521960	775.612	0.188788	0.147401	1.28078	0.200272	0.93869
N4BP2L2	541201	815.518	-0.215558	0.168465	-1.27954	0.200706	0.93869
NEBL	517962	315.126	-0.277736	0.216322	-1.2839	0.199177	0.93869
PLAC8	767910	791.169	-0.222559	0.174447	-1.27579	0.202028	0.93869
PM20D1	513852	167.332	0.320403	0.249675	1.28328	0.199394	0.93869
POLG	533090	212.06	0.2617	0.203869	1.28367	0.199258	0.93869
RBP1	537379	686.388	0.273539	0.214084	1.27772	0.201349	0.93869
RPL35	515534	4926.6	0.0811992	0.0633435	1.28189	0.199882	0.93869
RPS27	615638	10083.5	0.069369	0.0544947	1.27295	0.203036	0.93869
SEL1L	614959	1155.43	0.152819	0.119379	1.28012	0.200505	0.93869
SEM1	767981	1694.3	0.123851	0.0974943	1.27034	0.203964	0.93869
SHMT2	616545	265.065	0.289485	0.227042	1.27503	0.2023	0.93869
SLC2A9	100337051	146.243	-0.295908	0.232916	-1.27045	0.203925	0.93869
SLC35A5	534488	238.215	-0.220644	0.172305	-1.28055	0.200354	0.93869
SMIM4	782900	187.903	0.26912	0.210899	1.27606	0.201933	0.93869
TCAIM	515010	180.206	-0.284314	0.222336	-1.27876	0.200982	0.93869
TLR6	407237	226.012	-0.260866	0.205217	-1.27117	0.203666	0.93869
USP8	538743	1180.9	-0.161397	0.126108	-1.27983	0.200605	0.93869
ATP5PD	282710	2818.68	0.131075	0.103243	1.26958	0.204235	0.939355
AASS	520865	681.515	-0.37026	0.291819	-1.2688	0.204512	0.940042
C20H5orf51	112443003	454.752	0.173365	0.136778	1.26749	0.204981	0.940938
MAN1C1	615012	95.5564	-0.43811	0.345735	-1.26718	0.205089	0.940938
PNPLA8	535496	492.154	-0.152074	0.119995	-1.26733	0.205036	0.940938
ADGRL4	535066	104.369	-0.261313	0.206444	-1.26578	0.205591	0.941635
DUSP6	515310	2892.52	-0.379474	0.299903	-1.26532	0.205757	0.941635
SEC24C	509488	222.85	0.26909	0.21273	1.26493	0.205895	0.941635
SEPT2'	511612	291.805	0.201108	0.159026	1.26462	0.206007	0.941635
SLC25A13	615470	3662.08	0.11987	0.0946742	1.26613	0.205466	0.941635
STX8	508712	294.438	0.178199	0.140795	1.26566	0.205634	0.941635
ABHD14B	615289	1515.36	0.219441	0.173759	1.2629	0.206625	0.942354
FYN	527263	202.834	-0.215168	0.17041	-1.26265	0.206715	0.942354
LOC614226	614226	707.06	-0.152033	0.120369	-1.26306	0.206567	0.942354
PAM	282120	457.537	0.193057	0.152927	1.26241	0.206802	0.942354
TMEM9B	515665	841.233	0.129977	0.102899	1.26316	0.206532	0.942354
RNASE4	616089	24500.1	-0.16951	0.134324	-1.26195	0.206966	0.942521
C17H12orf65	512913	271.188	0.244406	0.193914	1.26038	0.207532	0.942641
CCDC34	505831	140.465	-0.438759	0.347928	-1.26106	0.207287	0.942641
LZTFL1	512570	139.348	-0.256161	0.203079	-1.26139	0.207169	0.942641
PEMT	360197	783.297	0.187864	0.149128	1.25975	0.207759	0.942641
SHC1	507196	169.675	0.234772	0.186348	1.25986	0.207721	0.942641
TMEM101	515507	143.758	0.36201	0.287297	1.26006	0.207649	0.942641
FAM184B	523874	158.264	0.255856	0.203349	1.25821	0.208314	0.943146
MVD	509958	374.135	0.349612	0.277678	1.25905	0.208011	0.943146
RORC	527470	1047.91	-0.16008	0.127247	-1.25803	0.208381	0.943146
SIGMAR1	538903	593.248	0.22238	0.176708	1.25846	0.208225	0.943146
ATXN7L1	534448	118.117	-0.339812	0.270339	-1.25698	0.20876	0.943705
GTF2A1	785612	346.998	-0.206501	0.164257	-1.25718	0.208689	0.943705
AMOTL2	538514	421.425	-0.190628	0.151713	-1.25651	0.208933	0.943906
BIVM	532455	114.887	-0.318065	0.253577	-1.25432	0.209727	0.944123
CCDC158	534614	135.78	0.362929	0.289812	1.25229	0.210463	0.944123
CD300LG	513091	362.173	-0.280105	0.224183	-1.24945	0.211501	0.944123
CYP3A24	517246	11258.3	0.546545	0.436197	1.25298	0.210214	0.944123
DPY19L1	536508	1039.48	-0.151243	0.120734	-1.2527	0.210315	0.944123
EEF2K	521730	1038.56	0.133404	0.106379	1.25404	0.209827	0.944123
FAM214A	522864	844.913	0.194801	0.155632	1.25168	0.210687	0.944123
GMCL1	513934	132.341	-0.196769	0.1578	-1.24695	0.212416	0.944123
HOOK3	524648	3191.3	-0.15416	0.123101	-1.2523	0.21046	0.944123
INTS8	100124522	138.019	-0.320689	0.256912	-1.24825	0.211941	0.944123
LOC785087	785087	833.079	-0.185248	0.148133	-1.25055	0.211098	0.944123
MBNL2	527679	861.298	-0.0883746	0.0704213	-1.25494	0.2095	0.944123
MESD	514610	957.18	0.204658	0.16359	1.25105	0.210918	0.944123
NAB1	516781	226.574	-0.190834	0.152018	-1.25534	0.209355	0.944123
PARK7	511268	1546.72	0.205144	0.164523	1.2469	0.212434	0.944123
PAX8	534661	180.223	0.770012	0.616802	1.24839	0.211887	0.944123
PLIN3	510574	315.874	0.258444	0.206698	1.25034	0.211175	0.944123
PPP2R5A	533788	2927.79	-0.0787484	0.0630556	-1.24887	0.211712	0.944123
PSMA3	505176	686.937	0.167616	0.133649	1.25415	0.209787	0.944123
RBBP6	282034	2412.55	-0.165812	0.132967	-1.24702	0.212389	0.944123
RPL14	539373	5263.02	-0.111041	0.089019	-1.24739	0.212256	0.944123
SLC39A5	511782	480.648	0.175043	0.140014	1.25019	0.211231	0.944123
SLTM	515193	1925.74	-0.154833	0.12417	-1.24694	0.21242	0.944123
TGFBRAP1	514660	115.766	0.24046	0.192636	1.24826	0.211935	0.944123
TNS2	540153	516.764	-0.2052	0.16353	-1.25481	0.209546	0.944123
TRAM2	617287	166.079	0.314829	0.251591	1.25135	0.210805	0.944123
YWHAH	517560	215.343	-0.156455	0.125274	-1.2489	0.211703	0.944123
ANKRD42	522004	118.934	-0.286818	0.231159	-1.24079	0.214685	0.944556
APOA4	513730	824.38	0.8151	0.654722	1.24496	0.213148	0.944556
ATG12	767903	141.6	-0.231205	0.186317	-1.24092	0.214634	0.944556
CLTRN	513188	200.181	-0.254821	0.205181	-1.24193	0.214262	0.944556
CYREN	616626	143.515	-0.480255	0.38754	-1.23924	0.215256	0.944556
EFCAB14	512180	654.769	0.127395	0.102796	1.2393	0.215234	0.944556
HINT1	327693	813.749	0.192496	0.154728	1.24409	0.213466	0.944556
HSPA1A	282254	1135.13	0.342228	0.274817	1.2453	0.213023	0.944556
LAMP2	529148	3605.93	0.0901838	0.0726802	1.24083	0.214668	0.944556
LOC100336381	100336381	1615.42	-0.117756	0.0950412	-1.239	0.215346	0.944556
LOC100851323	100851323	128.973	-0.316381	0.254699	-1.24218	0.214172	0.944556
LOC101907083	101907083	122.394	-0.211452	0.170662	-1.23901	0.215342	0.944556
NCOA7	541071	391.008	-0.164346	0.132612	-1.2393	0.215236	0.944556
NOP14	516995	319.832	0.27096	0.218	1.24293	0.213892	0.944556
NR2F6	100296331	1028.67	0.176844	0.142216	1.24348	0.213689	0.944556
PSMA1	515503	748.749	0.158657	0.127642	1.24299	0.213872	0.944556
PTPRF	512072	1694.69	0.142301	0.114454	1.2433	0.213759	0.944556
RERE	535394	786.318	-0.161923	0.13044	-1.24137	0.214471	0.944556
SUCLG1	509983	2186.36	0.117874	0.0946106	1.24588	0.212807	0.944556
TMED6	533277	152.816	0.555689	0.447882	1.2407	0.214715	0.944556
WDR3	514870	221.115	-0.186668	0.150016	-1.24432	0.213382	0.944556
ZW10	511084	113.893	0.733958	0.591533	1.24077	0.21469	0.944556
MAP4K4	509109	130.786	0.329455	0.266081	1.23818	0.21565	0.945325
NMRAL1	534628	582.205	0.226942	0.183348	1.23777	0.215802	0.945433
CCNYL1	617723	357.942	-0.143593	0.116309	-1.23458	0.216987	0.945451
DCTN3	514327	193.461	0.279061	0.22617	1.23386	0.217256	0.945451
DERL2	508465	1490.91	0.112367	0.0910995	1.23345	0.217406	0.945451
FANCM	513626	142.397	-0.393423	0.319696	-1.23062	0.218466	0.945451
HNF4A	509200	1816.26	0.155086	0.125895	1.23188	0.217995	0.945451
HSP90AA1	281832	13073.8	0.144989	0.11739	1.2351	0.216792	0.945451
HSPE1	281833	3741.86	0.171536	0.139024	1.23386	0.217255	0.945451
ISOC1	540524	485.141	0.279063	0.22677	1.2306	0.218473	0.945451
KTN1	537619	1674.3	-0.0933888	0.0758221	-1.23168	0.218068	0.945451
LARP1B	515517	587.826	0.212914	0.172945	1.2311	0.218284	0.945451
LOC101904590	101904590	387.332	0.127124	0.103274	1.23094	0.218345	0.945451
MRPS17	526279	457.679	0.18046	0.145979	1.2362	0.216384	0.945451
NBDY	100848900	125.999	-0.247625	0.200195	-1.23692	0.216116	0.945451
NUDT8	616332	96.5393	1.35063	1.09167	1.23722	0.216007	0.945451
OTUD4	508535	314.149	-0.161859	0.131478	-1.23107	0.218296	0.945451
PFKL	508683	116.928	0.259069	0.210039	1.23343	0.217415	0.945451
PROC	281428	2389.44	0.113904	0.092456	1.23199	0.217954	0.945451
RABAC1	512653	521.58	0.161766	0.131169	1.23327	0.217476	0.945451
SPRY3	539402	106.463	-0.62531	0.507425	-1.23232	0.21783	0.945451
THOP1	510889	552.911	0.195876	0.158755	1.23383	0.217268	0.945451
USP5	505280	101.735	0.485247	0.394338	1.23054	0.218496	0.945451
LOC101903038	101903038	151.7	0.346809	0.282032	1.22968	0.218818	0.945733
OAF	511707	456.381	0.214077	0.17409	1.22969	0.218812	0.945733
LOC104975663	104975663	186.729	-0.276456	0.22491	-1.22918	0.219004	0.945983
AFG3L2	515757	816.199	0.122003	0.10055	1.21336	0.224991	0.946313
AGXT2	521553	824.525	-0.155043	0.126695	-1.22375	0.221047	0.946313
AP3B1	450214	389.827	0.180587	0.14814	1.21903	0.222833	0.946313
APEH	615599	346.071	0.226058	0.185016	1.22183	0.221772	0.946313
ARFRP1	525394	136.639	0.415375	0.342034	1.21443	0.224584	0.946313
ARID2	517876	213.001	-0.213145	0.175395	-1.21523	0.22428	0.946313
BOD1L1	508527	1269.39	-0.141094	0.116093	-1.21535	0.224233	0.946313
C11H2orf68	616899	160.75	0.25162	0.207576	1.21218	0.225442	0.946313
CCNC	509717	112.312	0.279456	0.227867	1.2264	0.220049	0.946313
CFL1	534553	1296.02	0.201938	0.16437	1.22856	0.219238	0.946313
CXCL16	511671	702.163	-0.164777	0.135361	-1.21732	0.223484	0.946313
DIAPH1	786565	819.39	-0.134031	0.109399	-1.22517	0.220513	0.946313
DNAJC3	286770	1202.74	0.163593	0.134222	1.21882	0.222911	0.946313
DPH3	511579	184.843	0.243718	0.201245	1.21106	0.225874	0.946313
ERO1A	100125317	271.14	-0.132711	0.108697	-1.22092	0.222115	0.946313
FBXO4	534852	123.225	-0.257697	0.210723	-1.22292	0.221362	0.946313
IDI1	514293	1759.62	0.300308	0.245561	1.22295	0.22135	0.946313
IFRD1	541283	117.76	0.395175	0.326034	1.21207	0.225487	0.946313
IGF2R	281849	1378.66	0.129566	0.105507	1.22803	0.219436	0.946313
JUND	613855	332.036	0.234822	0.192468	1.22006	0.222443	0.946313
KCNJ4	101906792	557.453	0.239489	0.196851	1.2166	0.223758	0.946313
LOC100298868	100298868	2059.57	-0.403304	0.331925	-1.21505	0.224349	0.946313
LOC100847780	100847780	577.525	-0.266709	0.218577	-1.2202	0.222387	0.946313
MEA1	282462	366.665	0.251092	0.206267	1.21731	0.223484	0.946313
MERTK	504429	241.453	-0.220179	0.181458	-1.21339	0.224981	0.946313
MPP1	510998	742.986	0.129611	0.106891	1.21255	0.225302	0.946313
MTFR1L	508852	149.069	0.273981	0.223896	1.2237	0.221065	0.946313
NDUFB11	404161	1024.88	0.148165	0.121919	1.21528	0.224261	0.946313
PANK3	510749	268.702	0.17825	0.14545	1.22551	0.220384	0.946313
PDCD6	100125927	256.095	0.167806	0.137708	1.21857	0.223009	0.946313
PGP	538173	184.28	0.443134	0.365811	1.21137	0.225752	0.946313
POLA1	534848	173.185	-0.336822	0.276946	-1.2162	0.223908	0.946313
POLR2H	505599	268.596	0.156629	0.128899	1.21513	0.224318	0.946313
PRPF3	510322	151.878	-0.223368	0.182734	-1.22237	0.221569	0.946313
PSMA7	505050	5739.12	0.0880297	0.0726817	1.21117	0.225831	0.946313
PTP4A1	613326	725.018	-0.208511	0.170526	-1.22275	0.221423	0.946313
RAMMET	614296	118.654	0.298874	0.245979	1.21504	0.22435	0.946313
RASSF5	534287	267.564	0.346992	0.283191	1.22529	0.220465	0.946313
RBM42	540172	158.957	0.384211	0.31515	1.21914	0.222792	0.946313
SELENOT	783831	1038.55	0.153166	0.126398	1.21177	0.225599	0.946313
SELL	512530	285.986	-0.31268	0.256546	-1.21881	0.222917	0.946313
SLIRP	613614	806.951	0.15394	0.126128	1.22051	0.222273	0.946313
SMIM10	100302527	403.726	-0.171637	0.14135	-1.21427	0.224646	0.946313
SPPL3	535156	101.579	-0.275167	0.225882	-1.21819	0.223152	0.946313
TNS3	516555	222.609	-0.254371	0.208966	-1.21729	0.223495	0.946313
TOB2	507934	1056.52	-0.224295	0.183464	-1.22255	0.221498	0.946313
TRIAP1	525164	454.909	-0.17454	0.142604	-1.22395	0.220972	0.946313
TSKU	529661	4781.05	0.337942	0.27644	1.22248	0.221527	0.946313
TXNDC17	404159	1926.25	0.144028	0.118859	1.21176	0.225605	0.946313
TXNL4B	510719	116.167	0.367959	0.302072	1.21811	0.22318	0.946313
ZDHHC7	617052	155.058	0.285721	0.234958	1.21605	0.223966	0.946313
ZNF644	539923	463.374	-0.180159	0.147845	-1.21857	0.223009	0.946313
ZNF800	523250	367.583	0.179499	0.147058	1.22061	0.222235	0.946313
WDR37	529876	182.468	0.16982	0.140281	1.21057	0.22606	0.946554
DECR2	768256	4082.9	0.217865	0.180068	1.2099	0.226317	0.946555
MLLT6	538601	146.97	-0.366482	0.302842	-1.21014	0.226225	0.946555
GPR89A	767859	978.217	0.171338	0.141697	1.20918	0.226592	0.94717
ANG	100309080	16621.7	0.275275	0.227741	1.20872	0.226771	0.947381
AIFM1	535714	1120.17	0.142855	0.119604	1.19441	0.232319	0.947633
APBB2	514013	434.527	-0.130392	0.109022	-1.19601	0.231691	0.947633
ARCN1	533078	156.941	0.280812	0.233759	1.20129	0.22964	0.947633
ATXN7L3	525252	205.613	0.373924	0.312722	1.19571	0.23181	0.947633
BOLA2B	614731	915.653	0.134599	0.112284	1.19874	0.230631	0.947633
BRD8	505144	308.043	-0.189644	0.15817	-1.19899	0.230532	0.947633
CERK	100336737	202.982	0.267333	0.223348	1.19694	0.231332	0.947633
CHCHD8	100296470	128.142	0.310706	0.258478	1.20206	0.229341	0.947633
CTXND1	107131603	608.2	0.31871	0.264303	1.20585	0.227874	0.947633
DGUOK	506598	241.733	0.297284	0.246182	1.20758	0.227209	0.947633
DNAJC16	514510	197.396	-0.336456	0.281425	-1.19554	0.231875	0.947633
EDEM2	513253	199.577	-0.228986	0.190358	-1.20292	0.229006	0.947633
EEF1G	326581	1730.47	0.117546	0.0979552	1.2	0.230141	0.947633
EIF2S1	615388	304.207	0.194302	0.161772	1.20108	0.22972	0.947633
H2AFJ	618489	676.792	0.132448	0.11094	1.19387	0.232529	0.947633
HAGH	509274	4230.66	0.172394	0.143219	1.20371	0.228702	0.947633
HBS1L	541083	327.644	-0.206236	0.171971	-1.19925	0.230432	0.947633
HYPK	100138230	638.988	0.18114	0.151476	1.19584	0.23176	0.947633
IL6R	507359	1853.15	-0.107678	0.0895397	-1.20258	0.229141	0.947633
IRAK3	510342	157.76	0.325567	0.272745	1.19367	0.232608	0.947633
ISOC2	516212	519.359	0.345037	0.287787	1.19893	0.230554	0.947633
LOC112441605	-	115.193	-0.45673	0.379765	-1.20266	0.229106	0.947633
LOC781339	781339	905.905	0.168654	0.139984	1.20481	0.228276	0.947633
LSM5	615136	118.265	-0.281862	0.23372	-1.20598	0.227825	0.947633
MAN1B1	510872	261.662	0.293218	0.244925	1.19717	0.23124	0.947633
MAP3K2	507016	488.995	-0.16453	0.137351	-1.19788	0.230963	0.947633
MBOAT2	785489	1055.52	0.542526	0.452686	1.19846	0.230738	0.947633
NFKBIA	282291	1597.22	-0.160185	0.13415	-1.19408	0.232447	0.947633
PHLDA1	540135	189.145	0.376009	0.312476	1.20332	0.228853	0.947633
PLPP6	541021	144.366	-0.168392	0.139478	-1.2073	0.227316	0.947633
POLR2I	614472	220.309	0.802548	0.664856	1.2071	0.227394	0.947633
PUF60	407122	335.599	0.276649	0.230076	1.20243	0.229198	0.947633
RER1	100125922	1213.82	0.145158	0.121113	1.19854	0.230708	0.947633
RPS6	787914	5616.31	-0.0795268	0.0663471	-1.19865	0.230665	0.947633
SEC1	281483	101.49	0.330593	0.276586	1.19527	0.231983	0.947633
SERPINA3-3	615103	6132.82	0.52045	0.434272	1.19844	0.230745	0.947633
SLC25A38	512325	246.168	-0.209491	0.174676	-1.19931	0.230408	0.947633
SRD5A1	614612	272.577	0.226372	0.189472	1.19475	0.232183	0.947633
TBC1D8B	100337282	259.922	0.178659	0.1493	1.19664	0.231446	0.947633
TCF25	100848970	967.791	0.0823945	0.0684362	1.20396	0.228605	0.947633
TRIO	538292	191.322	0.245542	0.2036	1.20601	0.227815	0.947633
TTC39C	532895	760.628	-0.16415	0.136444	-1.20306	0.228955	0.947633
WIPF1	540304	159.306	-0.293812	0.245797	-1.19534	0.231954	0.947633
ZGPAT	510866	102.772	0.4119	0.344029	1.19728	0.231196	0.947633
ZNF622	513617	171.371	0.324997	0.269557	1.20567	0.227945	0.947633
PGAM1	404148	1280.98	0.170244	0.142679	1.1932	0.232791	0.947857
TPST1	281682	397.903	-0.162211	0.136031	-1.19245	0.233085	0.948531
NDUFV1	287014	606.449	0.202033	0.169575	1.19141	0.233493	0.949145
TOLLIP	539480	1469.51	0.174345	0.146298	1.19171	0.233375	0.949145
ARAF	540421	205.665	0.403632	0.339577	1.18863	0.234584	0.950385
CASC4	539020	273.98	-0.219764	0.185137	-1.18703	0.235215	0.950385
EVI2B	617442	96.1515	-0.407486	0.343247	-1.18715	0.235168	0.950385
FTCDNL1	613365	391.687	-0.131196	0.110378	-1.1886	0.234596	0.950385
LURAP1L	616371	101.782	-0.347186	0.29218	-1.18826	0.23473	0.950385
PSMA5	508143	337.846	0.200906	0.169206	1.18735	0.235091	0.950385
SMAD2	767843	421.677	-0.148833	0.125195	-1.18881	0.234513	0.950385
TOMM6	505031	813.271	0.149541	0.125917	1.18762	0.234983	0.950385
TRIM23	537285	131.44	-0.273168	0.229813	-1.18865	0.234576	0.950385
TTF1	533462	471.916	-0.157717	0.132615	-1.18928	0.234328	0.950385
WDR26	101902346	333.036	-0.108101	0.0908552	-1.18982	0.234117	0.950385
ZNF311	507236	267.113	-0.248989	0.209831	-1.18662	0.235379	0.950529
ACTN1	524770	714.336	0.169651	0.143238	1.1844	0.236254	0.950569
DPY19L4	531435	99.7354	-0.332154	0.280344	-1.18481	0.236094	0.950569
NCOA4	525329	1664.4	-0.11975	0.101011	-1.18551	0.235815	0.950569
PNPT1	508877	148.287	-0.285455	0.241296	-1.18301	0.236805	0.950569
PRNP	281427	522.134	0.180391	0.152286	1.18455	0.236194	0.950569
PUS1	515808	110.959	0.186697	0.157684	1.184	0.236413	0.950569
RPRD1A	504355	127.138	0.32078	0.2711	1.18325	0.236709	0.950569
SIAE	507461	111.426	-0.297485	0.251185	-1.18433	0.236283	0.950569
SLC39A11	615681	396.05	-0.241245	0.203864	-1.18336	0.236665	0.950569
SUPT6H	538671	205.945	0.210718	0.178009	1.18375	0.236513	0.950569
TARS	510075	1822.75	0.15978	0.13502	1.18338	0.23666	0.950569
TSTA3	513158	194.523	0.247374	0.20926	1.18214	0.237151	0.951439
AP3M1	514761	97.5103	0.265863	0.224987	1.18168	0.237331	0.951481
OPTN	534150	1426.73	0.143986	0.121871	1.18146	0.237419	0.951481
COL4A2	508632	208.764	0.254887	0.21615	1.17921	0.238314	0.954549
SELENOP	282066	33204.1	-0.130823	0.111002	-1.17856	0.238572	0.955062
PPIG	783720	2889.99	-0.127849	0.108536	-1.17794	0.238819	0.955534
HIKESHI	504867	437.999	0.246216	0.209112	1.17744	0.23902	0.955821
CBX1	614643	258.306	-0.166096	0.141142	-1.1768	0.239275	0.955906
POLI	515909	108.979	-0.385855	0.328018	-1.17632	0.239467	0.955906
RUNX1T1	538628	128.519	-0.324285	0.275732	-1.17609	0.239559	0.955906
SPRTN	534918	100.59	0.225985	0.192067	1.1766	0.239357	0.955906
PIK3C3	534815	124.448	-0.252561	0.214877	-1.17537	0.239846	0.956303
PSEN1	327691	287.744	-0.159146	0.135421	-1.17519	0.239918	0.956303
RNF43	784035	113.299	0.324806	0.276491	1.17475	0.240096	0.956498
GCH1	286815	435.524	0.140865	0.11999	1.17397	0.240405	0.957212
HERPUD1	613577	762.767	0.295996	0.252453	1.17248	0.241004	0.95908
RNF214	616238	396.097	-0.162356	0.138528	-1.172	0.241195	0.959323
LTB	529757	132.578	-0.351755	0.300228	-1.17162	0.241348	0.959413
CYP26A1	539047	130.94	0.462394	0.395249	1.16988	0.242049	0.960058
DCAF13	100138632	99.4039	0.298902	0.256138	1.16696	0.243227	0.960058
ELF2	613439	405.029	-0.153368	0.131646	-1.165	0.244018	0.960058
ENTPD5	533096	2734.12	0.125821	0.107769	1.1675	0.243008	0.960058
EPN2	505336	173.979	-0.234942	0.201254	-1.16739	0.243052	0.960058
GLS2	539561	878.239	-0.26948	0.231372	-1.1647	0.244139	0.960058
GSPT1	532337	1323.42	0.10694	0.0914351	1.16958	0.242171	0.960058
HNF4G	404168	146.341	-0.384144	0.329406	-1.16617	0.243544	0.960058
LOC112448090	112448090	193.094	-0.351169	0.301243	-1.16573	0.243722	0.960058
LOC783730	-	137.178	0.241196	0.207133	1.16445	0.244241	0.960058
NAE1	614491	219.227	0.2065	0.177283	1.1648	0.244098	0.960058
NCOA2	514013	420.785	0.14866	0.127574	1.16528	0.243905	0.960058
PFDN1	616553	580.196	0.11492	0.0985665	1.16591	0.243651	0.960058
PHC3	534916	446.108	-0.137349	0.117718	-1.16676	0.243308	0.960058
PPP1CC	282318	320.085	-0.16417	0.140249	-1.17056	0.241774	0.960058
RAB1A	539339	1059.85	0.141788	0.121621	1.16582	0.243688	0.960058
RPS13	535668	4589.07	-0.0707579	0.0605726	-1.16815	0.242746	0.960058
SEC11A	282078	1483.75	0.123073	0.105475	1.16685	0.243271	0.960058
SETD5	532578	602.29	-0.173487	0.148297	-1.16986	0.242057	0.960058
TSEN15	614118	192.743	-0.280242	0.240389	-1.16579	0.243701	0.960058
XIAP	281647	287.526	-0.198904	0.170168	-1.16886	0.242458	0.960058
PGRMC2	534021	9148.64	0.0831913	0.0714792	1.16385	0.244484	0.960499
BABAM2	614152	125.096	0.339715	0.292163	1.16276	0.244927	0.961217
MAP2K3	516039	111.967	-0.393367	0.338263	-1.1629	0.244869	0.961217
CTSD	282883	1922.69	-0.126112	0.108587	-1.1614	0.24548	0.962623
ERCC5	534657	249.388	-0.166023	0.14305	-1.16059	0.245807	0.962623
LRRK2	513771	426.298	-0.165819	0.142853	-1.16077	0.245735	0.962623
STAT3	508541	258.004	0.29649	0.255445	1.16068	0.245772	0.962623
PDCD7	784973	197.702	-0.34006	0.293154	-1.16001	0.246047	0.962626
PSMA2	539141	378.326	0.210884	0.181804	1.15995	0.246068	0.962626
ACAD8	512070	1946.27	-0.208437	0.179874	-1.15879	0.246541	0.962923
BPNT1	521254	139.723	0.295202	0.254814	1.1585	0.24666	0.962923
CYC1	512500	550.289	0.280035	0.242749	1.1536	0.248666	0.962923
EHHADH	518852	4949.14	0.51417	0.444683	1.15626	0.247574	0.962923
FAM50A	515539	204.533	0.190604	0.165293	1.15313	0.248859	0.962923
FITM2	518159	138.72	0.418223	0.362401	1.15403	0.248486	0.962923
KIAA0141	513834	418.59	-0.206534	0.179064	-1.15341	0.248742	0.962923
LOC101906200	538054	378.779	0.337277	0.292747	1.15211	0.249275	0.962923
LOC107133137	614579	144.838	-0.548259	0.47585	-1.15217	0.249252	0.962923
LOC781022	781022	8050.16	0.0882927	0.0766152	1.15242	0.24915	0.962923
LOC783185	783185	227.955	0.11543	0.0996419	1.15845	0.246682	0.962923
LPIN1	537224	418.834	-0.425703	0.367873	-1.1572	0.24719	0.962923
NQO2	508566	755.397	0.166594	0.144339	1.15418	0.248425	0.962923
NSMCE3	617494	118.768	-0.259972	0.224891	-1.15599	0.247684	0.962923
OCIAD1	533520	1667.59	-0.0637532	0.0552183	-1.15457	0.248268	0.962923
OGFRL1	519626	154.516	0.302939	0.26226	1.15511	0.248046	0.962923
PLPBP	515475	250.669	0.216324	0.187441	1.15409	0.248462	0.962923
RAB40B	505417	219.543	-0.277906	0.240096	-1.15748	0.247076	0.962923
RHOJ	540619	517.975	0.229374	0.198811	1.15373	0.248611	0.962923
RPLP1	533285	14078	0.106654	0.0921172	1.15781	0.246943	0.962923
SLCO1A2	282472	612.995	0.180637	0.156663	1.15303	0.248898	0.962923
TEAD1	536560	622.627	0.134189	0.115819	1.15861	0.246615	0.962923
USP4	508042	616.093	0.296773	0.25718	1.15395	0.24852	0.962923
VAPA	516024	1357.92	-0.107857	0.0934921	-1.15365	0.248644	0.962923
TFB2M	516874	130.27	0.318387	0.276491	1.15153	0.249516	0.963351
ABCB7	533669	198.833	0.186999	0.162599	1.15006	0.250117	0.96416
LOC101903478	533922	188.994	-0.250283	0.21753	-1.15057	0.24991	0.96416
ONECUT1	503584	523.915	-0.266035	0.2313	-1.15017	0.250074	0.96416
C10H14orf119	100296216	214.38	0.175297	0.152665	1.14824	0.250868	0.965573
MRPS5	512469	370.61	0.20808	0.181205	1.14831	0.25084	0.965573
P4HA1	518288	615.339	-0.193381	0.168417	-1.14822	0.250876	0.965573
EIF2A	614746	431.742	-0.174446	0.152075	-1.14711	0.251338	0.966182
FAU	282847	7927.05	0.106145	0.0925924	1.14636	0.251644	0.966182
HDLBP	767882	951.133	0.1718	0.149879	1.14626	0.251689	0.966182
RGP1	539393	113.555	0.310055	0.270477	1.14633	0.251661	0.966182
STXBP6	534718	328.954	0.235399	0.205315	1.14653	0.251578	0.966182
HIBADH	512002	2126.73	-0.141433	0.123445	-1.14571	0.251914	0.966543
BCLAF1	540648	1620.06	-0.100388	0.0877389	-1.14417	0.252554	0.966646
C15H11orf71	615529	197.957	0.176127	0.153865	1.14469	0.252338	0.966646
DAXX	509393	381.341	0.159619	0.139402	1.14502	0.252199	0.966646
FAF2	767948	577.939	0.141828	0.124105	1.14281	0.253119	0.966646
GPANK1	617553	413.95	0.181698	0.15891	1.1434	0.252872	0.966646
ILF2	539760	168.601	0.219628	0.191985	1.14399	0.252629	0.966646
SERPINA10	517172	3259.27	0.147854	0.129332	1.14321	0.252953	0.966646
WDR43	538915	476.766	0.13817	0.120885	1.14299	0.253043	0.966646
ZMAT3	538512	117.886	-0.236637	0.206982	-1.14327	0.252926	0.966646
SPAST	521442	158.12	0.222372	0.194813	1.14146	0.253678	0.968278
RPL24	282048	4783.81	0.0641755	0.0562559	1.14078	0.253962	0.968862
SFRP1	282068	710.617	-0.412158	0.361542	-1.14	0.254285	0.969184
WNK1	506433	859.058	-0.1223	0.107286	-1.13995	0.254309	0.969184
AFMID	532834	281.256	-0.224203	0.200403	-1.11876	0.263244	0.969627
AGO3	406231	289.515	-0.159294	0.14111	-1.12886	0.258956	0.969627
ARHGAP1	512817	359.88	-0.15911	0.142399	-1.11735	0.263843	0.969627
ATP6V1G1	281641	578.916	0.126537	0.112599	1.12378	0.261104	0.969627
BLOC1S6	614408	437.455	0.132551	0.117367	1.12937	0.258744	0.969627
BMP2K	505766	164.481	-0.179583	0.160094	-1.12174	0.261973	0.969627
C21H15orf40	509050	495.772	-0.0980019	0.0870994	-1.12517	0.260516	0.969627
CADM1	529873	1535.19	-0.19516	0.175009	-1.11514	0.26479	0.969627
CCPG1	538508	1581.46	-0.113182	0.101433	-1.11582	0.264498	0.969627
COL18A1	508076	4057.14	0.155483	0.139081	1.11793	0.263598	0.969627
DDX17	514323	3638.52	-0.104418	0.0923256	-1.13097	0.258067	0.969627
DHCR24	533726	158.999	0.262754	0.231227	1.13634	0.255813	0.969627
DNAJC1	781036	1187.25	0.103605	0.0915405	1.13179	0.257721	0.969627
DSTN	513267	543.154	0.180048	0.16013	1.12439	0.260849	0.969627
EI24	532527	622.25	0.108548	0.0960736	1.12985	0.258541	0.969627
EMC7	615423	445.871	0.159783	0.142894	1.11819	0.263486	0.969627
F12	280789	518.093	0.22708	0.201703	1.12581	0.260246	0.969627
FAM221A	515798	166.119	-0.229786	0.205843	-1.11632	0.264287	0.969627
FDPS	281156	790.323	0.44396	0.390318	1.13743	0.255358	0.969627
FSD2	540530	104.89	-0.327262	0.289102	-1.13199	0.257637	0.969627
GCDH	506310	796.774	0.121185	0.10787	1.12343	0.261255	0.969627
HOMER1	535311	188.985	-0.227392	0.200246	-1.13556	0.25614	0.969627
IFIT5	515091	851.338	-0.13974	0.125315	-1.11511	0.264802	0.969627
IMP3	511560	514.552	0.188492	0.165443	1.13932	0.254571	0.969627
IMPACT	517248	279.738	-0.117943	0.103547	-1.13903	0.254689	0.969627
ITCH	508431	812.993	0.0985714	0.0876298	1.12486	0.260648	0.969627
KDELR1	618184	1231.52	0.166959	0.147438	1.1324	0.257467	0.969627
KHDC4	530205	177.673	-0.268079	0.236965	-1.1313	0.257927	0.969627
KIF13B	618609	333.464	-0.225717	0.200767	-1.12427	0.260897	0.969627
KLF2	520939	224.505	-0.202819	0.179631	-1.12909	0.25886	0.969627
LIMA1	540637	841.985	-0.119233	0.106203	-1.12269	0.26157	0.969627
LOC100297240	100297240	252.54	0.205432	0.182813	1.12373	0.261128	0.969627
LOC100300881	100300881	175.781	0.243663	0.21724	1.12163	0.262019	0.969627
LOC100336777	100336777	249.098	-0.157368	0.139719	-1.12632	0.260031	0.969627
LOC782598	782598	141.959	-0.266768	0.238617	-1.11797	0.263579	0.969627
LOC787803	-	1965.39	-0.117639	0.103343	-1.13833	0.254982	0.969627
LSM4	613634	564.836	0.16082	0.143812	1.11826	0.263454	0.969627
MAP7	506766	618.436	0.13958	0.123116	1.13372	0.25691	0.969627
MBTD1	511415	123.865	-0.255361	0.226773	-1.12606	0.260139	0.969627
MED7	509729	107.347	-0.304121	0.26897	-1.13069	0.258187	0.969627
MRPL54	511926	168.757	0.243624	0.214668	1.13489	0.256422	0.969627
MRPS26	516004	599.941	0.198963	0.175444	1.13405	0.256773	0.969627
MRPS31	534185	143.24	-0.276202	0.247188	-1.11738	0.263834	0.969627
MSMO1	504481	3653.71	0.287577	0.255437	1.12582	0.260241	0.969627
NABP1	613474	119.153	-0.440813	0.388493	-1.13467	0.256512	0.969627
NIPSNAP1	614972	1769.96	0.126404	0.112832	1.12028	0.262593	0.969627
NIT2	520620	234.002	-0.195014	0.171385	-1.13787	0.255173	0.969627
PCOLCE2	513618	129.067	-0.22583	0.201053	-1.12323	0.261338	0.969627
PGM2	506980	2139.2	-0.116964	0.104836	-1.11568	0.264558	0.969627
PNKD	100849865	295.398	0.447721	0.399774	1.11993	0.262742	0.969627
PPL	506157	552.541	0.236312	0.211805	1.1157	0.264548	0.969627
PRELID1	523609	1677.91	0.1309	0.115548	1.13286	0.257272	0.969627
PREPL	533479	426.254	-0.167682	0.148928	-1.12593	0.260196	0.969627
RAB24	617635	130.498	0.329251	0.2944	1.11838	0.263405	0.969627
RBM47	540831	938.647	0.128619	0.114635	1.12198	0.26187	0.969627
RNASE6	282341	98.7621	-0.281887	0.250427	-1.12563	0.260323	0.969627
RNF128	535869	1943.75	-0.12744	0.113872	-1.11916	0.263072	0.969627
RPL11	512745	4821.78	0.0885276	0.079118	1.11893	0.263169	0.969627
RSRP1	615263	270.462	-0.214611	0.189928	-1.12996	0.258493	0.969627
SCYL3	506600	123.347	0.302543	0.270991	1.11643	0.264237	0.969627
SEC13	534095	313.093	0.171192	0.153052	1.11852	0.263344	0.969627
SEC14L6	619125	466.195	-0.216418	0.194071	-1.11515	0.264786	0.969627
[truncated: 12,333 more rows]

## Sheet: DESeq Hemp vs Con WP
Gene_symbol	Gene_ID	baseMean	log2FoldChange	lfcSE	stat	pvalue	padj			All	UP	Down
FASN	281152	846.622	-0.756531	0.224754	-3.36604	0.000762552	0.141762		# DEG	22	14	8
HMGCR	407159	2879.09	-0.719974	0.213387	-3.37403	0.000740768	0.141762		Fold change	UP	Down
ATF5	515654	3585.55	-0.660549	0.165029	-4.00263	6.2642e-05	0.0271727		Mean		1.35615	1.42224
TPI1	281543	833.061	-0.509189	0.142683	-3.56868	0.000358791	0.0954935		Median		1.30282	1.40603
UBL5	614551	529.74	-0.474071	0.135257	-3.50496	0.000456668	0.0954935
RPL12	404133	3612.68	-0.375745	0.0889624	-4.22364	2.40391e-05	0.0187697
MYLK	338037	2524.74	-0.346508	0.0838116	-4.13436	3.55939e-05	0.0192406
RAD50	788127	1176.67	-0.222717	0.0667971	-3.33423	0.000855359	0.151787
F2	280685	19649.8	0.186768	0.039357	4.7455	2.07992e-06	0.00406001
PGPEP1	615089	786.912	0.236712	0.0673385	3.51526	0.000439327	0.0954935
IGF2	281240	25334.7	0.264533	0.0744507	3.55313	0.00038067	0.0954935
PLG	280897	24967.4	0.265478	0.0555017	4.78323	1.72497e-06	0.00406001
TNS2	540153	510.384	0.341955	0.0864905	3.95367	7.69605e-05	0.0300454
SCPEP1	505054	777.664	0.347419	0.0971338	3.5767	0.000347959	0.0954935
LIMA1	540637	832.685	0.355684	0.0840301	4.23282	2.30784e-05	0.0187697
LOC525947	-	3002.82	0.407593	0.0991514	4.11081	3.94274e-05	0.0192406
ITIH4	513700	5305.21	0.477591	0.136443	3.50029	0.000464748	0.0954935
HPX	534509	26722.3	0.573384	0.138052	4.15339	3.27586e-05	0.0192406
ANKH	511800	359.589	0.613648	0.134588	4.55947	5.12841e-06	0.00667377
SGPL1	522515	495.489	0.641749	0.174759	3.6722	0.000240472	0.0853457
BTG2	539364	348.377	0.656881	0.181435	3.62048	0.000294055	0.0954935
SAA4	505308	1812.7	0.78379	0.22364	3.5047	0.000457123	0.0954935
FOXN3	505469	1290.24	0.161653	0.0501236	3.2251	0.00125931	0.204847
NDUFB9	327660	1071.11	-0.190471	0.0590381	-3.22625	0.00125425	0.204847
TCEAL8	768059	3069.33	-0.324113	0.102021	-3.17691	0.00148851	0.232446
IL1R1	515640	1854.1	0.548634	0.174275	3.14809	0.0016434	0.237623
TMBIM1	404134	1337.23	0.260721	0.0827928	3.14908	0.00163784	0.237623
C1S	767827	18564.5	0.389318	0.124247	3.13342	0.00172785	0.240912
ITGA1	535951	762.451	0.352082	0.113184	3.11071	0.00186639	0.251255
RPS25	282052	7474.48	-0.110664	0.0358577	-3.08619	0.00202741	0.263834
BEX2-2	-	4887.99	-0.210315	0.0684565	-3.07224	0.0021246	0.265375
C1R	511581	46337.4	0.199997	0.0652476	3.06521	0.00217521	0.265375
LOC112445063	112445063	1576.97	-0.311542	0.10218	-3.04895	0.00229646	0.266078
PON3	510953	3781.16	0.251836	0.0829642	3.03547	0.00240158	0.266078
RBM33	511489	415.695	-0.311088	0.102404	-3.03784	0.00238279	0.266078
SQSTM1	338045	2469.67	0.196752	0.064956	3.02901	0.00245359	0.266078
MPC2	616718	1857.41	-0.21665	0.0726791	-2.98091	0.00287395	0.302106
TLK1	537517	1610.13	0.1616	0.0543398	2.97388	0.00294058	0.302106
ALAS1	534286	3377.32	0.387658	0.130746	2.96496	0.00302722	0.303032
LOC525415	525415	11881.5	0.158425	0.0535963	2.95589	0.00311768	0.304285
SULT1C4-2	-	2764.4	0.374953	0.12751	2.94059	0.00327589	0.311929
SYNCRIP	511763	1003.55	-0.213183	0.0731961	-2.91249	0.00358564	0.333294
SELENOK	615114	567.95	0.261357	0.0903983	2.89117	0.00383811	0.348465
ATP5F1C	327668	1437.94	-0.228467	0.0797334	-2.86539	0.00416498	0.358072
FGB	510522	153850	0.511192	0.178384	2.86568	0.00416109	0.358072
SAA2	506412	5612.17	1.45833	0.509673	2.8613	0.00421909	0.358072
APOE	281004	11329.3	0.194357	0.0691776	2.80954	0.00496125	0.380938
CALM3	520277	963.673	-0.326555	0.116544	-2.80199	0.00507878	0.380938
FUOM	613571	361.124	-0.608746	0.217395	-2.80019	0.00510725	0.380938
GLOD4	512334	493.194	0.353975	0.126354	2.80144	0.00508743	0.380938
IGF2R	281849	1294.14	0.293207	0.104374	2.80919	0.00496664	0.380938
N4BP2	539533	887.012	0.366423	0.131329	2.7901	0.00526912	0.380938
SERPIND1	100125764	7208.95	0.178427	0.0638157	2.79597	0.00517443	0.380938
SHPK	511999	627.917	-0.416776	0.147401	-2.8275	0.00469123	0.380938
ABLIM3	613794	1119.65	0.266295	0.0960854	2.77144	0.00558084	0.393599
GRPEL1	515580	767.119	-0.31722	0.114616	-2.76767	0.00564589	0.393599
GPLD1	287025	371.637	0.269409	0.0978519	2.75323	0.00590103	0.404169
ETS2	281148	456.057	0.396473	0.145133	2.7318	0.00629901	0.414234
ITGB1BP1	513531	362.424	0.292306	0.106813	2.73661	0.00620751	0.414234
NUP62	100138517	534.891	-0.333913	0.122389	-2.72829	0.0063663	0.414234
FGA	522039	162969	0.487591	0.179782	2.71213	0.00668522	0.427854
COL18A1	508076	3952.65	0.292194	0.108749	2.68687	0.00721254	0.440855
F9	280688	11481.9	0.130028	0.0486704	2.6716	0.00754905	0.440855
LEAP2	282270	2931.95	-0.281624	0.104556	-2.69353	0.00706995	0.440855
PROC	281428	2574.45	0.169925	0.0635568	2.67359	0.0075043	0.440855
RBPJ	767928	801.532	0.167186	0.0625963	2.67085	0.0075659	0.440855
SERPINF2	282522	4588.76	0.187997	0.0703182	2.67352	0.00750602	0.440855
EPB41L4B	519310	827.967	0.192321	0.0724064	2.65613	0.00790431	0.4538
GTF2H2	511829	430.981	-0.404562	0.154123	-2.62494	0.00866646	0.490346
C5	512045	15826.9	0.238756	0.0914919	2.60959	0.00906521	0.491536
LOC515150	515150	10691.3	0.269936	0.103378	2.61115	0.0090239	0.491536
SERPINA3	617667	18301.5	1.1373	0.435027	2.61431	0.00894078	0.491536
PAPSS2	536409	1147.84	0.278159	0.107237	2.59386	0.00949059	0.507551
C15H11orf96	100270684	479.048	0.458517	0.177377	2.58498	0.00973837	0.507964
SIRT2	504463	440.693	-0.312966	0.121147	-2.58336	0.00978434	0.507964
SLC39A9	539399	361.241	0.255374	0.0991675	2.57518	0.0100188	0.507964
SMIM14	614774	2726.9	0.344172	0.133614	2.57587	0.00999873	0.507964
C9	526766	62054.6	0.224345	0.0875409	2.56275	0.0103846	0.516321
RBM17	512694	327.216	-0.266016	0.103887	-2.56064	0.0104481	0.516321
ANKRD12	534739	4480.2	-0.170159	0.0668933	-2.54374	0.0109672	0.52859
BLA-DQB	539241	946.694	-0.672365	0.264056	-2.5463	0.0108871	0.52859
CKAP4	515784	854.18	0.304548	0.120174	2.53422	0.0112698	0.531356
LOC104968478	104968478	4974.87	1.4678	0.580344	2.52918	0.0114329	0.531356
SLC7A2	538708	1685.62	0.379294	0.149957	2.52935	0.0114275	0.531356
B3GALT1	539027	1726.39	0.385983	0.154741	2.49438	0.0126177	0.566201
SPP2	281500	16253.3	-0.201764	0.0807765	-2.4978	0.0124966	0.566201
TAB2	540203	341.709	0.217585	0.087016	2.50051	0.0124013	0.566201
SYPL1	615728	781.781	0.223784	0.089925	2.48856	0.0128261	0.569014
ABCC6	100337270	880.495	0.408475	0.166402	2.45475	0.0140984	0.584885
ATP2C1	327663	583.292	0.245046	0.0992739	2.46838	0.0135725	0.584885
CHIA	282645	2478.75	0.545917	0.223276	2.44504	0.0144838	0.584885
DDX1	510816	486.604	-0.236543	0.0965893	-2.44895	0.0143272	0.584885
FGG	280792	87774.9	0.4879	0.197644	2.46858	0.013565	0.584885
LBP	512242	831.249	1.37121	0.561092	2.44383	0.0145322	0.584885
TM6SF2	515889	325.797	0.394971	0.160152	2.46622	0.0136549	0.584885
U2SURP	505019	1050.85	-0.181515	0.0738671	-2.45732	0.0139977	0.584885
XBP1	541236	843.466	0.525582	0.213943	2.45665	0.0140239	0.584885
DNAJC2	507897	871.57	-0.181145	0.0748029	-2.42164	0.0154508	0.590652
FOXO3	535530	994.291	0.217322	0.0894179	2.43041	0.0150819	0.590652
LOC101906736	101906736	1025.68	0.639309	0.264338	2.41853	0.0155833	0.590652
LOC511161	-	1574.88	0.636754	0.262773	2.42321	0.0153841	0.590652
LRG1	514663	5488.38	0.195659	0.0805469	2.42913	0.0151351	0.590652
MARF1	506615	948.15	0.248977	0.102472	2.42971	0.0151108	0.590652
ABCA6	537351	969.979	0.396602	0.164317	2.41363	0.0157943	0.592894
C4A	617696	5302.78	0.27782	0.115411	2.40722	0.0160743	0.596754
MFSD1	508337	1861	0.248018	0.103155	2.40431	0.0162029	0.596754
FABP1	327700	71788.9	-0.418909	0.175325	-2.38933	0.016879	0.615847
BRI3BP	538558	583.331	-0.273356	0.115063	-2.37571	0.0175153	0.616034
INPPL1	783833	330.121	-0.276129	0.115855	-2.38339	0.0171541	0.616034
RBBP6	282034	2152.14	-0.233864	0.0982909	-2.3793	0.0173454	0.616034
SCAMP2	534312	390.613	0.207146	0.0871285	2.37748	0.0174315	0.616034
FOLR3	516067	469.175	0.718876	0.304318	2.36225	0.0181642	0.622043
HSPA1A	282254	638.67	-0.339463	0.143643	-2.36323	0.0181163	0.622043
PDIA6	613927	2686.39	0.23435	0.0990013	2.36715	0.0179259	0.622043
LOC518623	518623	1899.35	-0.338341	0.143547	-2.35701	0.0184229	0.625417
PON1	523798	12178	0.150881	0.0642611	2.34793	0.0188779	0.629909
RPP14	515208	668.179	-0.18376	0.0782039	-2.34975	0.0187859	0.629909
YBX3	533297	621.793	0.252946	0.10791	2.34404	0.019076	0.631124
PSMC4	510029	710.32	0.188248	0.0804717	2.33931	0.0193195	0.63381
ISOC1	540524	508.328	-0.228963	0.0980442	-2.33531	0.0195275	0.635293
C7H19orf70	540962	462.232	-0.203286	0.0874744	-2.32395	0.0201283	0.645155
FDFT1	281767	3087.14	-0.455437	0.196027	-2.32334	0.0201611	0.645155
SCD	280924	4728.32	-0.736936	0.31827	-2.31545	0.0205885	0.653475
SERPING1	281035	16663.4	0.185595	0.0803112	2.31094	0.020836	0.655999
CES3	513112	1870.02	-0.535791	0.232608	-2.3034	0.0212562	0.658605
EFNA1	507319	1362.69	0.269601	0.116908	2.30609	0.0211057	0.658605
TMF1	616786	483.076	-0.233293	0.101604	-2.29609	0.0216706	0.666156
AMZ2	515126	514.791	-0.245901	0.109106	-2.25378	0.0242101	0.670327
BLOC1S6	614408	423.614	-0.29492	0.129895	-2.27045	0.0231801	0.670327
CNBP	504831	1150.72	-0.158708	0.0697531	-2.27528	0.0228889	0.670327
DHCR7	514745	1952.08	-0.482143	0.211061	-2.28438	0.0223491	0.670327
GPD1	525042	3042.96	-0.328129	0.145542	-2.25453	0.0241628	0.670327
HMGCS1	407767	19916.4	-0.709437	0.313252	-2.26475	0.023528	0.670327
LMAN1	511649	3933.12	0.154182	0.067456	2.28566	0.0222739	0.670327
LOC107131209	107131209	7639.95	0.27535	0.121072	2.27427	0.0229496	0.670327
LTN1	519526	337.082	0.2403	0.106459	2.2572	0.0239953	0.670327
MAN2A1	521539	848.663	0.289329	0.128211	2.25666	0.0240291	0.670327
MVD	509958	416.808	-0.330693	0.146031	-2.26453	0.0235413	0.670327
PPP2R5C	505757	1140.13	0.175927	0.0775026	2.26995	0.0232109	0.670327
SRFBP1	617136	355.364	-0.239866	0.106106	-2.26063	0.023782	0.670327
ZNF652	511703	524.559	-0.335792	0.147283	-2.27991	0.0226133	0.670327
IDH1	281235	3622.39	-0.191231	0.0849729	-2.25049	0.0244176	0.671311
APLP2	785005	1738.39	0.179895	0.0801364	2.24486	0.0247774	0.672799
EPB41	281753	621.635	0.394298	0.175693	2.24425	0.0248163	0.672799
RIN2	537459	320.639	0.300297	0.134002	2.24099	0.0250269	0.673827
EIF2S2	520094	2020.6	-0.155792	0.0697885	-2.23234	0.0255922	0.684329
ATP13A3	523889	1360.79	0.191933	0.0869488	2.20742	0.0272846	0.69854
CRP	527553	17784.9	0.192915	0.0872242	2.21172	0.0269862	0.69854
FNTA	281169	449.394	0.218893	0.0998525	2.19216	0.028368	0.69854
LOC614617	614617	1000.85	-0.194501	0.0883359	-2.20183	0.0276772	0.69854
LUC7L3	539955	3652.01	-0.187924	0.08577	-2.19103	0.0284498	0.69854
NBEAL1	524280	577.548	0.259801	0.117263	2.21554	0.0267228	0.69854
NDUFS4	327680	1306.21	-0.149564	0.0681337	-2.19515	0.028153	0.69854
NFIA	615371	12296.8	0.137266	0.0621003	2.21039	0.0270779	0.69854
PCYT2	510274	501.342	-0.313299	0.142966	-2.19143	0.0284207	0.69854
RB1CC1	539858	977.847	0.136025	0.0620267	2.193	0.0283071	0.69854
RBM25	540258	2234.07	-0.225712	0.102564	-2.20069	0.0277579	0.69854
SMC6	510381	1609.3	-0.190499	0.0862884	-2.20771	0.0272647	0.69854
TBC1D5	614554	388.405	0.324505	0.147392	2.20165	0.02769	0.69854
SPIDR	512910	346.557	0.632305	0.289397	2.1849	0.028896	0.705063
TRMT10C	532418	444.698	-0.348745	0.159797	-2.18243	0.0290781	0.705099
GC	530076	33692.5	0.199753	0.0916652	2.17916	0.0293195	0.706564
AP1B1	506192	631.278	-0.17691	0.0814901	-2.17094	0.0299356	0.716489
COMMD8	507292	304.128	-0.246166	0.113572	-2.16748	0.0301982	0.716489
PSIP1	282011	1033.5	-0.231362	0.106915	-2.16399	0.0304654	0.716489
RRBP1	505941	3446.57	0.179258	0.0827604	2.16599	0.030312	0.716489
SLK	535342	666.385	-0.147227	0.068172	-2.15964	0.0308005	0.720031
CLDN14	783180	363.435	-0.269116	0.125392	-2.1462	0.0318567	0.731006
NBR1	515032	2995.18	0.187441	0.0873501	2.14586	0.0318845	0.731006
PSMD7	512456	1236.37	-0.21101	0.0984109	-2.14417	0.032019	0.731006
PTGR1	513177	1843.84	-0.162172	0.0754572	-2.14919	0.0316191	0.731006
UBTF	497012	505.252	0.224195	0.104692	2.14146	0.0322366	0.731695
HP	280692	1857.71	1.93714	0.90642	2.13713	0.0325873	0.73538
ACBD3	783375	560.561	-0.159756	0.0751678	-2.12532	0.0335596	0.738889
IL1R2	515700	338.76	-0.779737	0.367538	-2.12152	0.0338784	0.738889
RPL13A	767925	12077	-0.183116	0.0860266	-2.1286	0.0332875	0.738889
STOML2	510324	763.074	0.26483	0.124416	2.12859	0.0332879	0.738889
UGT1A1	751790	11070.8	-0.157827	0.0742936	-2.12437	0.0336392	0.738889
WDR43	538915	454.829	-0.226563	0.106709	-2.12319	0.0337382	0.738889
C4BPA	281651	6927.66	0.284663	0.134538	2.11586	0.0343564	0.741035
MRPS23	515228	566.386	0.210102	0.0992838	2.11618	0.0343298	0.741035
DCAF5	785849	368.659	0.186797	0.0885542	2.1094	0.0349096	0.744018
MGC152281	507942	656.582	0.176513	0.0837513	2.10759	0.0350664	0.744018
SMC4	353350	374.612	-0.397923	0.188777	-2.1079	0.03504	0.744018
AASS	520865	635.821	0.372324	0.177563	2.09686	0.0360062	0.749198
CYP3A4	282214	1085.5	0.254019	0.121199	2.09587	0.0360933	0.749198
FARP1	531927	965.274	0.18415	0.0879466	2.09388	0.0362705	0.749198
FGL1	508090	16415.6	0.301832	0.14481	2.08433	0.0371304	0.749198
HSPB8	539524	1532.93	-0.411759	0.197319	-2.08677	0.0369086	0.749198
IMP4	513405	391.773	-0.240224	0.114359	-2.10062	0.0356748	0.749198
LOC104972821	104972821	420.534	-0.369566	0.176069	-2.09898	0.0358184	0.749198
PCYOX1	100125835	3375.32	0.179353	0.0860643	2.08394	0.0371657	0.749198
S100A2	509860	950.381	0.474124	0.22759	2.08324	0.0372296	0.749198
TMEM131L	505156	372.965	-0.398325	0.190844	-2.08718	0.0368723	0.749198
AGMAT	514509	2811.44	-0.171956	0.0826751	-2.0799	0.0375347	0.749343
ELOVL5	617293	1355.25	-0.35218	0.169402	-2.07896	0.0376207	0.749343
ANGPTL3	782603	8113.24	-0.106607	0.0513821	-2.07479	0.0380058	0.749367
SAFB2	100300349	1533.7	-0.268782	0.129431	-2.07665	0.0378341	0.749367
CAVIN2	532333	802.559	-0.163509	0.0792566	-2.06303	0.0391096	0.750769
CFI	513197	24408.6	0.161165	0.0782745	2.05897	0.0394967	0.750769
IGFBP4	282262	6068.19	0.247644	0.120134	2.06139	0.0392658	0.750769
MAGT1	100301169	1442.17	0.179631	0.0870738	2.06297	0.0391154	0.750769
NMRK1	510456	664.755	0.184847	0.0898987	2.05617	0.0397658	0.750769
PBRM1	506557	529.433	0.176206	0.0851427	2.06953	0.038496	0.750769
RNF135	511125	483.584	0.221459	0.107377	2.06244	0.0391657	0.750769
SLC41A2	524417	2558.28	0.131118	0.0637817	2.05574	0.0398077	0.750769
TOMM20	781575	593.425	0.176555	0.0852161	2.07186	0.0382788	0.750769
ALDOA	509566	362.661	-0.256966	0.125193	-2.05255	0.0401158	0.752163
LOC112448166	112448166	738.508	-0.191045	0.0931474	-2.051	0.0402669	0.752163
CCDC47	540167	483.353	0.215345	0.105121	2.04855	0.040506	0.753025
PDIA3	281803	3114.61	0.200206	0.0979603	2.04375	0.0409786	0.758201
QSER1	537018	634.739	-0.167578	0.082137	-2.04022	0.0413282	0.761062
TMEM123	100300021	3816.44	0.171152	0.084255	2.03136	0.0422189	0.770198
YIPF4	615287	451.341	0.196516	0.0967367	2.03145	0.0422093	0.770198
ACSS2	506459	447.768	-0.626502	0.312505	-2.00478	0.044987	0.77226
ADH1C	509744	12617.6	0.169351	0.0848705	1.99541	0.0459984	0.77226
ADTRP	613714	2588.03	0.131274	0.0658339	1.99401	0.0461507	0.77226
AGTR1	281607	478.56	0.268137	0.132654	2.02132	0.0432464	0.77226
ARL13B	512781	596.892	-0.15987	0.0789846	-2.02406	0.0429637	0.77226
CCDC59	615189	806.909	-0.17252	0.0861714	-2.00205	0.0452791	0.77226
CUL4A	617935	418.868	0.234426	0.115684	2.02644	0.04272	0.77226
DCDC2	100297854	458.698	0.608875	0.303234	2.00794	0.0446501	0.77226
F5	280687	4635.1	0.163522	0.081673	2.00216	0.0452677	0.77226
ITGB5	282564	381.566	0.260061	0.130278	1.99621	0.0459114	0.77226
NQO2	508566	806.004	-0.143478	0.0717194	-2.00055	0.045441	0.77226
PPL	522886	460.498	0.520449	0.260636	1.99684	0.0458423	0.77226
PSMA4	510423	1143.96	-0.33042	0.164662	-2.00665	0.0447866	0.77226
SAFB	539785	905.229	-0.208389	0.104552	-1.99316	0.0462435	0.77226
SFPQ	618226	1010.06	-0.197699	0.0989765	-1.99743	0.0457783	0.77226
SLMAP	529366	457.037	-0.214757	0.106556	-2.01543	0.0438596	0.77226
SMAP2	514465	525.674	0.293123	0.146089	2.00646	0.0448068	0.77226
SMOC1	508379	747.835	0.19746	0.0991785	1.99095	0.0464859	0.77226
SQLE	526535	3659.1	-0.404645	0.200973	-2.01343	0.0440693	0.77226
TGDS	534594	399.804	-0.26018	0.130646	-1.99149	0.0464275	0.77226
TMEM223	616632	345.331	-0.194882	0.0975422	-1.99793	0.0457245	0.77226
LOC112443192	112443192	345.301	-0.186229	0.0939932	-1.98131	0.0475568	0.783384
ZFR	538494	1038.69	-0.150992	0.0761864	-1.98188	0.0474929	0.783384
GCH1	286815	432.324	0.242084	0.122769	1.97187	0.048624	0.787668
MFAP1	510905	432.808	-0.21815	0.110436	-1.97536	0.0482271	0.787668
NME2	615447	303.749	-0.226344	0.114732	-1.97281	0.0485177	0.787668
QPRT	614254	1736.63	-0.169378	0.0858338	-1.97332	0.0484589	0.787668
GAT	280801	640.043	-0.445854	0.228217	-1.95364	0.0507433	0.787775
HNRNPAB	513410	502.683	-0.196741	0.100606	-1.95556	0.0505169	0.787775
LOC100847780	100847780	616.151	0.334656	0.17135	1.95306	0.0508125	0.787775
LSM3	614759	398.681	0.275038	0.140053	1.96381	0.0495521	0.787775
OAT	505323	510.989	0.629515	0.320764	1.96255	0.049699	0.787775
PLA2G12B	100337447	489.437	0.171641	0.0875518	1.96045	0.0499434	0.787775
PLXNA4	407104	832.19	0.474843	0.243168	1.95274	0.0508502	0.787775
POLR2B	538184	637.102	0.178457	0.0911082	1.95874	0.0501437	0.787775
SRI	508319	389.402	0.204556	0.104185	1.9634	0.0495997	0.787775
ZAR1L	616037	903.625	-0.2262	0.115599	-1.95676	0.0503754	0.787775
ZNF608	509992	304.572	-0.308454	0.156896	-1.96598	0.049301	0.787775
HSPA8	281831	2195.86	-0.245299	0.125778	-1.95025	0.0511465	0.789233
LOC101903685	101903685	409.095	-0.433862	0.223131	-1.94443	0.0518437	0.790182
PCGF5	528946	904.667	0.121383	0.0624401	1.944	0.0518959	0.790182
SHMT1	509002	4549.75	0.211613	0.108911	1.94299	0.0520176	0.790182
UGT3A2	537188	983.949	-0.285482	0.146865	-1.94383	0.0519154	0.790182
PSMA3	505176	691.824	-0.181316	0.0934043	-1.94119	0.052235	0.790408
MSMO1	504481	4795.28	-0.279873	0.144336	-1.93904	0.0524962	0.791295
ACTB	280979	9245.78	-0.202284	0.104485	-1.93602	0.0528653	0.793793
ABCB4	100336913	3468.01	-0.0850357	0.044719	-1.90155	0.0572295	0.795296
AGL	517397	679.213	0.269517	0.142189	1.89548	0.0580285	0.795296
ATXN7	536833	355.97	-0.213558	0.113604	-1.87985	0.0601284	0.795296
BMS1	514945	380.033	-0.191014	0.10128	-1.88599	0.0592961	0.795296
CDK6	511754	600.007	-0.205556	0.10899	-1.886	0.0592955	0.795296
CSAD	516241	1277.72	-0.496432	0.260705	-1.90419	0.0568849	0.795296
CXCL3	613667	384.143	0.921779	0.483055	1.90823	0.0563617	0.795296
DAB1	538818	625.581	0.634156	0.331583	1.91251	0.0558108	0.795296
FADS2	521822	12632.1	-0.43423	0.231838	-1.87299	0.0610697	0.795296
FAM133B	539475	830.522	-0.151587	0.0785832	-1.92901	0.0537302	0.795296
FOXA2	101906272	1031.4	0.286797	0.151136	1.89762	0.0577468	0.795296
GPATCH11	512655	333.633	0.213793	0.112207	1.90534	0.0567363	0.795296
HNRNPA1	505093	683.213	-0.196894	0.104536	-1.88351	0.0596313	0.795296
HSD17B6	533086	17089.6	0.132144	0.0707291	1.86832	0.061718	0.795296
KDELR1	618184	1226.74	0.175665	0.0909394	1.93167	0.0534003	0.795296
KIF20B	514679	579.877	-0.240976	0.125458	-1.92077	0.0547607	0.795296
KRCC1	507166	730.661	-0.222856	0.118654	-1.87819	0.0603547	0.795296
LOC107131323	107131323	2094.31	0.258957	0.138701	1.86701	0.0619002	0.795296
LOC514257	514257	2725.94	0.206973	0.10953	1.88964	0.0588062	0.795296
LOC781663	781663	662.808	0.445533	0.23862	1.86712	0.0618848	0.795296
LPCAT3	515361	678.76	-0.376534	0.197126	-1.91012	0.0561183	0.795296
LRRFIP1	616994	1463.56	-0.154875	0.0827583	-1.87141	0.061288	0.795296
MED4	515299	598.293	0.140356	0.0736428	1.9059	0.0566635	0.795296
MOXD1	507076	2048.45	0.351716	0.186051	1.89042	0.0587015	0.795296
MST1	514667	2234.8	0.195523	0.104413	1.87259	0.0611254	0.795296
MYO6	535127	1369.88	-0.171286	0.0907062	-1.88836	0.058978	0.795296
NELFCD	514958	557.3	0.21317	0.110792	1.92404	0.0543491	0.795296
NOP10	616675	409.453	-0.191469	0.102565	-1.86681	0.0619288	0.795296
OS9	504832	3200.37	0.0715189	0.038261	1.86924	0.0615898	0.795296
PIM3	100336651	910.86	0.506973	0.266169	1.9047	0.0568189	0.795296
PNN	100296970	1111.28	-0.229493	0.119492	-1.92057	0.0547864	0.795296
PNP	493724	3405.69	0.153614	0.0810707	1.89481	0.0581176	0.795296
POLR3GL	505641	408.472	-0.188611	0.100593	-1.87499	0.0607941	0.795296
PSMC5	282015	997.16	-0.133749	0.0712613	-1.87687	0.0605352	0.795296
RPL3	282688	3326.17	-0.143252	0.0745065	-1.92267	0.0545211	0.795296
RPLP2	286853	5662.12	-0.12579	0.0665291	-1.89075	0.0586571	0.795296
SERPINA3-1	286804	11067	0.35394	0.187884	1.88382	0.0595887	0.795296
SERPINA3-8	505820	550.514	0.554878	0.29422	1.88593	0.0593042	0.795296
SLC1A2	541119	606.8	0.465415	0.247778	1.87836	0.0603324	0.795296
SLC44A1	538887	838.12	0.200993	0.105065	1.91304	0.0557433	0.795296
SNTB2	786534	355.903	-0.308234	0.16065	-1.91866	0.0550273	0.795296
SPSB1	504407	641.123	0.340106	0.177764	1.91325	0.055716	0.795296
SREK1IP1	614029	952.07	-0.282246	0.146698	-1.92399	0.0543558	0.795296
SSR2	506530	1289.47	-0.130498	0.0678943	-1.92207	0.0545967	0.795296
RNASE4	616089	22853	0.139044	0.0746893	1.86163	0.0626551	0.796761
SLC35D2	617113	330.305	0.263967	0.141585	1.86437	0.0622694	0.796761
TDO2	530397	6101.46	0.252169	0.135404	1.86234	0.062555	0.796761
WAC	532597	822.879	-0.116923	0.0629046	-1.85873	0.0630653	0.799374
H2AFY	532990	484.384	0.157832	0.0850218	1.85637	0.0634004	0.800652
LOC104970908	104970908	365.54	-0.342547	0.184647	-1.85514	0.0635764	0.800652
ACLY	511135	343.685	-0.372279	0.208191	-1.78816	0.0737508	0.805288
ADIPOR2	407234	1143.31	-0.270119	0.151426	-1.78384	0.0744504	0.805288
AIF1L	617493	979.161	0.418002	0.229275	1.82315	0.068281	0.805288
ANG	102657329	19550.7	0.258801	0.144076	1.79628	0.0724503	0.805288
ANG2	783907	4409.49	0.477839	0.260591	1.83368	0.0667021	0.805288
ATP5PO	281640	2330.86	-0.124888	0.0676251	-1.84677	0.064781	0.805288
BOLA-NC1	510417	453.851	0.369802	0.202538	1.82584	0.0678739	0.805288
CGGBP1	613824	740.943	0.17349	0.0940956	1.84376	0.0652183	0.805288
CHD7	533175	318.864	-0.243109	0.135757	-1.79077	0.0733305	0.805288
CMPK1	509965	304.871	-0.26017	0.142994	-1.81945	0.0688432	0.805288
CTNNB1	539003	1297.32	-0.233977	0.127683	-1.83249	0.0668789	0.805288
DBI	768330	15191.8	-0.26314	0.147684	-1.78177	0.0747861	0.805288
DHX15	512327	316.494	-0.211381	0.116027	-1.82182	0.0684827	0.805288
DPYD	281124	2211.31	0.149353	0.0836444	1.78557	0.0741697	0.805288
ECPAS	513555	1005.18	-0.129978	0.0723252	-1.79713	0.0723148	0.805288
EIF2S1	327694	301.247	0.191581	0.107405	1.78373	0.0744672	0.805288
ELOVL6	533333	693.108	-0.411599	0.228583	-1.80066	0.071757	0.805288
ERP44	506157	453.012	0.153981	0.0847541	1.8168	0.0692476	0.805288
FAM21A	513740	594.717	0.240047	0.133028	1.80449	0.0711549	0.805288
FIP1L1	100138550	557.07	-0.192167	0.104953	-1.83099	0.0671025	0.805288
GPI	280808	1262.7	-0.246454	0.13626	-1.80871	0.0704965	0.805288
GPX4	286809	400.52	-0.265376	0.144426	-1.83745	0.0661432	0.805288
GUCD1	517135	457.883	0.587334	0.322978	1.8185	0.0689882	0.805288
ITCH	508431	779.829	0.14417	0.0799908	1.80233	0.0714937	0.805288
LGR4	505423	381.541	0.181651	0.101007	1.79839	0.0721151	0.805288
LOC107131398	107131398	327.05	-0.348737	0.19048	-1.83083	0.0671255	0.805288
LOC112444557	112444557	386.094	0.30285	0.167911	1.80363	0.071289	0.805288
LOC785762	785762	3941.77	-0.218929	0.120407	-1.81824	0.0690269	0.805288
LPIN2	514448	1794.01	0.185019	0.101644	1.82028	0.0687171	0.805288
MAN2B1	282272	750.889	0.137359	0.0761273	1.80433	0.0711802	0.805288
MDM2	540378	861.814	-0.215748	0.120258	-1.79404	0.0728072	0.805288
MYO18A	519634	659.424	0.191168	0.103746	1.84266	0.0653783	0.805288
NR2F6	100296331	825.262	-0.231951	0.130001	-1.78423	0.074387	0.805288
PAAF1	533348	323.206	-0.317542	0.175527	-1.80908	0.070439	0.805288
PAPLN	614084	343.11	-0.369291	0.204664	-1.80438	0.0711723	0.805288
PCNP	615197	617.764	0.153187	0.0858018	1.78536	0.0742033	0.805288
PNPLA2	508493	858.641	0.260565	0.145282	1.79351	0.0728912	0.805288
POLR2G	526320	429.713	0.221	0.123743	1.78597	0.0741044	0.805288
PRPF38B	100299693	1004.25	-0.193846	0.108161	-1.7922	0.0731017	0.805288
PSMC2	530186	741.581	-0.138523	0.0774421	-1.78873	0.0736579	0.805288
PTMA-2	-	15019.9	-0.168934	0.0945745	-1.78626	0.074058	0.805288
PTPRC	407152	916.649	-0.312939	0.172658	-1.81248	0.0699125	0.805288
RBM27	516521	510.695	0.127882	0.0695937	1.83755	0.0661294	0.805288
RNF185	524459	335.89	0.248071	0.136086	1.8229	0.0683186	0.805288
SLC6A11	616071	1899.23	0.209852	0.116253	1.80513	0.0710543	0.805288
SOCS2	338437	364.417	0.776912	0.429287	1.80977	0.0703307	0.805288
TAX1BP1	535589	2446.16	0.119331	0.0645205	1.8495	0.064385	0.805288
TCP1	512043	1399.57	-0.190645	0.107031	-1.78122	0.0748769	0.805288
TIMM23	509841	511.121	-0.174839	0.0957713	-1.82559	0.0679116	0.805288
TSC22D3	100125309	882.917	0.277317	0.151671	1.82841	0.0674878	0.805288
USP8	538743	1124.47	-0.153053	0.0840384	-1.82122	0.0685727	0.805288
WASHC4	783379	346.586	0.202362	0.109809	1.84285	0.0653508	0.805288
XPA	537958	714.879	-0.191468	0.103612	-1.84793	0.064613	0.805288
CHMP3	507722	557.973	-0.171201	0.0964191	-1.77559	0.0757997	0.807743
HNRNPF	506917	2440.7	0.12785	0.0720878	1.77354	0.0761397	0.807743
OCIAD2	505877	1179.96	0.214922	0.120857	1.77832	0.0753521	0.807743
RNF169	525756	441.439	-0.176453	0.0994746	-1.77384	0.0760888	0.807743
SERPINA3-3	615103	5416.04	0.652969	0.367739	1.77563	0.075794	0.807743
B2M	280729	11140.2	0.226469	0.128412	1.76362	0.0777966	0.810484
BRCC3	519513	536.236	0.242728	0.137405	1.76651	0.0773099	0.810484
CYP1A1	282870	8551.7	-0.218094	0.12403	-1.75839	0.0786817	0.810484
DHRS4	281360	6871.71	-0.260683	0.14783	-1.76339	0.0778347	0.810484
DNAJC12	281259	718.606	0.426991	0.241826	1.7657	0.0774466	0.810484
EIF2A	614746	479.136	-0.183406	0.103999	-1.76353	0.0778112	0.810484
EXOC7	505568	360.991	0.24704	0.140303	1.76075	0.0782802	0.810484
PARN	524155	500.821	-0.262544	0.149059	-1.76134	0.0781807	0.810484
PCMT1	613854	358.037	-0.212501	0.120773	-1.75951	0.0784907	0.810484
PSMB1	514237	2233.34	-0.132813	0.0755111	-1.75886	0.0786011	0.810484
SLTM	515193	1800.18	-0.193694	0.109626	-1.76686	0.0772523	0.810484
LOC101906607	-	327.966	-0.186681	0.106258	-1.75686	0.0789423	0.811029
AP1G1	507677	593.774	-0.177588	0.101658	-1.74692	0.0806518	0.811506
CEP83	618145	318.657	-0.247567	0.141646	-1.74779	0.0805004	0.811506
KIAA0753	512933	403.538	0.314605	0.179496	1.75271	0.0796524	0.811506
LOC101903281	101903281	587.306	0.261531	0.149402	1.75051	0.0800296	0.811506
PGK1	507476	834.052	-0.211157	0.12073	-1.749	0.0802903	0.811506
TOB2	507934	1102.06	0.239067	0.136668	1.74925	0.0802472	0.811506
TXNDC17	404159	2196.49	0.202163	0.115557	1.74946	0.0802112	0.811506
USP1	516328	436.4	-0.165489	0.0945109	-1.75101	0.0799444	0.811506
BTAF1	523664	315.144	-0.198206	0.114287	-1.73428	0.0828681	0.814135
CDC73	100139547	407.452	0.208872	0.120091	1.73928	0.0819861	0.814135
CEP95	506840	390.804	0.198063	0.113768	1.74094	0.0816948	0.814135
CPB2	508222	6639.21	0.157751	0.0912267	1.72922	0.08377	0.814135
GORASP2	513771	357.789	-0.199154	0.114678	-1.73664	0.0824511	0.814135
P4HA1	518288	860.462	0.435063	0.251001	1.73331	0.0830405	0.814135
PDPK1	100138102	413.177	0.213067	0.123098	1.73088	0.083474	0.814135
PROS1	282006	3091.59	0.160231	0.0922762	1.73643	0.0824873	0.814135
PROZ	617946	594.141	0.200397	0.11599	1.72771	0.0840411	0.814135
RNASEK	512886	516.009	-0.257091	0.147995	-1.73717	0.0823579	0.814135
SLC38A4	527476	4099.1	0.172929	0.0998507	1.73188	0.0832951	0.814135
SRRM1	784123	3252.48	-0.11486	0.0664381	-1.72883	0.08384	0.814135
TMCO1	614715	1665.37	0.105572	0.060637	1.74105	0.0816742	0.814135
VAMP8	507309	672.805	-0.183316	0.105828	-1.73221	0.0832361	0.814135
VPS4A	618168	546.111	-0.170796	0.09875	-1.72958	0.0837057	0.814135
ABCG2	536203	1064.99	0.173113	0.100485	1.72278	0.0849286	0.81638
AKR1C3	617917	25048.4	0.235999	0.13717	1.72048	0.0853453	0.81638
ARF4	518601	390.576	0.523269	0.303834	1.72222	0.0850292	0.81638
CLPTM1L	506200	510.154	0.225932	0.131577	1.71711	0.0859587	0.81638
EIF3H	506873	786.832	-0.112522	0.0655274	-1.71718	0.085947	0.81638
FAM208A	510095	303.135	0.314812	0.183563	1.71501	0.0863434	0.81638
IDI1	514293	2057.64	-0.295136	0.17171	-1.7188	0.0856506	0.81638
KDM2A	540141	726.651	0.13879	0.0804975	1.72415	0.0846809	0.81638
LOC528040	528040	1949.27	0.220801	0.128755	1.7149	0.086364	0.81638
MRPL34	786454	418.946	-0.167797	0.0977535	-1.71653	0.0860645	0.81638
BCCIP	512466	327.267	0.261214	0.152446	1.71348	0.0866238	0.816859
NR3C1	281946	1087.84	0.12767	0.0747438	1.70811	0.0876163	0.823083
RFC1	514842	1404.56	-0.249015	0.145825	-1.70763	0.0877056	0.823083
ACTN4	522269	840.578	-0.224256	0.131583	-1.70429	0.0883268	0.825285
CHD2	535026	939.247	-0.148066	0.0871186	-1.69959	0.0892086	0.825285
CHDH	505218	312.881	-0.330649	0.194338	-1.70141	0.0888653	0.825285
MSRB2	613475	807.433	-0.247002	0.145282	-1.70015	0.0891023	0.825285
NR1I2	493713	465.678	0.276896	0.162512	1.70385	0.0884091	0.825285
SFRP1	282068	635.276	0.74609	0.438227	1.70252	0.0886582	0.825285
SMPD1	505097	402.54	0.161357	0.0950037	1.69843	0.0894266	0.825346
COL14A1	781493	441.783	0.212865	0.125486	1.69632	0.0898252	0.82707
ACAA1	508324	4692.88	0.291669	0.173429	1.68178	0.0926119	0.829202
AHNAK	531336	646.282	0.221802	0.131621	1.68516	0.0919581	0.829202
ANTXR2	510080	413.185	-0.273343	0.162181	-1.68542	0.0919078	0.829202
ARMC1	514000	507.555	0.202213	0.120314	1.68072	0.0928179	0.829202
C8B	513217	6726.02	0.161422	0.0953835	1.69235	0.0905798	0.829202
LEPR	497205	764.385	0.430735	0.256076	1.68206	0.0925575	0.829202
LOC101905533	101905533	1194.63	0.22753	0.134704	1.68912	0.0911972	0.829202
PAK2	513673	1159.57	0.140127	0.083029	1.68769	0.091471	0.829202
PICALM	513579	2267.7	0.138387	0.0822212	1.68311	0.0923538	0.829202
RABEP1	504785	787.315	0.127528	0.0756339	1.68612	0.0917728	0.829202
RPL37A	504413	14229.6	-0.12963	0.0767028	-1.69003	0.0910219	0.829202
RPS27L	614220	2998.19	-0.134225	0.0796081	-1.68607	0.091782	0.829202
SMC5	508938	915.613	-0.139018	0.082637	-1.68228	0.0925147	0.829202
RAB17	616956	670.214	-0.14762	0.0879079	-1.67926	0.0931018	0.829839
CBX3	539788	2066.84	-0.134209	0.0800442	-1.67668	0.0936041	0.832416
SERPINA10	517172	3245.96	0.17933	0.10718	1.67316	0.0942957	0.834763
WWC2	532571	603.474	0.261233	0.156069	1.67383	0.094165	0.834763
ATF4	509107	2646.84	-0.207458	0.124409	-1.66755	0.0954045	0.835997
BLVRB	281650	2763.67	-0.145827	0.0875549	-1.66555	0.0958022	0.835997
EEF1D	516473	2583.29	-0.128793	0.0774166	-1.66363	0.0961857	0.835997
IDO2	513810	473.329	-0.454547	0.272755	-1.6665	0.0956132	0.835997
MAPKAPK2	788091	876.939	0.12863	0.0773596	1.66275	0.0963624	0.835997
MIER1	538742	463.284	-0.146048	0.0875549	-1.66807	0.0953018	0.835997
PCCA	614302	1471.99	0.153759	0.0923682	1.66463	0.0959869	0.835997
SESTD1	789054	441.672	0.22528	0.135322	1.66476	0.0959599	0.835997
SLC10A1	532890	10416.4	-0.151889	0.0911777	-1.66586	0.095741	0.835997
TMEM205	513699	811.963	-0.201697	0.121511	-1.65991	0.0969334	0.839087
DNAJC3	286770	1147.7	0.138824	0.0837974	1.65666	0.0975875	0.841019
TMEM200B	100848266	632.319	0.211557	0.127669	1.65707	0.0975046	0.841019
AREL1	539472	622.345	-0.174675	0.105984	-1.64813	0.0993255	0.841305
ETAA1	282224	371.373	0.205203	0.124933	1.64251	0.100484	0.841305
HDLBP	767882	978.606	0.149752	0.0912509	1.6411	0.100776	0.841305
LOC782688	782688	309.823	0.178577	0.108369	1.64786	0.0993805	0.841305
MEP1B	540701	309.345	0.462074	0.280022	1.65014	0.098915	0.841305
MPHOSPH8	507091	1382.15	0.11168	0.0679642	1.64321	0.100339	0.841305
MYL12A	531505	2598.84	-0.164261	0.099921	-1.64391	0.100194	0.841305
NEBL	517987	317.374	0.221977	0.135072	1.6434	0.100301	0.841305
RTRAF	513083	1578.9	-0.125431	0.0764484	-1.64073	0.100853	0.841305
SAP30L	533462	513.365	0.158916	0.096412	1.6483	0.0992906	0.841305
SREK1	507801	1702.35	-0.166375	0.100773	-1.65098	0.0987428	0.841305
SYNE2	540504	3235.83	0.174978	0.105775	1.65424	0.0980782	0.841305
TECR	614105	797.324	-0.184083	0.112085	-1.64235	0.100517	0.841305
TOMM22	510780	3023.1	-0.126142	0.0766003	-1.64675	0.0996087	0.841305
TXNL1	509142	1589.3	-0.137271	0.0832006	-1.64988	0.0989682	0.841305
ABCA5	510497	520.486	0.209885	0.128568	1.63248	0.102579	0.84132
BOLA-DRB3	282530	1298.48	-0.337284	0.206498	-1.63336	0.102394	0.84132
CCNI	504847	3434.36	0.144001	0.0881038	1.63445	0.102165	0.84132
GID8	505570	342.709	0.294161	0.17998	1.63441	0.102172	0.84132
LBR	509348	524.57	-0.113809	0.0696821	-1.63326	0.102414	0.84132
LOC785540	-	658.349	0.401517	0.245841	1.63324	0.102419	0.84132
NSDHL	616694	888.95	-0.228934	0.139629	-1.63958	0.101092	0.84132
PUM1	535450	1522.94	-0.13349	0.0815592	-1.63673	0.101687	0.84132
ALDH6A1	327692	649.372	0.222371	0.136368	1.63067	0.10296	0.842589
CFHR5	100337035	7060.55	0.243639	0.149687	1.62766	0.103597	0.842589
PPP6R3	515218	1008.39	0.123444	0.0757838	1.6289	0.103335	0.842589
SCAP	507878	351.96	0.215577	0.132382	1.62845	0.10343	0.842589
ACP2	535407	588.272	-0.131673	0.0809539	-1.62652	0.10384	0.842756
AHSA1	539220	500.682	0.133856	0.0834366	1.60429	0.108651	0.842756
CAPZA2	493728	676.309	-0.14633	0.0913032	-1.60268	0.109005	0.842756
CCNY	613711	459.169	0.202387	0.125932	1.6071	0.108031	0.842756
CFL1	534553	1584.65	-0.232444	0.14467	-1.60671	0.108117	0.842756
CRYL1	281725	1522.77	0.25967	0.159835	1.62461	0.104245	0.842756
EPRS	538357	813.382	-0.152263	0.094233	-1.61582	0.106134	0.842756
FBXL21	505624	570.581	0.25205	0.157028	1.60513	0.108465	0.842756
GLYAT	281787	7439.34	-0.173099	0.107633	-1.60824	0.107783	0.842756
IGFBP7	616368	709.331	-0.264767	0.164033	-1.6141	0.106505	0.842756
ILKAP	514223	342.434	0.355456	0.219056	1.62267	0.10466	0.842756
ITIH1	508356	18854.5	0.164203	0.102434	1.60301	0.108933	0.842756
ITM2B	510575	5698.96	0.128703	0.0794757	1.6194	0.105361	0.842756
LDAH	534992	510.126	0.231534	0.144292	1.60462	0.108578	0.842756
MDM4	514225	325.396	-0.203726	0.127119	-1.60264	0.109014	0.842756
PNPLA8	535496	491.162	0.141435	0.087307	1.61997	0.105239	0.842756
PUF60	512824	490.778	-0.164032	0.101918	-1.60945	0.107518	0.842756
SCARB1	282346	353.207	-0.235441	0.14684	-1.60338	0.10885	0.842756
SIK3	506539	334.458	0.186448	0.115554	1.6135	0.106635	0.842756
SPAG9	540689	735.685	-0.191506	0.118237	-1.61968	0.1053	0.842756
ST3GAL6	444860	520.544	-0.362024	0.224566	-1.6121	0.106939	0.842756
TM9SF3	614147	1355.4	0.148676	0.0916611	1.62202	0.104799	0.842756
TMEM128	513824	315.675	0.196329	0.12109	1.62135	0.104943	0.842756
TREH	522889	305.932	-0.267335	0.165639	-1.61396	0.106535	0.842756
TUBA1B	539882	812.083	-0.234497	0.145166	-1.61537	0.10623	0.842756
MGC152010	515638	8865.24	-0.174432	0.108924	-1.60142	0.109284	0.843172
LOC618733	618733	378.918	0.45055	0.281773	1.59898	0.109825	0.844007
PPDPF	506990	2765.38	-0.143882	0.0899659	-1.5993	0.109755	0.844007
BRD7	526153	636.224	-0.168814	0.105736	-1.59656	0.110364	0.846196
ENPP2	532663	386.474	-0.293723	0.184096	-1.59549	0.110604	0.846196
GNAS	281793	2763.71	-0.101	0.0634639	-1.59146	0.111507	0.846196
HHIP	540830	355.248	-0.21099	0.132383	-1.59378	0.110985	0.846196
VAPA	516024	1371.98	0.126019	0.0792114	1.59092	0.111627	0.846196
YBX1	287023	8322.34	0.12326	0.0773898	1.59272	0.111223	0.846196
ZNF638	517669	1209.54	0.14176	0.0889987	1.59284	0.111197	0.846196
EIF3J	539052	2410.68	-0.178996	0.112603	-1.58961	0.111922	0.846788
WASL	281577	861.023	0.185703	0.117287	1.58332	0.113348	0.855922
EMC6	613551	662.998	-0.10826	0.0684503	-1.58159	0.113743	0.857247
LOC101906455	-	1213.6	-0.248015	0.156927	-1.58045	0.114004	0.857556
MRPL58	515465	433.004	-0.176344	0.111826	-1.57696	0.114806	0.861816
REST	507148	593.57	-0.203273	0.128976	-1.57606	0.115012	0.861816
AGXT2	521553	845.616	0.163373	0.103756	1.57459	0.115352	0.862709
CYLD	536421	512.343	0.198866	0.126736	1.56914	0.116616	0.863281
MTHFD1	534382	4786.11	-0.113463	0.0722856	-1.56965	0.116496	0.863281
N4BP2L1	616069	350.35	-0.233008	0.148551	-1.56854	0.116755	0.863281
PSMA1	515503	826.377	-0.116646	0.0743306	-1.56928	0.116583	0.863281
SAMM50	618777	356.184	-0.2097	0.133495	-1.57084	0.116219	0.863281
THEM4	787270	883.604	-0.189549	0.120498	-1.57304	0.115709	0.863281
MCEE	508170	486.465	0.189414	0.120833	1.56757	0.116981	0.863314
ST3GAL3	444859	610.764	0.142669	0.0910901	1.56624	0.117292	0.863974
ST13	510494	5410.07	-0.0977887	0.0625591	-1.56314	0.11802	0.8677
UFC1	537221	481.687	0.165535	0.105997	1.56169	0.118362	0.868579
COA5	614794	327.642	0.14153	0.0907115	1.56023	0.118707	0.869476
ALDOB	515263	48535.7	-0.172211	0.110584	-1.55729	0.119401	0.872923
C6H4orf3	615008	476.47	-0.152138	0.0980368	-1.55185	0.120699	0.876173
LOC100138645	100138645	728.759	0.194367	0.125264	1.55166	0.120743	0.876173
SIRT3	614027	431.736	-0.246484	0.158667	-1.55346	0.120313	0.876173
TRPM7	514642	373.244	0.173781	0.111988	1.55178	0.120714	0.876173
ARL6IP5	509977	422.901	-0.124508	0.0803719	-1.54915	0.121345	0.87728
ENTPD5	533096	2754.13	-0.0955572	0.0616531	-1.54992	0.121161	0.87728
ARFGEF2	539295	717.87	0.153281	0.0995464	1.53979	0.123612	0.879058
BOD1L1	508527	1352.6	-0.131654	0.0852968	-1.54348	0.122714	0.879058
CWF19L2	522518	948.335	-0.163111	0.10556	-1.54521	0.122297	0.879058
JCHAIN	280821	401.652	-0.296313	0.19244	-1.53977	0.123618	0.879058
KCNK5	782166	399.851	-0.311766	0.202125	-1.54244	0.122966	0.879058
NAP1L4	513028	621.91	-0.169828	0.110139	-1.54194	0.123089	0.879058
NDUFV3	327717	521.933	-0.114702	0.0741868	-1.54613	0.122074	0.879058
PLEC	786966	495.733	0.180538	0.117142	1.54119	0.123271	0.879058
UBE2E1	615599	332.461	-0.2367	0.153343	-1.54359	0.122687	0.879058
FDPS	281156	1087.27	-0.31278	0.20333	-1.53829	0.123978	0.880018
RPL7	514966	2327.68	-0.103845	0.0675746	-1.53675	0.124354	0.881084
ABHD10	515563	351.331	0.201219	0.131033	1.53563	0.124628	0.88143
NLK	507204	360.067	-0.270738	0.176425	-1.53458	0.124887	0.881659
AAMDC	533224	1268.33	-0.0910917	0.0608002	-1.49821	0.134078	0.882104
ADGRF5	532674	603.334	-0.154773	0.101713	-1.52167	0.128092	0.882104
ALDH4A1	100126042	4328.3	0.220428	0.144147	1.52919	0.126217	0.882104
ATP2B1	282641	848.157	0.134418	0.0893029	1.50519	0.132275	0.882104
BCAP31	533949	3066.58	0.121536	0.0806471	1.507	0.131809	0.882104
C6	507749	7954.86	0.212017	0.138863	1.52681	0.126808	0.882104
C8G	517356	1679.25	0.210924	0.138513	1.52278	0.127814	0.882104
CENPC	450214	353.459	-0.130523	0.0865393	-1.50825	0.131492	0.882104
CLTA	281078	1533.21	0.0855438	0.0560969	1.52493	0.127277	0.882104
CROT	281092	3616.83	0.218572	0.143744	1.52056	0.128369	0.882104
CTSA	518169	635.526	0.229931	0.149961	1.53328	0.125208	0.882104
CYP3A5	526682	5255.98	0.312645	0.206167	1.51647	0.129401	0.882104
DDX5	533700	1238.42	-0.158659	0.105076	-1.50995	0.131057	0.882104
DHRS12	507276	436.146	-0.218441	0.146143	-1.49471	0.134991	0.882104
DNAJC19	513918	629.244	-0.145346	0.0959108	-1.51543	0.129664	0.882104
EI24	532527	570.199	-0.158229	0.105355	-1.50187	0.133131	0.882104
ETV6	504512	399.173	0.181084	0.118468	1.52855	0.126375	0.882104
FOXO1	506618	424.502	0.173711	0.114265	1.52025	0.128448	0.882104
FTH1	281173	28932.9	0.140788	0.0931679	1.51112	0.130758	0.882104
GOSR2	506198	670.71	0.192978	0.127361	1.5152	0.129721	0.882104
GSDMB	509296	435.367	0.335664	0.221864	1.51293	0.130298	0.882104
HELZ	539501	546.09	0.150466	0.100286	1.50036	0.133521	0.882104
HINT2	281816	1945.46	-0.108048	0.0716299	-1.50842	0.131448	0.882104
INSIG2	534440	703.703	-0.146802	0.0975953	-1.50419	0.132533	0.882104
IRF2BP2	781665	1837.59	0.215065	0.143977	1.49375	0.135242	0.882104
IWS1	538614	692.919	-0.140369	0.0938355	-1.4959	0.134679	0.882104
LCP1	540990	542.714	-0.225082	0.149762	-1.50293	0.132856	0.882104
LOC101902907	101902907	1179.22	-0.138972	0.0911852	-1.52406	0.127493	0.882104
LOC782812	782812	681.304	-0.116463	0.0773937	-1.50482	0.132371	0.882104
LUC7L	535131	401.638	-0.200495	0.131873	-1.52036	0.12842	0.882104
LYPLA1	539992	988.838	-0.127737	0.0848396	-1.50562	0.132164	0.882104
MRPL52	509469	566.364	-0.114248	0.0749897	-1.52352	0.127629	0.882104
NDUFB1	327690	905.001	-0.186502	0.122726	-1.51967	0.128595	0.882104
NR2F2	281945	1218.38	-0.147664	0.0988802	-1.49336	0.135343	0.882104
PBLD	504417	920.819	-0.197778	0.131047	-1.50922	0.131244	0.882104
PSMA5	510155	330.658	-0.202666	0.133731	-1.51547	0.129653	0.882104
REXO2	540139	312.234	-0.217099	0.145129	-1.49591	0.134677	0.882104
RWDD4	509865	1134.78	-0.0917969	0.0611267	-1.50175	0.133162	0.882104
S100A12	282467	398.183	0.979019	0.654683	1.49541	0.134807	0.882104
SDHAF2	767983	376.718	-0.15329	0.100756	-1.52141	0.128158	0.882104
SEC13	512530	349.259	0.167502	0.109308	1.53238	0.125429	0.882104
SH3BP5	618056	559.106	0.222281	0.148273	1.49914	0.133838	0.882104
SLC25A44	505860	537.873	-0.184794	0.123031	-1.50201	0.133094	0.882104
STRN3	516375	1093.33	0.112726	0.0751021	1.50097	0.133363	0.882104
TAPT1	615598	438.272	-0.145493	0.0961409	-1.51334	0.130194	0.882104
USP10	510164	366.792	-0.198245	0.132619	-1.49484	0.134955	0.882104
CD164	509820	873.21	0.16811	0.112785	1.49054	0.136082	0.882501
ERBIN	512866	536.134	-0.124254	0.0833515	-1.49072	0.136035	0.882501
LOC783376	783376	424.526	-0.159405	0.106919	-1.49089	0.135991	0.882501
ZC3H10	507466	9666.16	-0.0870784	0.0584744	-1.48917	0.136442	0.883368
MPP1	510998	850.847	0.11987	0.080597	1.48728	0.136941	0.885131
BAZ1B	508442	652.857	-0.172096	0.116255	-1.48034	0.138784	0.885313
BCKDHB	282150	958.101	0.155854	0.105046	1.48368	0.137894	0.885313
COMT	618278	3352.69	0.221788	0.149534	1.48319	0.138023	0.885313
HPF1	525698	374.263	-0.248208	0.167488	-1.48195	0.138354	0.885313
PIK3CA	282306	414.545	0.130486	0.0880866	1.48134	0.138517	0.885313
RNF5	616187	484.576	0.183455	0.123815	1.48169	0.138422	0.885313
TXLNG	515927	527.681	-0.232757	0.157192	-1.48072	0.138681	0.885313
ZNF395	509082	738.506	0.193565	0.130751	1.48041	0.138763	0.885313
C29H11orf86	768031	1015.51	-0.245014	0.165758	-1.47814	0.13937	0.887601
CFB	514076	32902.7	0.132561	0.0901098	1.47111	0.141262	0.889495
FLNB	613533	627.937	-0.155336	0.105545	-1.47176	0.141087	0.889495
GNPTG	508713	305.622	0.180634	0.122637	1.47292	0.140774	0.889495
PCNX1	514244	335.113	-0.138253	0.0937271	-1.47506	0.140197	0.889495
POR	532512	1320.52	0.177055	0.120272	1.47212	0.140988	0.889495
TRA2A	534586	720.5	-0.155864	0.105735	-1.4741	0.140455	0.889495
WNK1	506433	860.907	0.138454	0.093996	1.47298	0.140757	0.889495
BBOX1	507159	3853.31	-0.117338	0.0799821	-1.46705	0.142362	0.891215
LOC508628	508628	4374.54	-0.0768659	0.0524061	-1.46673	0.142448	0.891215
TCERG1	540964	909.142	-0.136517	0.0929865	-1.46813	0.142068	0.891215
UQCR10	616109	1215.97	-0.134388	0.091583	-1.46739	0.142269	0.891215
CETN2	508601	700.337	-0.224365	0.153126	-1.46523	0.142857	0.892343
NCBP2	510872	347.852	-0.213892	0.146117	-1.46384	0.143239	0.893296
ATE1	534601	474.458	-0.175602	0.120082	-1.46236	0.143644	0.894395
CD46	280851	1307.12	0.173457	0.118837	1.45962	0.144394	0.894787
H3F3B	617051	1620	0.115545	0.0791479	1.45986	0.144329	0.894787
TSN	509943	481.824	-0.182906	0.125288	-1.45988	0.144322	0.894787
ACO2	280976	530.005	0.235609	0.167126	1.40977	0.158609	0.895709
ANKRD17	508405	1155.85	-0.138508	0.097801	-1.41622	0.156711	0.895709
APOC4	618041	5978.01	-0.127616	0.0891876	-1.43087	0.152467	0.895709
ARID4A	531515	1106.74	-0.169464	0.118264	-1.43293	0.151878	0.895709
ASPN	507990	356.321	-0.197038	0.135935	-1.4495	0.147199	0.895709
AZGP1	508800	3320.06	0.346909	0.244536	1.41864	0.156003	0.895709
BEND7	504404	313.221	0.250349	0.172989	1.44719	0.147843	0.895709
CSNK1G2	506060	603.701	0.178361	0.12589	1.4168	0.156541	0.895709
CTDSP2	506115	1601.92	0.113953	0.0784054	1.45338	0.146117	0.895709
DAXX	504336	356.662	-0.188824	0.131479	-1.43615	0.15096	0.895709
DHTKD1	517113	664.024	0.125802	0.088516	1.42123	0.155249	0.895709
DMBT1	404104	1111.54	0.327766	0.229769	1.4265	0.153724	0.895709
DPP4	281122	1626.49	-0.463537	0.328988	-1.40898	0.158842	0.895709
DUSP6	515310	2494.98	-0.281892	0.19656	-1.43413	0.151535	0.895709
DYNC1I2	526329	2159.75	0.0843606	0.0581697	1.45025	0.146989	0.895709
ECHDC2	513795	1237	-0.142324	0.0989078	-1.43896	0.150162	0.895709
EIF4A1	504958	414.154	-0.166489	0.117837	-1.41288	0.157692	0.895709
EIF5	504752	4893.47	0.137987	0.0959178	1.43859	0.150266	0.895709
ELMSAN1	505848	389.075	-0.106206	0.0733336	-1.44826	0.147544	0.895709
EMC4	523162	332.217	-0.291837	0.207205	-1.40845	0.158998	0.895709
FBXL17	523504	357.025	0.150068	0.10629	1.41188	0.157987	0.895709
G6PC	538710	8514.93	0.128146	0.0894722	1.43224	0.152075	0.895709
HDGF	327953	2254.95	0.0954325	0.0673747	1.41644	0.156646	0.895709
HNRNPU	539950	1469.55	-0.0827128	0.0583177	-1.41831	0.156099	0.895709
HYI	515954	578.437	-0.167862	0.117011	-1.43458	0.151407	0.895709
IFIT5	515091	794.054	0.162575	0.114511	1.41973	0.155686	0.895709
KLF11	616730	1000.15	-0.209709	0.144248	-1.4538	0.146	0.895709
LIPC	535192	2751.65	-0.156395	0.108469	-1.44184	0.149347	0.895709
LOC781528	-	391.896	-0.155578	0.108738	-1.43075	0.152501	0.895709
LOC787803	-	2239.99	-0.133316	0.0928821	-1.43532	0.151195	0.895709
MAN1A1	530027	1863.16	0.131921	0.0934444	1.41176	0.158022	0.895709
MGC127055	-	1847.98	0.17373	0.119515	1.45363	0.146048	0.895709
MSRB3	617849	1359.16	0.122502	0.0864545	1.41696	0.156495	0.895709
NDUFB7	338065	570.4	0.241408	0.171345	1.40891	0.158863	0.895709
NUPR1	614673	6857.27	0.183749	0.128096	1.43446	0.151441	0.895709
PACSIN3	535109	1004.27	-0.156637	0.111141	-1.40936	0.158729	0.895709
PDS5B	533890	384.429	-0.2457	0.169546	-1.44916	0.147293	0.895709
PFDN1	616553	647.706	-0.134563	0.0944506	-1.42469	0.154247	0.895709
PLPP5	616337	467.088	0.202095	0.142899	1.41425	0.157288	0.895709
POFUT1	360194	334.793	-0.2267	0.160076	-1.4162	0.156717	0.895709
PTTG1IP	617245	902.335	0.119977	0.0847904	1.41499	0.157073	0.895709
RARRES1	510102	415.474	0.280338	0.192992	1.45259	0.146338	0.895709
ROCK1	785911	3700.08	-0.127887	0.087862	-1.45554	0.145519	0.895709
SDC2	615785	16679.6	0.128886	0.0907389	1.42041	0.155489	0.895709
SDF4	528783	1105.43	0.148511	0.103268	1.43811	0.150402	0.895709
SEM1	767981	1817.84	0.0949906	0.0664045	1.43048	0.152578	0.895709
SERPINA5-2	-	7923.06	-0.121401	0.0843818	-1.43871	0.150234	0.895709
SHTN1	532603	466.012	-0.186479	0.131436	-1.41879	0.155961	0.895709
SLC16A12	538469	957.986	-0.122639	0.086464	-1.41838	0.156079	0.895709
SLCO1B3	404160	27572.4	0.0941919	0.0665073	1.41626	0.156698	0.895709
SMAD5	768050	679.621	-0.111608	0.0782534	-1.42624	0.1538	0.895709
SMARCA2	540904	3624.97	0.115091	0.0799939	1.43875	0.150222	0.895709
SMARCA4	414274	457.482	-0.192778	0.136145	-1.41598	0.156781	0.895709
SOX6	534321	412.438	0.283611	0.196897	1.4404	0.149753	0.895709
STK19	508320	487.533	0.203843	0.143173	1.42376	0.154517	0.895709
SUCLG2	537713	7774.15	0.144886	0.0997993	1.45177	0.146565	0.895709
SWAP70	533720	2763.6	0.126704	0.0874003	1.4497	0.147142	0.895709
TCEAL4	513987	1579.43	-0.0987989	0.0692064	-1.4276	0.153408	0.895709
TOMM7	614074	506.961	0.167133	0.115694	1.44461	0.148569	0.895709
UBP1	785419	368.362	-0.172592	0.120031	-1.4379	0.150462	0.895709
VPS26A	510574	433.989	-0.140073	0.099349	-1.40991	0.158567	0.895709
ZMAT2	782132	982.182	-0.14268	0.101018	-1.41242	0.157825	0.895709
ZNF326	533643	809.822	-0.135726	0.0940611	-1.44295	0.149034	0.895709
ApoN	-	2188.8	0.146337	0.104502	1.40032	0.161417	0.896743
CNOT1	533968	609.682	-0.17663	0.126223	-1.39935	0.161708	0.896743
LOC101905686	101905686	1990.61	-0.0992176	0.0706787	-1.40378	0.160383	0.896743
LOC101906914	101906914	596.24	-0.108711	0.0773159	-1.40607	0.159704	0.896743
MGC137211	511239	12857.4	0.113668	0.0811524	1.40067	0.161313	0.896743
MSL3	515220	463.191	-0.187516	0.133846	-1.40098	0.161219	0.896743
PAPD5	789894	958.849	-0.134508	0.0959999	-1.40113	0.161175	0.896743
SEC22B	614775	347.947	-0.215507	0.153604	-1.403	0.160616	0.896743
UBQLN1	282392	788.103	-0.11052	0.0789384	-1.40008	0.16149	0.896743
ZFHX3	510844	661.8	-0.19405	0.138326	-1.40284	0.160664	0.896743
ZNF800	510277	328.83	-0.127684	0.0912191	-1.39975	0.16159	0.896743
TMEM181	614300	365.383	0.14786	0.105738	1.39836	0.162005	0.897117
APEH	514666	439.59	-0.112515	0.0808501	-1.39165	0.164028	0.898237
ARPC5	614345	649.384	0.107473	0.0780982	1.37612	0.168783	0.898237
BRI3	615390	3143.91	0.181987	0.131213	1.38696	0.165454	0.898237
CRIPT	617723	397.544	-0.197882	0.143345	-1.38046	0.167446	0.898237
FBXO21	617252	2542.41	-0.144178	0.104107	-1.3849	0.166083	0.898237
FGFR2	404193	715.588	0.232088	0.168635	1.37627	0.168737	0.898237
FYB1	535347	398.267	-0.20569	0.149044	-1.38006	0.167567	0.898237
HDAC1	404126	480.905	0.116494	0.0848778	1.37249	0.169911	0.898237
IFT20	445364	929.435	-0.16421	0.119502	-1.37411	0.169407	0.898237
ITSN2	521706	1458.97	-0.109388	0.079774	-1.37122	0.170305	0.898237
LOC112444473	112444473	2699.63	-0.0986501	0.0712594	-1.38438	0.166242	0.898237
LOC112448940	112448940	488.827	-0.349762	0.254148	-1.37621	0.168756	0.898237
LOC782776	782776	3087.13	-0.0831258	0.0602465	-1.37976	0.16766	0.898237
MLEC	515309	1313.59	-0.211262	0.153204	-1.37896	0.167907	0.898237
MRPS16	510899	429.27	-0.141591	0.102248	-1.38479	0.166117	0.898237
MTTP	280868	1168.16	-0.230262	0.167649	-1.37347	0.169605	0.898237
NDUFB10	327701	980.117	-0.104732	0.0752009	-1.39269	0.163713	0.898237
NPM1	614028	1010.14	-0.175499	0.126053	-1.39227	0.163842	0.898237
PDIA5	511603	760.707	0.143171	0.104456	1.37063	0.17049	0.898237
PPIA	281418	2236.54	-0.0915705	0.0662754	-1.38167	0.167074	0.898237
PPIG	783720	2718.06	-0.124433	0.0900907	-1.38119	0.16722	0.898237
PRPF40A	100301114	1884.2	-0.0935574	0.0681616	-1.37258	0.169883	0.898237
SLC25A37-2	-	325.14	-0.211058	0.152979	-1.37965	0.167693	0.898237
STARD7	524966	569.203	0.191515	0.13945	1.37336	0.169642	0.898237
SYS1	614236	868.052	0.0872936	0.0635219	1.37423	0.169371	0.898237
TAF3	506674	375.338	0.157254	0.113867	1.38104	0.167267	0.898237
TBL1X	515972	2105.3	0.106064	0.0768774	1.37965	0.167693	0.898237
TF	280705	229158	0.102127	0.073569	1.38818	0.165081	0.898237
TFR2	617916	788.758	0.0907621	0.0655562	1.38449	0.166208	0.898237
TMA7	615251	681.645	-0.129307	0.094019	-1.37533	0.169028	0.898237
TNPO3	537183	317.115	-0.197448	0.142782	-1.38286	0.166708	0.898237
UBALD2	618617	951.939	0.171624	0.123547	1.38913	0.164793	0.898237
UBE2G1	613676	338.415	0.199485	0.145141	1.37443	0.169309	0.898237
WASF3	540674	954.045	0.210567	0.153273	1.37381	0.169502	0.898237
ZCCHC6	513209	1516.97	-0.129182	0.0934712	-1.38205	0.166956	0.898237
ZFAND6	514167	799.698	0.384215	0.280064	1.37188	0.1701	0.898237
CHD1	505123	767.015	-0.175581	0.128698	-1.36428	0.172479	0.89901
CITED2	521378	329.506	0.242841	0.177774	1.36601	0.171937	0.89901
CPT1A	506812	2581.59	0.197616	0.144389	1.36864	0.171113	0.89901
KIAA1671	533883	873.652	0.198603	0.145504	1.36493	0.172275	0.89901
LOC781381	781381	651.01	-0.140593	0.103016	-1.36476	0.172329	0.89901
PDCD5	509123	401.793	-0.143432	0.105129	-1.36434	0.172461	0.89901
PURA	782746	2483.58	-0.174809	0.128119	-1.36443	0.172431	0.89901
UBE2V1	617771	729.272	0.135158	0.0990662	1.36432	0.172468	0.89901
STMP1	784845	677.271	0.118077	0.0866049	1.3634	0.172758	0.899263
AIF1	280989	901.325	-0.212372	0.156527	-1.35677	0.174853	0.899348
EP400	538310	530.461	-0.129753	0.0957579	-1.35501	0.175415	0.899348
FRA10AC1	615724	453.945	-0.161207	0.119005	-1.35462	0.175539	0.899348
HMGCL	317658	1111.66	-0.127567	0.0940392	-1.35654	0.174929	0.899348
IL6R	507359	1819.77	0.130027	0.0959109	1.3557	0.175194	0.899348
MACROD1	613568	538.202	-0.12547	0.0924984	-1.35646	0.174953	0.899348
PIK3R1	282307	1665.04	-0.226215	0.166552	-1.35823	0.174392	0.899348
PTMS	613777	5443.77	-0.138931	0.102113	-1.36057	0.17365	0.899348
RREB1	789017	756.802	0.146787	0.108017	1.35892	0.174173	0.899348
SMC3	281729	1721.77	-0.117473	0.0863635	-1.36021	0.173762	0.899348
TEN1	510634	732.64	-0.14836	0.109056	-1.3604	0.173702	0.899348
XRN1	540834	451.78	-0.129454	0.0954207	-1.35667	0.174886	0.899348
APOH	281006	46782.3	0.115184	0.0856735	1.34446	0.1788	0.89989
ASGR1	509121	9027.75	0.0813977	0.0606495	1.3421	0.179563	0.89989
BOLA-DMA	282490	375.371	-0.345246	0.256186	-1.34764	0.177776	0.89989
EBP	515569	2811.82	-0.150822	0.111554	-1.35201	0.176371	0.89989
EMC7	615423	485.538	-0.16977	0.125911	-1.34833	0.177553	0.89989
ETNK2	533229	1543.04	0.14052	0.104048	1.35054	0.176844	0.89989
FDX1	281157	2856.38	-0.110661	0.0823124	-1.3444	0.17882	0.89989
HNRNPUL2	616476	598.986	0.102017	0.0758445	1.34508	0.178599	0.89989
KLF15	407241	782.861	0.124092	0.0921277	1.34696	0.177992	0.89989
LRRCC1	787651	1235.89	-0.109481	0.0813913	-1.34512	0.178586	0.89989
NDUFB5	338061	917.21	-0.134318	0.0995959	-1.34863	0.177456	0.89989
NOP53	506401	534.225	-0.178346	0.131911	-1.35201	0.176371	0.89989
PPIP5K2	780855	2538.29	-0.121869	0.0908009	-1.34216	0.179545	0.89989
RIDA	504390	1383.62	0.157135	0.116205	1.35223	0.176303	0.89989
SLC25A15	532560	4169.13	-0.100399	0.0743163	-1.35097	0.176704	0.89989
TMED10	529761	1186.35	0.0847193	0.0631207	1.34218	0.179538	0.89989
TXN	280950	1329.74	-0.183569	0.136678	-1.34308	0.179247	0.89989
FNBP4	100336530	834.347	-0.144671	0.107928	-1.34044	0.180103	0.900282
PSMA7	505050	5768.81	-0.0822294	0.061317	-1.34105	0.179903	0.900282
LARP1	505690	1144.53	-0.123547	0.0922283	-1.33957	0.180384	0.900534
RIF1	541247	998.02	-0.086482	0.064606	-1.33861	0.180699	0.900956
BRCA1	353120	372.682	0.258964	0.19368	1.33707	0.181199	0.901149
EIF2AK2	347700	374.605	-0.48952	0.366065	-1.33725	0.181142	0.901149
ACTG1	404122	1649.38	-0.197581	0.149912	-1.31798	0.187511	0.905232
APPL2	515605	499.453	0.12021	0.090526	1.3279	0.18421	0.905232
CTDSPL	538425	660.829	-0.152681	0.115347	-1.32367	0.185614	0.905232
CTSB	281105	3116.64	0.113511	0.0859064	1.32133	0.186391	0.905232
GAMT	515270	4006.72	-0.121561	0.0922268	-1.31807	0.187481	0.905232
HACL1	512676	1781.5	-0.171176	0.128586	-1.33122	0.183118	0.905232
HDAC3	404125	461.465	0.168598	0.12715	1.32598	0.184846	0.905232
LOC101905887	101905887	318.258	-0.165186	0.124659	-1.3251	0.185137	0.905232
LOC101905979	101905979	767.002	-0.201277	0.152221	-1.32227	0.186079	0.905232
LOC107132767	107132767	326.755	-0.205811	0.155493	-1.3236	0.185636	0.905232
LOC506828	506828	5236.1	-0.185991	0.139816	-1.33026	0.183434	0.905232
MRPL21	618609	326.523	-0.142301	0.107918	-1.3186	0.187302	0.905232
MTAP	782907	380.192	-0.157367	0.119045	-1.32192	0.186196	0.905232
PERP	509485	792.791	0.105294	0.079628	1.32232	0.186061	0.905232
PSMD1	511803	3091.58	-0.11335	0.0850002	-1.33352	0.182361	0.905232
RHOBTB3	530930	2470.36	0.103692	0.0783236	1.32389	0.18554	0.905232
RORA	535597	1594.76	0.164698	0.124218	1.32587	0.184881	0.905232
RPA3	512754	303.702	-0.135792	0.102762	-1.32143	0.186359	0.905232
RPS24	530464	16449.1	-0.120786	0.091003	-1.32728	0.184416	0.905232
SEC62	538938	7575.11	-0.0803703	0.0607646	-1.32265	0.185952	0.905232
SRPRA	281504	1175.63	-0.136458	0.10251	-1.33117	0.183132	0.905232
THNSL2	541205	345.837	-0.330897	0.250642	-1.32019	0.18677	0.905232
ZBED1	539266	479.268	-0.177023	0.134198	-1.31911	0.187131	0.905232
ZNF605	782885	355.019	-0.282739	0.214561	-1.31776	0.187585	0.905232
AASDHPPT	519816	331.03	-0.16848	0.129606	-1.29994	0.193621	0.906896
ALDH7A1	507477	1412.47	0.116408	0.0899873	1.2936	0.195803	0.906896
ARGLU1	540543	1511.64	-0.119332	0.0910552	-1.31055	0.190011	0.906896
CD2AP	533188	459.424	-0.146304	0.112177	-1.30423	0.192156	0.906896
CFH	280816	28976.8	0.217333	0.165582	1.31254	0.189336	0.906896
COPB1	535533	671.427	0.097076	0.0746303	1.30076	0.193341	0.906896
CREBBP	505453	550.107	0.12471	0.0964083	1.29356	0.195816	0.906896
CWC27	504397	469.269	-0.159169	0.122628	-1.29799	0.194292	0.906896
CYB5A	281110	28061.8	-0.103166	0.0784015	-1.31587	0.188218	0.906896
DLC1	511433	1014.49	-0.124596	0.0957916	-1.30069	0.193363	0.906896
FAHD2A	404123	819.241	0.121994	0.0939556	1.29843	0.194141	0.906896
FAM210B	516545	1919.01	0.214099	0.165384	1.29456	0.195473	0.906896
GATD3A	514335	1290.28	-0.133914	0.102831	-1.30227	0.192824	0.906896
HNRNPH3	539850	428.232	-0.119133	0.0916404	-1.30001	0.193599	0.906896
KDM4B	508141	401.494	0.115948	0.0897766	1.29152	0.196525	0.906896
LIMCH1	535165	545.66	0.201182	0.155743	1.29175	0.196443	0.906896
LOC101902561	101902561	2254.04	-0.0950648	0.0729662	-1.30286	0.192622	0.906896
LOC107131607	107131607	416.878	-0.154691	0.118064	-1.31023	0.190118	0.906896
LOC781004	781004	2471.74	0.267497	0.205249	1.30328	0.192478	0.906896
LOC785477	785477	697.045	-0.171819	0.131664	-1.30498	0.191901	0.906896
MED13	524868	814.292	0.100916	0.076974	1.31104	0.189845	0.906896
MGC137014	616715	44781.8	0.117712	0.0911129	1.29193	0.19638	0.906896
MORC3	513807	432.044	-0.100647	0.0776075	-1.29687	0.194675	0.906896
NCOA7	541071	367.735	-0.218287	0.166154	-1.31376	0.188926	0.906896
NOSTRIN	521834	561.875	0.180209	0.138376	1.30232	0.192808	0.906896
OCIAD1	533520	1780.33	0.0863685	0.0665382	1.29803	0.194278	0.906896
PSPC1	506696	358.079	-0.203004	0.157071	-1.29243	0.196208	0.906896
RPL30	513031	3965.91	-0.077192	0.0597085	-1.29281	0.196075	0.906896
SERPINC1	540261	25469.5	0.0804105	0.0616359	1.30461	0.192027	0.906896
SERPINF1	281386	5159.71	0.142841	0.110106	1.2973	0.194526	0.906896
SNRPG	522621	430.787	-0.123624	0.0947542	-1.30468	0.192002	0.906896
SRSF11	513451	3156.7	-0.127609	0.0986381	-1.29371	0.195766	0.906896
TM9SF4	533562	341.848	0.120796	0.0930988	1.29751	0.194457	0.906896
TSPAN7	615596	508.204	-0.215185	0.165267	-1.30204	0.192902	0.906896
TWISTNB	512375	590.696	-0.13419	0.103891	-1.29164	0.196482	0.906896
USF2	407240	557.985	0.106981	0.0814254	1.31386	0.188895	0.906896
ZFYVE21	511413	727.853	0.122483	0.0933879	1.31155	0.189672	0.906896
PPM1K	540329	2943.72	0.216963	0.16823	1.28968	0.197163	0.908763
CUL3	534325	655.228	-0.131255	0.10199	-1.28694	0.198117	0.909547
CYP3A5-2	-	21735	0.238474	0.187025	1.27509	0.202278	0.909547
CYP4F2	507016	480.672	0.250118	0.196245	1.27452	0.202481	0.909547
ECD	524184	305.729	0.211008	0.165615	1.27408	0.202634	0.909547
GATM	414732	3575.4	-0.167069	0.129739	-1.28773	0.19784	0.909547
HTATSF1	526910	451.474	-0.108053	0.0843475	-1.28104	0.200179	0.909547
LOC100336381	100336381	1645.83	-0.0936369	0.0729838	-1.28298	0.199498	0.909547
LOC783541	783541	1006.18	-0.109412	0.0854916	-1.2798	0.200617	0.909547
M6PR	281291	659.72	0.10331	0.0803486	1.28577	0.198523	0.909547
NFRKB	510304	309.293	-0.325321	0.255528	-1.27313	0.202971	0.909547
NOP58	507155	936.716	-0.173362	0.135483	-1.27958	0.200692	0.909547
NSA2	522309	1912	-0.108498	0.085256	-1.27261	0.203157	0.909547
PECAM1	282303	502.399	0.169083	0.131759	1.28327	0.199397	0.909547
PPA2	615820	918.279	0.144765	0.113322	1.27747	0.201437	0.909547
PPFIBP2	104974256	442.845	-0.202044	0.1575	-1.28282	0.199556	0.909547
PTDSS1	509819	364.435	0.13247	0.103937	1.27453	0.202476	0.909547
RAB1A	539339	981.98	0.10768	0.0844092	1.27569	0.202065	0.909547
SMARCA5	537503	909.319	0.109991	0.0862449	1.27533	0.202191	0.909547
SOD2	281496	1365.75	-0.120427	0.0940586	-1.28034	0.200426	0.909547
TM9SF2	514455	3215.84	0.157529	0.123171	1.27895	0.200914	0.909547
TRA2B	615156	1160.02	-0.121312	0.095186	-1.27447	0.202496	0.909547
TTC1	504602	523.369	-0.160098	0.125253	-1.2782	0.201181	0.909547
TUBB4B	539149	616.481	-0.264223	0.207411	-1.27391	0.202695	0.909547
USP47	511121	677.096	-0.10885	0.0846665	-1.28564	0.19857	0.909547
ZC3H13	540735	742.511	-0.160357	0.125867	-1.27402	0.202656	0.909547
BRWD1	540661	836.199	-0.123528	0.0972448	-1.27028	0.203984	0.911689
TIA1	538533	404.083	-0.154857	0.121939	-1.26995	0.204102	0.911689
CDH2	281062	1461.17	-0.112252	0.0884936	-1.26848	0.204627	0.911979
LOC782061	782061	2709.98	-0.220648	0.17404	-1.2678	0.204868	0.911979
PATJ	536993	329.721	-0.140563	0.110871	-1.26781	0.204867	0.911979
RBP1	537379	907.249	-0.209945	0.165746	-1.26667	0.205275	0.912749
TRAM1	281546	1870.21	0.116782	0.0923286	1.26485	0.205925	0.914597
PSMB7	511207	1895.79	-0.122091	0.0966043	-1.26382	0.206293	0.915193
ADHFE1	507711	456.385	0.268353	0.21688	1.23733	0.215964	0.917909
AKR1A1	618607	1329.72	-0.106961	0.0871672	-1.22708	0.219792	0.917909
ANP32A	538427	401.319	-0.182008	0.144509	-1.25949	0.207852	0.917909
ARHGAP1	512817	421.787	-0.141802	0.113261	-1.25199	0.210573	0.917909
ARID4B	534612	1684.72	-0.0864448	0.0698456	-1.23765	0.215844	0.917909
ATP23	514014	464.246	-0.129817	0.105055	-1.2357	0.21657	0.917909
ATP5MG	515696	3486.84	0.103012	0.0831711	1.23855	0.215512	0.917909
BCNT2	514131	843.154	-0.10025	0.0806194	-1.2435	0.213683	0.917909
CCM2	506450	402.351	0.144714	0.117452	1.23211	0.217907	0.917909
CEP295	532848	505.867	-0.197416	0.157362	-1.25453	0.209649	0.917909
CLIP1	534624	1706.52	-0.177143	0.141079	-1.25562	0.209252	0.917909
CLTB	281698	303.106	0.171004	0.137687	1.24198	0.214245	0.917909
CTSF	509715	476.381	-0.202015	0.16356	-1.23511	0.216788	0.917909
EFCAB14	512180	676.842	-0.19988	0.159906	-1.24998	0.211307	0.917909
EFHD2	514259	322.253	-0.213422	0.173964	-1.22682	0.219892	0.917909
EIF4G2	286870	1967.04	0.0835039	0.0675952	1.23535	0.2167	0.917909
FBP2	514066	544.304	-0.841796	0.680085	-1.23778	0.215798	0.917909
FGGY	534011	380.493	-0.163748	0.130008	-1.25952	0.207843	0.917909
FMO4	539356	583.314	0.131732	0.105898	1.24395	0.213519	0.917909
GABARAP	327715	1327.9	0.108271	0.0862146	1.25583	0.209176	0.917909
GCC2	539484	787.356	0.132379	0.105334	1.25675	0.208846	0.917909
GNG10	613930	1073.87	-0.326213	0.26469	-1.23244	0.217786	0.917909
H2AFJ	618489	764.937	0.0853349	0.0693376	1.23072	0.218429	0.917909
HJV	100335368	570.511	-0.186387	0.148968	-1.25119	0.210864	0.917909
IMP3	511560	562.385	0.127171	0.101494	1.25299	0.210209	0.917909
LAPTM5	512361	439.825	-0.22994	0.185877	-1.23705	0.216068	0.917909
LARP7	505053	1318.63	-0.123209	0.0988269	-1.24671	0.212502	0.917909
LOC783461	783461	858.593	-0.134926	0.109375	-1.23361	0.217349	0.917909
LOC785087	785087	813.804	-0.17237	0.138345	-1.24594	0.212785	0.917909
LSS	615906	820.131	-0.23285	0.189856	-1.22646	0.220027	0.917909
MBNL3	540550	708.904	0.226496	0.179828	1.25951	0.207845	0.917909
NCL	497013	2480.74	-0.0722201	0.0589212	-1.22571	0.220309	0.917909
NENF	616334	989.987	0.138997	0.113243	1.22743	0.219662	0.917909
NONO	615175	634.733	0.116846	0.0953779	1.22509	0.220543	0.917909
NSRP1	539841	1171.51	-0.112394	0.0904012	-1.24328	0.213765	0.917909
PKP4	281406	489.141	0.161351	0.128851	1.25223	0.210487	0.917909
PRPF8	507371	784.469	0.114541	0.0926042	1.23689	0.216129	0.917909
PUM2	540170	482.417	0.0954933	0.0774307	1.23328	0.217473	0.917909
RGN	280910	29330.1	-0.185112	0.146776	-1.26119	0.207241	0.917909
RPS15A	337888	1180.33	-0.0963204	0.0784232	-1.22821	0.219367	0.917909
RTF1	518260	772.847	-0.0860635	0.0688062	-1.25081	0.211004	0.917909
SEC61B	506986	1893.98	0.114106	0.0916283	1.24532	0.213015	0.917909
SETD2	539860	448.002	0.109772	0.0873388	1.25685	0.208807	0.917909
SLA2	514398	1216.97	0.147713	0.118964	1.24166	0.214361	0.917909
SMS	615950	1634.06	-0.0814748	0.0662053	-1.23064	0.218458	0.917909
SNRPC	614553	408.708	0.10756	0.087344	1.23145	0.218155	0.917909
SNRPD2	514932	463.756	-0.143954	0.114941	-1.25241	0.21042	0.917909
SSB	338071	1994.29	-0.121299	0.0989862	-1.22541	0.220419	0.917909
SSBP1	515765	522.626	-0.176282	0.141317	-1.24742	0.212244	0.917909
TAGLN2	282379	828.654	-0.201526	0.162677	-1.23881	0.215415	0.917909
TET2	538481	415.345	0.14201	0.113286	1.25355	0.210006	0.917909
TMCC1	510486	360.026	-0.157147	0.12784	-1.22925	0.218978	0.917909
TMEM170A	790244	1076.33	0.131984	0.106679	1.23721	0.216009	0.917909
TRAPPC5	504874	593.11	-0.113411	0.0915603	-1.23865	0.215474	0.917909
TSC22D1	510359	321.862	-0.215377	0.175035	-1.23048	0.218518	0.917909
YWHAQ	768311	482	-0.0912148	0.0740809	-1.23129	0.218216	0.917909
ZCRB1	504536	833.895	-0.116435	0.0947274	-1.22916	0.219012	0.917909
ZFP36L1	614773	5121.95	0.11451	0.0910596	1.25752	0.208564	0.917909
GSTM2	615537	24271	0.167401	0.136794	1.22375	0.221048	0.919031
GOLGA2	508805	485.354	0.123483	0.101146	1.22084	0.222145	0.920567
NDUFA1	327673	1439.04	0.0956653	0.0782886	1.22196	0.221724	0.920567
PPM1A	281994	402.978	0.135568	0.111007	1.22125	0.221991	0.920567
SBDS	513237	1266.03	-0.0900435	0.0737894	-1.22028	0.22236	0.920567
ABAT	280969	958.302	-0.327123	0.275131	-1.18897	0.234452	0.921504
ALDH2	508629	14522.5	0.112712	0.0959136	1.17514	0.23994	0.921504
ASCL1	540473	1591.52	0.269874	0.222773	1.21143	0.22573	0.921504
ATOX1	613998	2241.83	-0.133514	0.109538	-1.21889	0.222886	0.921504
ATP6V1A	282147	371.008	0.145538	0.12057	1.20709	0.227399	0.921504
BHMT	497025	5733.54	0.415418	0.344084	1.20731	0.227312	0.921504
C8A	527391	5310.18	0.153747	0.130011	1.18256	0.236982	0.921504
CBR1	515946	3938.11	-0.131587	0.109608	-1.20052	0.229939	0.921504
CEBPD	281678	1056.05	0.176074	0.146445	1.20232	0.229239	0.921504
COPS4	540223	394.868	-0.136129	0.11388	-1.19537	0.231941	0.921504
COX6B1	100270792	923.405	-0.161792	0.134847	-1.19982	0.230209	0.921504
DNAJC25	535430	557.871	0.107744	0.091001	1.18398	0.23642	0.921504
EIF1	509764	2353.91	0.125634	0.105281	1.19332	0.232745	0.921504
FADS6	523867	2748.37	0.117421	0.0994991	1.18012	0.237954	0.921504
FAM20C	534672	594.499	0.165689	0.137094	1.20858	0.226823	0.921504
GPANK1	617553	452.934	-0.109278	0.0905097	-1.20736	0.227293	0.921504
H1F0	617975	315.246	0.229992	0.193571	1.18815	0.234773	0.921504
HES1	539547	390.952	0.344646	0.289649	1.18987	0.234096	0.921504
HNRNPK	528135	3564.3	-0.0542146	0.0445802	-1.21611	0.223942	0.921504
IFNAR2	282258	366.557	0.167285	0.142039	1.17774	0.238899	0.921504
IGF1	281239	8746.5	-0.275495	0.226574	-1.21592	0.224016	0.921504
ILVBL	506955	526.642	0.202923	0.170034	1.19342	0.232704	0.921504
ITPR2	281878	1792.96	-0.137049	0.114434	-1.19762	0.231063	0.921504
KALRN	540675	517.616	0.328187	0.279059	1.17605	0.239574	0.921504
KEH36_p05	3283885	2272.16	0.170126	0.141227	1.20462	0.228349	0.921504
KEH36_p06	3283884	208547	-0.221089	0.188338	-1.1739	0.240437	0.921504
KEH36_p11	3283879	143324	0.14139	0.117358	1.20478	0.228288	0.921504
KEH36_t13	64986896	1151.16	0.175232	0.145552	1.20391	0.228626	0.921504
KMT5B	767828	355.437	0.158769	0.132775	1.19578	0.231782	0.921504
KYNU	520327	484.61	-0.176578	0.146525	-1.20511	0.228162	0.921504
LGALS8	506977	4676.3	0.118017	0.0988175	1.1943	0.232362	0.921504
LITAF	520564	471.053	0.15107	0.127352	1.18624	0.235526	0.921504
LOC112444653	112444653	19025.3	0.526264	0.436504	1.20563	0.227958	0.921504
LOC515578	515578	501.589	-0.124157	0.103982	-1.19402	0.232468	0.921504
LOC781339	781339	747.396	-0.173572	0.143987	-1.20547	0.228021	0.921504
LOC784208	784208	312.659	-0.144224	0.121263	-1.18935	0.234303	0.921504
LRBA	524279	367.035	0.170937	0.141089	1.21155	0.225684	0.921504
LZIC	104974441	513.962	-0.143974	0.118335	-1.21667	0.223731	0.921504
MAFB	532376	1281.24	0.134221	0.112386	1.19428	0.232367	0.921504
MCL1	788087	924.862	0.140428	0.118841	1.18165	0.237346	0.921504
MGST2	615552	1491.21	0.111443	0.0932716	1.19482	0.232156	0.921504
MPHOSPH10	531149	313.976	-0.13123	0.110651	-1.18597	0.235632	0.921504
MPP5	528109	583.684	-0.1043	0.0875452	-1.19138	0.233503	0.921504
NDUFA6	327670	1533.61	-0.110326	0.0920162	-1.19898	0.230535	0.921504
NIFK	509598	309.813	-0.140967	0.119483	-1.17981	0.238076	0.921504
OAZ2	524677	488.126	-0.148215	0.126283	-1.17367	0.240526	0.921504
OSBPL8	533350	979.357	0.11584	0.0961493	1.20479	0.228283	0.921504
P2RX4	338036	312.199	-0.107982	0.090387	-1.19467	0.232217	0.921504
PAK1IP1	505125	314.055	-0.194382	0.16074	-1.20929	0.22655	0.921504
PRDX4	281999	434.747	0.12833	0.108104	1.1871	0.235187	0.921504
PREPL	533479	459.018	0.133507	0.110415	1.20913	0.226612	0.921504
PRSS23	538575	416.773	0.168139	0.142456	1.18029	0.237885	0.921504
PTPRK	509657	335.325	0.182289	0.150904	1.20798	0.227054	0.921504
QSOX1	522986	1742.13	0.174977	0.14868	1.17687	0.239247	0.921504
RER1	100125922	1360.85	0.0800538	0.0672233	1.19086	0.233707	0.921504
RNFT1	616080	366.446	0.104447	0.0885911	1.17897	0.238408	0.921504
RPL27A	404190	7396.76	-0.0905247	0.0766079	-1.18166	0.23734	0.921504
SEPT7'	408000	3355.92	-0.0844152	0.0712791	-1.18429	0.236298	0.921504
SGK1	515854	853.92	0.217307	0.184816	1.1758	0.239673	0.921504
SLC23A1	505492	615.067	-0.145328	0.119352	-1.21764	0.223362	0.921504
SMPD3	514201	449.111	0.190556	0.160986	1.18368	0.236541	0.921504
SNRPD3	617823	1400.03	0.15571	0.132617	1.17413	0.240343	0.921504
SPAG7	515086	749.852	-0.157681	0.131396	-1.20005	0.230122	0.921504
SPR	533836	320.929	-0.163873	0.136763	-1.19822	0.230832	0.921504
SSU72	614837	317.742	0.120605	0.100457	1.20056	0.229921	0.921504
STX8	613567	345.486	0.122132	0.103795	1.17666	0.239329	0.921504
SYT4	539867	737.735	-0.340734	0.283451	-1.2021	0.229327	0.921504
TAOK3	534620	663.198	-0.104512	0.0879978	-1.18767	0.234963	0.921504
TMEM254	505854	2278.99	0.199743	0.165654	1.20578	0.227901	0.921504
TMEM87B	617988	371.147	0.144264	0.120974	1.19252	0.233057	0.921504
TMEM98	513445	478.531	0.397697	0.335879	1.18405	0.236394	0.921504
TPD52	540235	531.919	0.0733464	0.0623606	1.17616	0.239529	0.921504
TPMT	511644	466.389	-0.161753	0.13646	-1.18535	0.23588	0.921504
UBXN7	539940	415.51	-0.109095	0.0900281	-1.21179	0.225593	0.921504
UBXN8	509646	546.212	0.15055	0.127066	1.18482	0.236088	0.921504
USP15	538284	518.364	-0.118031	0.0977352	-1.20766	0.227178	0.921504
AES	505375	982.358	-0.293605	0.251033	-1.16959	0.242167	0.921545
ALDH9A1	537539	17433.9	0.128451	0.109693	1.171	0.241599	0.921545
ANGPTL8	101902412	1707.1	-0.335605	0.287353	-1.16792	0.242839	0.921545
CCDC149	613278	316.899	-0.157816	0.135346	-1.16602	0.243605	0.921545
CYP7B1	529552	863.047	-0.177241	0.151953	-1.16642	0.243445	0.921545
LOC112449549	112449549	320.571	0.177889	0.152167	1.16904	0.242388	0.921545
MKLN1	508844	798.031	0.0780717	0.066933	1.16641	0.243447	0.921545
MRPS2	505681	308.282	-0.12271	0.105083	-1.16774	0.242913	0.921545
PCSK6	524684	716.751	0.123871	0.105758	1.17127	0.241491	0.921545
RPS18	326602	6401.4	0.125265	0.106803	1.17286	0.240851	0.921545
SMIM12	512753	375.757	-0.173566	0.148571	-1.16824	0.24271	0.921545
SND1	404098	306.575	-0.173578	0.148696	-1.16734	0.243074	0.921545
VCP	507345	3116.16	-0.118555	0.101615	-1.16671	0.243326	0.921545
CEP290	282707	768.541	-0.110454	0.0949646	-1.16311	0.244785	0.922433
LOC507550	507550	957.401	-0.138674	0.119099	-1.16436	0.244279	0.922433
TCEA1	505722	803.922	0.0887254	0.0762283	1.16394	0.244447	0.922433
UPP2	534937	2213.93	0.267219	0.229743	1.16312	0.244781	0.922433
ARID5B	783538	405.769	0.334997	0.290491	1.15321	0.248824	0.922516
BLOC1S1	615149	772.277	-0.108856	0.0940249	-1.15773	0.246974	0.922516
C1QC	509968	986.343	-0.212216	0.18396	-1.1536	0.248666	0.922516
COQ2	504633	708.138	-0.186905	0.161939	-1.15417	0.248431	0.922516
GGH	525303	535.772	-0.165068	0.142847	-1.15556	0.247862	0.922516
GUSB	515687	740.72	0.109648	0.0950646	1.15341	0.248743	0.922516
LGALS3BP	531137	2279.99	-0.173106	0.148996	-1.16182	0.245309	0.922516
MACF1	506730	2155.05	-0.0763349	0.0659352	-1.15773	0.246976	0.922516
MAN1B1	100336900	364.026	0.146868	0.126392	1.162	0.245234	0.922516
NIPBL	539566	1624.12	-0.0870241	0.0751274	-1.15835	0.24672	0.922516
PHIP	523186	1012.36	-0.119771	0.103493	-1.15729	0.247155	0.922516
RNPC3	768060	1234.7	-0.148585	0.128435	-1.15689	0.247318	0.922516
RPS4X	614241	1569.35	-0.155604	0.134237	-1.15917	0.246386	0.922516
SHLD2	508335	337.798	-0.280847	0.242994	-1.15578	0.247773	0.922516
SLC25A3	282477	1187.96	-0.11432	0.0991189	-1.15336	0.248762	0.922516
TMEM33	614879	1069.34	-0.0877187	0.0758448	-1.15656	0.247454	0.922516
TNRC6B	528167	668.103	0.120684	0.104619	1.15356	0.248682	0.922516
C1GALT1	539417	387.586	0.262635	0.228366	1.15006	0.250119	0.922933
DCN	280760	1954.62	-0.112529	0.0978356	-1.15018	0.250068	0.922933
PTPRM	536092	521.536	0.158736	0.137831	1.15167	0.249458	0.922933
SLC27A5	533016	1367.77	-0.141336	0.122857	-1.15041	0.249976	0.922933
SRSF7	507066	354.022	0.139775	0.121473	1.15067	0.249867	0.922933
SORBS2	614391	584.314	0.397721	0.34608	1.14922	0.250467	0.923345
PRPF18	507639	456.222	-0.162469	0.141518	-1.14804	0.25095	0.923357
RAD21	540966	446.68	0.137429	0.119765	1.14749	0.25118	0.923357
SERPINA1	280699	11300.7	0.106917	0.0931583	1.1477	0.251094	0.923357
RPL10A	533310	3214.27	-0.0632076	0.0551458	-1.14619	0.251716	0.924458
CSRP2	539381	324.106	-0.271666	0.237233	-1.14514	0.25215	0.924706
GSTZ1	514822	5257.05	-0.076057	0.0664889	-1.14391	0.252663	0.924706
ONECUT1	503584	423.387	0.28656	0.250399	1.14441	0.252453	0.924706
TTC36	510592	1273.5	-0.177388	0.155094	-1.14374	0.252731	0.924706
APCS	514488	12753.8	-0.219047	0.192087	-1.14035	0.25414	0.927757
C15H11orf58	616182	992.92	-0.108288	0.094933	-1.14068	0.254005	0.927757
MRPL27	510058	529.655	-0.141195	0.123853	-1.14002	0.254278	0.927757
BMPR2	407127	789.042	0.120617	0.105875	1.13924	0.254604	0.928079
CLU	280750	26121.1	0.0909093	0.079969	1.13681	0.255619	0.930134
CTNNA1	526848	479.8	-0.292858	0.258727	-1.13192	0.257669	0.930134
CTSZ	404187	2896.7	-0.157212	0.138808	-1.13259	0.257388	0.930134
DDT	615999	5979.4	-0.0695201	0.0615113	-1.1302	0.258392	0.930134
DUSP16	618644	938.784	-0.132895	0.117325	-1.13271	0.257335	0.930134
GAS2	614840	374.017	0.179553	0.15821	1.1349	0.256415	0.930134
GSPT2	538724	428.991	0.14994	0.131995	1.13595	0.255978	0.930134
HERPUD1	613577	595.66	-0.116146	0.102789	-1.12994	0.258503	0.930134
MCFD2	616647	1483.91	0.126497	0.111505	1.13445	0.256607	0.930134
MRPS5	512469	422.712	0.0971849	0.0855203	1.1364	0.255791	0.930134
MYH10	317655	789.595	-0.117974	0.104261	-1.13153	0.257834	0.930134
OSGEP	507512	347.284	0.112183	0.0991688	1.13123	0.257957	0.930134
SEC61A1	505064	993.569	0.094288	0.0831526	1.13392	0.25683	0.930134
SULT1A1	282485	8358.8	0.0810105	0.0716815	1.13015	0.258415	0.930134
BOK	504851	594.722	0.141613	0.125505	1.12834	0.259176	0.930913
HAAO	510602	2275.83	0.132515	0.117456	1.12821	0.259232	0.930913
TPM3	497019	2241	0.0778872	0.0690656	1.12773	0.259435	0.930913
BOLA2B	614731	1058.11	0.120056	0.106893	1.12314	0.261376	0.935301
RAP1A	282031	498.788	0.130829	0.116381	1.12414	0.260955	0.935301
TNFSF10	507215	446.904	0.142029	0.126434	1.12335	0.26129	0.935301
EPB41L2	538959	791.84	-0.14187	0.126439	-1.12204	0.261844	0.936115
A2M	513856	666.341	0.472226	0.425999	1.10852	0.267639	0.938389
ABCC2	520925	6753.5	0.138476	0.124359	1.11352	0.265485	0.938389
ABCF1	281589	824.172	-0.105163	0.0943746	-1.11432	0.265142	0.938389
ACAT2	512044	1018.05	-0.142715	0.130775	-1.09131	0.275138	0.938389
ADRA1A	282134	1187.86	0.132467	0.119288	1.11048	0.266792	0.938389
ALDH1A1	281615	26689.1	-0.0965162	0.0874395	-1.10381	0.269677	0.938389
ALG5	506566	438.853	0.138292	0.126472	1.09347	0.274189	0.938389
ARHGAP21	538584	594.782	-0.129779	0.117105	-1.10823	0.267764	0.938389
ATP5MD	767982	1089.72	-0.0792594	0.071645	-1.10628	0.268606	0.938389
BARX2	617465	309.064	0.224703	0.204658	1.09794	0.272229	0.938389
CCDC107	514786	415.168	-0.178335	0.160954	-1.10799	0.267868	0.938389
CGNL1	517509	2056.76	0.129737	0.11856	1.09427	0.273836	0.938389
CHID1	504781	650.372	0.105797	0.0968778	1.09207	0.274803	0.938389
CTSC	352958	1277.96	0.256668	0.229268	1.11951	0.262923	0.938389
DDOST	510682	718.759	0.114297	0.104486	1.09389	0.274001	0.938389
DHX29	512470	742.283	0.0820788	0.0749697	1.09483	0.273593	0.938389
DMGDH	504453	998.258	0.136713	0.124092	1.10171	0.270589	0.938389
EIF3E	534165	1075.77	-0.116579	0.104268	-1.11808	0.263535	0.938389
ETNK1	540705	1395.37	0.0923571	0.0841089	1.09807	0.272176	0.938389
HAL	615205	1335.72	0.285299	0.256481	1.11236	0.265983	0.938389
HAVCR1	613999	15949.7	0.244753	0.222748	1.09879	0.27186	0.938389
HIST2H2BE	537985	2875.46	0.110081	0.100204	1.09857	0.271956	0.938389
HSP90AA1	281832	10337.5	-0.128363	0.115127	-1.11497	0.264865	0.938389
LCOR	100849063	402.105	0.135011	0.121391	1.1122	0.266053	0.938389
LOC100847890	-	1708.88	0.139378	0.125845	1.10753	0.268063	0.938389
LOC101905706	101905706	366.455	-0.176055	0.160605	-1.0962	0.272989	0.938389
LOC112444214	112444214	1170	0.203418	0.182183	1.11656	0.264184	0.938389
LOC540707	-	25034.2	-0.184971	0.16825	-1.09938	0.271602	0.938389
MEA1	282462	403.566	0.10989	0.0997875	1.10124	0.270794	0.938389
NDUFS7	338079	614.061	-0.0839203	0.0761224	-1.10244	0.270271	0.938389
OGFOD3	506185	342.554	0.145039	0.13258	1.09397	0.273966	0.938389
PARK7	511268	1935.35	-0.075386	0.0689759	-1.09293	0.274424	0.938389
PBXIP1	506485	343.427	0.121412	0.110844	1.09533	0.27337	0.938389
PIGR	281401	313.965	0.258518	0.234036	1.10461	0.269329	0.938389
PSAT1	533044	2482.56	-0.177917	0.161222	-1.10355	0.269787	0.938389
PTP4A2	614435	8103.61	0.0429003	0.0385984	1.11145	0.266373	0.938389
RAB3IP	533284	364.948	0.112868	0.102414	1.10207	0.270431	0.938389
RNMT	511555	425.413	-0.0747286	0.0672084	-1.11189	0.266184	0.938389
RPL27	404137	4218.27	-0.0635933	0.0582825	-1.09112	0.275219	0.938389
RPSA	281898	5343.7	0.172863	0.157214	1.09954	0.271532	0.938389
SEC63	541040	1831.4	0.0849306	0.0762671	1.11359	0.265453	0.938389
SLC25A10	100848134	421.726	-0.11539	0.103767	-1.11201	0.266133	0.938389
SLC39A14	515437	2785.41	0.15386	0.140838	1.09246	0.274629	0.938389
SPIN1	541068	345.058	0.184428	0.167725	1.09958	0.271513	0.938389
ST6GAL1	282073	1147.92	-0.139887	0.126996	-1.10151	0.270676	0.938389
STAU1	513944	1239.73	-0.0862261	0.0772224	-1.11659	0.264168	0.938389
THOC2	507738	1883.86	-0.0645581	0.0589739	-1.09469	0.273653	0.938389
TOLLIP	539480	1656.66	0.148736	0.13543	1.09825	0.272093	0.938389
TPST1	513004	372.108	0.153422	0.139595	1.09905	0.271746	0.938389
UQCRH	613899	1483.07	-0.0812346	0.0736086	-1.1036	0.269766	0.938389
USF3	789845	338.635	0.152055	0.136114	1.11711	0.263946	0.938389
VMP1	508631	512.613	-0.129982	0.117193	-1.10913	0.267374	0.938389
ZFC3H1	781886	1063.24	-0.0994415	0.0900031	-1.10487	0.269217	0.938389
ADH4	520508	15290.6	0.133258	0.122969	1.08367	0.278512	0.938452
CCNG1	281671	451.77	0.0937403	0.0864956	1.08376	0.278472	0.938452
CD59	505574	7169.85	0.0989649	0.0912373	1.0847	0.278056	0.938452
FAM177A1	100125286	310.279	0.169404	0.156322	1.08369	0.278504	0.938452
FBXO25	540328	944.528	-0.158612	0.146079	-1.0858	0.277568	0.938452
HADHA	281810	2173.79	-0.126985	0.117249	-1.08303	0.278794	0.938452
HYPK	100138230	698.003	0.119841	0.110249	1.087	0.277037	0.938452
ITIH2	512164	14364.8	0.119751	0.110265	1.08603	0.277467	0.938452
LACTB	510252	456.908	-0.119894	0.110621	-1.08382	0.278443	0.938452
NUDT5	614149	657.094	0.11568	0.106227	1.08899	0.27616	0.938452
OSTC	768033	639.034	0.140388	0.129046	1.08789	0.276643	0.938452
PRNP	281427	463.035	0.11	0.101407	1.08474	0.278036	0.938452
RHOU	781044	792.716	0.0647807	0.0598204	1.08292	0.278843	0.938452
SDC4	508133	3125.57	0.111657	0.103094	1.08306	0.278782	0.938452
SPG21	404069	544.307	-0.117518	0.108321	-1.0849	0.277964	0.938452
RPL29	507270	2892.41	-0.0692926	0.064042	-1.08199	0.279258	0.939039
ALB	280717	772760	0.0962764	0.0894836	1.07591	0.281967	0.939116
BCL2L13	617809	769.726	0.0980915	0.0911411	1.07626	0.281811	0.939116
CTNND1	515187	890.666	-0.0783996	0.0726156	-1.07965	0.280297	0.939116
GRB10	407210	451.348	0.162811	0.151463	1.07493	0.282408	0.939116
HIBCH	535883	544.784	-0.118859	0.110322	-1.07738	0.281308	0.939116
KEH36_t14	64986879	842.968	-0.189011	0.175359	-1.07785	0.281101	0.939116
MYSM1	515332	305.823	0.130059	0.120975	1.07509	0.282335	0.939116
PRDX1	281997	487.645	-0.202937	0.188349	-1.07745	0.281279	0.939116
PSMD8	512891	830.108	0.0800617	0.0743464	1.07687	0.281537	0.939116
RPS6	787914	5973.21	-0.0516469	0.0478485	-1.07938	0.280416	0.939116
TCIRG1	513684	588.866	0.209808	0.194465	1.0789	0.280633	0.939116
THUMPD3	508940	580.055	-0.140366	0.130392	-1.07649	0.281707	0.939116
ZFAND3	532641	319.598	0.142348	0.132231	1.07651	0.2817	0.939116
ENSA	281142	1577.7	-0.105332	0.0980589	-1.07418	0.282744	0.939431
ACTR3	281597	454.016	-0.138171	0.129033	-1.07082	0.28425	0.942763
DDX31	507640	301.987	0.129088	0.120666	1.06979	0.284712	0.942763
PSMD2	539784	999.047	-0.100556	0.0939736	-1.07004	0.284599	0.942763
PTGER3	282330	432.124	0.145992	0.136443	1.06998	0.284628	0.942763
DNASE1L3	512512	348.283	-0.127406	0.119287	-1.06807	0.285489	0.943634
LOC100847358	100847358	413.067	-0.207343	0.194409	-1.06653	0.286184	0.943634
LOC508455	508455	4956.42	-0.139776	0.130929	-1.06757	0.285713	0.943634
RPL9	282884	4072.49	-0.0688336	0.0644159	-1.06858	0.285259	0.943634
SDHC	327696	2254.54	0.149198	0.139874	1.06666	0.286124	0.943634
ZNF292	541264	877.526	-0.0936064	0.0878246	-1.06583	0.286499	0.943875
ATP11C	529689	882.872	-0.13896	0.130594	-1.06406	0.287301	0.944128
DERL2	508465	1844.77	0.153424	0.144152	1.06432	0.287186	0.944128
LOC530929	530929	394.327	-0.139748	0.13128	-1.0645	0.287102	0.944128
ABHD17C	520956	424.427	0.167612	0.159449	1.05119	0.293169	0.945926
AKAP9	767893	4185.67	-0.0794492	0.075751	-1.04882	0.294261	0.945926
AP2B1	282183	1367.32	0.131906	0.125198	1.05358	0.292075	0.945926
BCL9L	539340	342.62	0.156973	0.149625	1.04911	0.294127	0.945926
COPE	338085	441.588	-0.136676	0.1305	-1.04732	0.29495	0.945926
DDX24	529613	479.167	0.102216	0.0967645	1.05634	0.290814	0.945926
EXOC1	504440	315.295	0.103533	0.0985025	1.05107	0.293226	0.945926
FAF2	767948	559.409	0.130869	0.124972	1.04719	0.295013	0.945926
FKBP3	515069	458.451	-0.155648	0.146821	-1.06012	0.289089	0.945926
KMO	515996	522.875	0.230082	0.21827	1.05412	0.29183	0.945926
KYAT1	528582	1978.41	-0.323236	0.306529	-1.0545	0.291653	0.945926
LIMS2	515401	1017.11	0.157916	0.150853	1.04682	0.295181	0.945926
LOC783838	783838	1919.91	-0.0643041	0.0610976	-1.05248	0.292579	0.945926
MARC2'	615506	3169.36	0.168633	0.158788	1.062	0.288235	0.945926
PRDX3	281998	836.558	-0.201191	0.190716	-1.05492	0.291461	0.945926
RING1	100125778	312.994	0.150337	0.143304	1.04908	0.294143	0.945926
RPL17	514046	2001.7	-0.124856	0.119326	-1.04635	0.295401	0.945926
RPL26	337890	5204.19	-0.106464	0.100337	-1.06106	0.288661	0.945926
RPL37	768317	6388.83	-0.0736679	0.07001	-1.05225	0.292686	0.945926
RPN2	534231	1025.96	0.113086	0.108218	1.04498	0.29603	0.945926
S100A11	337886	398.288	-0.198385	0.188277	-1.05369	0.292027	0.945926
SLC16A13	538855	398.397	-0.224771	0.214377	-1.04848	0.294416	0.945926
SLC51B	507185	582.657	-0.232433	0.221076	-1.05137	0.29309	0.945926
SPARC	282077	472.21	-0.146289	0.138497	-1.05626	0.29085	0.945926
SPOP	530618	438.019	-0.0816444	0.0777178	-1.05052	0.293477	0.945926
TCTA	616169	515.763	-0.124115	0.118692	-1.04569	0.295705	0.945926
TSHZ1	101905039	637.69	0.109622	0.104516	1.04885	0.294248	0.945926
TTF1	524585	457.41	-0.124915	0.119118	-1.04867	0.294328	0.945926
UNC50	513629	353.936	0.155683	0.148999	1.04486	0.296086	0.945926
VDAC3	282716	1329.61	-0.110773	0.105732	-1.04768	0.294787	0.945926
WWP1	513789	1301.2	0.0796653	0.0761491	1.04617	0.29548	0.945926
ZCCHC17	538816	683.054	-0.105841	0.100574	-1.05237	0.292631	0.945926
ZNF106	788468	957.644	-0.122901	0.117005	-1.05039	0.293538	0.945926
ZNF609	510374	346.293	0.111878	0.106394	1.05154	0.293011	0.945926
DNAJC21	509302	638.863	-0.123116	0.118004	-1.04332	0.2968	0.947431
MPP6	535171	896.144	-0.121004	0.116044	-1.04274	0.29707	0.947519
AEBP1	317693	409.847	-0.176537	0.170579	-1.03493	0.300703	0.948318
CCDC6	522998	344.972	-0.086942	0.0843671	-1.03052	0.302766	0.948318
COX4I1	281090	3348.86	-0.0713605	0.0692688	-1.0302	0.302917	0.948318
ELF1	505251	330.834	0.105423	0.102211	1.03142	0.302345	0.948318
FNDC3B	615534	658.449	0.264157	0.256665	1.02919	0.303391	0.948318
HDHD3	510680	371.163	0.331143	0.318388	1.04006	0.298312	0.948318
HNRNPH2	534001	466.639	0.116412	0.112939	1.03075	0.302657	0.948318
KAT6A	529373	584.876	0.0940738	0.0905342	1.0391	0.29876	0.948318
KIF3A	541246	304.553	-0.132068	0.127335	-1.03717	0.299658	0.948318
LOC781022	781022	9153.54	0.0843951	0.0813474	1.03747	0.299519	0.948318
MAP3K2	504592	419.059	-0.0918486	0.0889567	-1.03251	0.301834	0.948318
MFN1	515180	615.39	-0.169946	0.163533	-1.03921	0.298705	0.948318
MSH3	616744	588.597	0.0958968	0.0927949	1.03343	0.301404	0.948318
MTCH1	781257	1683.37	0.0716337	0.0696269	1.02882	0.303564	0.948318
NDUFA5	327714	722.149	-0.107212	0.103551	-1.03535	0.300507	0.948318
NEMF	541292	651.866	-0.104997	0.101721	-1.03221	0.301976	0.948318
PABPN1	282298	1208.04	-0.117484	0.112994	-1.03974	0.298463	0.948318
PALMD	509823	476.915	-0.138994	0.135189	-1.02815	0.30388	0.948318
PRKAR1A	615074	1282.67	0.0976975	0.0947493	1.03112	0.302486	0.948318
PRLR	281422	8889.68	0.255063	0.24569	1.03815	0.2992	0.948318
RAB43	112443508	444.121	0.118446	0.114669	1.03294	0.301631	0.948318
RPL14	539373	5143.38	-0.0626156	0.0608727	-1.02863	0.303653	0.948318
SPPL2A	530325	802.23	0.104133	0.10034	1.0378	0.299361	0.948318
SUPT16H	514989	427.994	-0.124495	0.120685	-1.03157	0.302274	0.948318
TTPA	286813	1942.01	0.0878317	0.0853725	1.02881	0.303571	0.948318
VPS13A	519494	316.902	0.117377	0.11327	1.03626	0.300081	0.948318
YIPF3	540431	394.923	0.150645	0.146364	1.02924	0.303365	0.948318
ATP5F1D	338081	599.61	-0.118335	0.115271	-1.02658	0.304618	0.948525
LAPTM4B	404155	3322.09	0.0826632	0.0804742	1.0272	0.304326	0.948525
SPTLC1	614165	501.435	0.121885	0.118743	1.02646	0.304675	0.948525
DGUOK	509834	349.391	0.146096	0.142619	1.02438	0.305656	0.948555
EPSTI1	614555	745.517	-0.168994	0.164749	-1.02577	0.305	0.948555
EVI5	536706	1687.31	-0.0978441	0.0954541	-1.02504	0.305345	0.948555
LOC112441535	112441535	727.601	-0.138289	0.134972	-1.02457	0.305564	0.948555
LOC107131498	107131498	419.819	-0.141402	0.13816	-1.02347	0.306088	0.949139
HSP90AB1	767874	10095.2	0.104013	0.101772	1.02202	0.306772	0.950507
ABCA1	535379	989.366	0.220418	0.216008	1.02041	0.307532	0.951001
ACADM	505968	5815.27	0.0951835	0.0938354	1.01437	0.310408	0.951001
AOX1	338074	13159.6	0.146851	0.144824	1.01399	0.310586	0.951001
C3	280677	127925	0.138906	0.136424	1.01819	0.308587	0.951001
DSP	514360	846.226	0.143986	0.141975	1.01416	0.310507	0.951001
HNRNPDL	534770	2445.6	0.0933491	0.0920159	1.01449	0.310349	0.951001
LOC785503	785503	651.776	-0.0776591	0.0763004	-1.01781	0.30877	0.951001
MARK3	534872	331.234	-0.161603	0.159365	-1.01404	0.310564	0.951001
MRPS35	513438	370.671	-0.148399	0.145846	-1.01751	0.308912	0.951001
RHOJ	540619	448.648	0.192341	0.189389	1.01559	0.309826	0.951001
SDHB	286840	1981.95	-0.0700216	0.0689656	-1.01531	0.309957	0.951001
SIAH1	534655	522.551	0.119196	0.116898	1.01965	0.307894	0.951001
SMLR1	100848729	1160.36	0.156582	0.153647	1.0191	0.308156	0.951001
WWP2	512457	377.092	0.176643	0.173146	1.0202	0.307635	0.951001
YPEL5	780856	333.582	-0.1236	0.121716	-1.01547	0.30988	0.951001
CP	514194	27452.9	0.155781	0.153709	1.01348	0.31083	0.951005
LOC782922	782922	328.741	0.375523	0.371071	1.012	0.311539	0.951107
RMDN1	513788	536.998	-0.146946	0.145156	-1.01233	0.311379	0.951107
VKORC1L1	506318	423.406	0.124656	0.123193	1.01188	0.311595	0.951107
OSTF1	281961	565.784	-0.104664	0.10351	-1.01115	0.311946	0.951437
SH3D19	535511	798.298	0.165661	0.164073	1.00968	0.312649	0.952835
FCGR3A	281766	400.25	-0.164187	0.16283	-1.00833	0.313294	0.953312
NPC2	280815	415.371	0.107739	0.106813	1.00867	0.313134	0.953312
NCK1	536154	433.015	-0.123413	0.122484	-1.00759	0.313653	0.953662
C20H5orf51	112443003	443.373	0.12226	0.122296	0.999713	0.31745	0.956178
CMTM6	508881	1680.75	0.119979	0.120336	0.997037	0.318747	0.956178
CTR9	534265	1098.92	-0.0656775	0.0653458	-1.00508	0.31486	0.956178
FERMT2	616981	1549.33	0.087791	0.0879107	0.998637	0.31797	0.956178
HSBP1L1	100335435	451.822	0.143399	0.143124	1.00192	0.31638	0.956178
HUWE1	511826	1147.93	0.0618303	0.0616273	1.00329	0.315719	0.956178
IDE	523752	860.457	0.0862651	0.0865653	0.996532	0.318992	0.956178
KIAA2026	616937	695.284	-0.0952667	0.0950155	-1.00264	0.316033	0.956178
LOC112445739	112445739	491.751	-0.0934381	0.0937458	-0.996718	0.318902	0.956178
LOC786614	786614	2168.29	-0.080307	0.0801428	-1.00205	0.31632	0.956178
MBTPS1	511682	509.056	0.129334	0.129222	1.00087	0.316889	0.956178
MKNK2	538519	2940.78	0.106782	0.106753	1.00027	0.317179	0.956178
MRS2	508554	1012.99	0.115835	0.116208	0.996795	0.318864	0.956178
QARS	514586	391.067	-0.157136	0.156578	-1.00356	0.315592	0.956178
SLC2A2	282357	5030.41	0.118174	0.11862	0.996239	0.319134	0.956178
SNRNP27	790677	482.79	0.0746303	0.0747038	0.999016	0.317787	0.956178
TM2D1	514249	346.054	0.120398	0.120791	0.996743	0.318889	0.956178
UBE3B	512750	487.017	0.101255	0.101545	0.997146	0.318694	0.956178
URAD	518364	1213.46	0.106943	0.106697	1.0023	0.316197	0.956178
PIK3CD	504531	563.101	0.127802	0.128393	0.995399	0.319542	0.956666
TTC17	512239	430.266	-0.117949	0.11859	-0.994593	0.319934	0.957106
RPL8	535056	4269.05	-0.0876944	0.088228	-0.993952	0.320246	0.957306
BPHL	505457	817.688	-0.130462	0.131836	-0.98958	0.32238	0.958121
CPN1	536753	365.06	0.148069	0.149309	0.991696	0.321346	0.958121
KCNJ4	101906792	433.202	-0.18556	0.186949	-0.992572	0.320919	0.958121
KEH36_p02	3283888	53962.4	0.106307	0.10723	0.99139	0.321495	0.958121
KRT8	281269	1244.58	-0.169358	0.171001	-0.990389	0.321984	0.958121
PPP1CC	282318	301.459	-0.131205	0.132614	-0.98937	0.322482	0.958121
RPL21	326584	12157.1	-0.0745761	0.0753405	-0.989854	0.322246	0.958121
SUB1	533984	619.963	-0.078787	0.0794743	-0.991352	0.321514	0.958121
ECI1	535174	3087.7	0.0885714	0.0897027	0.987389	0.323452	0.959903
URI1	515119	305.595	-0.183581	0.185973	-0.98714	0.323574	0.959903
ACAD10	513508	1484.25	-0.0738499	0.0767206	-0.962582	0.335757	0.960146
ACSS3	531552	1912.76	0.129727	0.132934	0.975873	0.329127	0.960146
ARPC1B	326600	2160.6	0.114774	0.117192	0.979369	0.327398	0.960146
AS3MT	505482	662.952	-0.132358	0.138915	-0.952801	0.340691	0.960146
ATAD1	506045	524.504	-0.12914	0.131972	-0.978538	0.327808	0.960146
ATP2A2	540568	334.685	0.138856	0.144586	0.960372	0.336868	0.960146
BUB3	539594	484.547	0.18991	0.196101	0.96843	0.33283	0.960146
CARS2	506598	338.025	-0.123829	0.125806	-0.984291	0.324972	0.960146
CBR4	533020	1055.82	0.0646698	0.0677394	0.954686	0.339736	0.960146
CCDC25	507275	880.623	-0.0829825	0.0856644	-0.968692	0.332699	0.960146
CCDC50	529404	453.571	-0.109495	0.113478	-0.964899	0.334596	0.960146
CDC42	532712	1062.26	-0.089722	0.0937647	-0.956884	0.338626	0.960146
CDKN1B	512613	327.46	0.1068	0.111921	0.954239	0.339963	0.960146
CL43	431784	2045.08	0.230821	0.235751	0.979086	0.327538	0.960146
CYP51A1	505060	4645.65	-0.161976	0.170697	-0.948908	0.342667	0.960146
DDX52	510826	483.465	-0.112935	0.117191	-0.96368	0.335206	0.960146
EBAG9	538551	467.271	-0.103122	0.108167	-0.953359	0.340408	0.960146
ECHDC3	617368	1911.87	0.109674	0.112462	0.975211	0.329456	0.960146
EID1	506056	401.897	0.0973458	0.102406	0.950588	0.341813	0.960146
ENTPD4	531411	456.926	-0.182363	0.191618	-0.951703	0.341247	0.960146
EPN1	508199	468.118	0.0954917	0.097988	0.974525	0.329796	0.960146
FAXDC2	785044	843.765	-0.110359	0.115994	-0.951426	0.341388	0.960146
FTCD	535816	1370.62	0.0748646	0.0780331	0.959396	0.337359	0.960146
FXYD1	616139	4499.17	0.0810433	0.0852055	0.951152	0.341527	0.960146
GDI2	509832	1825.27	0.0692658	0.0710983	0.974225	0.329945	0.960146
GLO1	540335	1688.33	-0.0984088	0.101667	-0.967953	0.333068	0.960146
GNB2	281202	498.626	-0.104179	0.108005	-0.964583	0.334754	0.960146
HPN	508148	342.381	-0.219416	0.23112	-0.949361	0.342437	0.960146
IL10RB	767864	466.523	0.181888	0.18978	0.958413	0.337854	0.960146
IRF9	509855	414.798	0.170385	0.177173	0.961684	0.336208	0.960146
IRS2	100300012	989.446	0.347707	0.366443	0.948872	0.342686	0.960146
KDM5A	507962	559.357	-0.0694327	0.0714851	-0.97129	0.331404	0.960146
LDLR	281276	1227.17	-0.149694	0.157511	-0.950373	0.341923	0.960146
LGI4	618195	1427.86	-0.170317	0.176319	-0.965961	0.334064	0.960146
LOC100295883	100295883	2133.35	-0.117479	0.119365	-0.984203	0.325016	0.960146
LOC100296952	100296952	435.109	0.0878903	0.0905895	0.970205	0.331944	0.960146
LOC104968656	104968656	893.529	-0.581376	0.604025	-0.962503	0.335797	0.960146
LOC112446406	112446406	832.488	-0.108436	0.114285	-0.948815	0.342715	0.960146
LOC614625	-	656.784	-0.0925447	0.095553	-0.968517	0.332786	0.960146
LOC782479	782479	4331.69	-0.101187	0.106542	-0.949741	0.342244	0.960146
LRP1	533894	2677.85	0.111016	0.116505	0.952882	0.34065	0.960146
MBL2	281297	7512.33	0.134208	0.140416	0.955788	0.339179	0.960146
MORF4L1	614390	2617.62	0.0563322	0.0593539	0.949089	0.342575	0.960146
MRPS10	515885	405.591	0.086429	0.0905385	0.954611	0.339775	0.960146
MRPS36	613835	473.658	-0.0833216	0.0851957	-0.978002	0.328073	0.960146
MSH6	540526	511.097	-0.107544	0.109721	-0.980161	0.327007	0.960146
MTR	280869	819.128	0.0660964	0.0689752	0.958263	0.33793	0.960146
NDRG2	515063	3431.29	-0.127678	0.134553	-0.948903	0.34267	0.960146
NID1	534319	1176.8	0.116166	0.12233	0.949611	0.34231	0.960146
NMT1	281351	694.701	-0.0788295	0.0812335	-0.970406	0.331844	0.960146
PAIP2	536619	1653.14	-0.0674977	0.0684771	-0.985697	0.324282	0.960146
PARD3	527964	1494.49	0.0934193	0.0969007	0.964073	0.335009	0.960146
PNISR	768209	2414.73	-0.0850082	0.0884859	-0.960698	0.336704	0.960146
POLR3K	618296	409.659	-0.127468	0.129263	-0.98611	0.324079	0.960146
PPP1R3B	514428	1232.29	-0.346552	0.357264	-0.970017	0.332038	0.960146
PSMB4	506203	1408.3	-0.0619677	0.0646795	-0.958073	0.338026	0.960146
PSME2	509857	694.907	-0.104024	0.107363	-0.968897	0.332596	0.960146
RELN	281450	478.605	-0.142488	0.148302	-0.960798	0.336654	0.960146
RNF214	616238	386.898	-0.12971	0.135618	-0.956437	0.338851	0.960146
RPL4	510547	4291.84	-0.0843172	0.0860281	-0.980112	0.327031	0.960146
SAE1	505512	429.046	-0.119015	0.123976	-0.959977	0.337067	0.960146
SETD5	532578	479.014	-0.118428	0.120377	-0.983811	0.325208	0.960146
SLC17A1	507535	1098.66	-0.192239	0.197808	-0.971846	0.331127	0.960146
SLC25A22	504371	311.946	-0.149885	0.15557	-0.963457	0.335318	0.960146
SLC25A4	282478	2199.21	-0.109949	0.115156	-0.954779	0.33969	0.960146
SLC37A4	506423	795.154	-0.138707	0.145302	-0.954616	0.339772	0.960146
SMIM10	100302527	385.842	-0.187956	0.191034	-0.983886	0.325171	0.960146
SRSF9	509905	555.428	0.0648292	0.0660827	0.981032	0.326577	0.960146
SULT2A1	533560	7136.13	0.103065	0.107381	0.959802	0.337155	0.960146
SYF2	522372	822.213	-0.118877	0.124736	-0.953026	0.340577	0.960146
TNPO2	504589	367.362	-0.253918	0.259527	-0.978387	0.327883	0.960146
UBD	512938	378.622	-0.28234	0.289916	-0.97387	0.330121	0.960146
UGP2	281565	346.082	0.23396	0.240133	0.974296	0.32991	0.960146
UPB1	504557	2287.33	0.493503	0.52026	0.948571	0.342839	0.960146
UPF3B	616181	578.107	-0.128078	0.131601	-0.973227	0.330441	0.960146
VPS54	783762	1361.64	0.10123	0.105954	0.955417	0.339367	0.960146
ZBTB7A	788491	1697.4	-0.131236	0.133601	-0.982299	0.325953	0.960146
ZRANB2	508905	2473.87	-0.08134	0.0843363	-0.964472	0.334809	0.960146
HNF4A	509200	2108.95	0.0627887	0.0662797	0.94733	0.343471	0.960689
IQGAP2	782315	14899.4	0.0528426	0.0558386	0.946346	0.343972	0.960689
PLEKHA3	509423	354.207	-0.101036	0.106763	-0.946362	0.343964	0.960689
RLIM	539871	408.485	-0.150439	0.158983	-0.946257	0.344017	0.960689
ANP32B	509685	2072.86	-0.0700518	0.0742205	-0.943834	0.345255	0.96266
CAST	281039	2731.66	0.10141	0.107532	0.943068	0.345646	0.96266
CREG1	530908	3127.26	0.0801524	0.0850264	0.942677	0.345846	0.96266
HSPE1	281833	3689.65	0.0800311	0.0848223	0.943514	0.345418	0.96266
ZBTB8OS	613795	488.144	-0.130565	0.138536	-0.942462	0.345956	0.96266
TARS2	511740	388.75	-0.117724	0.125215	-0.940174	0.347128	0.965235
ZKSCAN1	100140434	2045.09	0.141134	0.150338	0.938781	0.347843	0.966534
TRABD	513765	325.343	-0.100748	0.107431	-0.937796	0.348349	0.967251
NAXE	404132	1043.12	0.0582741	0.0622257	0.936497	0.349018	0.967965
PPFIBP1	407130	519.702	-0.0973731	0.103994	-0.936333	0.349102	0.967965
BANF1	360196	1147.9	0.324235	0.347854	0.932101	0.351284	0.968064
CARD6	520291	323.418	-0.0997886	0.107015	-0.93247	0.351093	0.968064
CUTA	508956	302.707	-0.114959	0.123237	-0.932824	0.350911	0.968064
DDB1	511951	371.462	-1.30967	1.40101	-0.934804	0.349889	0.968064
EGFR	407217	578.586	0.110594	0.118671	0.931936	0.351369	0.968064
FMO1	508781	6910.25	-0.102157	0.109542	-0.932584	0.351035	0.968064
MMAB	617636	927.266	-0.0964103	0.103208	-0.93414	0.350232	0.968064
PWP1	514147	488.925	-0.0843332	0.0903892	-0.933001	0.35082	0.968064
SELENOW	523694	1184.1	-0.0795142	0.0851825	-0.933457	0.350584	0.968064
SRRT	527938	634.408	-0.0709593	0.0762284	-0.930878	0.351917	0.968756
VNN1	526704	1914.76	-0.299342	0.321703	-0.930491	0.352117	0.968756
ITGB3	282642	838.262	0.114523	0.12334	0.92852	0.353138	0.970058
PDLIM5	503621	675.263	-0.0887788	0.0956525	-0.928139	0.353336	0.970058
RPL31	534279	10011.1	-0.066523	0.0716495	-0.928451	0.353174	0.970058
DEGS1	507290	1129.6	0.121105	0.130843	0.925579	0.354665	0.971942
LOC104968627	104968627	359.168	-0.19978	0.215933	-0.925198	0.354863	0.971942
RPL35	768327	5493.16	-0.0696843	0.0753425	-0.9249	0.355018	0.971942
SLC25A1	282476	767.575	-0.164581	0.177937	-0.924943	0.354996	0.971942
PAXBP1	514918	450.018	0.113073	0.12236	0.924099	0.355435	0.972402
AAED1	616897	423.811	-0.11152	0.121131	-0.920654	0.357231	0.972546
CLMN	505010	1274.96	0.0764826	0.0830407	0.921026	0.357037	0.972546
DBNL	514706	363.535	-0.107889	0.116982	-0.922267	0.356389	0.972546
GCFC2	521363	498.515	-0.102462	0.111282	-0.92074	0.357186	0.972546
RBMX	509591	592.853	-0.0793855	0.0860373	-0.922687	0.35617	0.972546
SRP72	509430	818.941	-0.0800214	0.0868637	-0.921229	0.356931	0.972546
TFRC	504698	600.591	0.118605	0.128446	0.923381	0.355809	0.972546
CHD8	507111	420.618	0.11123	0.120995	0.919299	0.357939	0.972552
OSGIN1	768073	1816.19	0.133491	0.145117	0.919884	0.357634	0.972552
SURF2	526046	1778.62	0.525638	0.571831	0.919219	0.357981	0.972552
RCL1	768075	1847.05	0.0786297	0.0856021	0.918549	0.358332	0.972828
ACSL5	514159	3805.12	-0.14882	0.166354	-0.894599	0.371002	0.973044
ACSM2B	512227	12562.9	-0.0824512	0.0938595	-0.878453	0.379698	0.973044
AHSG	280988	33417.2	0.067223	0.0760601	0.883814	0.376797	0.973044
AKAP8L	539700	540.334	0.129911	0.1423	0.912939	0.361275	0.973044
ALDH3A2	513967	2986.93	0.0689706	0.0776017	0.888777	0.374123	0.973044
ANAPC13	614347	312.658	0.120742	0.137407	0.878713	0.379557	0.973044
ATP5PF	282690	2818.35	-0.0673139	0.077159	-0.872405	0.382988	0.973044
ATP6V1E1	287017	393.609	-0.101756	0.11411	-0.891731	0.372537	0.973044
BBIP1	100847755	525.305	-0.121436	0.134761	-0.901117	0.367526	0.973044
BOLA3	614629	1317.58	-0.0955351	0.105154	-0.908527	0.3636	0.973044
BRD9	615865	733.432	0.107517	0.122774	0.87573	0.381177	0.973044
BRK1	540092	442.933	-0.0742426	0.0849334	-0.874127	0.382049	0.973044
CDC42BPA	538392	484.465	-0.0930643	0.10652	-0.87368	0.382293	0.973044
CDIPT	515135	384.306	-0.104776	0.120639	-0.868509	0.385116	0.973044
CEPT1	504650	796.3	-0.106695	0.120961	-0.882056	0.377747	0.973044
CES2	505928	3111.59	-0.0788	0.0888047	-0.887341	0.374895	0.973044
CLINT1	538540	2189.53	0.080842	0.0933188	0.866299	0.386326	0.973044
CMTM4	540247	455.102	0.134199	0.1472	0.911684	0.361935	0.973044
CNPPD1	507473	372.31	-0.167611	0.18486	-0.906691	0.36457	0.973044
COPS7A	505079	307.231	-0.131653	0.150865	-0.872653	0.382852	0.973044
COX7B	100300550	735.02	-0.102285	0.113267	-0.903049	0.3665	0.973044
CXCL12	613811	1248.39	0.150426	0.171837	0.875397	0.381358	0.973044
DAZAP1	614783	429.46	0.0845981	0.0931217	0.908468	0.363631	0.973044
DAZAP2	540286	1146.21	-0.057637	0.0645711	-0.892613	0.372064	0.973044
DCBLD2	524608	595.292	0.197415	0.215738	0.915066	0.360157	0.973044
DDAH1	537391	402.343	-0.126648	0.139311	-0.909106	0.363294	0.973044
DERA	534558	363.602	-0.131412	0.150368	-0.87394	0.382151	0.973044
DHX36	509583	539.552	0.118516	0.13659	0.867678	0.385571	0.973044
DPP3	510200	937.265	-0.137168	0.15423	-0.889374	0.373802	0.973044
DST	535297	2611.74	0.0739848	0.0816429	0.9062	0.36483	0.973044
ECE1	281133	1948.88	0.12783	0.147031	0.869411	0.384622	0.973044
EP300	112446776	809.488	-0.0720529	0.081562	-0.883412	0.377014	0.973044
ERRFI1	516303	1328.63	0.227089	0.261369	0.868845	0.384932	0.973044
FTL	286861	23061.6	0.0607086	0.068965	0.880281	0.378707	0.973044
FXR1	536793	1490.46	0.0645022	0.0720296	0.895496	0.370522	0.973044
G0S2	507436	332.238	-0.387084	0.438333	-0.883083	0.377192	0.973044
GK5	616031	8243.01	0.108846	0.121501	0.895839	0.370339	0.973044
GOLGA7	616809	481.016	0.0884142	0.101826	0.868291	0.385235	0.973044
GPC3	615239	1788.96	-0.562758	0.64182	-0.876817	0.380586	0.973044
GTPBP4	524743	580.457	-0.0794562	0.0875088	-0.90798	0.363889	0.973044
GYS2	537451	1192.17	0.185775	0.213475	0.87024	0.384169	0.973044
HADHB	281811	1097.82	-0.0973289	0.112252	-0.867055	0.385912	0.973044
HERC5	514373	569.006	0.110374	0.120792	0.913747	0.36085	0.973044
HINT1	327693	923.839	-0.112349	0.127286	-0.882651	0.377425	0.973044
IRAK4	533692	641.117	0.119766	0.137326	0.87213	0.383138	0.973044
KCNN2	404177	405.952	0.122875	0.136691	0.898923	0.368694	0.973044
KDELR2	531676	860.892	-0.0909388	0.101333	-0.897427	0.369491	0.973044
KDM4A	512622	402.549	0.136199	0.155596	0.875337	0.381391	0.973044
KEH36_p13	3283877	135339	-0.108908	0.122507	-0.888994	0.374006	0.973044
KIF21A	540076	537.188	-0.11828	0.132661	-0.891601	0.372607	0.973044
KIF5B	514261	1230.75	-0.0710329	0.0819502	-0.866781	0.386062	0.973044
LAMTOR2	616375	1303.61	0.090121	0.103204	0.873232	0.382537	0.973044
LOC100138004	100138004	2278.42	0.265598	0.299115	0.887945	0.37457	0.973044
LOC100138908	100138908	5042.12	0.138929	0.152132	0.913212	0.361131	0.973044
LOC101904536	101904536	637.405	0.132575	0.144799	0.915581	0.359887	0.973044
LOC101906923	101906923	2484.33	-0.066352	0.0765679	-0.866576	0.386174	0.973044
LOC112441473	112441473	2710.49	-0.148478	0.169181	-0.877628	0.380146	0.973044
LOC112445110	112445110	1095.54	0.0873473	0.0977078	0.893964	0.371341	0.973044
LOC613664	613664	465.666	-0.083386	0.0935138	-0.891697	0.372555	0.973044
MAP1LC3A	514547	812.94	-0.142357	0.155477	-0.915614	0.359869	0.973044
MASP2	505819	912.678	0.147043	0.162436	0.905235	0.365341	0.973044
MBNL1	781653	1779.35	-0.0717969	0.0798808	-0.898801	0.368759	0.973044
METAP2	404150	1902.06	0.0700282	0.0774913	0.903691	0.366159	0.973044
MIA2	513132	3190.63	0.0843183	0.0923649	0.912883	0.361304	0.973044
MTSS1	523498	1674.47	-0.17174	0.190641	-0.900853	0.367666	0.973044
NAXD	613996	629.457	0.0878492	0.099548	0.882481	0.377517	0.973044
NT5E	281363	1513.14	0.0826742	0.0917098	0.901476	0.367335	0.973044
NUDT3	618855	834.945	0.0872307	0.0978824	0.891178	0.372833	0.973044
OTUD5	539145	669.536	0.0877557	0.0987001	0.889114	0.373942	0.973044
PARP1	286764	862.76	-0.0727107	0.0798415	-0.910688	0.36246	0.973044
PCK1	282855	19872.2	0.141266	0.161511	0.874652	0.381763	0.973044
PCMTD1	505807	1124.2	0.109809	0.124117	0.884715	0.37631	0.973044
PDHA1	407109	711.075	0.0794034	0.0902911	0.879415	0.379176	0.973044
PHPT1	618691	517.243	0.129782	0.148969	0.871202	0.383644	0.973044
PLA2G16	506802	1096.03	0.103118	0.114719	0.898872	0.368721	0.973044
PLK2	539449	367.514	-0.18268	0.203519	-0.897607	0.369395	0.973044
PSMA6	507213	1698.49	-0.0815287	0.0901228	-0.904639	0.365656	0.973044
PSMB10	282328	2254.84	0.0728821	0.0825239	0.883164	0.377148	0.973044
PSMG4	789063	515.381	-0.106975	0.121939	-0.87728	0.380335	0.973044
PTPN18	617215	378.467	-0.127818	0.144445	-0.884893	0.376214	0.973044
PTPRF	512072	1706.04	0.0669626	0.0764834	0.875518	0.381292	0.973044
PYGL	505472	4897.41	0.14187	0.161804	0.876805	0.380593	0.973044
RNF220	616005	437.392	0.0878559	0.0996102	0.881997	0.377778	0.973044
RPL34	505603	11328	-0.0695347	0.0787067	-0.883466	0.376984	0.973044
RPL39	767908	2073.35	-0.077301	0.086457	-0.894098	0.37127	0.973044
RPS16	506297	3068.71	0.0806861	0.088537	0.911327	0.362123	0.973044
RPS23	540129	5413.76	-0.069884	0.0776866	-0.899562	0.368353	0.973044
RPS29	286884	9818.08	0.0695855	0.0776503	0.896139	0.370178	0.973044
RSRC2	532701	1406.04	-0.0775772	0.0868354	-0.893381	0.371653	0.973044
SAO	789307	9251.16	0.0995105	0.110106	0.90377	0.366117	0.973044
SELENOT	783831	1241.86	-0.11003	0.126607	-0.869068	0.38481	0.973044
SENP6	533853	803.78	0.0780988	0.0868366	0.899376	0.368452	0.973044
SERPINB6	286854	928.142	-0.119454	0.137558	-0.868391	0.38518	0.973044
SLCO1A2	282472	696.162	0.124549	0.138871	0.896869	0.369789	0.973044
SLCO4C1	497621	512.185	0.122535	0.138172	0.886836	0.375167	0.973044
SORT1	511591	487.636	0.165118	0.18407	0.897038	0.369699	0.973044
SSR1	529312	3060.71	0.069733	0.0804185	0.867126	0.385873	0.973044
SVIL	281509	902.921	0.0755844	0.0859434	0.879467	0.379148	0.973044
TANC1	507983	693.518	-0.124225	0.135584	-0.916222	0.359551	0.973044
TAX1BP3	514852	453.909	-0.150558	0.170151	-0.884849	0.376238	0.973044
TBCA	327683	2415.55	-0.0665473	0.0732162	-0.908915	0.363395	0.973044
TMEM259	514413	1082.26	0.0637006	0.069474	0.916898	0.359196	0.973044
TMEM47	541164	1140.51	-0.060758	0.069589	-0.873098	0.38261	0.973044
TPT1	326599	26999.9	0.0593331	0.0656343	0.903995	0.365998	0.973044
TRIB2	352960	505.355	0.158704	0.173408	0.915203	0.360085	0.973044
TXNDC11	513509	548.347	0.110154	0.120499	0.914148	0.360639	0.973044
UQCRQ	286885	3068.52	-0.0691295	0.0780593	-0.885603	0.375831	0.973044
USP16	519992	765.818	-0.0665337	0.0752434	-0.884247	0.376563	0.973044
UTP3	521106	469.794	-0.0819831	0.0936102	-0.875792	0.381143	0.973044
XRCC6	510132	398.38	-0.105928	0.120319	-0.88039	0.378648	0.973044
ZBTB16	534401	1547.69	0.209846	0.234343	0.895466	0.370538	0.973044
ZNF704	513243	1392.45	0.0645256	0.0731427	0.882187	0.377676	0.973044
C7H19orf66	539087	482.177	0.0877271	0.101344	0.865633	0.386692	0.973336
PECR	617037	2033.25	-0.0872466	0.100889	-0.864778	0.387161	0.973889
UBL3	526950	914.451	-0.0853026	0.098807	-0.863326	0.387958	0.975267
HBB	280813	329.402	-0.766039	0.8878	-0.862851	0.388219	0.975295
SULT1B1	521920	439.273	-0.260789	0.302444	-0.862274	0.388537	0.975465
PHF5A	507180	322.282	0.105939	0.123089	0.860669	0.38942	0.976669
RNF4	617018	394.055	-0.14696	0.170785	-0.860494	0.389517	0.976669
FNBP1L	616665	340.063	-0.110709	0.128756	-0.859839	0.389878	0.976947
CYP4V2	510156	1690.28	-0.232167	0.270966	-0.856813	0.391548	0.977151
LHPP	534183	396.955	0.11702	0.136538	0.857051	0.391416	0.977151
PIGY	514374	705.788	-0.0923032	0.107766	-0.856518	0.391711	0.977151
PLD1	514554	800.341	0.147402	0.171613	0.858924	0.390383	0.977151
PLS3	505687	531.964	-0.0900097	0.104913	-0.85795	0.39092	0.977151
VKORC1	445422	2150.99	0.0648973	0.0756098	0.85832	0.390716	0.977151
WDR55	508709	442.254	-0.145388	0.169743	-0.856519	0.391711	0.977151
FAM126B	533324	358.047	-0.181058	0.211557	-0.855834	0.39209	0.97747
CXCL16	511671	652.069	0.0861238	0.100837	0.854088	0.393056	0.979254
UOX	514113	706.665	-0.158646	0.186079	-0.852573	0.393896	0.980096
ZNF644	539923	441.536	-0.106053	0.124331	-0.852984	0.393668	0.980096
AQP11	510038	368.084	-0.171033	0.201134	-0.850345	0.395133	0.980965
C3H1orf50	507125	358.996	0.107881	0.127007	0.849407	0.395655	0.980965
CMIP	782414	1004.92	-0.106786	0.125536	-0.850636	0.394972	0.980965
EIF3D	515226	670.029	0.0981259	0.11557	0.849058	0.395849	0.980965
JUN	280831	661.441	-0.167823	0.197576	-0.849408	0.395654	0.980965
TAF7	509327	671.034	0.114384	0.13468	0.849304	0.395712	0.980965
YWHAE	282125	5900.89	-0.0599878	0.0706754	-0.848779	0.396004	0.980965
CHCHD3	616477	582.499	0.0797614	0.0942553	0.846227	0.397426	0.981953
CIR1	534057	760.229	-0.069811	0.0824178	-0.847037	0.396974	0.981953
GRSF1	527169	576.831	-0.102165	0.120821	-0.845592	0.39778	0.981953
IK	100125318	1966.23	-0.0584886	0.0692441	-0.844673	0.398293	0.981953
NSMCE4A	527312	488.226	-0.0977502	0.115755	-0.844455	0.398415	0.981953
NUDT14	100126049	385.067	-0.130151	0.153986	-0.845216	0.39799	0.981953
SMIM7	613429	489.373	0.0855129	0.101134	0.845544	0.397807	0.981953
STAP2	505456	1590.36	-0.0779852	0.0922439	-0.845424	0.397874	0.981953
AAMP	767919	1203.59	0.0909172	0.109102	0.833323	0.404662	0.982212
C1QBP	518321	342.378	-0.102773	0.122621	-0.838137	0.401954	0.982212
CDV3	504871	3202.74	0.0993379	0.118523	0.838132	0.401957	0.982212
CSTB-2	-	463.214	0.155157	0.186671	0.831182	0.405871	0.982212
FRG1	512533	451.996	-0.109833	0.132157	-0.831077	0.40593	0.982212
GABARAPL2	282531	574.451	-0.0716394	0.0851365	-0.841465	0.400088	0.982212
HMGN1	614915	1772.19	-0.07808	0.0937609	-0.832756	0.404982	0.982212
HNRNPA3	782669	1268.96	-0.0666519	0.0794686	-0.83872	0.401627	0.982212
LAMC1	532572	665.514	-0.0750714	0.0894618	-0.839145	0.401388	0.982212
LMO4	614212	790.353	0.114536	0.138004	0.829945	0.40657	0.982212
LOC100298868	100298868	2627.82	-0.227142	0.273684	-0.829942	0.406571	0.982212
MAOB	338445	2833.86	0.0794868	0.0953284	0.833821	0.404382	0.982212
METTL7A	613844	1107.2	0.090309	0.108187	0.834753	0.403857	0.982212
MIA3	509133	3419.29	-0.0821714	0.0988572	-0.831213	0.405853	0.982212
MNF1	521960	1020.94	-0.0911529	0.108675	-0.838767	0.4016	0.982212
MRPL46	540720	767.998	-0.0931622	0.111098	-0.838561	0.401716	0.982212
NASP	512427	593.456	-0.101653	0.122226	-0.831674	0.405593	0.982212
NUP50	506836	569.864	0.079769	0.0955027	0.835254	0.403575	0.982212
OSBPL1A	100336844	1900.23	0.0833552	0.100286	0.831177	0.405873	0.982212
POLR2I	614472	316.805	-0.0990882	0.118735	-0.83453	0.403982	0.982212
PRPF4B	512236	1732.96	-0.0912015	0.109409	-0.833586	0.404514	0.982212
RPL5	515238	8529.09	-0.0512402	0.0611599	-0.837807	0.402139	0.982212
RPS5	506229	4831.46	0.0613189	0.0734694	0.834618	0.403933	0.982212
RSF1	541248	1418.47	-0.0670203	0.0803287	-0.834326	0.404098	0.982212
RSL24D1	783948	683.016	0.0809356	0.0969036	0.835217	0.403595	0.982212
SEC31A	531964	442.776	-0.119973	0.144396	-0.830862	0.406051	0.982212
TAF11	507047	504.923	0.106389	0.127191	0.836451	0.402901	0.982212
TKFC	512373	1743.32	-0.110224	0.132211	-0.833693	0.404454	0.982212
TRMT10B	516258	325.383	-0.120098	0.144702	-0.829965	0.406559	0.982212
TTC38	616471	591.91	0.15057	0.178622	0.842957	0.399253	0.982212
VAPB	326580	1047.55	0.0753709	0.0903999	0.833749	0.404422	0.982212
VPS13C	783566	626.651	-0.108085	0.128361	-0.842036	0.399768	0.982212
ACO1	512995	925.743	-0.117212	0.141665	-0.827386	0.408018	0.982558
ACOT13	504870	446.184	-0.111325	0.137171	-0.811578	0.417034	0.982558
AMFR	507541	700.242	-0.101259	0.123136	-0.822333	0.410887	0.982558
APOC2	618039	5097.19	-0.146433	0.176986	-0.827367	0.408029	0.982558
ARL1	517345	446.544	-0.0988773	0.122082	-0.809927	0.417982	0.982558
BBX	533187	1174.95	-0.0671214	0.0812846	-0.825758	0.408942	0.982558
BTF3	281031	1189.24	0.0636201	0.0772226	0.823853	0.410023	0.982558
CEACAM1	404118	686.899	0.111135	0.137382	0.808951	0.418544	0.982558
CHN2	507285	865.245	0.118246	0.144911	0.815988	0.414507	0.982558
CPD	532189	654.318	0.088229	0.108765	0.811186	0.417259	0.982558
CSDE1	513993	3987.28	0.0513785	0.0633156	0.811467	0.417098	0.982558
DDRGK1	511144	571.341	0.0751854	0.0917023	0.819885	0.412282	0.982558
DDX27	514567	533.997	-0.0649964	0.0797194	-0.815315	0.414892	0.982558
DNAJC28	784171	358.251	-0.133126	0.163025	-0.816601	0.414157	0.982558
EBNA1BP2	512041	561.036	-0.100364	0.121921	-0.823183	0.410404	0.982558
FEZ2	100299092	447.978	-0.0973963	0.119397	-0.815737	0.41465	0.982558
FGFRL1	532327	738.845	0.112151	0.136735	0.820209	0.412097	0.982558
LARS	509429	357.083	-0.0825389	0.100789	-0.818928	0.412827	0.982558
LGALS4	614804	1380.04	-0.0864562	0.106126	-0.814654	0.41527	0.982558
LOC100848906	100848906	606.49	0.112301	0.136027	0.825577	0.409044	0.982558
LOC112443216	112443216	478.35	-0.153986	0.188672	-0.816158	0.41441	0.982558
LOC515697	515697	335.497	0.128694	0.157287	0.818209	0.413238	0.982558
LOC516355	-	928.506	-0.0563917	0.0697033	-0.809025	0.418501	0.982558
LOC781224	781224	786.998	-0.0559719	0.0683554	-0.818837	0.41288	0.982558
MFF	506291	600.796	0.0692887	0.0854054	0.811292	0.417198	0.982558
MICU1	507899	423.271	-0.0730509	0.0897173	-0.814234	0.415511	0.982558
MLLT10	519864	834.153	-0.107411	0.129955	-0.826522	0.408508	0.982558
MOGAT1	407225	1081.18	0.0947129	0.116719	0.811464	0.417099	0.982558
NCKAP5	786958	374.844	-0.13149	0.161466	-0.81435	0.415445	0.982558
NCOA4	525329	1490.6	0.088038	0.108366	0.812414	0.416554	0.982558
NFKBIA	282291	1893.27	0.128789	0.157649	0.816935	0.413966	0.982558
PCSK5	528098	332.49	0.178572	0.220352	0.810396	0.417713	0.982558
POLD4	617899	814.688	-0.079707	0.0965168	-0.825835	0.408897	0.982558
PRRC2C	505359	3454.79	-0.0631551	0.0773542	-0.816441	0.414248	0.982558
RAB30	540583	563.761	0.0984726	0.121112	0.81307	0.416178	0.982558
RDX	517111	3316.46	-0.0757062	0.0934962	-0.809725	0.418098	0.982558
RIOK3	522917	374.55	0.0929536	0.11412	0.814525	0.415344	0.982558
RPF1	513081	692.712	0.0676121	0.0817199	0.827363	0.408031	0.982558
RPN1	507939	1496.64	0.077517	0.094358	0.821521	0.41135	0.982558
RPS19	516063	6589.62	-0.0827564	0.100406	-0.82422	0.409815	0.982558
SC5D	525154	8782.65	-0.0744733	0.0900465	-0.827054	0.408206	0.982558
SDCBP	510979	537.614	-0.0928864	0.113058	-0.821579	0.411317	0.982558
TAOK1	536532	768.166	0.0835562	0.100794	0.828979	0.407116	0.982558
TFG	505171	462.191	-0.0917215	0.112924	-0.812244	0.416651	0.982558
TMED9	618580	4144.89	0.0643032	0.0794503	0.809351	0.418313	0.982558
UBB	281370	6851.55	0.076205	0.0925666	0.823245	0.410368	0.982558
UBR1	522464	506.176	0.0690979	0.0853557	0.809529	0.418211	0.982558
RNPS1	504506	954.747	-0.0907948	0.11241	-0.807713	0.419256	0.983638
ANXA7	533360	444.998	-0.0892988	0.110644	-0.807079	0.419621	0.983904
ANXA4	281625	3032.86	-0.0707405	0.0878338	-0.805391	0.420594	0.984219
COX5A	444878	922.01	-0.120203	0.14934	-0.804895	0.420881	0.984219
SELENBP1	510154	1504.39	-0.142693	0.177122	-0.805621	0.420462	0.984219
TMEM59	509775	1802.22	0.0394031	0.0489453	0.805043	0.420795	0.984219
UBR4	514561	564.295	-0.0737374	0.0916877	-0.804223	0.421268	0.984219
XIST	338325	3031.63	-0.115093	0.143039	-0.804626	0.421035	0.984219
ATRX	514473	4162.34	-0.0537708	0.0670623	-0.801804	0.422666	0.984493
CUL5	510331	729.555	0.0893905	0.111719	0.800137	0.423631	0.984493
EIF2AK4	513829	335.165	0.0868036	0.108181	0.80239	0.422327	0.984493
GNG11	511812	436.743	-0.110771	0.138447	-0.800097	0.423655	0.984493
GTF2I	534669	379.68	-0.113407	0.141341	-0.802366	0.422342	0.984493
MYCBP2	534496	1440.54	0.0624466	0.0779969	0.800629	0.423347	0.984493
PDK4	507367	1561.61	-0.181064	0.225863	-0.801655	0.422753	0.984493
TK2	615457	358.512	0.0930585	0.116254	0.800479	0.423433	0.984493
TOM1L1	513303	544.287	0.0900271	0.112126	0.802913	0.422025	0.984493
AGFG1	536149	748.078	-0.120325	0.150873	-0.797525	0.425146	0.984587
AKR1C4	282138	13831.2	0.0579779	0.0735631	0.788138	0.430616	0.984587
BUD31	533977	340.308	0.163451	0.206051	0.793257	0.427628	0.984587
C1QTNF1	511774	356.256	0.109282	0.137309	0.795882	0.426101	0.984587
CAPZB	338052	812.671	0.084734	0.107268	0.789929	0.429569	0.984587
CD74	613384	754.513	-0.157533	0.199741	-0.788687	0.430295	0.984587
DCAF1	785711	344.29	0.115927	0.145746	0.795405	0.426378	0.984587
DCAF6	524645	379.392	-0.0923187	0.116161	-0.794747	0.42676	0.984587
EIF4G1	444858	963.013	0.0590692	0.0748358	0.789317	0.429927	0.984587
KEH36_p10	3283880	113328	-0.0767505	0.0966071	-0.79446	0.426928	0.984587
LOC112442347	112442347	843.556	-0.0585978	0.0738888	-0.793054	0.427747	0.984587
LOC510454	510454	316.805	-0.0916488	0.115547	-0.793175	0.427676	0.984587
LOC540627	-	1859.93	-0.201432	0.254988	-0.789966	0.429548	0.984587
LOC790886	790886	4714.08	0.199281	0.249317	0.799307	0.424112	0.984587
MAPK14	534492	585.972	0.119457	0.149752	0.797698	0.425046	0.984587
PDIA4	415110	306.511	0.160515	0.203174	0.790038	0.429505	0.984587
POLDIP2	539673	523.61	-0.0992444	0.125226	-0.792525	0.428055	0.984587
PPP1R3C	539466	1338.44	-0.381286	0.481889	-0.791232	0.428809	0.984587
RABGAP1L-2	-	445.933	0.0976898	0.122671	0.796354	0.425826	0.984587
RERE	535394	720.039	-0.0824689	0.104583	-0.788553	0.430373	0.984587
RPE	533764	370.518	-0.160808	0.202585	-0.793784	0.427321	0.984587
SHBG	404182	384.519	-0.113984	0.143069	-0.796709	0.42562	0.984587
SNRNP200	510529	357.496	-0.0889393	0.112988	-0.78716	0.431188	0.984587
TBC1D23	518370	525.228	0.0907606	0.113839	0.797275	0.425291	0.984587
TIMM8B	618131	366.81	-0.0963154	0.122055	-0.789115	0.430045	0.984587
TMEM97	511378	3317.28	-0.104949	0.133347	-0.787035	0.431261	0.984587
TNS1	286798	435.451	-0.143408	0.180621	-0.793972	0.427212	0.984587
TRIP12	514387	1477.93	0.0350765	0.0444628	0.788896	0.430173	0.984587
UBR5	515582	513.389	-0.0896025	0.113753	-0.787695	0.430875	0.984587
ZCCHC11	528986	410.672	0.12272	0.1547	0.793279	0.427615	0.984587
LOC112445002	112445002	445.337	-0.0746896	0.0949603	-0.786536	0.431554	0.984679
KANK1	534869	449.313	0.123816	0.157509	0.786085	0.431818	0.984706
AMOTL2	538514	413.552	0.144702	0.184377	0.784815	0.432562	0.985409
MTMR4	782743	762.849	-0.0741384	0.0944802	-0.784698	0.432631	0.985409
LAP3	781648	2100.52	-0.0986418	0.126021	-0.78274	0.43378	0.986299
PSMD12	538204	454.639	-0.133775	0.170896	-0.782783	0.433755	0.986299
VANGL1	513056	361.835	0.11632	0.148605	0.782743	0.433778	0.986299
TAF10	514443	568.4	0.104083	0.13305	0.782289	0.434045	0.986328
PET100	616224	670.549	-0.0557171	0.0713257	-0.781164	0.434706	0.987255
ARL3	540040	381.688	0.0988508	0.126615	0.780721	0.434966	0.987273
RUFY3	514798	539.293	-0.10097	0.129439	-0.780054	0.435359	0.98759
ABCA10	504909	5691.96	0.0881408	0.137563	0.640732	0.521697	0.987669
ABCC5	511769	1134.48	0.14855	0.204785	0.725396	0.468209	0.987669
ABCD3	526059	470.01	-0.045764	0.0753486	-0.607364	0.543609	0.987669
ABCD4	528646	483.646	-0.139185	0.200527	-0.694095	0.487623	0.987669
ACADVL	282130	2085.29	-0.0651574	0.107619	-0.605447	0.544882	0.987669
ACIN1	534600	568.336	-0.125531	0.161882	-0.77545	0.438074	0.987669
ACOX2	514969	5563.86	0.0456365	0.0736452	0.61968	0.535469	0.987669
ACP5	517002	618.841	-0.122108	0.176215	-0.692947	0.488343	0.987669
ACSM1	282576	8017.74	0.0431597	0.0721168	0.598469	0.549527	0.987669
ACSM3	533798	767.836	0.0668237	0.104896	0.637045	0.524095	0.987669
ADD3	505225	972.448	-0.067842	0.100219	-0.676935	0.498447	0.987669
ADSL	510949	340.899	0.102827	0.137537	0.747627	0.454685	0.987669
AFM	508264	2696.45	-0.0751745	0.104439	-0.71979	0.471654	0.987669
AGA	511345	479.072	-0.0561739	0.0839156	-0.66941	0.503234	0.987669
AHCY	508158	11617.6	0.128974	0.182949	0.704973	0.480827	0.987669
AIFM1	535714	1427.04	0.062795	0.0863457	0.727251	0.467072	0.987669
AMBP	280996	71596.5	0.0435313	0.0661234	0.658333	0.510324	0.987669
AMDHD1	505315	1469.56	0.129841	0.19215	0.675727	0.499214	0.987669
ANK3	511203	1713.76	-0.109439	0.147232	-0.743304	0.457297	0.987669
ANKRD11	532856	1670.69	-0.0704957	0.0957714	-0.736083	0.46168	0.987669
ANO6	521784	512.132	0.148093	0.235481	0.628898	0.529416	0.987669
APOA5	538914	1661.26	0.0977977	0.157416	0.621271	0.534421	0.987669
APOF	539595	4819.68	0.0715909	0.119961	0.596783	0.550652	0.987669
AQP8	450206	3942.38	-0.0416893	0.0678108	-0.614789	0.538694	0.987669
ARFGAP3	532778	1059.99	0.041725	0.0674494	0.618612	0.536172	0.987669
ARHGAP12	540393	451.007	-0.0752372	0.110815	-0.678947	0.497171	0.987669
ARHGAP5	788978	1163.05	0.0702107	0.100184	0.700815	0.483419	0.987669
ASPSCR1	515670	312.976	-0.0696714	0.104688	-0.665517	0.50572	0.987669
ASS1	280726	3026.39	0.0583226	0.0859841	0.678295	0.497585	0.987669
ATL2	100140212	389.257	-0.0783452	0.127557	-0.614199	0.539084	0.987669
ATP5MPL	767909	1599.38	-0.0723059	0.104738	-0.690348	0.489975	0.987669
ATP5PD	282710	3288.54	-0.0272389	0.0453033	-0.601256	0.54767	0.987669
ATP6AP2	513520	360.739	0.086871	0.131854	0.658844	0.509996	0.987669
ATP6V0B	505684	423.908	-0.110277	0.183686	-0.600355	0.54827	0.987669
ATP6V0C	550622	1623.43	-0.0834347	0.110113	-0.757721	0.448618	0.987669
ATRN	281017	573.209	0.0730031	0.12246	0.596137	0.551083	0.987669
ATXN7L3B	777786	1886.12	-0.0441973	0.0595584	-0.742084	0.458036	0.987669
BAZ1A	540621	314.292	-0.117873	0.178527	-0.660256	0.50909	0.987669
BAZ2A	509799	459.7	-0.0726595	0.120157	-0.604706	0.545375	0.987669
BIRC6	534211	721.164	0.0754081	0.101417	0.743544	0.457152	0.987669
BOLA-2	-	548.207	-0.530371	0.810892	-0.654058	0.513074	0.987669
BPTF	532986	1417.87	-0.0465729	0.060989	-0.763628	0.445089	0.987669
BTG1	281032	1195.79	0.116652	0.152564	0.76461	0.444504	0.987669
C1QA	534961	3130.92	-0.0821107	0.110816	-0.740966	0.458714	0.987669
C21H15orf40	509050	503.778	0.0712233	0.0971464	0.733154	0.463465	0.987669
C23H6orf89	618886	769.187	0.078122	0.10684	0.731204	0.464654	0.987669
C7H1orf35	506656	453.136	-0.070559	0.105935	-0.666062	0.505371	0.987669
C8H9orf3	531757	745.243	0.0632015	0.0984124	0.642211	0.520736	0.987669
CACYBP	618428	1187.71	-0.0635087	0.0883321	-0.718976	0.472156	0.987669
CANX	407129	4278.67	0.0669077	0.0936863	0.714168	0.475123	0.987669
CAPNS1	281664	419.198	-0.097044	0.139331	-0.696498	0.486117	0.987669
CAPZA1	534656	589.825	-0.0544709	0.0755182	-0.721295	0.470728	0.987669
CASP7	526279	336.811	0.0850696	0.141955	0.599271	0.548992	0.987669
CCDC152	767877	3482.4	-0.294555	0.431355	-0.68286	0.494695	0.987669
CCDC186	535781	699.2	0.0484969	0.075476	0.642548	0.520517	0.987669
CCDC88A	533248	595.878	-0.0898716	0.137667	-0.652817	0.513874	0.987669
CCT3	504735	815.752	-0.0605669	0.099081	-0.611287	0.54101	0.987669
CCT5	533784	774.094	-0.0785497	0.129225	-0.607854	0.543284	0.987669
CD163	533844	471.323	0.104276	0.144155	0.723358	0.46946	0.987669
CD320	505043	320.372	0.106075	0.167496	0.633295	0.526541	0.987669
CD5L	528593	3047.22	0.0651879	0.0928804	0.701848	0.482774	0.987669
CD82	506713	712.734	0.0978711	0.155096	0.631034	0.528018	0.987669
CDC42BPB	508226	386.458	0.131058	0.168734	0.776713	0.437328	0.987669
CDC42EP4	540152	432.397	0.120873	0.155772	0.77596	0.437772	0.987669
CEBPZ	507575	1884.37	-0.068052	0.0967799	-0.703162	0.481955	0.987669
CELF1	540475	2077.05	0.044028	0.0597716	0.736604	0.461363	0.987669
CEP350	534896	1095.44	-0.0539842	0.0782479	-0.689913	0.490249	0.987669
CERS6	616901	1957.38	-0.0843837	0.124512	-0.677716	0.497951	0.987669
CHCHD10	615846	7041.28	-0.0465985	0.0661131	-0.70483	0.480916	0.987669
CHKA	514865	475	-0.149795	0.205175	-0.730085	0.465338	0.987669
CHORDC1	505144	510.695	-0.0496775	0.0767754	-0.64705	0.5176	0.987669
CINP	613767	356.433	0.108471	0.179362	0.60476	0.545338	0.987669
CLK1	613808	1066.37	-0.0645439	0.100298	-0.643521	0.519886	0.987669
CLOCK	100300400	497.757	0.0824606	0.122077	0.675478	0.499372	0.987669
CMC2	614078	435.213	0.0996544	0.129346	0.770449	0.441034	0.987669
CNOT7	508055	1344.5	0.0466563	0.0779321	0.598679	0.549387	0.987669
COL4A3BP	286797	2044.47	0.0515133	0.0795311	0.647712	0.517171	0.987669
COLEC11	613991	388.253	-0.0747524	0.108663	-0.687928	0.491498	0.987669
COPA	100126041	353.391	0.0952641	0.128673	0.740357	0.459084	0.987669
COPS2	101907531	307.031	0.0851457	0.13439	0.633571	0.526361	0.987669
COX14	768048	663.425	-0.0436199	0.0710268	-0.614134	0.539127	0.987669
COX17	100295800	984.529	-0.185902	0.248257	-0.74883	0.453959	0.987669
COX5B	287012	2236.86	-0.060193	0.0776283	-0.775401	0.438103	0.987669
COX7C	327718	2353.85	-0.0581241	0.0856064	-0.678969	0.497158	0.987669
CRCP	507533	1131.06	0.133669	0.172872	0.773227	0.439388	0.987669
CRYZ	281093	2224.19	-0.0919917	0.125662	-0.732056	0.464134	0.987669
CTDSP1	516199	544.894	0.0864533	0.138983	0.622043	0.533914	0.987669
CTNNBIP1	614630	316.489	0.109751	0.150258	0.730416	0.465136	0.987669
CTSS	327711	2176.73	-0.11673	0.175633	-0.664622	0.506292	0.987669
CXXC5	538485	910.396	0.104085	0.172646	0.602881	0.546588	0.987669
CYB5R3	515773	4167.94	-0.0742133	0.114535	-0.647954	0.517015	0.987669
DCAF8	510316	1348.16	0.054159	0.0710959	0.761774	0.446195	0.987669
DDX3X	510093	972.528	0.0784437	0.104947	0.747458	0.454787	0.987669
DDX46	508660	858.554	-0.0688626	0.105259	-0.654223	0.512968	0.987669
DDX6	513906	834.768	0.0623696	0.0828108	0.753158	0.451355	0.987669
DEPDC7	532586	473.802	0.115679	0.152185	0.760119	0.447183	0.987669
DHFR	508809	337.279	0.116558	0.19181	0.607674	0.543404	0.987669
DHRS3	281482	1266.54	0.055934	0.0885355	0.631769	0.527538	0.987669
DIAPH1	786565	753.552	-0.0486572	0.0810862	-0.600068	0.548461	0.987669
DLG3	509882	422.878	-0.0806864	0.108446	-0.744027	0.45686	0.987669
DMD	537655	629.549	0.0810534	0.105317	0.769614	0.441529	0.987669
DMTF1	539676	318.589	-0.0884429	0.137997	-0.640906	0.521584	0.987669
DNAJB9	614588	472.812	0.0724692	0.117344	0.617582	0.536851	0.987669
DNAJC5	282216	497.073	-0.0911529	0.151949	-0.599891	0.548579	0.987669
DPM1	534097	489.042	0.0812515	0.105972	0.766724	0.443246	0.987669
DPYS	509241	5110.67	-0.0706707	0.0980641	-0.720659	0.47112	0.987669
DPYSL2	533746	462.032	-0.0992155	0.127568	-0.777747	0.436718	0.987669
DSG2	508151	596.374	0.0686527	0.110614	0.620653	0.534828	0.987669
EAPP	520143	536.136	-0.0656042	0.104345	-0.628725	0.529529	0.987669
EBPL	512958	720.17	0.101691	0.136425	0.745401	0.456029	0.987669
EEA1	516259	2346	-0.0515641	0.0755788	-0.682256	0.495077	0.987669
EFR3A	535125	519.401	0.0849992	0.111183	0.764496	0.444572	0.987669
EGLN1	534075	697.236	0.0671882	0.0990024	0.678653	0.497358	0.987669
EHHADH	518852	6844	-0.156844	0.227766	-0.688618	0.491063	0.987669
EIF3I	521747	1337.79	0.0621137	0.0918997	0.675886	0.499113	0.987669
EIF4E2	519920	426.645	-0.0656647	0.109742	-0.598353	0.549605	0.987669
EIF4G3	534618	474.257	0.0966106	0.142666	0.677182	0.49829	0.987669
ELL2	782605	480.761	0.118539	0.19231	0.616396	0.537633	0.987669
ELOA	784844	352.019	0.0703082	0.108324	0.649053	0.516304	0.987669
ELOB	617277	466.515	0.0766805	0.107934	0.710439	0.477432	0.987669
ELP5	512976	316.473	-0.0915308	0.131894	-0.69397	0.487701	0.987669
EMC1	508439	1030.67	0.0904562	0.124746	0.725121	0.468378	0.987669
EMP2	507667	1134.24	0.0811309	0.12389	0.654862	0.512557	0.987669
ENO1	281141	2798.05	-0.0763219	0.116378	-0.655809	0.511947	0.987669
EPS15	535998	561.657	0.0782791	0.110284	0.709795	0.477831	0.987669
ERLEC1	781454	715.717	-0.0807389	0.120095	-0.672293	0.501397	0.987669
ERLIN2	616278	750.97	-0.0682625	0.0944597	-0.722663	0.469887	0.987669
ERP29	613357	1670.56	0.0665827	0.103386	0.644018	0.519564	0.987669
ESD	535653	830.591	-0.0787087	0.12503	-0.629519	0.52901	0.987669
ESF1	533375	665.096	-0.0778752	0.102535	-0.759496	0.447556	0.987669
ETFB	617210	2234.53	-0.038323	0.055336	-0.692551	0.488591	0.987669
F10	280787	2796.57	0.0637528	0.106463	0.598827	0.549289	0.987669
FAHD1	509273	364.514	-0.0966687	0.141421	-0.683551	0.494259	0.987669
FAM213A	534049	836.247	-0.158182	0.205344	-0.770325	0.441107	0.987669
FARS2	505390	630.356	-0.102812	0.154089	-0.667224	0.504629	0.987669
FAU	282847	8876.5	-0.0765031	0.106606	-0.717624	0.472989	0.987669
FBXL20	511007	605.359	0.0685983	0.0992852	0.690921	0.489615	0.987669
FCGR2B	282229	576.795	-0.0771662	0.116674	-0.661384	0.508366	0.987669
FN1	280794	23825.7	0.100744	0.157354	0.640239	0.522017	0.987669
FOSL2	509889	350.643	0.21149	0.347852	0.607988	0.543195	0.987669
FSTL1	534482	417.523	0.0921887	0.133833	0.688834	0.490927	0.987669
GADD45A	505463	453.441	-0.174921	0.290648	-0.601831	0.547287	0.987669
GALK1	530855	366.677	0.105716	0.146502	0.721605	0.470537	0.987669
GCSH	317723	1048.45	-0.0780018	0.100928	-0.772848	0.439612	0.987669
GLYATL3	787783	1081.21	-0.0628143	0.102397	-0.613441	0.539584	0.987669
GMPPB	514161	317.981	-0.0846289	0.140676	-0.601586	0.54745	0.987669
GNL3L	507679	596.862	0.0628587	0.104595	0.600975	0.547857	0.987669
GOLGA4	538893	5124.07	-0.0355323	0.0517887	-0.686102	0.492649	0.987669
GOLGB1	532923	2905.87	0.0570089	0.0823915	0.691928	0.488983	0.987669
GSR	506406	623.761	-0.0772155	0.122056	-0.632622	0.52698	0.987669
GSTA2	281805	14008.7	-0.0838082	0.122497	-0.684167	0.49387	0.987669
GSTA4	533917	2373.05	0.225234	0.356178	0.632363	0.52715	0.987669
GSTT2	516190	2487.07	-0.131882	0.210877	-0.6254	0.531709	0.987669
GTPBP6	100298830	405.938	-0.115954	0.160183	-0.723885	0.469136	0.987669
HACD3	100125237	1814.07	0.0647878	0.108483	0.597216	0.550363	0.987669
HAGH	509274	5280.47	-0.0445946	0.060277	-0.739828	0.459404	0.987669
HEBP2	509223	571.339	0.117086	0.175909	0.665605	0.505663	0.987669
HGSNAT	511607	375.512	0.070864	0.116652	0.607484	0.54353	0.987669
HIKESHI	504867	497.422	-0.106998	0.167911	-0.637227	0.523977	0.987669
HIPK3	538866	730.868	0.0592392	0.077958	0.759886	0.447323	0.987669
HNRNPA2B1	507564	1338.38	-0.0625229	0.086485	-0.722934	0.469721	0.987669
HNRNPC	510852	881.379	0.0391907	0.0613155	0.639165	0.522716	0.987669
HNRNPH1	541202	1595.91	0.0572236	0.0756071	0.756855	0.449137	0.987669
HNRNPUL1	533197	731.735	0.0825805	0.115073	0.717635	0.472982	0.987669
HOOK1	785042	649.591	-0.0597695	0.0918818	-0.650505	0.515366	0.987669
HPGD	512259	501.933	0.121927	0.191333	0.637249	0.523963	0.987669
HPRT1	281229	992.463	-0.0924238	0.134495	-0.687192	0.491962	0.987669
HSD17B12	789567	1698.12	-0.161489	0.228814	-0.705766	0.480333	0.987669
HSD17B4	493643	6545.77	0.0712526	0.112817	0.631579	0.527662	0.987669
HSPA9	517535	1630.53	0.0749754	0.103366	0.725341	0.468243	0.987669
IL6ST	522155	1795.11	0.0672635	0.0922169	0.729405	0.465754	0.987669
INSR	408017	701.786	0.0693804	0.108183	0.641321	0.521314	0.987669
ITIH3	508355	4481.31	-0.20689	0.34514	-0.599438	0.548881	0.987669
KAT6B	535403	488.107	-0.0857162	0.113681	-0.754008	0.450845	0.987669
KEH36_p01	3283889	200442	-0.0698407	0.111353	-0.627204	0.530526	0.987669
KEH36_t22	64986899	6702.31	-0.146688	0.20977	-0.699281	0.484377	0.987669
KHK	614868	891.249	-0.0703548	0.0968839	-0.726176	0.467731	0.987669
KIFAP3	518402	310.869	0.0751828	0.122881	0.611835	0.540647	0.987669
KLF3	530358	409.149	0.114054	0.172563	0.660942	0.508649	0.987669
KPNA3	540719	774.686	-0.0751474	0.115257	-0.651998	0.514402	0.987669
KRTCAP2	540389	974.796	-0.0713203	0.107497	-0.66346	0.507036	0.987669
LAPTM4A	404135	2272.69	0.0409893	0.0683441	0.59975	0.548673	0.987669
LARP4	539286	798.805	-0.0715573	0.0933191	-0.766803	0.443199	0.987669
LEPROTL1	513036	1041.9	-0.0692804	0.112242	-0.617243	0.537074	0.987669
LGMN	281281	2865.95	0.0838566	0.128791	0.651108	0.514977	0.987669
LIPH	512028	354.776	0.104359	0.170488	0.612117	0.54046	0.987669
LOC100139115	-	518.946	-0.0726256	0.11477	-0.632794	0.526868	0.987669
LOC100140261	100140261	4609.23	-0.104132	0.167571	-0.621421	0.534323	0.987669
LOC100847759	100847759	778.032	0.0752204	0.125534	0.599205	0.549036	0.987669
LOC101902226	101902226	1579.45	0.109351	0.161219	0.678274	0.497598	0.987669
LOC101904590	101904590	433.255	-0.0734707	0.108189	-0.679098	0.497076	0.987669
LOC101906200	101906200	459.5	0.187487	0.278137	0.67408	0.500261	0.987669
LOC101906565	101906565	4285.54	-0.108408	0.14483	-0.748523	0.454145	0.987669
LOC112441484	112441484	661.344	-0.181777	0.281557	-0.645612	0.518531	0.987669
LOC112448496	-	326.611	-0.116891	0.179115	-0.652605	0.514011	0.987669
LOC508666	508666	758.333	-0.146731	0.207905	-0.705759	0.480338	0.987669
LOC515551	-	2986.35	0.101729	0.144888	0.702119	0.482605	0.987669
LOC520336	520336	412.311	-0.121054	0.181379	-0.667411	0.504509	0.987669
LOC521656	521656	22318.1	-0.0495946	0.0829527	-0.597866	0.54993	0.987669
LOC540615	540615	3340.39	0.097936	0.15369	0.63723	0.523975	0.987669
LOC781533	781533	528.576	-0.109452	0.148788	-0.735626	0.461958	0.987669
LOC781612	781612	905.629	-0.0959394	0.12949	-0.740902	0.458753	0.987669
LOC782525	782525	323.896	-0.0754789	0.108963	-0.692703	0.488496	0.987669
LOC783920	783920	486.461	-0.0933953	0.146466	-0.637659	0.523696	0.987669
LOC784932	784932	14815	0.333262	0.529552	0.629329	0.529134	0.987669
LONRF1	504489	504.395	0.0807021	0.130524	0.618294	0.536381	0.987669
LRP10	515494	462.318	0.0592893	0.0988001	0.600093	0.548444	0.987669
LTBP1	510559	598.585	-0.0921431	0.128468	-0.717246	0.473223	0.987669
LYAR	537667	308.288	-0.0774863	0.12172	-0.636597	0.524387	0.987669
MAFG	515219	333.77	0.144343	0.221532	0.651567	0.51468	0.987669
MALSU1	509253	327.495	-0.101011	0.136622	-0.739346	0.459697	0.987669
MAP3K13	505369	1328.04	-0.120498	0.193249	-0.623538	0.532931	0.987669
MAP7	506766	695.933	-0.0637641	0.0983572	-0.648291	0.516797	0.987669
MAPK6	538094	1551.17	-0.10267	0.142177	-0.72213	0.470215	0.987669
MASP1	522347	957.816	0.116732	0.161058	0.72478	0.468587	0.987669
MAT2A	527403	1024	0.0874955	0.132345	0.661116	0.508538	0.987669
MAX	540616	381.82	-0.0884003	0.132816	-0.665585	0.505676	0.987669
MDN1	535163	501.664	-0.0956019	0.139375	-0.685933	0.492755	0.987669
MECP2	539629	377.525	0.0865308	0.141889	0.609848	0.541962	0.987669
MED13L	517336	552.647	0.057614	0.080169	0.718656	0.472353	0.987669
METTL7B	506952	3536.62	-0.108196	0.143307	-0.754995	0.450252	0.987669
MID1IP1	615572	310.508	-0.206384	0.322271	-0.640404	0.52191	0.987669
MINOS1	508331	493.917	0.0756976	0.103399	0.732095	0.46411	0.987669
MITF	407219	306.368	0.0909962	0.130847	0.69544	0.48678	0.987669
MOCS2	507986	1005.4	0.090065	0.120266	0.748879	0.45393	0.987669
MPDU1	504961	461.29	0.0642132	0.0887502	0.723527	0.469356	0.987669
MPPE1	506830	419.581	0.094022	0.145947	0.644218	0.519434	0.987669
MPV17L	617491	987.035	0.101047	0.132611	0.761987	0.446068	0.987669
MRPL22	614639	367.741	-0.0937088	0.141033	-0.664447	0.506404	0.987669
MRPL41	506521	322.895	-0.0697639	0.101958	-0.684242	0.493823	0.987669
MRPL51	513622	537.967	0.0951094	0.129962	0.731826	0.464275	0.987669
MRPS28	535290	385.245	-0.105448	0.141892	-0.743151	0.45739	0.987669
MUT	280871	4652.69	0.0515963	0.0785465	0.656889	0.511252	0.987669
MYO1B	537282	2461.84	0.0537949	0.0816949	0.658486	0.510226	0.987669
N4BP2L2	541201	647.246	0.064007	0.0976869	0.655226	0.512322	0.987669
NAA50	517211	359.467	0.332856	0.527353	0.631183	0.527921	0.987669
NAMPT	520472	1185.58	0.0867542	0.115714	0.74973	0.453418	0.987669
NANS	540602	426.1	-0.0856893	0.140752	-0.608795	0.542661	0.987669
NAV3	528870	529.106	0.0701912	0.108208	0.64867	0.516552	0.987669
NCOR1	507663	2153.55	-0.055618	0.0812306	-0.684693	0.493538	0.987669
NDST1	514172	514.142	0.105466	0.137543	0.766784	0.44321	0.987669
NDUFA4	327704	3126.55	-0.0495909	0.0761824	-0.65095	0.515079	0.987669
NDUFAB1	327702	1800.54	-0.0559426	0.093655	-0.597326	0.55029	0.987669
NDUFB3	338073	881.942	-0.0553448	0.0757466	-0.730657	0.464989	0.987669
NDUFB8	282517	1002.09	0.0514561	0.0743482	0.692096	0.488877	0.987669
NDUFC1	282289	746.117	0.0698676	0.110362	0.633078	0.526683	0.987669
NECTIN3	534360	1643.27	-0.0473864	0.0633222	-0.748338	0.454256	0.987669
NEK6	515816	1257.76	0.0679949	0.0896178	0.758721	0.448019	0.987669
NFU1	615964	626.598	-0.123266	0.16987	-0.725653	0.468051	0.987669
NIPSNAP2	767938	686.357	-0.0859252	0.118902	-0.722657	0.469891	0.987669
NKAPD1	513716	591.508	0.0836199	0.12256	0.682278	0.495063	0.987669
NMNAT1	522863	635.75	-0.0881648	0.113836	-0.77449	0.438641	0.987669
NMRAL1	534628	697.942	-0.078447	0.124931	-0.627921	0.530055	0.987669
NMT2	282049	696.583	0.113838	0.153001	0.744031	0.456858	0.987669
NOL8	767872	560.13	0.0575726	0.0832212	0.691802	0.489062	0.987669
NOP56	404165	706.348	-0.0744203	0.104365	-0.713075	0.4758	0.987669
NOTCH2	513730	317.848	-0.127105	0.191359	-0.664225	0.506546	0.987669
NR1H4	540528	304.467	-0.0893939	0.140488	-0.636309	0.524575	0.987669
NRAS	506322	424.401	0.0607516	0.0790625	0.7684	0.44225	0.987669
NSD1	540197	772.988	0.0556352	0.0903252	0.615943	0.537932	0.987669
NSUN2	516044	418.924	-0.0987172	0.162908	-0.60597	0.544535	0.987669
NTN5	785970	457.69	-0.084752	0.123459	-0.68648	0.49241	0.987669
NUCB1	505351	620.555	0.107314	0.167727	0.639814	0.522294	0.987669
NUDT9	517589	702.292	0.0599246	0.084555	0.708705	0.478507	0.987669
OARD1	768056	430.453	0.085712	0.110573	0.775164	0.438243	0.987669
ONECUT2	782542	13891	-0.064961	0.095313	-0.681554	0.495521	0.987669
ORMDL3	615368	1490.98	-0.0558095	0.0887955	-0.628517	0.529666	0.987669
OTC	280887	2946.23	-0.0487959	0.0809066	-0.603115	0.546432	0.987669
OXA1L	520335	716.084	0.0747829	0.100335	0.745334	0.45607	0.987669
OXR1	539092	668.88	0.0692253	0.0962562	0.719178	0.472031	0.987669
PA2G4	540272	1429.32	-0.0526878	0.083897	-0.628006	0.53	0.987669
PABPC4	534576	1839.14	0.086919	0.127209	0.683275	0.494433	0.987669
PAF1	528744	372.339	0.175857	0.231176	0.760706	0.446833	0.987669
PAICS	404170	685.12	0.0478843	0.067444	0.709986	0.477713	0.987669
PALM3	527118	674.349	-0.0639021	0.0988077	-0.646732	0.517806	0.987669
PAPOLA	338051	1559.3	0.0281992	0.046726	0.603502	0.546175	0.987669
PARP2	505828	353.929	-0.0914146	0.141426	-0.646379	0.518034	0.987669
PAWR	532789	654.978	0.0734485	0.106136	0.692023	0.488923	0.987669
[truncated: 12,834 more rows]

## Sheet: DESeq WP vs IP
Gene symbol	Gene ID	baseMean	log2FoldChange	lfcSE	stat	pvalue	padj		Fold change	UP	Down
GGT1	615582	80.0563	-25.0592	2.9429	-8.51514	1.66383e-17	1.34904e-13		Mean	1.23809	1.28081
HBB	280813	176	-3.46496	0.74051	-4.67915	2.8806e-06	0.00020669		Median	1.19907	1.22676
CGN1	281068	7900.06	-1.64442	0.355931	-4.62004	3.83664e-06	0.000252906
IGFBP1	282259	4014.83	-1.55383	0.441347	-3.52064	0.0004305	0.00795101
SSC4D	539182	87.7387	-1.51466	0.602339	-2.51464	0.0119156	0.0779054
A1BG	518955	8474.59	-1.21147	0.210005	-5.76879	7.98421e-09	3.08267e-06
FIBP	510968	89.2088	-1.14888	0.449564	-2.55555	0.010602	0.0725773
ATP5MC1	338053	784.498	-1.08392	0.175891	-6.16248	7.1615e-10	5.80654e-07
WBP1	509188	134.891	-0.95748	0.451396	-2.12115	0.033909	0.158883
APOC3	408009	2395.24	-0.954207	0.207421	-4.60033	4.21817e-06	0.000269299
GSTM1	783879	1928.31	-0.925303	0.205238	-4.50844	6.53048e-06	0.000384
S100A12	282467	278.019	-0.923447	0.460517	-2.00524	0.0449377	0.191665
IRS2	100300012	705.231	-0.908251	0.263622	-3.44528	0.000570474	0.00973769
NAA50	517211	295.112	-0.897275	0.348065	-2.5779	0.00994038	0.0697203
RNF130	525735	143.592	-0.880506	0.337177	-2.61141	0.00901706	0.0652188
IDH3G	614145	478.009	-0.863437	0.160899	-5.36633	8.03556e-08	1.62881e-05
LOC101903758	101903758	79.8507	-0.859734	0.23857	-3.6037	0.000313725	0.00639116
PSENEN	493993	269.115	-0.850108	0.381603	-2.22773	0.0258985	0.132149
IP6K2	508236	403.5	-0.846814	0.158371	-5.34702	8.94144e-08	1.76822e-05
SPATA20	511363	103.618	-0.828709	0.347686	-2.3835	0.0171488	0.100392
SERPINA6	513746	466.029	-0.785069	0.16959	-4.62922	3.67044e-06	0.000243934
COX17	100295800	779.244	-0.775359	0.164296	-4.71927	2.36691e-06	0.000179978
ETHE1	509150	415.193	-0.763042	0.325223	-2.34621	0.0189652	0.107306
METTL26	514636	168.136	-0.759507	0.285759	-2.65786	0.00786383	0.0593116
IL1R2	515700	288.054	-0.757912	0.283247	-2.6758	0.00745504	0.0574978
TMEM82	508176	132.908	-0.751058	0.296476	-2.53329	0.0112999	0.0756014
ELOB	617277	363.248	-0.750512	0.131497	-5.70743	1.14696e-08	3.87483e-06
TERC	379035	136.908	-0.748279	0.141832	-5.27581	1.32173e-07	2.23262e-05
DIRAS3	504559	145.575	-0.742319	0.243838	-3.04432	0.00233209	0.0259172
NISCH	100336473	222.218	-0.737735	0.151105	-4.88228	1.04868e-06	0.000104971
PRDX5	282885	606.836	-0.7376	0.138135	-5.3397	9.31e-08	1.78015e-05
COX6B1	100270792	719.648	-0.730336	0.184361	-3.96146	7.44936e-05	0.00218838
LOC101903301	101903301	79.7734	-0.723615	0.17134	-4.22326	2.40792e-05	0.000926691
TEX12	506012	101.179	-0.714765	0.254983	-2.80319	0.00506001	0.0435989
SAA4	505308	1609.1	-0.71016	0.229768	-3.09077	0.0019964	0.0234591
GSDMB	509296	350.721	-0.709699	0.19396	-3.65899	0.00025321	0.00552021
FAH	508724	1665.07	-0.691343	0.15884	-4.35245	1.34624e-05	0.000630941
SP5	512467	162.722	-0.686955	0.206902	-3.32019	0.000899565	0.013457
C10H14orf1	539248	80.81	-0.686844	0.270779	-2.53655	0.0111952	0.0752657
CYP26A1	539047	184.239	-0.685881	0.236148	-2.90446	0.00367889	0.0354463
ASCL1	540473	1279.83	-0.680798	0.164025	-4.15058	3.3164e-05	0.00116184
UBA52	615199	4066.19	-0.667266	0.141731	-4.70797	2.50198e-06	0.000187834
NDUFA7	338063	544.384	-0.660824	0.129494	-5.10312	3.34107e-07	4.1676e-05
NDUFA13	338084	1383.88	-0.656915	0.128309	-5.1198	3.05861e-07	3.99987e-05
TUFM	281556	376.205	-0.653184	0.123629	-5.28343	1.2679e-07	2.23262e-05
RALY	504640	121.677	-0.645712	0.176337	-3.6618	0.000250445	0.00550299
VTN	507525	14807	-0.645658	0.141913	-4.54967	5.37289e-06	0.000330026
SOCS2	338437	280.238	-0.643937	0.311014	-2.07045	0.0384105	0.17321
SMDT1	506149	201.517	-0.641148	0.209373	-3.06223	0.00219697	0.0250514
ZNF622	513617	215.114	-0.63889	0.143449	-4.45379	8.43691e-06	0.000459104
LOC112441612	-	119.887	-0.638583	0.241355	-2.64583	0.00814912	0.0606369
RPS15	514569	2376.3	-0.629548	0.129467	-4.86262	1.15844e-06	0.000110502
ADRB2	281605	155.056	-0.623947	0.217372	-2.87041	0.00409942	0.0378998
GSTM1-2	-	1274.01	-0.623202	0.182603	-3.41287	0.000642819	0.010508
ATP5MC2	337887	1327.5	-0.615317	0.109958	-5.59592	2.19449e-08	6.35463e-06
TPI1	281543	667.654	-0.613047	0.169465	-3.61754	0.000297417	0.00612044
LOC786706	786706	84.4725	-0.609803	0.292162	-2.08721	0.0368691	0.168509
LOC112448940	112448940	423.691	-0.607359	0.195033	-3.11413	0.00184488	0.0221604
ERRFI1	516303	1026.25	-0.604999	0.207194	-2.91997	0.00350063	0.0342378
SH3BGRL3	614672	304.784	-0.602956	0.153955	-3.91645	8.98632e-05	0.00250981
RPL18A	404142	1656.88	-0.602941	0.111248	-5.41979	5.96698e-08	1.3439e-05
FABP1	327700	58395.9	-0.60169	0.18511	-3.25045	0.00115224	0.016032
CUEDC2	516091	148.176	-0.601152	0.253937	-2.36732	0.0179173	0.103545
MANBAL	787482	105.359	-0.599289	0.288043	-2.08056	0.0374746	0.170508
GPX4	286809	318.26	-0.597766	0.152512	-3.91947	8.87449e-05	0.00249842
COASY	614728	126.8	-0.596509	0.265537	-2.24643	0.0246765	0.128255
SERPINB6	286854	739.494	-0.592848	0.153782	-3.85512	0.000115671	0.00303514
SCGB1D	338419	148.182	-0.590938	0.227683	-2.59544	0.00944702	0.0674264
LOC112444653	112444653	16358.2	-0.58737	0.23669	-2.4816	0.0130793	0.0831086
GAK	511296	178.868	-0.586764	0.26623	-2.20398	0.027526	0.137936
ARHGAP26	538219	210.731	-0.584046	0.142217	-4.10674	4.0129e-05	0.00133347
FADS2	521822	9924.94	-0.581985	0.236677	-2.45898	0.0139333	0.0869677
HGFAC	100139648	661.921	-0.580175	0.118215	-4.90781	9.20984e-07	9.33417e-05
ASL	512771	1371.27	-0.575116	0.120292	-4.78101	1.74418e-06	0.000142846
ROMO1	618530	904.976	-0.571489	0.0770704	-7.41515	1.21488e-13	4.92512e-10
LOC112445741	112445741	164.109	-0.567536	0.215212	-2.6371	0.00836176	0.0616899
MRPL40	101907103	236.287	-0.566158	0.117296	-4.82675	1.38781e-06	0.000126431
DGUOK	509834	297.068	-0.564691	0.131691	-4.28801	1.80284e-05	0.000785882
AIMP2	520979	115.603	-0.563112	0.256111	-2.1987	0.0278992	0.139119
LOC112444461	112444461	261.583	-0.56281	0.186548	-3.01696	0.0025532	0.0275283
MYDGF	407769	205.104	-0.562013	0.10891	-5.16035	2.46489e-07	3.58806e-05
APOC4	618041	4764.39	-0.560934	0.11612	-4.83063	1.36105e-06	0.000125402
MED23	513610	207.07	-0.559758	0.190823	-2.93338	0.0033529	0.0332745
NDUFS8	287027	894.711	-0.559667	0.132531	-4.22292	2.41159e-05	0.000926691
TECPR1	789454	83.8374	-0.557066	0.268437	-2.07522	0.0379659	0.171832
TMED1	538144	153.618	-0.556123	0.153778	-3.61639	0.000298743	0.00613217
RAD51D	529507	196.758	-0.555811	0.133792	-4.15428	3.26307e-05	0.0011503
CYC1	512500	662.426	-0.555636	0.130858	-4.24609	2.17534e-05	0.000877495
APOA2	505394	26443.1	-0.553576	0.0924778	-5.98604	2.15009e-09	1.08956e-06
PSMG2	533993	95.582	-0.552449	0.253258	-2.18137	0.0291558	0.14327
CYSTM1	777789	343.055	-0.551089	0.159534	-3.45437	0.000551587	0.00951546
ACY1	768058	616.338	-0.55046	0.156662	-3.51367	0.000441964	0.00810734
PHPT1	618691	417.051	-0.549864	0.123571	-4.44978	8.59578e-06	0.000463637
USP5	505280	122.868	-0.549279	0.205389	-2.67434	0.00748775	0.0575499
PUF60	512824	402.306	-0.547486	0.122539	-4.46784	7.90135e-06	0.000432866
GSTA4	533917	1851.63	-0.546557	0.231411	-2.36184	0.0181845	0.10464
SERPINA3-7	497203	12840.2	-0.541988	0.271651	-1.99516	0.0460254	0.194159
PDE4D	539556	121.273	-0.54137	0.158466	-3.41632	0.000634725	0.0104388
CBS	514525	1113.34	-0.540862	0.120736	-4.47969	7.47516e-06	0.00041799
CHID1	504781	547.924	-0.540824	0.0896957	-6.02955	1.64419e-09	9.92114e-07
ATP5MPL	767909	1307.51	-0.539256	0.110607	-4.8754	1.08587e-06	0.000106075
NUCB2	509003	847.614	-0.538147	0.15721	-3.42312	0.000619073	0.0103294
YIPF3	540431	320.577	-0.537758	0.105105	-5.11641	3.11413e-07	4.00784e-05
FOSL2	509889	286.563	-0.537666	0.207059	-2.59668	0.00941305	0.0672432
UQCR11	281570	1289.89	-0.53741	0.0999641	-5.37603	7.61453e-08	1.58304e-05
CERS6	616901	1616.55	-0.534514	0.139221	-3.83931	0.000123379	0.00317574
TM4SF5	511869	2162.72	-0.53422	0.131308	-4.06846	4.73257e-05	0.00154103
AZGP1	508800	2988.78	-0.531824	0.200892	-2.64732	0.00811335	0.0604623
SNRPD2	514932	384.347	-0.529234	0.137597	-3.84625	0.000119939	0.00310693
TMEM258	767958	203.352	-0.527475	0.265333	-1.98797	0.0468147	0.196365
IL3RA	100299249	261.279	-0.525954	0.185096	-2.84152	0.00448984	0.0401363
NME1	404189	337.39	-0.525758	0.131299	-4.00428	6.22056e-05	0.00190326
DAZAP1	614783	356.885	-0.525165	0.0924743	-5.67904	1.3545e-08	4.39291e-06
BEX3	100034674	117.938	-0.523178	0.151427	-3.45497	0.000550345	0.00951427
ABCC5	511769	955.616	-0.520865	0.1471	-3.5409	0.000398763	0.007519
NDUFA11	326346	821.169	-0.519535	0.101139	-5.13684	2.79394e-07	3.77554e-05
DDT	615999	4948.71	-0.517925	0.0996312	-5.19842	2.00993e-07	3.07482e-05
LOC101902440	101902440	78.2021	-0.515044	0.123765	-4.16147	3.162e-05	0.00112445
LOC107133024	-	155.021	-0.513821	0.106103	-4.84266	1.28115e-06	0.000120786
CA5A	515359	112.521	-0.5126	0.18708	-2.74	0.00614384	0.0499642
MAN1B1	100336900	307.885	-0.510843	0.139149	-3.6712	0.000241419	0.00537753
KLHL21	506632	269.526	-0.507337	0.144749	-3.50494	0.000456706	0.00834002
RPS11	539196	7509.1	-0.505724	0.0829985	-6.09317	1.10695e-09	7.47932e-07
NDUFS7	338079	522.865	-0.503728	0.0934873	-5.3882	7.11664e-08	1.53711e-05
COX5B	287012	1870.79	-0.498549	0.0991621	-5.02762	4.96613e-07	6.10082e-05
SLC7A2	538708	1437.59	-0.496271	0.143774	-3.45173	0.000556995	0.00956803
ECE1	281133	1598.81	-0.496122	0.117278	-4.23031	2.33372e-05	0.000916182
CDK5RAP3	509255	148.665	-0.493844	0.232581	-2.12332	0.0337269	0.158342
MACROD1	613568	447.148	-0.492341	0.0861926	-5.7121	1.11589e-08	3.87483e-06
LOC100847358	100847358	357.879	-0.490859	0.146851	-3.34256	0.000830104	0.0126751
ZBTB16	534401	1291.52	-0.488093	0.197547	-2.47076	0.0134825	0.0850709
NAA10	613636	114.736	-0.487366	0.139776	-3.48677	0.000488897	0.00880884
LOC112441484	112441484	530.407	-0.481546	0.205472	-2.34361	0.0190979	0.107906
CL43	431784	1735.86	-0.481484	0.162847	-2.95666	0.00310986	0.0316481
GOT1	281206	1094.8	-0.480546	0.159841	-3.0064	0.00264364	0.0280782
LOC104974345	104974345	170.151	-0.478699	0.154178	-3.10484	0.0019038	0.0227
TMEM161B	510378	123.153	-0.478607	0.093154	-5.1378	2.77972e-07	3.77554e-05
NFYB	614382	937.943	-0.478348	0.1466	-3.26295	0.00110259	0.0155695
COX4I1	281090	2816.72	-0.47795	0.0820836	-5.82273	5.78955e-09	2.34708e-06
SLC27A5	533016	1163.88	-0.476469	0.077544	-6.1445	8.02151e-10	5.91258e-07
FOXRED1	510097	1739.19	-0.475773	0.114644	-4.14999	3.32487e-05	0.00116184
CEMIP2	515491	99.373	-0.475494	0.152241	-3.12331	0.00178829	0.0215766
TSC22D3	100125309	737.767	-0.475303	0.110593	-4.29775	1.72543e-05	0.000760315
LOC510193	510193	105.736	-0.473442	0.15317	-3.09096	0.0019951	0.0234591
CNDP2	512626	1106.54	-0.472421	0.149915	-3.15126	0.00162567	0.0202777
C5H12orf57	511545	233.882	-0.471275	0.162088	-2.90752	0.00364309	0.0352905
F8A1	101902099	85.5802	-0.469472	0.143883	-3.26287	0.00110291	0.0155695
C16H1orf53	112441873	126.787	-0.469233	0.123784	-3.79073	0.000150207	0.00369055
DIO1	782446	1808.57	-0.468385	0.109643	-4.27191	1.93809e-05	0.00081844
CHST15	534506	79.9617	-0.467199	0.114425	-4.08302	4.44545e-05	0.00145926
SNRNP70	535113	363.436	-0.466186	0.156217	-2.98422	0.00284303	0.0297053
C17H12orf49	534423	293.945	-0.465662	0.102319	-4.5511	5.33664e-06	0.000330026
IFITM3	777594	596.529	-0.464643	0.157398	-2.95202	0.00315699	0.0318646
SEC61A1	505064	876.744	-0.464486	0.0903764	-5.13947	2.75518e-07	3.77554e-05
IFITM3-2	-	593.646	-0.463649	0.15786	-2.93709	0.00331308	0.0329651
COPE	338085	378.336	-0.462921	0.109121	-4.24227	2.21271e-05	0.000888151
TMPRSS6	614844	530.424	-0.462719	0.107626	-4.29934	1.71311e-05	0.000760315
GAMT	515270	3391.45	-0.462261	0.106467	-4.34185	1.41289e-05	0.000647213
LOC104972821	104972821	342.958	-0.461152	0.190279	-2.42355	0.0153696	0.0935115
ALDH4A1	100126042	3578.72	-0.460384	0.103718	-4.43882	9.04542e-06	0.000470941
PM20D1	513852	197.863	-0.457615	0.156879	-2.917	0.00353415	0.0343996
PEX7	533077	174.522	-0.457596	0.145246	-3.15048	0.00163	0.0202777
AMY2B	505049	594.497	-0.457268	0.150096	-3.0465	0.00231524	0.0258211
ARG1	513608	7495.8	-0.455642	0.124397	-3.66281	0.000249462	0.0054963
ENO1	281141	2371.1	-0.454978	0.0953871	-4.76981	1.84402e-06	0.000148033
CINP	613767	293.684	-0.453834	0.139635	-3.25016	0.00115341	0.016032
BSG	508716	5946.95	-0.452488	0.105418	-4.29231	1.76826e-05	0.000774975
SNRNP25	513526	229.479	-0.451303	0.155656	-2.89935	0.00373937	0.0358378
TLE1	512888	214.442	-0.449878	0.175905	-2.55751	0.0105426	0.0723585
UQCRC1	282393	1355.31	-0.449025	0.0760027	-5.90801	3.4627e-09	1.6515e-06
CLPP	535981	252.312	-0.448773	0.112162	-4.00112	6.30422e-05	0.0019216
ATP6V0C	550622	1365.7	-0.448168	0.150276	-2.9823	0.0028609	0.0298152
PNP	493724	2913.37	-0.447947	0.0769132	-5.82406	5.74342e-09	2.34708e-06
NCLN	531802	275.496	-0.447851	0.115653	-3.87238	0.000107779	0.00292264
GALK1	530855	295.918	-0.44773	0.167599	-2.67144	0.0075526	0.0577158
URAD	518364	1023.02	-0.444425	0.101761	-4.36734	1.25771e-05	0.000596073
CITED2	521378	279.7	-0.444008	0.143492	-3.09431	0.00197269	0.0232479
TECR	614105	677.45	-0.443896	0.113469	-3.91207	9.151e-05	0.00252368
HSD17B10	281809	4651.14	-0.443466	0.095471	-4.64503	3.40024e-06	0.000227844
ATOX1	613998	1884.83	-0.442867	0.129398	-3.42252	0.000620429	0.0103294
CCDC42	536427	162.241	-0.442517	0.167344	-2.64435	0.00818469	0.0607704
POLR2G	526320	360.115	-0.439148	0.121125	-3.62556	0.000288332	0.00599435
GYS2	537451	992.93	-0.437044	0.14226	-3.07216	0.00212519	0.0244759
ERGIC3	509546	122.356	-0.435559	0.153359	-2.84012	0.00450965	0.040269
TRIQK	100848801	83.6877	-0.435401	0.146254	-2.97702	0.00291066	0.0302559
LMAN2	790870	4230.08	-0.43508	0.103287	-4.21236	2.52719e-05	0.000966531
UBE2D4	511801	119.703	-0.434834	0.172378	-2.52255	0.0116507	0.0771762
F7	617960	224.167	-0.434589	0.107614	-4.0384	5.38173e-05	0.00167827
LDHD	510284	151.937	-0.433183	0.157396	-2.75219	0.00591979	0.0487781
ORMDL3	615368	1266.85	-0.432784	0.0829047	-5.22026	1.78673e-07	2.78593e-05
HMGN5	767875	525.182	-0.431561	0.141768	-3.04414	0.00233344	0.0259172
HDAC11	519899	82.464	-0.430735	0.151901	-2.83563	0.00457359	0.040641
ABHD14B	615289	1735.9	-0.429014	0.107486	-3.99135	6.56976e-05	0.00198021
MBL1	497014	1311	-0.428868	0.126626	-3.3869	0.000706867	0.011282
PI4KA	282309	211.215	-0.427349	0.114015	-3.74819	0.000178112	0.004235
LOC107131684	107131684	104.316	-0.427178	0.176923	-2.41448	0.0157576	0.0952743
BTBD6	100125777	103.593	-0.42471	0.124621	-3.40802	0.000654369	0.0106753
NDUFB2	327713	421.94	-0.423679	0.111555	-3.79794	0.000145903	0.00361767
GATB	533058	184.459	-0.423175	0.113793	-3.7188	0.000200169	0.00470427
TPP1	515575	181.668	-0.421839	0.162737	-2.59215	0.00953775	0.0678514
GRB10	407210	381.786	-0.42155	0.122066	-3.45346	0.000553437	0.0095271
CSNK1D	407122; 523542	300.761	-0.421381	0.106759	-3.94702	7.91305e-05	0.0022996
LOC518557	518557	131.045	-0.421284	0.114452	-3.6809	0.000232416	0.00523453
GLCCI1	541048	77.7507	-0.42099	0.195703	-2.15117	0.0314628	0.151126
MRPL16	538054	395.894	-0.420924	0.139076	-3.02658	0.00247338	0.0269183
P4HA1	518288	712.937	-0.419749	0.155106	-2.70621	0.00680562	0.0539801
IER3	505455	183.95	-0.419083	0.185152	-2.26346	0.0236074	0.124534
POLR2L	617375	792.714	-0.419082	0.0988622	-4.23905	2.24465e-05	0.000896532
CHCHD5	514560	105.677	-0.418631	0.0996331	-4.20172	2.6489e-05	0.000989737
DECR2	768256	4719.03	-0.417664	0.104725	-3.98822	6.65708e-05	0.0019991
MIS12	767858	177.913	-0.417064	0.121939	-3.42026	0.000625611	0.0103944
NDUFS2	327697	1708.23	-0.415982	0.075417	-5.51575	3.47291e-08	8.79949e-06
TMEM101	515507	160.246	-0.415773	0.174018	-2.38925	0.0168828	0.0994486
HPX	534509	23509.9	-0.415494	0.160839	-2.58329	0.00978637	0.0689982
RPL28	618702	1581.47	-0.414972	0.0964179	-4.30389	1.67821e-05	0.000755942
NDUFAF7	504290	106.392	-0.414699	0.134674	-3.07928	0.00207505	0.0242428
EVL	506201	492.46	-0.413823	0.156617	-2.64227	0.00823532	0.0610295
HMBS	515614	191.763	-0.413185	0.144861	-2.85229	0.00434053	0.0391904
TDO2	530397	5253.32	-0.413004	0.120796	-3.419	0.000628507	0.0103976
PSMD13	513525	242.382	-0.411388	0.0984975	-4.17663	2.95858e-05	0.0010771
ANXA6	327685	1538.16	-0.409899	0.116704	-3.51229	0.000444268	0.00813121
TAT	786491	3488.46	-0.407925	0.0959156	-4.25296	2.10963e-05	0.000866061
DDIT4	529235	515.388	-0.407817	0.188287	-2.16593	0.0303165	0.147189
S1PR1	281135	265.975	-0.407343	0.184876	-2.20333	0.0275717	0.137995
LOC100295347	100295347	219.97	-0.406466	0.0904778	-4.49244	7.04109e-06	0.000399225
TMEM250	784805	93.9822	-0.405787	0.15278	-2.65603	0.00790664	0.0594685
SARAF	515461	3266.63	-0.405774	0.0812557	-4.99379	5.92069e-07	6.76126e-05
NAXE	404132	891.58	-0.404752	0.0909798	-4.44881	8.63457e-06	0.000463637
ACO2	280976	457.622	-0.403614	0.133331	-3.02716	0.00246867	0.0269032
ZNF592	516451	107.457	-0.402948	0.151557	-2.65872	0.00784392	0.0592717
NFYC	534003	197.259	-0.401952	0.119532	-3.36271	0.000771823	0.012081
MNF1	521960	881.99	-0.401397	0.089318	-4.49402	6.98919e-06	0.000399073
HAL	615205	1140.18	-0.40113	0.172614	-2.32385	0.0201335	0.111886
SLC38A10	509536	187.938	-0.401128	0.147351	-2.72226	0.00648367	0.0522986
CRCP	507533	949.04	-0.400622	0.132014	-3.0347	0.00240776	0.0265327
LOC786614	786614	1854.04	-0.400456	0.0683209	-5.8614	4.58978e-09	2.06744e-06
MPV17	505763	785.781	-0.400013	0.0614471	-6.50988	7.52118e-11	1.01636e-07
ARL6	519014	79.5998	-0.399825	0.170168	-2.34959	0.0187941	0.10686
LOC781100	781100	296.042	-0.398942	0.127441	-3.13039	0.00174572	0.0213488
CLDN2	404089	614.738	-0.39789	0.122278	-3.25398	0.001138	0.0159359
UBL5	614551	449.715	-0.397538	0.11807	-3.36698	0.000759975	0.0119185
CALR	281036	5160.46	-0.397536	0.12567	-3.16333	0.00155976	0.0196374
PLPP3	617707	1495.64	-0.396653	0.124038	-3.19782	0.00138469	0.0181375
SIL1	520650	176.553	-0.395998	0.149116	-2.65564	0.00791582	0.0594824
S100A2	509860	838.696	-0.395573	0.198186	-1.99597	0.0459373	0.193989
GAPDH	281181	4833.97	-0.394602	0.0889053	-4.43845	9.06102e-06	0.000470941
CALM3	520277	840.232	-0.394433	0.117985	-3.34308	0.000828529	0.0126749
WDR83OS	508733	628.429	-0.394414	0.0974821	-4.04602	5.20963e-05	0.00164357
FN1	280794	20516.3	-0.393427	0.0845171	-4.655	3.23975e-06	0.000220739
PCYT2	510274	428.567	-0.393201	0.149951	-2.62219	0.00873655	0.0638161
RPL10	286790	10288.5	-0.392913	0.0724556	-5.42281	5.86692e-08	1.3439e-05
PDIA6	613927	2371.97	-0.392192	0.113493	-3.45565	0.000548958	0.00951058
ATP5MF	506492	2354.96	-0.391923	0.0709733	-5.52212	3.34942e-08	8.76036e-06
CD320	505043	273.111	-0.391387	0.121636	-3.2177	0.00129222	0.0172608
UBL4A	504533	108.692	-0.391345	0.166632	-2.34855	0.0188466	0.107008
ADH4	520508	13112.6	-0.390589	0.11236	-3.47622	0.000508537	0.00902236
LOC613519	613519	81.5583	-0.390175	0.119509	-3.26482	0.00109533	0.0155261
RBP1	537379	776.318	-0.3893	0.128952	-3.01896	0.0025364	0.0274752
BPHL	505457	705.498	-0.388898	0.116115	-3.34925	0.000810303	0.0124431
SFR1	100295193	128.39	-0.388747	0.132377	-2.93666	0.00331765	0.0329651
UQCR10	616109	1029.51	-0.388721	0.0828994	-4.68907	2.74452e-06	0.000201184
ATP6V1F	282405	331.174	-0.388489	0.118638	-3.27457	0.00105823	0.0151058
RAMP3	613547	426.935	-0.388093	0.141609	-2.7406	0.00613272	0.0499238
NDUFA10	338060	780.311	-0.38661	0.125651	-3.07686	0.00209191	0.0243458
ATXN7L1	534448	135.789	-0.386036	0.132554	-2.9123	0.00358777	0.0348456
POLDIP3	512693	169.183	-0.385501	0.141797	-2.71869	0.00655411	0.0526667
COX7A2	327688	392.212	-0.385422	0.0984301	-3.91569	9.01446e-05	0.00250981
LOC787269	-	83.9552	-0.385072	0.187836	-2.05004	0.0403606	0.178626
TTR	280948	56556	-0.384207	0.0780446	-4.92292	8.52623e-07	8.75071e-05
COQ2	504633	621.478	-0.383555	0.122716	-3.12555	0.00177472	0.0215089
NDUFA3	338064	183.054	-0.383492	0.13097	-2.9281	0.00341041	0.0337626
G2E3	508575	78.635	-0.382761	0.173927	-2.2007	0.0277573	0.138738
VRK3	520302	96.3523	-0.381657	0.139758	-2.73084	0.00631735	0.0511699
PTPA	514460	159.719	-0.380744	0.154791	-2.45974	0.0139038	0.0868508
AGFG2	510361	236.76	-0.380231	0.11774	-3.2294	0.00124049	0.0168756
UBE2T	505314	122.845	-0.379945	0.131198	-2.89598	0.0037798	0.0360548
TRPM8	541151	2288.92	-0.379425	0.104239	-3.63996	0.000272682	0.00583353
PEMT	360197	872.17	-0.378076	0.0987431	-3.82889	0.000128725	0.00327179
HYI	515954	498.086	-0.377896	0.0981466	-3.85032	0.000117962	0.00307535
RNASEH2C	505618	431.722	-0.377758	0.0901163	-4.1919	2.7663e-05	0.00102416
ACADVL	282130	1811.49	-0.376144	0.0973801	-3.86264	0.00011217	0.00296927
NDUFS5	338057	986.232	-0.375266	0.053821	-6.97248	3.11394e-12	6.31195e-09
SUCLG1	509983	2480.75	-0.374995	0.0595463	-6.29754	3.02416e-10	2.72443e-07
MPP7	512659	952.994	-0.374907	0.146713	-2.55538	0.0106073	0.0725773
YBEY	768063	355.307	-0.373699	0.111391	-3.35483	0.000794132	0.0123113
GSTT2	516190	2195.66	-0.373673	0.137881	-2.71011	0.00672599	0.053465
RPS16	506297	2611.67	-0.37326	0.0693018	-5.38601	7.20402e-08	1.53711e-05
LOC101906226	101906226	117.395	-0.373256	0.140602	-2.6547	0.0079379	0.0595931
LCMT1	618021	199.262	-0.373083	0.12185	-3.06183	0.00219988	0.0250514
TP53INP1	782667	604.221	-0.372822	0.117486	-3.17334	0.00150698	0.0193498
C1QC	509968	831.711	-0.372361	0.137367	-2.7107	0.00671412	0.0534231
HABP4	514807	96.0726	-0.372354	0.160657	-2.31769	0.020466	0.11296
MRPS12	768042	100.929	-0.371245	0.163986	-2.26388	0.0235812	0.124477
IBA57	506009	166.847	-0.369788	0.142661	-2.59207	0.00954003	0.0678514
SLC22A18	504885	1140.52	-0.368689	0.141866	-2.59885	0.0093538	0.0668788
MRPL46	540720	668.411	-0.368433	0.082107	-4.48723	7.21548e-06	0.000406271
RGN	280910	24975.7	-0.368012	0.119605	-3.07688	0.00209177	0.0243458
COX7B	100300550	644.568	-0.367736	0.0693946	-5.2992	1.16311e-07	2.09567e-05
LOC104970966	104970966	98.9838	-0.366655	0.116376	-3.1506	0.00162934	0.0202777
SERF2	527852	3699.23	-0.366127	0.0904455	-4.04804	5.16493e-05	0.00163583
ETNK2	533229	1327.27	-0.365921	0.0826397	-4.4279	9.5153e-06	0.000482188
RPS29	286884	8430.76	-0.365879	0.0780402	-4.68834	2.75425e-06	0.000201184
ATP5F1B	327675	4014.17	-0.365664	0.0608094	-6.01327	1.81818e-09	9.92114e-07
ZNF248	784893	90.8803	-0.365621	0.181369	-2.0159	0.0438101	0.189043
RABAC1	512653	592.077	-0.364067	0.0758847	-4.79763	1.60555e-06	0.00013703
NDUFB4	327706	630.705	-0.363422	0.0735553	-4.94079	7.78054e-07	8.1928e-05
NDUFV1	287014	679.388	-0.363325	0.111586	-3.25602	0.00112987	0.0158494
HPN	508148	307.119	-0.363164	0.170767	-2.12667	0.0334478	0.157582
MAN2B1	282272	642.241	-0.363155	0.129528	-2.80369	0.00505221	0.043578
DAP3	504320	200.916	-0.361917	0.101782	-3.55581	0.000376816	0.00730576
OST4	617040	1089.96	-0.36165	0.0729514	-4.95741	7.14391e-07	7.79791e-05
TPRG1L	616333	374.72	-0.361379	0.101891	-3.54671	0.000390069	0.00744269
ATP5F1D	338081	520.445	-0.360816	0.0932085	-3.87107	0.000108361	0.00292863
DBNL	514706	320.624	-0.359812	0.104454	-3.44469	0.000571712	0.00973832
UQCRQ	286885	2663.89	-0.359665	0.0769306	-4.67519	2.93685e-06	0.000208877
LOC101906363	101906363	99.4815	-0.359237	0.119223	-3.01317	0.00258538	0.027764
LOC101905908	101905908	94.8902	-0.358584	0.17791	-2.01554	0.043848	0.189106
HOGA1	506001	735.588	-0.357998	0.110701	-3.23393	0.00122098	0.0166381
RPS18	326602	5512.94	-0.357696	0.0854614	-4.18547	2.84583e-05	0.00104882
CIDEB	528834	1274.58	-0.357661	0.0932743	-3.83451	0.000125815	0.0032264
HAAO	510602	1953.66	-0.357285	0.112169	-3.18523	0.0014464	0.0187338
FARS2	505390	557.925	-0.357018	0.12398	-2.87963	0.00398139	0.0371897
CYP8B1	538964	5856.22	-0.356908	0.100632	-3.54667	0.000390126	0.00744269
NME2	615447	266.663	-0.354835	0.0736882	-4.81536	1.46934e-06	0.000128101
ABLIM3	613794	958.372	-0.352979	0.0871662	-4.04949	5.13293e-05	0.00163207
PER1	516318	411.099	-0.352718	0.138406	-2.54843	0.0108208	0.0737269
MRPL23	508825	3356.94	-0.352711	0.128901	-2.73629	0.00621359	0.0503798
WDR1	533223	187.029	-0.351734	0.108204	-3.25066	0.00115139	0.016032
PPIA	281418	1934.74	-0.351084	0.0671673	-5.22701	1.72275e-07	2.73884e-05
C26H10orf143	782145	194.726	-0.350648	0.0967074	-3.62587	0.000287995	0.00599435
REX1BD	511085	360.548	-0.3506	0.0926934	-3.78236	0.000155348	0.00380533
SEPHS1	507470	83.6168	-0.349762	0.166609	-2.0993	0.0357902	0.165067
CES2	505928	2728.38	-0.3496	0.0887233	-3.94035	8.13644e-05	0.00234769
GLS2	539561	974.427	-0.349464	0.153841	-2.27159	0.0231115	0.12325
DDOST	510682	644.626	-0.349405	0.0746406	-4.68116	2.85254e-06	0.000206503
DCAF11	539433	687.298	-0.348812	0.127446	-2.73694	0.00620142	0.0503315
NEURL1B	510912	439.253	-0.348767	0.120087	-2.90428	0.00368103	0.0354463
WDR5	100125836	208.394	-0.347756	0.104303	-3.33408	0.000855819	0.0129943
LOC104968435	104968435	221.144	-0.34719	0.0772503	-4.49435	6.9782e-06	0.000399073
MGC127055	-	1665.86	-0.346896	0.0952047	-3.64369	0.000268759	0.00578011
ATP5MC3	540176	2695.54	-0.346884	0.0807031	-4.29828	1.72128e-05	0.000760315
MAF1	512498	230.12	-0.346654	0.0939972	-3.68791	0.0002261	0.00512072
GCAT	319141	1230.19	-0.346528	0.117854	-2.94031	0.0032788	0.032842
RANBP10	519736	280.744	-0.346508	0.0840914	-4.12061	3.77871e-05	0.00127657
ITIH1	508356	16321.1	-0.346159	0.0976671	-3.54427	0.000393695	0.00745813
CD2BP2	513857	163.208	-0.346126	0.119661	-2.89256	0.00382111	0.0363058
SDHA	281480	3177.09	-0.345413	0.090468	-3.81806	0.000134503	0.00338679
DUS1L	617998	120.688	-0.345272	0.174279	-1.98115	0.0475744	0.198888
GPAA1	513395	583.967	-0.344863	0.0831187	-4.14904	3.33879e-05	0.00116184
DTD1	514493	114.167	-0.344721	0.11837	-2.91223	0.00358856	0.0348456
RPS26	509426	6662.74	-0.344346	0.126707	-2.71766	0.00657444	0.0526835
DBI	768330	13287.3	-0.343149	0.129333	-2.65321	0.00797295	0.0597455
RPS3	326588	6701.65	-0.342802	0.0524524	-6.53549	6.34014e-11	1.01636e-07
FADD	493720	106.809	-0.342383	0.115906	-2.95397	0.00313718	0.0317961
COX6A1	282199	1877.09	-0.341471	0.0617915	-5.52618	3.27275e-08	8.76036e-06
COPZ2	616222	469.219	-0.341406	0.144757	-2.35848	0.0183499	0.105071
CCDC124	510778	128.1	-0.340796	0.151467	-2.24996	0.0244514	0.127493
POLDIP2	539673	458.927	-0.340654	0.129239	-2.63585	0.0083928	0.0618064
NDUFS3	287327	495.603	-0.340249	0.0939652	-3.62101	0.000293455	0.00606973
MRPL37	510127	189.915	-0.340066	0.16532	-2.05703	0.0396838	0.176692
SIGIRR	531801	173.837	-0.339654	0.140192	-2.42277	0.0154025	0.0935115
SVIP	100300295	227.589	-0.338003	0.146003	-2.31503	0.0206111	0.113431
SIAH1	534655	465.414	-0.337663	0.104243	-3.23918	0.00119872	0.0164979
ATP6V0E2	505224	146.934	-0.337338	0.149874	-2.25081	0.0243973	0.127293
GEMIN6	525263	119.583	-0.336124	0.161703	-2.07866	0.0376489	0.171013
LOC514406	-	241.983	-0.335898	0.123421	-2.72156	0.00649743	0.0523149
RHEB	528204	176.12	-0.33494	0.108149	-3.09702	0.00195478	0.0231377
PGAM1	404148	1430.82	-0.334808	0.0889236	-3.76512	0.000166467	0.00401701
DHRS1	528832	730.875	-0.334355	0.10689	-3.12802	0.00175989	0.0214575
CCNJ	523293	87.9551	-0.334345	0.167309	-1.99837	0.0456763	0.193384
PPA1	280701	1583.1	-0.333382	0.097489	-3.41969	0.000626933	0.010395
RPL18	509163	6394.5	-0.333259	0.0591873	-5.63058	1.79606e-08	5.39349e-06
MRPS14	445421	408.791	-0.333256	0.0819857	-4.0648	4.80729e-05	0.00155193
HSD17B8	532422	694.173	-0.333107	0.0692697	-4.80884	1.51805e-06	0.00013094
IFI16	506759	191.69	-0.333077	0.124616	-2.67283	0.00752152	0.0576413
COX8A	281091	693.616	-0.332368	0.072194	-4.60382	4.14816e-06	0.000268409
PSMB6	510069	987.94	-0.332151	0.0879961	-3.77461	0.000160256	0.00390196
MRPL58	515465	379.307	-0.331985	0.0806763	-4.11502	3.87149e-05	0.00130249
LOC784289	784289	229.897	-0.331712	0.106405	-3.11744	0.00182426	0.0219453
ZNF618	528603	185.369	-0.330836	0.136539	-2.42301	0.0153923	0.0935115
F12	280789	572.589	-0.330636	0.101846	-3.24644	0.00116859	0.0161688
PET100	616224	592.755	-0.330286	0.0985943	-3.34995	0.000808263	0.0124431
MRRF	614013	165.017	-0.329993	0.142812	-2.31069	0.0208502	0.114516
NAPRT	399559	419.456	-0.329607	0.105018	-3.13859	0.00169761	0.0208983
BMP4	407216	426.34	-0.329576	0.123875	-2.66055	0.00780122	0.0590591
CLTB	281698	262.265	-0.328915	0.105001	-3.13249	0.00173328	0.0212609
LOC112441566	112441566	95.7684	-0.327754	0.109551	-2.99179	0.00277347	0.0290909
TMSB10	282385	4091.54	-0.327655	0.107262	-3.05473	0.00225264	0.0253672
MSMO1	504481	4035.38	-0.327625	0.151904	-2.15679	0.031022	0.149643
AIFM1	535714	1247.68	-0.327557	0.0660993	-4.95553	7.21317e-07	7.79791e-05
RAB11FIP3	511647	87.5713	-0.32708	0.148932	-2.19617	0.0280797	0.139846
EIF2AK3	535820	134.264	-0.326823	0.130489	-2.50461	0.0122588	0.0795789
TTC21B	527412	83.3962	-0.326676	0.12739	-2.56437	0.0103363	0.0716641
P4HB	281373	3606.75	-0.326601	0.0854445	-3.82238	0.000132171	0.00333844
BLOC1S1	615149	673.731	-0.326538	0.0763593	-4.27633	1.9e-05	0.000815091
SREBF2	507102	762.25	-0.326187	0.0806382	-4.04507	5.23071e-05	0.00164382
NDUFA1	327673	1263.66	-0.325714	0.0619936	-5.254	1.4883e-07	2.46267e-05
SLC25A10	100848134	361.545	-0.32571	0.12979	-2.50951	0.0120899	0.0786979
PLGRKT	512609	479.724	-0.325661	0.134388	-2.42329	0.0153805	0.0935115
ARHGEF9	537718	220.405	-0.325622	0.144635	-2.25133	0.0243648	0.127209
TF	280705	201196	-0.325264	0.0696303	-4.6713	2.99303e-06	0.000211021
APRT	519017	899.178	-0.324911	0.142569	-2.27897	0.0226686	0.121475
APEH	514666	386.054	-0.323604	0.0882209	-3.66811	0.000244353	0.00541983
TMEM205	513699	700.085	-0.323551	0.131319	-2.46385	0.0137453	0.0861922
ALG14	506537	196.388	-0.322972	0.126276	-2.55768	0.0105374	0.0723585
CMC2	614078	381.175	-0.322778	0.105965	-3.04607	0.0023185	0.025822
LOC783202	783202	157.834	-0.322576	0.0952043	-3.38825	0.000703412	0.011249
PGLS	616120	257.614	-0.321995	0.129014	-2.49582	0.0125668	0.080866
KEH36_t17	64986882	2724.81	-0.321976	0.0966144	-3.33259	0.000860426	0.0130399
LOC101904177	101904177	93.5062	-0.321826	0.090291	-3.56433	0.000364792	0.00712707
TIMMDC1	507206	108.837	-0.321812	0.147984	-2.17464	0.0296568	0.144941
DERL2	508465	1649.52	-0.321443	0.0843372	-3.81141	0.000138179	0.00344725
MRPL36	504663	239.815	-0.321112	0.118055	-2.72001	0.00652791	0.0525082
OLFML3	505318	123.119	-0.320856	0.148698	-2.15776	0.0309463	0.149442
TGFBR3	784894	403.553	-0.320686	0.0864339	-3.71019	0.000207102	0.00482523
LOC107131942	-	89.788	-0.320544	0.135889	-2.35886	0.0183314	0.10504
KEH36_p01	3283889	174923	-0.320352	0.0995853	-3.21687	0.00129599	0.0172827
LOC509829	509829	186.387	-0.320188	0.0876239	-3.65412	0.000258067	0.00559468
SDHC	327696	2003	-0.32007	0.0894166	-3.57954	0.000344205	0.00687393
EXOC7	505568	313.519	-0.320033	0.110235	-2.90318	0.0036939	0.0355281
LOC100616098	100616098	198.038	-0.3186	0.111511	-2.85711	0.00427511	0.0387725
LOC509034	509034	540.453	-0.317851	0.106091	-2.99602	0.00273524	0.0287929
MICU1	507899	367.541	-0.317061	0.071809	-4.41533	1.00854e-05	0.00050167
ATP5ME	338040	1518.12	-0.317012	0.077294	-4.10138	4.10688e-05	0.00135913
TMEM126B	504229	276.189	-0.316469	0.103514	-3.05726	0.00223369	0.0252591
ITPA	613653	118.283	-0.316313	0.128588	-2.4599	0.0138975	0.0868508
SMC2	539217	158.812	-0.316272	0.142686	-2.21656	0.0266534	0.134729
MRPL28	508216	254.336	-0.316094	0.126525	-2.49827	0.0124801	0.0805644
MGST3	507346	1652.24	-0.315618	0.0894042	-3.53024	0.000415184	0.0077674
MRPS28	535290	340.837	-0.314871	0.126411	-2.49085	0.0127439	0.0815527
RPL8	535056	3764.85	-0.314609	0.0753314	-4.17633	2.96244e-05	0.0010771
PMPCA	767847	657.638	-0.314501	0.0693175	-4.53711	5.70314e-06	0.000347677
GLYATL3	787783	953.78	-0.314354	0.0885347	-3.55064	0.000384302	0.0073837
C1QTNF1	511774	327.443	-0.3143	0.109755	-2.86366	0.00418775	0.0382799
NDUFB11	404161	1123.59	-0.314125	0.0673973	-4.66079	3.15004e-06	0.000218295
LOC782525	782525	285.509	-0.313928	0.0981183	-3.19948	0.00137675	0.0181113
PARK7	511268	1700.02	-0.313246	0.0847666	-3.6954	0.000219541	0.0050426
KEH36_p06	3283884	181620	-0.312815	0.131843	-2.37264	0.0176616	0.102477
GAREM1	507330	101.722	-0.312747	0.134407	-2.32686	0.019973	0.111235
CHMP2A	523847	525.119	-0.312639	0.0882475	-3.54275	0.00039598	0.00748394
LOC101906178	101906178	86.8872	-0.312425	0.098738	-3.16418	0.00155519	0.0196374
TRAPPC5	504874	534.418	-0.312326	0.0723665	-4.31589	1.58962e-05	0.000720034
DNPH1	613560	164.93	-0.3123	0.130282	-2.39712	0.0165247	0.0980118
NDUFB7	338065	521.994	-0.312109	0.133962	-2.32983	0.019815	0.11077
PSMC4	510029	641.171	-0.312066	0.0894589	-3.48837	0.000485979	0.00880884
PHB	530409	849.578	-0.311073	0.0946722	-3.28579	0.00101697	0.014594
DAD1	614538	1050.94	-0.310959	0.0756328	-4.11144	3.93203e-05	0.00131655
COPS6	512756	396.97	-0.310595	0.0764256	-4.06402	4.82347e-05	0.00155193
KEH36_p13	3283877	118268	-0.310323	0.100256	-3.09529	0.00196617	0.0232049
SPG7	515269	191.141	-0.310083	0.117202	-2.64571	0.00815198	0.0606369
LOC788281	788281	295.613	-0.310048	0.0961058	-3.22611	0.00125485	0.0169572
STIM1	534816	396.084	-0.309768	0.086172	-3.59476	0.000324694	0.00658154
SLC29A1	510932	2223.1	-0.308791	0.103211	-2.99183	0.00277315	0.0290909
FXYD1	616139	3959.59	-0.308445	0.0662346	-4.65686	3.21074e-06	0.000220616
MRPL11	515990	837.388	-0.308176	0.0638932	-4.82329	1.41206e-06	0.000127211
FAM162A	617104	1020.68	-0.307948	0.0642998	-4.78925	1.67402e-06	0.000139676
HAGH	509274	4664.84	-0.307658	0.0724535	-4.24628	2.17344e-05	0.000877495
RPS2	286867	6456.03	-0.306345	0.0658651	-4.6511	3.30177e-06	0.000223089
TSR3	508714	156.887	-0.306195	0.154886	-1.97691	0.0480514	0.199693
FIG4	534118	109.171	-0.306192	0.133344	-2.29626	0.0216613	0.117793
DPP3	510200	839.919	-0.305813	0.122332	-2.49986	0.0124242	0.0804445
GSTA1	777644	23734.6	-0.305436	0.120242	-2.54017	0.0110799	0.0748511
TNFAIP3	508105	146.591	-0.304767	0.130772	-2.33053	0.0197783	0.110671
LOC782987	782987	4257.1	-0.304753	0.0853293	-3.5715	0.000354946	0.00703886
RDH11	505995	322.402	-0.304451	0.150563	-2.02209	0.0431672	0.187065
TARBP1	535018	132.595	-0.304322	0.128829	-2.36221	0.0181662	0.10461
LOC781528	-	355.746	-0.303788	0.0786331	-3.86337	0.000111834	0.00296927
PPP2R2B	509290	982.14	-0.303631	0.148581	-2.04354	0.0409985	0.180567
CLPTM1L	506200	453.387	-0.303498	0.0945503	-3.20992	0.00132774	0.017648
KIF1C	514928	1714.18	-0.303462	0.1404	-2.16142	0.0306633	0.148503
ARSG	513067	150.17	-0.303152	0.105341	-2.87783	0.00400426	0.0371897
SEC61B	506986	1725.18	-0.302755	0.0853515	-3.54715	0.000389418	0.00744269
TSFM	281551	140.984	-0.302654	0.125383	-2.41384	0.0157854	0.0953709
SSR4	504438	1031.42	-0.302194	0.109208	-2.76715	0.0056549	0.0471707
SMCO4	614071	630.999	-0.301834	0.10061	-3.00005	0.00269931	0.0285346
CCDC32	506935	225.129	-0.30162	0.104124	-2.89675	0.00377055	0.0360548
CFL1	534553	1415.43	-0.301594	0.115712	-2.60643	0.0091491	0.0658705
CD99L2	613644	99.9056	-0.30135	0.136953	-2.2004	0.0277789	0.138738
LHPP	534183	353.97	-0.301149	0.0942627	-3.19479	0.00139934	0.0182703
LOC112448166	112448166	653.602	-0.301111	0.114864	-2.62146	0.00875531	0.0638382
PNPLA2	508493	752.043	-0.300922	0.105264	-2.85873	0.00425343	0.0386623
LOC788801	788801	2347.19	-0.300879	0.0824011	-3.65139	0.00026082	0.00562428
CEP89	512749	109.315	-0.300412	0.142673	-2.10559	0.0352396	0.163926
ECD	524184	264.481	-0.299595	0.119855	-2.49964	0.0124318	0.0804445
TOMM40	510219	86.7997	-0.29957	0.146535	-2.04435	0.0409188	0.180506
TXNDC5	615027	704.464	-0.299207	0.0773605	-3.8677	0.000109867	0.00294968
NDUFB8	282517	889.048	-0.298926	0.0699534	-4.27322	1.92672e-05	0.000817897
SPRTN	534918	109.484	-0.298276	0.119478	-2.49649	0.012543	0.0807771
TSTA3	513158	218.419	-0.298124	0.109898	-2.71274	0.00667299	0.0532526
NDUFA12	281742	771.373	-0.298037	0.0623841	-4.77745	1.7753e-06	0.000143942
SNU13	767931	278.906	-0.297939	0.11021	-2.70338	0.00686381	0.0541887
HSD3B7	540229	1259.92	-0.297216	0.0810548	-3.66686	0.00024555	0.00542485
UPF2	781181	4638.44	-0.296951	0.0864899	-3.43336	0.000596149	0.0100282
SORD	508954	2559.77	-0.296517	0.0851238	-3.48337	0.000495149	0.00888202
KLF15	407241	688.717	-0.296266	0.0815631	-3.63235	0.000280847	0.00593741
PSMB7	511207	1707.17	-0.295827	0.0881063	-3.35762	0.000786175	0.0122526
LOC100296205	100296205	220.594	-0.295708	0.0871623	-3.39261	0.000692298	0.0111151
GSTZ1	514822	4650.65	-0.294852	0.0744955	-3.95799	7.55827e-05	0.00221236
KEH36_p07	3283883	230957	-0.294403	0.0953366	-3.08804	0.0020148	0.0236411
GALE	523154	121.672	-0.294118	0.119071	-2.47011	0.0135073	0.085135
MRPL54	511926	180.652	-0.293507	0.140319	-2.09172	0.0364636	0.167032
ECI2	505355	2389.94	-0.292703	0.0996121	-2.93843	0.00329879	0.0329651
COQ9	529282	181.041	-0.292211	0.126052	-2.31817	0.0204402	0.11296
ELL2	782605	420.748	-0.29207	0.129239	-2.25993	0.0238259	0.125198
TMEM97	511378	2903.58	-0.290103	0.137769	-2.10572	0.035229	0.163926
OSTC	768033	581.042	-0.289581	0.101094	-2.86448	0.00417697	0.0382244
LOC785386	785386	1980.95	-0.289437	0.0628846	-4.60267	4.17113e-06	0.000268409
RPLP0	286868	8185.08	-0.289373	0.0687219	-4.21078	2.54491e-05	0.00096786
MST1	514667	2012.2	-0.289003	0.103321	-2.79714	0.00515574	0.0441835
PGD	514939	271.177	-0.288942	0.128659	-2.2458	0.0247171	0.128383
PARL	514191	189.642	-0.287714	0.099475	-2.89232	0.00382402	0.0363058
CCM2	506450	356.588	-0.287577	0.101828	-2.82416	0.00474049	0.0418236
SDHB	286840	1752.72	-0.287551	0.0574869	-5.00202	5.67318e-07	6.57116e-05
KEH36_t21	64986884	102.985	-0.286954	0.133208	-2.15417	0.0312265	0.150347
COX7C	327718	2117.95	-0.286908	0.0674697	-4.2524	2.11495e-05	0.000866061
GRK4	512489	248.545	-0.286713	0.13791	-2.07899	0.0376179	0.170968
MRPL48	615873	208.271	-0.2856	0.125746	-2.27125	0.0231321	0.12325
FBXL3	540712	179.907	-0.285331	0.12432	-2.29513	0.0217254	0.117916
MAP3K3	508943	170.325	-0.284958	0.124609	-2.28681	0.0222069	0.119876
APOOL	506138	230.016	-0.284679	0.105344	-2.70239	0.00688434	0.0542979
LOC613401	613401	183.448	-0.28414	0.0932584	-3.0468	0.0023129	0.0258211
RPS21	615178	3494.14	-0.283873	0.0721173	-3.93627	8.27587e-05	0.00237105
KEH36_t14	64986879	740.833	-0.283701	0.116832	-2.42828	0.0151707	0.0927631
TDRD10	617793	150.149	-0.283377	0.129434	-2.18935	0.0285714	0.141168
ZC3H4	521686	190.785	-0.28305	0.113785	-2.48758	0.0128616	0.0819827
RPL29	507270	2567.67	-0.282857	0.0548243	-5.15934	2.47818e-07	3.58806e-05
CUTA	508956	265.653	-0.282475	0.0876382	-3.22319	0.0012677	0.0171023
ATF7IP	781834	535.787	-0.28245	0.0869123	-3.24983	0.00115475	0.016032
LOC509506	-	544.137	-0.282288	0.108294	-2.60669	0.00914218	0.0658705
SEMA4F	530018	256.3	-0.282173	0.0929961	-3.03425	0.00241134	0.0265327
PIGP	767951	179.839	-0.28188	0.123492	-2.28258	0.0224551	0.120733
TCTA	616169	462.059	-0.281438	0.109966	-2.55931	0.0104879	0.072187
SNX17	529972	181.234	-0.281122	0.131609	-2.13604	0.0326763	0.155308
FBXO25	540328	839.495	-0.28084	0.111916	-2.50939	0.0120939	0.0786979
MRPL24	532203	456.731	-0.280568	0.07606	-3.68877	0.00022534	0.00512072
STOM	100125834	3276.26	-0.280475	0.0795834	-3.52429	0.000424623	0.00789643
AURKAIP1	506359	216.574	-0.28046	0.133338	-2.10337	0.0354331	0.164167
ADSL	510949	292.701	-0.279706	0.130645	-2.14096	0.0322773	0.15458
MAP3K13	505369	1160.5	-0.279341	0.134413	-2.07823	0.037688	0.171094
TAF10	514443	519.329	-0.279025	0.0897101	-3.11029	0.00186902	0.0223252
GCHFR	617650	767.532	-0.27885	0.07699	-3.62191	0.00029244	0.00606421
HERC5	514373	498.822	-0.278747	0.0926253	-3.0094	0.00261761	0.0278525
LOC514257	514257	2413.27	-0.278617	0.0930049	-2.99572	0.00273795	0.0287929
PEX19	521522	211.829	-0.278455	0.134161	-2.07553	0.037937	0.171832
NOTUM	525682	326.781	-0.277634	0.134639	-2.06206	0.039202	0.175132
HGSNAT	511607	325.087	-0.277331	0.111294	-2.49187	0.0127072	0.0814464
PLD1	514554	700.827	-0.276931	0.138976	-1.99265	0.0462994	0.194808
ZC2HC1A	516900	147.689	-0.276874	0.118008	-2.34624	0.0189641	0.107306
FAAH	540007	435.956	-0.276789	0.0836831	-3.30759	0.000941024	0.0138221
BLVRB	281650	2473.94	-0.276553	0.106983	-2.58502	0.00973734	0.0688024
GSTM2	615537	21133.1	-0.276408	0.108999	-2.53588	0.0112164	0.0753122
SPCS3	767917	874.899	-0.276097	0.0730882	-3.77759	0.000158351	0.0038672
SASS6	504467	240.745	-0.275903	0.0979481	-2.81683	0.00485009	0.0424141
CYB5R3	515773	3667.46	-0.275847	0.0801898	-3.43993	0.000581869	0.00985849
RPL15	507151	3994.07	-0.275483	0.0856774	-3.21535	0.00130285	0.0173456
KEH36_p04	3283886	101852	-0.275214	0.0977137	-2.81653	0.0048545	0.0424141
NDUFAF3	511968	552.934	-0.273936	0.0812386	-3.37199	0.000746273	0.0118411
MMAB	617636	821.586	-0.273756	0.086376	-3.16936	0.00152777	0.0194156
GRN	767942	3545.2	-0.273746	0.091127	-3.004	0.00266453	0.0282405
NDUFB5	338061	805.831	-0.273253	0.0836619	-3.26616	0.00109015	0.0154856
SNRPF	615240	252.122	-0.273182	0.0960103	-2.84534	0.0044364	0.0397902
NIPAL3	616724	121.39	-0.272952	0.113815	-2.39821	0.0164754	0.0977913
TREH	522889	272.284	-0.272658	0.108214	-2.51963	0.0117479	0.0773809
RPS14	282050	8183.14	-0.272589	0.0627162	-4.34638	1.38403e-05	0.000637597
NMRAL1	534628	630.789	-0.272526	0.102918	-2.64799	0.00809722	0.0603977
FAM20C	534672	526.967	-0.27251	0.0880132	-3.09624	0.00195992	0.0231648
POLE4	613730	288.832	-0.272491	0.121898	-2.2354	0.0253911	0.130419
C25H16orf91	618598	239.467	-0.271822	0.081426	-3.33827	0.000843009	0.012848
REV3L	517422	761.298	-0.271143	0.127851	-2.12078	0.03394	0.158883
GAS2	614840	329.666	-0.27062	0.126517	-2.13901	0.032435	0.154876
TSEN15	614118	206.477	-0.2698	0.130845	-2.06198	0.0392096	0.175132
DMAC1	767934	148.812	-0.269723	0.100579	-2.6817	0.00732491	0.0568873
LOC101902937	101902937	539.114	-0.269643	0.0835545	-3.22715	0.00125029	0.0169316
TMEM230	515498	254.237	-0.269496	0.0947569	-2.84408	0.00445404	0.0398673
PRKAR1A	615074	1133.07	-0.269312	0.0683129	-3.94233	8.06924e-05	0.00233662
ECI1	535174	2777.79	-0.269188	0.0740714	-3.63417	0.000278879	0.00593118
TMEM208	507222	263.342	-0.268409	0.130849	-2.05129	0.0402387	0.178379
C29H11orf98	616423	151.243	-0.268212	0.121488	-2.20773	0.0272633	0.136789
ATP6V1D	404152	534.8	-0.268184	0.0944806	-2.83851	0.00453244	0.040428
RPLP2	286853	5033.96	-0.268166	0.072905	-3.67829	0.000234803	0.00525472
FKBP2	538998	1695.97	-0.267094	0.0915025	-2.91898	0.00351181	0.0343057
PFDN6	509914	379.375	-0.266024	0.08517	-3.12344	0.00178749	0.0215766
FUS	280796	694.123	-0.265645	0.087856	-3.02364	0.00249752	0.0271446
SESTD1	789054	387.728	-0.265486	0.113171	-2.34588	0.0189822	0.107328
UBB	281370	6068.06	-0.265313	0.0654386	-4.05438	5.02681e-05	0.00161096
SLBP	444868	1049.61	-0.265072	0.0982672	-2.69746	0.00698705	0.0549476
LMO4	614212	716.995	-0.264944	0.0879794	-3.01143	0.00260022	0.0277767
KRTCAP2	540389	884.663	-0.264927	0.062526	-4.23707	2.26453e-05	0.000900038
BUD23	513878	247.046	-0.264303	0.119298	-2.21548	0.0267274	0.135019
LOC787497	787497	391.858	-0.264266	0.0762806	-3.46439	0.000531433	0.00930639
MAT1A	541078	4848.53	-0.26415	0.0736696	-3.58561	0.000336293	0.00674917
RPS5	506229	4283.04	-0.264012	0.0740254	-3.56651	0.000361769	0.00711861
RAB5B	613749	164.928	-0.262928	0.118879	-2.21173	0.0269854	0.135815
PDZD11	515371	360.387	-0.262798	0.0889646	-2.95396	0.00313726	0.0317961
UQCRC2	282394	987.736	-0.262428	0.0752615	-3.48688	0.000488692	0.00880884
SEC61G	615778	807.023	-0.262399	0.114891	-2.2839	0.0223774	0.120395
TMEM219	506622	221.151	-0.262364	0.104069	-2.52107	0.0117	0.0773132
ZDHHC14	517451	224.956	-0.261745	0.106708	-2.45291	0.0141707	0.088178
CETN3	532953	875.56	-0.261648	0.0779462	-3.35678	0.000788568	0.0122526
UROD	504914	284.495	-0.261346	0.0966042	-2.70532	0.0068238	0.0540306
STAT5B	282376	87.4357	-0.260919	0.127743	-2.04254	0.041098	0.180902
CTDSP2	506115	1428.5	-0.260739	0.0848044	-3.07459	0.00210791	0.0243461
MPDU1	504961	416.583	-0.260678	0.0748784	-3.48136	0.000498883	0.00890957
SMIM37	100335806	246.596	-0.260668	0.090206	-2.8897	0.00385609	0.0364047
VKORC1	445422	1915.01	-0.260613	0.084748	-3.07515	0.00210397	0.0243458
C3H1orf210	509100	229.078	-0.26057	0.110087	-2.36695	0.0179355	0.103561
CHCHD10	615846	6346.55	-0.260514	0.0497898	-5.23227	1.67442e-07	2.71525e-05
TXNDC12	506991	929.074	-0.260436	0.0775553	-3.35807	0.000784889	0.0122526
NDUFB1	327690	804.434	-0.260367	0.079889	-3.25911	0.00111762	0.0157048
MRPS21	614343	293.394	-0.259949	0.0901957	-2.88206	0.00395088	0.0370332
LOC785216	785216	1656.21	-0.259933	0.0733153	-3.54541	0.000392005	0.00744818
MSRA	281312	2657.62	-0.259591	0.070389	-3.68794	0.000226074	0.00512072
LOC101907000	101907000	162.341	-0.259169	0.110841	-2.33821	0.0193766	0.108811
GID8	505570	313.853	-0.258957	0.123072	-2.10411	0.035369	0.164113
EIF3B	789999	237.34	-0.258465	0.0898254	-2.87741	0.00400953	0.0371959
ALG5	506566	392.902	-0.258357	0.102728	-2.51496	0.0119046	0.0779054
TM2D2	507906	175.501	-0.25812	0.121471	-2.12495	0.0335906	0.157977
GABPA	510204	123.524	-0.257973	0.115244	-2.2385	0.0251884	0.129751
LOC100336368	100336368	983.089	-0.257421	0.127904	-2.01262	0.0441549	0.189824
BCKDHA	282149	257.422	-0.257275	0.102109	-2.51961	0.0117484	0.0773809
NDUFA5	327714	662.427	-0.2568	0.0851997	-3.01409	0.00257748	0.0277165
NCBP2	510872	311.242	-0.256567	0.101634	-2.52442	0.0115888	0.0769153
LIMS2	515401	925.193	-0.25631	0.113387	-2.26049	0.023791	0.125177
NDUFB3	338073	790.754	-0.256285	0.0864678	-2.96394	0.00303727	0.0313227
GPS2	518494	1296.46	-0.255453	0.0672063	-3.80103	0.000144095	0.00358382
AHSG	280988	29134.9	-0.255444	0.0720525	-3.54524	0.000392251	0.00744818
KEH36_p12	3283878	94011.3	-0.255295	0.106317	-2.40127	0.0163382	0.0974052
PRADC1	511492	241.651	-0.254257	0.107224	-2.37127	0.017727	0.102591
LARGE1	506466	197.722	-0.253922	0.111661	-2.27404	0.0229634	0.122653
RABL3	505510	176.117	-0.253521	0.122993	-2.06126	0.0392785	0.175273
SDHAF4	768071	318.044	-0.25301	0.102521	-2.46788	0.0135915	0.0855586
AGXT	789572	231.562	-0.252901	0.100549	-2.5152	0.0118965	0.0779054
SNRPB2	767873	888.968	-0.252848	0.0642171	-3.93739	8.23719e-05	0.00236834
CPSF3	281712	193.282	-0.251772	0.102956	-2.44543	0.0144678	0.089614
IARS	509885	134.307	-0.251407	0.114617	-2.19346	0.028274	0.140383
EMC8	510727	171.518	-0.251274	0.105002	-2.39304	0.0167094	0.0988181
SSR2	506530	1173.91	-0.251273	0.0614171	-4.09126	4.29039e-05	0.00141408
IDS	541272	150.53	-0.250987	0.10406	-2.41196	0.0158672	0.0954385
ENPP4	538583	181.46	-0.250976	0.119222	-2.10511	0.0352816	0.164027
CD93	539690	153.155	-0.250479	0.108541	-2.30769	0.0210161	0.114979
G6PC	538710	7620.29	-0.249961	0.0650668	-3.8416	0.000122234	0.00315627
OAZ1	506973	4317.8	-0.249607	0.0851231	-2.93231	0.0033645	0.0333488
SNX12	520739	215.787	-0.24956	0.107432	-2.32296	0.0201811	0.112074
PRPF3	510322	165.691	-0.249502	0.111359	-2.24052	0.0250572	0.129403
STX8	613567	311.112	-0.249481	0.0899831	-2.77253	0.00556232	0.0466384
GPX1	281209	474.603	-0.249366	0.107725	-2.31485	0.0206213	0.113431
MAGT1	100301169	1325.65	-0.249292	0.0770577	-3.23513	0.00121585	0.0166242
TCEAL8	768059	2876.19	-0.248891	0.108956	-2.28433	0.0223522	0.12034
ATP5PF	282690	2562.18	-0.248762	0.0591042	-4.20887	2.56648e-05	0.00096786
FARSB	788792	233.99	-0.248383	0.118143	-2.1024	0.0355186	0.164281
CLK1	613808	1003.51	-0.248322	0.0953087	-2.60545	0.00917547	0.0658943
MAP4	281295	517.548	-0.248089	0.0960863	-2.58194	0.00982462	0.0691171
AFM	508264	2478.02	-0.24774	0.0677083	-3.65893	0.00025327	0.00552021
EBP	515569	2539.5	-0.247112	0.105502	-2.34225	0.0191678	0.10815
IPO9	515804	184.635	-0.246887	0.123988	-1.99122	0.046457	0.195265
LOC104975039	104975039	108.365	-0.246592	0.114173	-2.15981	0.0307871	0.148858
PSMB2	516919	570.517	-0.246381	0.102131	-2.4124	0.015848	0.0954137
AKR1A1	618607	1174.12	-0.246108	0.0748197	-3.28935	0.00100419	0.0145134
IMP4	513405	355.671	-0.245872	0.110337	-2.22838	0.0258554	0.132096
CLTRN	513188	216.668	-0.245751	0.109386	-2.24664	0.0246633	0.128255
DHX8	536093	120.679	-0.244799	0.118484	-2.06609	0.0388202	0.174283
LOC785629	785629	617.176	-0.244349	0.064793	-3.77123	0.000162444	0.0039434
KIAA1191	508617	508.055	-0.244299	0.0715329	-3.4152	0.000637345	0.0104607
TMCO1	614715	1515.04	-0.24416	0.0584449	-4.17761	2.94587e-05	0.0010771
AGPAT3	506607	160.799	-0.244137	0.10838	-2.2526	0.0242844	0.126949
TOMM6	505031	879.193	-0.243919	0.0728187	-3.34968	0.000809048	0.0124431
PMVK	513533	504.143	-0.242844	0.0927046	-2.61955	0.00880462	0.0639676
BAG6	508605	224.842	-0.242399	0.108213	-2.24002	0.0250894	0.129425
FTL	286861	20776	-0.242345	0.0699975	-3.46219	0.000535793	0.00936252
ZNF512	533884	132.189	-0.242332	0.111693	-2.16963	0.0300353	0.146262
ATP5IF1	327699	3077.01	-0.24173	0.0513917	-4.70369	2.55507e-06	0.00019006
SLC23A1	505492	554.39	-0.241269	0.100926	-2.39056	0.0168228	0.0992714
SYBU	618577	473.106	-0.241175	0.11025	-2.18752	0.0287047	0.141537
LOC107132556	107132556	95.0968	-0.239795	0.109627	-2.18736	0.028716	0.141537
COX16	615979	232.355	-0.239198	0.0847325	-2.82297	0.00475803	0.0419054
AP2B1	282183	1216.86	-0.238985	0.0776037	-3.07955	0.00207312	0.0242428
LOC782598	782598	153.409	-0.238915	0.119398	-2.001	0.0453929	0.192997
DYNLRB1	513342	587.309	-0.238303	0.0858752	-2.77499	0.00552026	0.0465262
SLC38A4	527476	3680.6	-0.238219	0.105712	-2.25347	0.0242298	0.126745
ATP6AP1	327687	393.968	-0.238133	0.110934	-2.14662	0.0318239	0.152679
LEAP2	282270	2607.34	-0.236894	0.0820966	-2.88556	0.00390723	0.0366665
RDH16	519940	10347.2	-0.236597	0.0559171	-4.2312	2.32444e-05	0.000916182
MRPS36	613835	430.739	-0.236449	0.069656	-3.39452	0.000687478	0.0110727
CPS1	510506	21764.7	-0.236429	0.0596261	-3.96519	7.33381e-05	0.00217017
C7H19orf70	540962	412.22	-0.236407	0.0796606	-2.96767	0.00300061	0.0310448
ATG13	507340	240.67	-0.235943	0.0825097	-2.85958	0.00424205	0.0386093
PINK1	510683	601.75	-0.235728	0.0816557	-2.88685	0.00389121	0.0365584
C15H11orf71	615529	211.623	-0.235727	0.102643	-2.29658	0.0216427	0.117771
LOC788201	788201	84.1409	-0.235697	0.107138	-2.19994	0.0278114	0.138766
KEH36_t07	64986877	204.416	-0.235603	0.10597	-2.2233	0.0261953	0.133328
TM2D3	512588	120.153	-0.235419	0.118949	-1.97916	0.0477982	0.199257
MRPL22	614639	338.263	-0.234918	0.0989389	-2.37437	0.0175787	0.102217
NDUFB9	327660	973.329	-0.234555	0.0820901	-2.85728	0.00427284	0.0387725
PAFAH2	282299	152.744	-0.234158	0.10325	-2.26786	0.0233377	0.123815
PHB2	515363	989.677	-0.233849	0.0722752	-3.23554	0.00121413	0.0166242
LOC100337457	100337457	467.133	-0.233816	0.115756	-2.01991	0.0433927	0.187642
MYL6	281341	3451.06	-0.233752	0.0479052	-4.87947	1.06372e-06	0.000105178
HINT2	281816	1788.86	-0.233721	0.0706549	-3.30792	0.000939911	0.0138221
RPS28	282877	18292.7	-0.23359	0.0607008	-3.84822	0.000118981	0.00309199
CASTOR1	506974	862.289	-0.233385	0.0998143	-2.33819	0.0193775	0.108811
STOML2	510324	686.087	-0.232774	0.080933	-2.87613	0.00402578	0.0373041
ARHGAP1	512817	384.588	-0.232198	0.0823966	-2.81805	0.00483167	0.0423058
TUSC1	539580	185.583	-0.231809	0.094998	-2.44014	0.0146815	0.090723
MRPS27	514740	501.141	-0.230935	0.0891844	-2.58941	0.00961413	0.068199
SLC37A4	506423	716.734	-0.230915	0.0871976	-2.64818	0.00809274	0.0603977
CREBRF	513587	893.032	-0.230721	0.103655	-2.22586	0.0260239	0.132622
ETFB	617210	2056.1	-0.230706	0.0698696	-3.30196	0.000960134	0.0140113
KEH36_p09	3283881	129496	-0.230573	0.11534	-1.99907	0.0456013	0.193384
LOC525415	525415	10708.2	-0.230039	0.0639552	-3.59688	0.000322057	0.00654445
RPLP1	533285	15103.2	-0.229148	0.0566649	-4.04391	5.25667e-05	0.0016456
IVD	510440	4815.1	-0.228322	0.0537698	-4.24628	2.17345e-05	0.000877495
SUOX	509837	519.063	-0.228243	0.089233	-2.55783	0.0105328	0.0723585
LOC112446021	112446021	247.425	-0.227717	0.0912123	-2.49657	0.0125402	0.0807771
QPRT	614254	1520.42	-0.227314	0.11417	-1.99101	0.0464802	0.195265
LRRC28	532910	259.679	-0.226723	0.0987943	-2.2949	0.0217389	0.117916
CDC42BPB	508226	355.906	-0.226682	0.104025	-2.17911	0.0293238	0.143747
LOC100299281	100299281	3080.55	-0.226625	0.0810484	-2.79617	0.00517123	0.0441835
RACK1	327682	4924.59	-0.226189	0.0474503	-4.76686	1.87122e-06	0.000148743
FAHD2A	404123	738.72	-0.226174	0.0922196	-2.45256	0.0141844	0.0881955
ZFX	280961	275.002	-0.225977	0.0934311	-2.41865	0.0155782	0.0944004
SDCBP	510979	483.429	-0.225746	0.081959	-2.75438	0.00588035	0.0485024
TFR2	617916	721.752	-0.225514	0.0541016	-4.16834	3.06832e-05	0.00110569
ATP5F1E	617230	1910.71	-0.225217	0.0483071	-4.66219	3.12859e-06	0.000218295
TEX261	514869	560.618	-0.224861	0.0784223	-2.86731	0.00413979	0.0379699
TM6SF1	616003	767.252	-0.224794	0.065362	-3.43922	0.000583398	0.00985849
NIPSNAP1	614972	1889.1	-0.223797	0.0652998	-3.42722	0.000609785	0.0102363
LOC107132302	107132302	145.722	-0.223677	0.0765928	-2.92034	0.00349653	0.0342378
CIRBP	507120	1067.54	-0.223095	0.0751782	-2.96755	0.00300186	0.0310448
TIMM17B	540765	118.869	-0.222742	0.0976387	-2.28128	0.0225317	0.121065
KEH36_t04	64986876	2122.84	-0.222622	0.0897568	-2.48028	0.0131278	0.0833427
SPCS2	786732	1177.7	-0.222602	0.0903382	-2.4641	0.0137358	0.0861922
NAXD	613996	562.266	-0.222377	0.0849708	-2.6171	0.00886797	0.0643702
ST3GAL3	444859	559.846	-0.22234	0.076041	-2.92395	0.00345623	0.0339674
ACSM1	282576	7180.37	-0.222233	0.0653479	-3.40077	0.000671975	0.0108533
DNAJA3	513397	392.513	-0.221903	0.0889303	-2.49524	0.012587	0.0809323
EEF1G	326581	1827.29	-0.220842	0.0608268	-3.63067	0.000282688	0.00595334
FTH1	281173	25905.6	-0.220762	0.0888567	-2.48447	0.0129744	0.0825067
MGC137211	511239	11463.9	-0.219935	0.064591	-3.40504	0.000661556	0.0107709
CTBP1	513131	529.296	-0.219768	0.0881229	-2.49389	0.0126353	0.0811782
C1S	767827	16857.7	-0.219244	0.104361	-2.10082	0.0356571	0.16464
SERPINF2	282522	4091.8	-0.219141	0.0796876	-2.75	0.00595945	0.0488917
GSTA2	281805	12419.2	-0.219005	0.093319	-2.34684	0.0189333	0.107306
LOC785477	785477	638.233	-0.218482	0.0937821	-2.32968	0.0198232	0.11077
TMEM256	507083	255.533	-0.218348	0.102741	-2.12523	0.033567	0.157958
BRI3BP	538558	530.07	-0.218325	0.0922734	-2.36607	0.017978	0.103674
KEH36_p08	3283882	186901	-0.218322	0.102563	-2.12867	0.0332817	0.157071
ECHS1	281748	13453	-0.218068	0.0598855	-3.64142	0.000271144	0.00581596
MGC148714	-	2839.42	-0.217615	0.0569078	-3.82399	0.000131308	0.00332702
HIST2H2AA4	100297758	228.472	-0.217599	0.103949	-2.09333	0.0363199	0.166562
OGFOD3	506185	310.78	-0.217358	0.0986397	-2.20356	0.0275556	0.137995
RNF181	515743	461.295	-0.217116	0.0782843	-2.77343	0.00554695	0.0465657
SNRNP200	510529	327.99	-0.217042	0.0754171	-2.87789	0.00400341	0.0371897
ACADS	511222	7707.96	-0.216951	0.0615901	-3.5225	0.000427496	0.00793167
LOC112445063	112445063	1464.34	-0.216709	0.0906166	-2.3915	0.0167798	0.0990903
QSOX1	522986	1599.56	-0.216682	0.0943905	-2.29559	0.0216991	0.117916
SELENOF	614360	644.446	-0.216518	0.0906754	-2.38784	0.0169479	0.099575
ZDHHC4	514338	242.489	-0.216433	0.106991	-2.02291	0.0430829	0.1869
EBPL	512958	657.487	-0.215609	0.0908232	-2.37394	0.0175992	0.102217
TCN2	281518	2271.82	-0.215015	0.0677916	-3.17171	0.00151543	0.0193498
SCAP	507878	325.484	-0.214986	0.0924248	-2.32607	0.0200151	0.111305
LOC785954	785954	377.289	-0.214655	0.0754759	-2.84402	0.00445483	0.0398673
LOC785503	785503	582.337	-0.214479	0.0603274	-3.55525	0.000377615	0.00730576
CLEC4G	507332	630.832	-0.213569	0.0861398	-2.47934	0.0131628	0.083443
MINOS1	508331	445.629	-0.213499	0.101719	-2.0989	0.0358258	0.16507
RPUSD3	534606	270.794	-0.212706	0.0831852	-2.55701	0.0105575	0.0723585
RPS10	540965	7738.42	-0.212634	0.0496109	-4.28603	1.81892e-05	0.000788654
NDUFA4	327704	2853.87	-0.212615	0.0513475	-4.14072	3.46223e-05	0.00119454
SELENOT	783831	1135.58	-0.212475	0.0832533	-2.55215	0.010706	0.0730677
LOC101907294	101907294	152.92	-0.212291	0.102677	-2.06757	0.0386807	0.173753
FBXL20	511007	549.565	-0.211992	0.0891384	-2.37824	0.0173956	0.10142
PRKACA	282322	973.152	-0.211704	0.0834492	-2.53692	0.0111833	0.0752483
ETFA	521892	932.466	-0.211473	0.0572223	-3.69564	0.00021933	0.0050426
GJB1	281194	7083.9	-0.210991	0.0624717	-3.37738	0.000731799	0.011657
NAA20	540212	379.784	-0.21086	0.0665464	-3.16862	0.00153166	0.0194197
CD81	511435	4502.1	-0.210712	0.0619333	-3.40224	0.000668362	0.0108165
VDAC3	282716	1216.53	-0.210389	0.080865	-2.60173	0.00927556	0.0664953
IDH3B	613338	657.285	-0.210177	0.0783394	-2.6829	0.00729859	0.0567546
ACP1	280977	556.481	-0.210166	0.0993309	-2.11581	0.0343606	0.160666
BCAP31	533949	2773.01	-0.209869	0.0707417	-2.96669	0.00301021	0.0310914
FAM50A	515539	220.485	-0.209828	0.101109	-2.07527	0.0379619	0.171832
HIST1H2AK	541108	228.941	-0.209797	0.10201	-2.05662	0.0397224	0.176767
PCDH19	524109	2047.77	-0.208607	0.0939202	-2.22111	0.0263432	0.133661
PDIA3	281803	2912.16	-0.2086	0.0888011	-2.34907	0.0188203	0.106934
FRG1	512533	401.378	-0.208208	0.0919269	-2.26493	0.0235167	0.124217
LOC506828	506828	4769.41	-0.207942	0.0810941	-2.5642	0.0103413	0.0716641
FN3KRP	615868	315.906	-0.207774	0.0915032	-2.27068	0.0231666	0.123256
F10	280787	2546.48	-0.206897	0.0827219	-2.50111	0.0123805	0.0802834
MSRB2	613475	720.09	-0.206326	0.0941267	-2.192	0.0283794	0.140718
TMED9	618580	3832.18	-0.206048	0.0619498	-3.32604	0.000880881	0.0132263
PYGL	505472	4394.95	-0.205802	0.0938287	-2.19338	0.02828	0.140383
RAPGEF6	789597	400.023	-0.205698	0.0965612	-2.13024	0.0331522	0.156736
LYRM7	618451	141.276	-0.205673	0.102146	-2.01352	0.0440599	0.189717
ABLIM1	504968	1460.56	-0.204276	0.0790278	-2.58487	0.00974164	0.0688024
MYL12A	531505	2343.91	-0.20421	0.0662853	-3.08078	0.00206459	0.0241903
COPS7A	505079	277.349	-0.203916	0.10309	-1.97803	0.0479252	0.19927
DDC	280762	1232.39	-0.203543	0.0852904	-2.38647	0.017011	0.0997348
LOC107131494	107131494	97.5753	-0.203513	0.0765603	-2.65821	0.00785568	0.0593052
RPL27	404137	3819.12	-0.203307	0.0430866	-4.71857	2.37514e-06	0.000179978
BOLA3	614629	1208.22	-0.20312	0.0705529	-2.87898	0.00398961	0.0371897
ZKSCAN1	100140434	1902.8	-0.202906	0.086479	-2.3463	0.0189609	0.107306
ALDH1L1	505677	2844.43	-0.202506	0.0898214	-2.25454	0.0241621	0.126555
PECAM1	282303	472.404	-0.202121	0.100374	-2.01369	0.044042	0.189717
AS3MT	505482	611.592	-0.201651	0.100599	-2.00451	0.0450152	0.191794
KLHL24	533510	888.736	-0.201554	0.0955035	-2.11044	0.0348208	0.162537
TRAPPC4	785345	478.526	-0.201513	0.0754182	-2.67194	0.00754145	0.057685
COX5A	444878	842.636	-0.201246	0.094396	-2.13193	0.0330126	0.15653
AQP9	516762	7101.01	-0.201057	0.0909825	-2.20984	0.0271161	0.136134
ADK	783572	5004.2	-0.200821	0.0679657	-2.95475	0.00312927	0.0317946
TM9SF1	539478	179.945	-0.200323	0.0903285	-2.21772	0.026574	0.134496
PSME2	509857	636.752	-0.199958	0.0789445	-2.53289	0.0113127	0.0756169
EVI5	536706	1554.58	-0.199815	0.0893846	-2.23545	0.0253877	0.130419
ACSM2B	512227	11366.6	-0.199684	0.0684544	-2.91704	0.00353366	0.0343996
DCXR-2	-	2576.55	-0.199491	0.0707704	-2.81885	0.00481959	0.0422914
INTS7	534964	2366.07	-0.199413	0.0787183	-2.53325	0.011301	0.0756014
NFKBIA	282291	1693.24	-0.198976	0.100671	-1.97649	0.0480992	0.199789
LOC515358	515358	426.126	-0.198779	0.0990823	-2.0062	0.0448346	0.191528
IL1RAP	539334	732.496	-0.198418	0.0982243	-2.02005	0.0433785	0.187642
SCAND1	513983	473.313	-0.19834	0.0893634	-2.21947	0.0264545	0.133975
FAM120C	104976390	264.03	-0.197733	0.0891846	-2.21712	0.0266148	0.134618
RPS19	516063	6129.78	-0.197694	0.0618743	-3.19509	0.00139786	0.0182703
RPL3	282688	3054.11	-0.197662	0.059805	-3.3051	0.000949412	0.013895
GATD3A	514335	1185.27	-0.197202	0.0723919	-2.72408	0.00644804	0.0521243
AMBP	280996	66320.2	-0.197002	0.0516464	-3.81444	0.000136494	0.00342628
C1QBP	518321	311.652	-0.196948	0.0755784	-2.60587	0.00916403	0.0658705
XRCC6	510132	355.756	-0.196719	0.0965616	-2.03724	0.041626	0.182744
EPHX1	535293	6787.12	-0.196245	0.0780069	-2.51574	0.0118783	0.0779054
NTN5	785970	422.092	-0.196229	0.0953106	-2.05884	0.0395099	0.17614
LOC783033	783033	193.226	-0.196083	0.0899144	-2.18077	0.0292003	0.143402
TMEM94	512110	273.019	-0.196041	0.0966536	-2.02828	0.0425312	0.185599
ZCCHC9	506049	547.313	-0.19393	0.0761496	-2.54669	0.0108749	0.0739713
LOC781612	781612	839.871	-0.193914	0.0898391	-2.15846	0.030892	0.149268
CSNK2B	539235	417.707	-0.193455	0.0954617	-2.02652	0.0427117	0.186253
LOC112442347	112442347	778.713	-0.192888	0.0523551	-3.68423	0.000229394	0.00518086
SWAP70	533720	2525.16	-0.192791	0.0709292	-2.71807	0.00656636	0.0526835
PSMD8	512891	759.419	-0.192723	0.0763728	-2.52345	0.011621	0.0770423
ANAPC13	614347	289.104	-0.192317	0.0950191	-2.02398	0.0429724	0.186576
LOC515570	515570	760.245	-0.192114	0.0802906	-2.39273	0.0167235	0.0988293
FOXO1	506618	396.428	-0.1921	0.0928636	-2.06863	0.0385809	0.173496
RBM8A	518045	1122.85	-0.19109	0.0637205	-2.99887	0.00270983	0.0285713
KDM4B	508141	363.302	-0.191043	0.0766169	-2.49349	0.0126495	0.0812053
ACMSD	515030	1185.46	-0.189121	0.0947324	-1.99637	0.0458935	0.193905
PSMB1	514237	2060.03	-0.188341	0.0571417	-3.29603	0.000980625	0.0142489
MPP1	510998	783.303	-0.187946	0.0612864	-3.06669	0.00216445	0.0248223
HNF4A	509200	1908.13	-0.187914	0.0714956	-2.62833	0.00858057	0.0629604
LOC112444152	112444152	5370.95	-0.187821	0.0571323	-3.28748	0.00101088	0.0145581
ATP5PD	282710	2984.15	-0.187623	0.0522567	-3.59041	0.000330154	0.00664241
FBL	538548	298.076	-0.187532	0.0814079	-2.3036	0.0212448	0.115866
COA3	539832	1438.34	-0.186795	0.0642995	-2.90508	0.00367162	0.0354399
PRDX4	281999	404.62	-0.186341	0.0870796	-2.13989	0.0323639	0.154876
FOXO3	535530	921.906	-0.185986	0.0770845	-2.41276	0.0158323	0.0954137
TIMM23	509841	467.474	-0.185826	0.0830315	-2.23802	0.0252197	0.12983
SERPING1	281035	15453.3	-0.185279	0.0638539	-2.9016	0.0037126	0.0356234
RPL6	511051	5489.72	-0.18495	0.0332863	-5.55635	2.75479e-08	7.70201e-06
SPAG7	515086	685.967	-0.184529	0.0908178	-2.03185	0.0421684	0.184612
PSMC3	508448	805.126	-0.18451	0.0666431	-2.76863	0.00562931	0.0470056
CDK19	511802	440.448	-0.184362	0.0724547	-2.54451	0.010943	0.0742473
CDC37	520883	610.308	-0.183852	0.0667403	-2.75474	0.00587387	0.0484983
LOC107131906	107131906	1071.82	-0.183357	0.0619433	-2.96008	0.00307559	0.0314463
MRPS5	512469	386.205	-0.182909	0.0922477	-1.98281	0.0473891	0.198262
GARS	408010	209.453	-0.182564	0.0884912	-2.06308	0.0391051	0.175077
RPS27L	614220	2795.08	-0.18192	0.0778045	-2.33816	0.0193788	0.108811
SLC22A1	519461	4709.08	-0.181192	0.075487	-2.4003	0.0163815	0.0975272
SLC39A5	511782	503.072	-0.180332	0.0837517	-2.15318	0.0313047	0.150545
ALDH16A1	506329	1065.6	-0.180314	0.0783871	-2.30031	0.0214309	0.116697
PSME1	510041	1410.82	-0.180283	0.0664049	-2.71491	0.00662933	0.0530085
RPN1	507939	1393.47	-0.179812	0.0700821	-2.56573	0.0102959	0.0714718
NDUFA6	327670	1407.17	-0.179741	0.0738278	-2.4346	0.0149082	0.0916901
LOC107132386	107132386	111.121	-0.179612	0.0887459	-2.0239	0.0429808	0.186576
SLC2A4RG	511523	561.991	-0.179283	0.0819006	-2.18904	0.0285942	0.141195
HPD	516058	8614.86	-0.179145	0.0823935	-2.17427	0.0296852	0.144993
MRPL27	510058	491.889	-0.178232	0.0823224	-2.16505	0.0303841	0.147358
VARS	505556	323.793	-0.177839	0.0720823	-2.46716	0.0136189	0.0856357
MGC137014	616715	39492.4	-0.1758	0.0849226	-2.07012	0.0384408	0.173251
ATP5MD	767982	991.956	-0.175667	0.0524586	-3.34867	0.000811995	0.0124455
AKR1C4	282138	12967.9	-0.175162	0.0874815	-2.00227	0.0452554	0.192615
TST	280946	4739.45	-0.174506	0.0586646	-2.97464	0.00293335	0.0304138
LOC112442039	112442039	996.11	-0.174036	0.0596606	-2.91711	0.00353294	0.0343996
NDUFAB1	327702	1649.98	-0.17325	0.0649539	-2.66728	0.00764689	0.0582716
IMPDH2	511969	260.449	-0.171716	0.0818997	-2.09666	0.036024	0.165505
LGALS4	614804	1291.17	-0.170831	0.0849295	-2.01145	0.0442782	0.190139
SULT1A1	282485	7676.39	-0.170361	0.0601626	-2.83168	0.00463043	0.0410312
PSMC5	282015	920.417	-0.170294	0.0662675	-2.5698	0.0101757	0.0708491
CFDP1	281682	413.603	-0.170212	0.0545058	-3.12282	0.00179124	0.0215801
BEX2-2	-	4543.02	-0.169308	0.0807879	-2.09571	0.0361083	0.165779
GLRX3	511528	654.375	-0.169269	0.0641511	-2.6386	0.00832498	0.0615305
NDUFS4	327680	1194.83	-0.169142	0.0675217	-2.505	0.0122453	0.0795552
LOC789018	789018	206.741	-0.168285	0.0742651	-2.26601	0.023451	0.124122
RAD23A	540564	553.137	-0.168143	0.0723948	-2.32259	0.0202014	0.11211
UQCRFS1	287020	918.029	-0.167643	0.0839193	-1.99767	0.0457522	0.19351
OTUD5	539145	623.82	-0.167334	0.0648131	-2.58179	0.00982881	0.0691171
H2AFJ	618489	701.069	-0.167072	0.069806	-2.39337	0.0166942	0.0988003
LOC101904796	101904796	702.168	-0.165925	0.0704547	-2.35506	0.0185198	0.105671
POR	532512	1209.08	-0.165048	0.0736516	-2.24094	0.0250303	0.129347
UGGT1	516332	320.212	-0.165034	0.0821762	-2.00829	0.0446124	0.19088
UBE2L3	767894	550.901	-0.164752	0.0725589	-2.2706	0.0231712	0.123256
ASS1	280726	2908.6	-0.163785	0.0797808	-2.05294	0.0400785	0.177864
FAU	282847	8258.93	-0.163002	0.0698399	-2.33394	0.019599	0.109895
LOC787803	-	2094.89	-0.162639	0.0668931	-2.43132	0.0150439	0.0923127
RPL7A	513128	6747.21	-0.16262	0.0447492	-3.63404	0.000279015	0.00593118
LOC100297725	100297725	520.462	-0.161233	0.0635393	-2.53753	0.0111639	0.0751802
BOLA2B	614731	968.303	-0.161174	0.0709891	-2.27041	0.0231827	0.123256
LAMTOR2	616375	1222.01	-0.161105	0.0654935	-2.45987	0.0138989	0.0868508
MCCC2	783065	720.762	-0.160853	0.0723789	-2.22238	0.0262578	0.133562
SAO	789307	8543.15	-0.160735	0.0764381	-2.10282	0.0354819	0.164281
PPFIBP1	407130	483.25	-0.160575	0.0702666	-2.28523	0.0222993	0.120134
PGM1	534402	1551.16	-0.159871	0.0744694	-2.14681	0.0318087	0.152679
PAH	510583	13246.6	-0.159767	0.0772002	-2.06951	0.038498	0.17327
OPA1	524142	416.037	-0.159173	0.074439	-2.13831	0.032492	0.154876
SLC25A3	282477	1083.64	-0.159157	0.0647916	-2.45644	0.014032	0.0875167
ZC3H10	507466	9127.73	-0.158995	0.0579315	-2.74454	0.00605958	0.0494277
LOC616200	616200	1763.87	-0.15886	0.074425	-2.1345	0.0328021	0.155805
RPS7	505507	8012.31	-0.157807	0.0533753	-2.95656	0.00311094	0.0316481
LOC107132395	107132395	202.67	-0.157785	0.0732302	-2.15464	0.03119	0.15026
SDHAF2	767983	348.316	-0.15754	0.0742081	-2.12295	0.0337579	0.158396
KEH36_t15	64986880	1428.84	-0.157275	0.0720482	-2.18292	0.0290421	0.142797
CHPT1	511291	5740.42	-0.157058	0.0698462	-2.24862	0.0245365	0.127772
SLC41A2	524417	2312.92	-0.156453	0.0607214	-2.57657	0.00997846	0.0698505
RPS27A	615199	12075.6	-0.156414	0.0577021	-2.71071	0.00671384	0.0534231
RBMX	509591	548.135	-0.156076	0.0733128	-2.12891	0.033262	0.157069
DENND4A	514906	904.653	-0.15497	0.0727482	-2.13023	0.0331528	0.156736
MAP7	506766	650.95	-0.154858	0.0677494	-2.28574	0.0222696	0.120054
LOC101906923	101906923	2313.09	-0.154648	0.0557201	-2.77544	0.00551264	0.0465104
PCCB	515902	1527.22	-0.153771	0.0542298	-2.83555	0.0045747	0.040641
RPL13	508221	4758.33	-0.153429	0.0508387	-3.01795	0.00254488	0.0274752
LOC508628	508628	4061.39	-0.153283	0.0407641	-3.76025	0.000169744	0.00407185
GSTK1	613498	3118.72	-0.152978	0.0620513	-2.46535	0.0136879	0.0859655
ATP5PO	281640	2185.78	-0.152704	0.056467	-2.70431	0.00684468	0.0540903
DNAJC19	513918	579.876	-0.152345	0.06242	-2.44065	0.0146608	0.090671
AGMAT	514509	2573.06	-0.15232	0.0654534	-2.32715	0.0199572	0.111235
RPS17	788861	6713.84	-0.15224	0.0427656	-3.55986	0.000371049	0.00723188
RCL1	768075	1672.8	-0.151981	0.0649953	-2.33833	0.01937	0.108811
ALB	280717	726052	-0.151967	0.0743648	-2.04353	0.0409996	0.180567
LOC781022	781022	8358.68	-0.151836	0.0561457	-2.70433	0.00684426	0.0540903
NUDT3	618855	771.38	-0.151289	0.0690698	-2.19038	0.0284965	0.14097
LOC783541	783541	943.461	-0.151091	0.064129	-2.35604	0.0184707	0.105539
RPL35	768327	5120.64	-0.150905	0.0473266	-3.18859	0.0014297	0.0185472
OTC	280887	2755.02	-0.150851	0.0623549	-2.41923	0.0155534	0.0943206
LOC782479	782479	4024.44	-0.150553	0.0715498	-2.10417	0.0353637	0.164113
FNDC3A	508840	1395.1	-0.150094	0.0534692	-2.80711	0.0049988	0.0433016
SNRPG	522621	389.971	-0.149688	0.0745211	-2.00866	0.0445734	0.190814
NECAP2	509439	402.434	-0.149302	0.0693816	-2.1519	0.0314052	0.150939
POMP	510314	2394.3	-0.14871	0.0522	-2.84884	0.00438783	0.0394418
LOC783461	783461	802.09	-0.147277	0.0601251	-2.44951	0.0143051	0.0886739
RPL31	534279	9325.54	-0.147071	0.0485739	-3.02779	0.00246351	0.0268831
BRK1	540092	413.705	-0.14692	0.0705599	-2.08221	0.0373237	0.170195
LOC618220	618220	1544.9	-0.146516	0.034273	-4.27497	1.91165e-05	0.000815773
SEC11A	282078	1529.71	-0.146262	0.0698438	-2.09413	0.0362488	0.16633
TRAM1	281546	1745.49	-0.145554	0.0706997	-2.05877	0.0395163	0.17614
RAB3IP	533284	335.685	-0.14492	0.0689456	-2.10194	0.0355582	0.164364
RNF128	535869	2059.82	-0.144835	0.071322	-2.03072	0.0422835	0.184816
SMIM26	100295268	271.962	-0.144656	0.0730204	-1.98103	0.0475879	0.198888
ARPC1B	326600	2045.85	-0.144344	0.0727126	-1.98512	0.0471308	0.197365
FH	520260	1032.57	-0.143246	0.0679146	-2.10921	0.0349264	0.162936
COMMD7	514295	1361.39	-0.143222	0.0698578	-2.0502	0.0403449	0.178626
PFDN1	616553	595.916	-0.141253	0.0671187	-2.10452	0.035333	0.164113
SF3B2	531931	751.553	-0.13964	0.0527859	-2.64541	0.00815921	0.0606369
LOC101902907	101902907	1092.55	-0.139113	0.0634694	-2.19181	0.0283935	0.140718
ANGPTL3	782603	7503.71	-0.138715	0.0515877	-2.68892	0.00716832	0.0559391
PDIA5	511603	711.673	-0.138385	0.0673983	-2.05324	0.0400495	0.177864
LOC101904590	101904590	401.713	-0.138248	0.0647093	-2.13645	0.032643	0.155308
ATP5F1A	282578	4095.17	-0.137168	0.0604366	-2.26962	0.0232308	0.123395
PLPP1	617172	1050.86	-0.13649	0.0645644	-2.11401	0.0345143	0.161292
SERPINC1	540261	23340.2	-0.136346	0.0560078	-2.43441	0.014916	0.0916901
LOC782812	782812	640.436	-0.134945	0.0455621	-2.96178	0.00305868	0.0313921
SERPIND1	100125764	6740.97	-0.134531	0.0639413	-2.10397	0.035381	0.164113
RER1	100125922	1265.28	-0.133335	0.0613769	-2.1724	0.0298257	0.145423
LOC101906914	101906914	560.427	-0.132254	0.0463245	-2.85494	0.0043045	0.0389954
ATP5MG	515696	3247.29	-0.130994	0.0472261	-2.77375	0.00554138	0.0465657
RPL7	514966	2208.96	-0.129983	0.0598345	-2.17238	0.0298272	0.145423
RPL11	512745	4972.76	-0.129974	0.0541269	-2.40128	0.0163378	0.0974052
F9	280688	10785.4	-0.129124	0.0446034	-2.89495	0.00379223	0.0360885
TM4SF4	507646	3128.03	-0.128197	0.0443537	-2.89032	0.00384849	0.0364047
SMIM19	515895	1298.65	-0.126904	0.0632734	-2.00564	0.0448947	0.191582
SPCS1	511453	989.11	-0.126405	0.0559303	-2.26004	0.0238189	0.125198
NDUFV3	327717	486.101	-0.125802	0.0626112	-2.00925	0.0445104	0.190721
RPS23	540129	5048.22	-0.125092	0.0505822	-2.47304	0.013397	0.0845971
AAMP	767919	1110.27	-0.125082	0.0627162	-1.99441	0.0461073	0.194404
RPL37A	504413	13192.8	-0.122251	0.048078	-2.54276	0.010998	0.0745586
PHF20L1	511990	791.562	-0.121968	0.0597371	-2.04175	0.0411762	0.181129
RPL32	615556	7546.63	-0.120579	0.0479413	-2.51514	0.0118986	0.0779054
YWHAE	282125	5551.64	-0.119393	0.0478086	-2.49732	0.0125137	0.0807167
RAB13	514541	5353.24	-0.116837	0.0375658	-3.1102	0.00186961	0.0223252
TBCA	327683	2247.36	-0.116208	0.0414085	-2.80637	0.00501026	0.0433545
YWHAB	286863	3852.12	-0.111606	0.0489759	-2.2788	0.0226789	0.121475
RPS15A	337888	1119.57	-0.110417	0.0469898	-2.34982	0.0187826	0.10686
TMED10	529761	1111.65	-0.1077	0.0472316	-2.28025	0.0225928	0.121313
MDH2	281306	2322.09	-0.107419	0.0491583	-2.18516	0.0288773	0.142074
M6PR	281291	619.725	-0.101754	0.0463461	-2.19552	0.0281265	0.139908
ASGR1	509121	8538.59	-0.100964	0.0489147	-2.06409	0.0390091	0.174743
TMBIM6	616210	13362.1	-0.10043	0.040927	-2.45387	0.0141326	0.0880087
RPL36	768327	7946.28	-0.0982995	0.0488845	-2.01085	0.0443411	0.190221
RPL10A	533310	3067.66	-0.0911814	0.0428599	-2.12743	0.0333843	0.157463
RPS13	535668	4724.41	-0.0909062	0.0300229	-3.0279	0.00246263	0.0268831
RPL24	282048	4886.69	-0.0799348	0.0364249	-2.19451	0.0281986	0.14018
RPS6	787914	5716.95	-0.0741934	0.0361954	-2.0498	0.0403841	0.178631
OS9	504832	3209.76	0.0631542	0.0316918	1.99276	0.0462875	0.194808
HNRNPK	528135	3507.63	0.0749801	0.0378706	1.9799	0.0477144	0.199211
PTP4A2	614435	8122.18	0.0807729	0.0356532	2.26552	0.0234811	0.124122
CELF1	540475	2084.45	0.0896375	0.0438187	2.04564	0.0407914	0.180042
USP34	534067	1138.83	0.0978374	0.048962	1.99823	0.0456918	0.193384
VDAC1	282119	1702.62	0.099674	0.0471724	2.11297	0.0346031	0.161614
UBE2D3	326583	1592.35	0.100365	0.0471404	2.12906	0.0332494	0.157069
LOC783838	783838	1910.08	0.100489	0.049332	2.03699	0.0416515	0.182744
HECTD1	536240	2094.5	0.106501	0.0471793	2.25736	0.0239853	0.125872
JAK1	537201	1432.28	0.106899	0.0513443	2.08199	0.037343	0.170195
NIPBL	539566	1669.1	0.109689	0.0525353	2.0879	0.0368068	0.168414
WWP1	513789	1332.25	0.112694	0.0484382	2.32655	0.019989	0.111236
MTDH	509788	4334.23	0.11374	0.0440928	2.57956	0.0098925	0.0694445
LAS1L	507924	751.857	0.115694	0.0545503	2.12086	0.0339332	0.158883
DIAPH2-2	-	547.299	0.116834	0.0534671	2.18517	0.0288767	0.142074
CLTC	281080	2780.84	0.117659	0.049852	2.36016	0.0182668	0.104892
PAK2	513673	1165.95	0.118987	0.0547444	2.17349	0.0297432	0.145189
TCEA1	505722	813.692	0.120881	0.060877	1.98565	0.0470718	0.197333
MAN1A2	532645	2268.71	0.121046	0.0590589	2.04958	0.0404057	0.178631
RPL5	515238	8703.37	0.123092	0.0550514	2.23594	0.0253554	0.130419
SMC1A	282370	1590.65	0.123106	0.0577793	2.13063	0.0331196	0.156736
APOE	281004	11540.1	0.123186	0.0613712	2.00723	0.0447248	0.191159
H2AFY	532990	494.377	0.12376	0.0580649	2.13141	0.0330555	0.156642
TGOLN2	511904	2085.81	0.123785	0.0616553	2.00769	0.0446766	0.191054
RB1CC1	539858	1000.13	0.125686	0.0554745	2.26565	0.0234726	0.124122
EEA1	516259	2404.34	0.125716	0.0587905	2.13837	0.0324865	0.154876
MIER1	538742	477.728	0.125884	0.0589339	2.13601	0.0326783	0.155308
STAU1	513944	1256.7	0.12706	0.051233	2.48004	0.0131366	0.0833427
HNRNPUL2	616476	611.362	0.127082	0.0462099	2.75011	0.00595757	0.0488917
ROCK2	282041	710.925	0.127291	0.0587264	2.16753	0.0301944	0.146772
SF3B1	510177	1761.15	0.128101	0.0542437	2.36158	0.0181971	0.10464
PPP2R5A	533788	2782.03	0.129761	0.0394878	3.2861	0.00101585	0.014594
SCYL2	782059	582.399	0.130103	0.0653441	1.99105	0.0464758	0.195265
MACF1	506730	2189.94	0.130557	0.0476545	2.73965	0.00615046	0.0499678
GOLGB1	532923	2982.7	0.131139	0.0598395	2.19152	0.0284145	0.140719
ASH1L	540563	1314.44	0.131334	0.060391	2.17473	0.0296503	0.144941
LOC100299845	100299845	564.018	0.131977	0.0588162	2.24389	0.0248397	0.128851
ACOX2	514969	5627.48	0.132142	0.0544725	2.42584	0.015273	0.0931776
TOP2B	282097	1047	0.133142	0.0478648	2.78162	0.00540877	0.0457292
TMEM170A	790244	1074.52	0.133521	0.0642159	2.07925	0.0375948	0.170958
NR3C1	281946	1121.28	0.134435	0.0560306	2.39932	0.0164257	0.0976388
ZNF148	613265	827.594	0.134647	0.0506807	2.65677	0.00788933	0.0593934
PON3	510953	3876.43	0.135372	0.0650654	2.08055	0.0374748	0.170508
CNBP	504831	1164.49	0.136251	0.0663648	2.05305	0.0400673	0.177864
TOR1AIP2	782450	729.685	0.136677	0.0524328	2.60671	0.00914166	0.0658705
NID1	534319	1200.04	0.137561	0.0683958	2.01125	0.0442986	0.190139
MORF4L1	614390	2684.91	0.137667	0.0389707	3.53259	0.000411514	0.00772351
FMR1	507482	781.346	0.137971	0.0535329	2.57732	0.00995709	0.0697771
NECTIN3	534360	1672.45	0.138471	0.0392664	3.52646	0.00042115	0.00784985
CCAR1	767587	1546.69	0.139052	0.0623129	2.23151	0.0256473	0.131364
MARCH7'	-	1456.86	0.139213	0.0541756	2.56966	0.01018	0.0708491
SCAPER	100140107	1119.32	0.13928	0.0504399	2.7613	0.00575709	0.0478263
IQGAP2	782315	15357.3	0.139466	0.0524352	2.65977	0.00781934	0.0591411
LOC516355	-	964.32	0.141408	0.0589615	2.39831	0.0164709	0.0977913
HNRNPH3	539850	433.482	0.141876	0.0644816	2.20026	0.0277887	0.138738
QKI	493722	1465.38	0.142316	0.0650464	2.18791	0.0286763	0.141514
TCERG1	540964	930.111	0.142321	0.0589794	2.41306	0.0158194	0.0954137
FUBP1	513562	560.485	0.143496	0.0719726	1.99377	0.0461776	0.194599
PICALM	513579	2308.85	0.143596	0.0639192	2.24652	0.0246705	0.128255
NUP50	506836	593.832	0.143657	0.0661792	2.17072	0.0299521	0.145945
HIST2H2BE	537985	2892.7	0.14367	0.065563	2.19132	0.0284285	0.140719
UTP3	521106	477.533	0.143989	0.0710731	2.02593	0.0427718	0.186348
USP16	519992	787.896	0.144011	0.0490342	2.93694	0.00331465	0.0329651
XRN2	517417	567.709	0.144289	0.0561009	2.57195	0.0101127	0.0706235
PPP1R12A	538606	1266.3	0.145018	0.0471747	3.07406	0.00211168	0.0243549
SLC27A2	535727	2865.65	0.145157	0.0628252	2.31049	0.0208609	0.114516
FTCDNL1	613365	366.521	0.145262	0.0694044	2.09297	0.0363515	0.166613
GPBP1	613751	662.057	0.145527	0.05739	2.53575	0.0112207	0.0753122
BNIP3L	534615	677.196	0.147053	0.0633793	2.32021	0.0203297	0.112591
SKP1	615427	497.044	0.147158	0.0621283	2.36862	0.0178545	0.103256
OSBPL8	533350	996.858	0.147159	0.0576396	2.55309	0.0106772	0.0729325
NMT1	281351	718.572	0.148722	0.058539	2.54056	0.0110676	0.0748427
ARL14EP	523894	291.298	0.149198	0.072529	2.05708	0.039679	0.176692
TRIP12	514387	1539.45	0.14927	0.0398675	3.74415	0.000181006	0.00428127
THOC2	507738	1966.6	0.149429	0.0504208	2.96363	0.00304033	0.0313227
DIAPH1	786565	767.56	0.150575	0.0579312	2.5992	0.00934422	0.0668693
LOC781813	781813	434.762	0.151117	0.0682928	2.21278	0.0269129	0.135618
DDX17	514323	3448.91	0.151193	0.0529797	2.85379	0.00432013	0.0390933
KPNA4	535090	375.563	0.15151	0.0761287	1.99018	0.0465712	0.195445
VMA21	613674	374.269	0.151581	0.0673962	2.2491	0.0245063	0.127697
TMEM123	100300021	3866.87	0.151606	0.0584863	2.59216	0.00953743	0.0678514
UBE2H	539313	1049.91	0.152779	0.0613725	2.48936	0.0127972	0.0817651
RNF216	534455	427.595	0.153261	0.0773801	1.98062	0.0476337	0.198977
MED4	515299	603.396	0.153315	0.0699041	2.19322	0.0282914	0.140383
ZFR	538494	1055.56	0.153654	0.0576954	2.66319	0.00774028	0.0587624
ITGB3	282642	858.885	0.153907	0.0710888	2.165	0.0303877	0.147358
KTN1	537619	1591.46	0.15395	0.0465031	3.31053	0.000931187	0.0137775
PHF3	522928	1826.84	0.153954	0.0383544	4.01398	5.97038e-05	0.0018406
UHRF1BP1L	520720	1148.19	0.153964	0.0507915	3.0313	0.00243507	0.0266445
TMEM131	540861	600.714	0.153985	0.0653081	2.35782	0.0183826	0.10511
SRSF11	513451	3280.61	0.154011	0.0697719	2.20736	0.0272892	0.136834
PAFAH1B1	282513	924.924	0.154346	0.043297	3.56481	0.000364114	0.00712707
NCOR1	507663	2247.41	0.154589	0.0618738	2.49846	0.0124735	0.0805644
FAXDC2	785044	874.919	0.15473	0.0774347	1.9982	0.0456949	0.193384
SLC25A13	615470	3418.33	0.155126	0.0564985	2.74566	0.00603891	0.0493086
NSA2	522309	1962.79	0.155592	0.0671946	2.31554	0.0205835	0.113377
SECISBP2	511202	334.257	0.157282	0.0701578	2.24183	0.0249726	0.129214
GGNBP2	539076	1124.57	0.157741	0.0654921	2.40854	0.0160164	0.0961221
TTC17	512239	441.726	0.157911	0.0772602	2.04389	0.0409643	0.180567
UTRN	534358	3178.33	0.158155	0.0785813	2.01263	0.0441531	0.189824
ZRANB2	508905	2615.82	0.158219	0.0665472	2.37754	0.0174286	0.101517
RBM39	508722	2029.11	0.158433	0.0616704	2.56902	0.0101985	0.0709174
SOD1	281495	5658.06	0.158716	0.0722825	2.19577	0.0281084	0.139903
RSF1	541248	1486.38	0.159352	0.0720471	2.21178	0.0269817	0.135815
PARP14	540789	656.137	0.160832	0.0640105	2.5126	0.0119847	0.0781123
HERC4	533336	291.046	0.160986	0.0770442	2.08953	0.0366599	0.167836
PABPC1	282296	9527.36	0.161139	0.0692258	2.32773	0.0199264	0.111193
NFIB	538474	2484.32	0.161737	0.0637094	2.53867	0.0111275	0.0749972
APLP2	785005	1786.5	0.161803	0.0631695	2.56142	0.0104245	0.0719949
SRRT	527938	649.664	0.161894	0.0588755	2.74977	0.00596372	0.0488917
PHC3	534916	424.556	0.162102	0.0633016	2.56079	0.0104434	0.0720574
GDI2	509832	1898.12	0.16218	0.0392381	4.13323	3.57698e-05	0.00121858
ARL13B	512781	619.74	0.162428	0.0639319	2.54064	0.011065	0.0748427
SRRM2	539515	4092.32	0.162768	0.0761185	2.13836	0.0324877	0.154876
GCC2	539484	810.145	0.163354	0.0677065	2.41268	0.0158358	0.0954137
ZCCHC6	513209	1566.84	0.163591	0.0623731	2.62278	0.00872163	0.0637646
LOC614226	614226	658.492	0.163957	0.0673327	2.43502	0.0148909	0.0916743
IARS2	533057	446.964	0.164348	0.0757908	2.16844	0.0301252	0.146524
GTPBP4	524743	590.244	0.164405	0.0698582	2.35341	0.0186019	0.10599
OSBPL1A	100336844	1984.98	0.165388	0.0710793	2.32682	0.0199751	0.111235
MYH9	404108	1057.7	0.165499	0.0692898	2.3885	0.0169172	0.0994665
GSR	506406	640.112	0.165521	0.0729335	2.26948	0.0232393	0.123395
CREG1	530908	3185.45	0.165984	0.0552148	3.00615	0.00264575	0.0280782
IWS1	538614	726.35	0.166064	0.0700119	2.37195	0.0176946	0.102477
CDC37L1	510572	869.265	0.166172	0.0800413	2.07608	0.0378865	0.171832
RNMT	511555	436.056	0.166435	0.0455799	3.65151	0.000260701	0.00562428
CLMN	505010	1331.96	0.166475	0.0613299	2.71442	0.0066391	0.0530343
ZHX1	782847	1061.29	0.166512	0.0618176	2.69361	0.00706838	0.0553973
SRSF10	768310	563.538	0.16654	0.0593567	2.80575	0.00501995	0.0433921
MARCH6'	-	1392.15	0.166844	0.0667745	2.49861	0.012468	0.0805644
CD2AP	533188	480.605	0.166932	0.0827048	2.01841	0.0435486	0.188115
UBXN4	536181	2728.81	0.167997	0.0595431	2.82143	0.00478095	0.0419977
NET1	507365	1692.5	0.168188	0.0665135	2.52862	0.0114511	0.0764164
CDC73	100139547	420.997	0.168359	0.0828081	2.03313	0.0420399	0.184149
DYNC1H1	537748	480.978	0.168824	0.0804178	2.09933	0.0357874	0.165067
CFAP97	508280	309.62	0.168912	0.0656918	2.57128	0.0101323	0.0706996
EI24	532527	583.457	0.168937	0.0648262	2.606	0.00916071	0.0658705
BRD4	614048	2719.61	0.169506	0.051987	3.26054	0.00111201	0.0156531
HUWE1	511826	1199.72	0.170674	0.0506784	3.36779	0.000757733	0.0119185
APOF	539595	4881.63	0.170903	0.0840381	2.03364	0.0419884	0.184022
STX2	519148	505.915	0.170951	0.0731045	2.33845	0.0193637	0.108811
CDK11B	493708	914.701	0.171145	0.0684329	2.50092	0.0123871	0.0802834
TOMM22	510780	3103.21	0.171474	0.0613448	2.79524	0.00518605	0.044215
GSPT1	532337	1225.34	0.171659	0.0442172	3.88218	0.000103523	0.00282614
SMIM10L1	100849002	1647.41	0.171889	0.0784952	2.18981	0.0285381	0.14109
GSK3B	790875	1133.64	0.172009	0.0475912	3.6143	0.000301155	0.00615243
FXR1	536793	1532.52	0.172015	0.051776	3.3223	0.000892787	0.0133803
CASP8AP2	505138	447.366	0.172282	0.085308	2.01953	0.0434316	0.18771
CCDC6	522998	354.991	0.172525	0.0842385	2.04806	0.0405546	0.179094
EIF2B5	783760	198.511	0.17258	0.0811606	2.12641	0.0334695	0.157591
NCK1	536154	448.836	0.172964	0.0738235	2.34295	0.0191321	0.108024
TBL1XR1	614346	1465.28	0.173054	0.0543941	3.18147	0.00146528	0.0189481
NBEAL1	524280	596.325	0.17313	0.0752195	2.30167	0.0213539	0.116356
HNRNPM	515290	1806.29	0.173393	0.0582565	2.97637	0.00291683	0.0302813
PRKAR2A	100139910	1469.96	0.1734	0.0592626	2.92596	0.00343394	0.0338304
AFDN	504856	1256.98	0.174047	0.0753945	2.30849	0.0209721	0.114971
WRN	505061	579.497	0.174564	0.0873468	1.99851	0.045661	0.193384
SULT2A1	533560	7255.27	0.174565	0.07564	2.30784	0.0210083	0.114979
EEF2	281138	6673.87	0.174702	0.0550346	3.1744	0.00150146	0.0193236
LARP4	539286	811.152	0.175109	0.0728834	2.4026	0.0162791	0.0974052
SPTBN1	526027	4573.8	0.175206	0.0548902	3.19193	0.00141325	0.0183927
DRAM2	767922	431.784	0.175322	0.0855974	2.04822	0.0405387	0.179094
MYLK	338037	2589.09	0.175994	0.0796153	2.21055	0.027067	0.135972
DDX18	519254	273.365	0.177039	0.0756986	2.33873	0.0193492	0.108811
MAT2A	527403	1062.21	0.177778	0.0843489	2.10766	0.0350606	0.163281
PPP4R3B	516489	1366.56	0.177914	0.0571878	3.11105	0.00186425	0.0223252
PCYT1A	100125779	502.721	0.178116	0.0747791	2.38189	0.0172239	0.100686
MFF	506291	611.254	0.178245	0.062476	2.85301	0.00433072	0.0391455
PARD3	527964	1563.62	0.178616	0.0622053	2.8714	0.00408663	0.0378247
PPP2CB	524361	309.199	0.179404	0.0744854	2.40857	0.016015	0.0961221
SMC6	510381	1641.74	0.179479	0.0676603	2.65266	0.00798614	0.0597892
MOGAT1	407225	1128.65	0.179517	0.0894951	2.00589	0.0448684	0.191571
USP7	514813	791.668	0.179991	0.0564321	3.18952	0.00142508	0.018517
PBDC1	511011	396.927	0.180243	0.0684717	2.63238	0.00847898	0.0623278
ANKHD1	509490	1113.97	0.180764	0.0655499	2.75766	0.00582168	0.0481655
KMT2E	539121	2666.67	0.181064	0.0716366	2.52753	0.0114868	0.0765068
AIMP1	505126	871.894	0.181127	0.0869645	2.08277	0.0372718	0.170062
TAB2	540203	356.711	0.181212	0.0763943	2.37206	0.0176893	0.102477
CCT2	505313	1201.12	0.181754	0.061355	2.96234	0.00305314	0.0313921
SAFB	539785	950.441	0.181789	0.0722098	2.51752	0.0118185	0.0777164
NOP56	404165	728.629	0.182304	0.0657339	2.77337	0.00554792	0.0465657
SNX3	528265	499.248	0.182714	0.0860145	2.12422	0.0336517	0.158173
DDX6	513906	874.175	0.183094	0.0656661	2.78826	0.00529915	0.0450372
CNOT7	508055	1370.1	0.183135	0.0606366	3.02021	0.00252601	0.0274176
NCOA4	525329	1546.42	0.183642	0.0726477	2.52784	0.0114767	0.0765068
IK	100125318	2052.75	0.184357	0.0468535	3.93476	8.32797e-05	0.00237758
IREB2	539404	1119.12	0.184467	0.0655083	2.81593	0.00486366	0.0424484
GINM1	506714	1184.93	0.185806	0.0788771	2.35564	0.0184909	0.105581
DSP	514360	885.733	0.185993	0.0818374	2.27271	0.0230437	0.123001
ANXA7	533360	458.421	0.186108	0.0664822	2.79937	0.00512024	0.0439776
DNAJA2	360006	661.286	0.186485	0.066994	2.78361	0.00537584	0.0455216
SYNCRIP	511763	1041.02	0.186933	0.064563	2.89536	0.00378728	0.0360837
KCTD20	514967	325.372	0.186945	0.0864033	2.16363	0.0304928	0.14778
MYO6	535127	1454.92	0.186973	0.078323	2.3872	0.0169773	0.0996754
AHCTF1	504716	609.673	0.187185	0.0687677	2.72199	0.00648895	0.0522986
CDK12	511513	575.282	0.187288	0.0767827	2.4392	0.0147198	0.0908279
VPS54	783762	1396.45	0.187775	0.094199	1.99339	0.0462186	0.19467
LRRFIP1	616994	1503.92	0.187898	0.0642347	2.92518	0.0034426	0.0338745
CENPC	450214	365.067	0.188443	0.068328	2.75792	0.00581713	0.0481655
RXRA	507554	1833.08	0.188671	0.060637	3.11147	0.00186157	0.0223252
RALB	505238	498.057	0.188692	0.0808738	2.33317	0.0196391	0.110044
RABEP1	504785	816.214	0.188807	0.0571193	3.30549	0.00094812	0.013895
HNRNPD	527471	1913.76	0.188928	0.05151	3.66779	0.000244654	0.00541983
REST	507148	617.99	0.189281	0.0749104	2.52677	0.0115117	0.0765683
CDC42BPA	538392	505.1	0.189425	0.0724902	2.61311	0.00897227	0.065069
LMO7	539359	497.599	0.190227	0.0756599	2.51424	0.0119288	0.0779054
CAPRIN1	535571	952.269	0.190409	0.0499406	3.8127	0.000137456	0.00343979
PCM1	525337	1507.54	0.190688	0.0436346	4.37011	1.24186e-05	0.000595801
LUC7L3	539955	3888.86	0.190745	0.074503	2.56023	0.0104602	0.0720574
PHACTR4	514644	249.512	0.190994	0.08965	2.13044	0.0331356	0.156736
GORASP2	513771	374.019	0.190995	0.0915992	2.08511	0.037059	0.169186
SCP2	508918	10756.6	0.191003	0.0758261	2.51897	0.01177	0.0774604
NACA	513312	1562.43	0.191078	0.0719014	2.6575	0.00787234	0.0593206
POLR2C	504452	227.823	0.191343	0.0922044	2.0752	0.0379679	0.171832
CDC27	540660	534.514	0.191716	0.0609195	3.14703	0.00164936	0.0204793
HOOK3	524648	2968.64	0.192082	0.0832935	2.30609	0.0211058	0.115314
PPM1L	541235	341.547	0.192715	0.0903396	2.13323	0.032906	0.156207
RHPN2	533687	343.324	0.192808	0.0916535	2.10366	0.0354082	0.164145
MTUS1	515016	1893.16	0.192915	0.0581563	3.31718	0.000909326	0.013553
RSBN1L	541150	301.299	0.193056	0.0812686	2.37553	0.0175238	0.101998
C2H2orf72	787439	1398.26	0.19313	0.05416	3.5659	0.000362603	0.00711861
COL4A3BP	286797	2112.94	0.19315	0.0493445	3.91432	9.06592e-05	0.00250981
PRPF40A	100301114	1958.86	0.193691	0.0543031	3.56685	0.000361304	0.00711861
GOLGA4	538893	5398.07	0.193943	0.0571395	3.3942	0.000688286	0.0110727
SAR1A	517171	474.887	0.19412	0.0941117	2.06266	0.0391449	0.175132
PDP2	100299267	328.368	0.194377	0.0982299	1.9788	0.047839	0.19927
SHOC2	511417	384.876	0.194792	0.0752738	2.58777	0.00965982	0.0684631
NUPR1	614673	7053.07	0.19509	0.0852926	2.2873	0.0221781	0.119806
PSIP1	282011	1078.92	0.196002	0.0779612	2.5141	0.0119337	0.0779054
DARS	510162	321.262	0.196023	0.0732503	2.67607	0.00744918	0.0574978
RBBP6	282034	2281.19	0.196307	0.0858253	2.28728	0.0221792	0.119806
GTF2I	534669	388.293	0.196371	0.0973493	2.01717	0.0436773	0.18857
PDS5B	533890	408.589	0.196691	0.0950436	2.06949	0.0385005	0.17327
MYO18A	519634	694.84	0.19675	0.0735929	2.6735	0.00750653	0.0575912
MATR3	505129	1542.34	0.198394	0.0437499	4.53474	5.76755e-06	0.00034898
WAPL	534322	847.339	0.198453	0.0491731	4.03581	5.44134e-05	0.00169036
DNAJC25	535430	572.463	0.198476	0.0716635	2.76956	0.00561327	0.0469684
SEC31A	531964	459.328	0.198657	0.0876601	2.26622	0.023438	0.124122
TBL1X	515972	2234.38	0.199322	0.0616232	3.23453	0.00121843	0.0166314
MTAP	782907	394.106	0.199409	0.0786712	2.53471	0.0112541	0.075474
TFG	505171	482.056	0.199526	0.0862397	2.31362	0.0206884	0.113723
U2SURP	505019	1100.54	0.199529	0.0700894	2.84678	0.00441636	0.0396543
SPEN	513692	1213.02	0.200201	0.0807889	2.47808	0.0132092	0.0836722
TLN1	783470	1190.2	0.200231	0.0576632	3.47242	0.000515785	0.00911107
CAND1	538086	281.236	0.20056	0.0940612	2.13223	0.0329878	0.156504
CACYBP	618428	1219.61	0.200861	0.0772181	2.60122	0.0092893	0.066535
USP46	516420	188.207	0.201144	0.099344	2.02472	0.0428959	0.186576
PNN	100296970	1198.19	0.201564	0.0888856	2.26768	0.023349	0.123815
EEF2K	521730	971.355	0.201634	0.0598284	3.37021	0.000751119	0.0118947
AFF4	541306	956.18	0.201753	0.0752755	2.68019	0.00735797	0.0570348
WTAP	532996	305.337	0.201843	0.0720954	2.79967	0.00511549	0.0439776
TRIM25	510923	985.825	0.202005	0.0913668	2.21092	0.0270412	0.135927
TGDS	534594	420.147	0.202481	0.0841468	2.40628	0.0161159	0.0966476
IFNAR2	282258	390.884	0.202758	0.0940123	2.15672	0.0310278	0.149643
ADNP	533757	274.302	0.203015	0.0733252	2.7687	0.00562813	0.0470056
NAMPT	520472	1235.69	0.203664	0.0793079	2.56801	0.0102283	0.0710635
AFTPH	540837	528.534	0.203729	0.0837998	2.43114	0.0150515	0.0923127
MRPL20	506358	329.663	0.203751	0.0863558	2.35944	0.0183026	0.104949
AKAP2	100532750	572.393	0.204468	0.0758484	2.69574	0.0070232	0.0551784
GPATCH1	518738	231.926	0.204518	0.0956918	2.13726	0.0325769	0.155163
SENP6	533853	850.382	0.205082	0.0596324	3.43911	0.00058363	0.00985849
RAD23B	530189	1289.65	0.205744	0.0670126	3.07024	0.00213889	0.0245988
NR1H4	540528	323.824	0.20587	0.102305	2.01231	0.0441878	0.189864
HTATSF1	526910	474.198	0.206036	0.0659179	3.12565	0.00177414	0.0215089
ARID1A	540181	656.642	0.206823	0.0788903	2.62165	0.00875054	0.0638382
PRRC2C	505359	3659.61	0.20693	0.0565261	3.66079	0.000251437	0.00550986
LCORL	540095	189.601	0.207103	0.0992215	2.08728	0.0368629	0.168509
BIRC2	539314; 514386	513.187	0.207483	0.0648818	3.19785	0.00138454	0.0181375
USP47	511121	700.985	0.208063	0.0598062	3.47896	0.000503365	0.00895019
GIGYF2	506913	596.498	0.208144	0.0681979	3.05206	0.0022728	0.025454
SVIL	281509	945.072	0.208166	0.0755238	2.75629	0.00584607	0.048318
DCUN1D1	539869	672.638	0.208383	0.0730731	2.8517	0.00434857	0.0392194
LOC614732	614732	583.393	0.208582	0.0694534	3.0032	0.00267159	0.0282784
LOC107131498	107131498	439.012	0.208689	0.0738785	2.82475	0.00473172	0.0417917
EP400	538310	548.6	0.209101	0.0682341	3.06446	0.00218063	0.0249373
SNRNP48	513601	223.63	0.209411	0.088206	2.37411	0.0175912	0.102217
NSRP1	539841	1234.8	0.209464	0.0713174	2.93706	0.00331338	0.0329651
BRWD3	534539	300.704	0.209634	0.0879334	2.38401	0.0171253	0.100327
ZNF326	533643	863.223	0.209637	0.063312	3.31117	0.00092907	0.0137775
SMARCA5	537503	949.256	0.209747	0.0604357	3.47058	0.000519341	0.00915395
FZD4	445416	241.356	0.209783	0.101095	2.07509	0.0379779	0.171832
LOC100294792	100294792	154.566	0.209846	0.085507	2.45413	0.0141225	0.0880087
DHTKD1	517113	688.4	0.209948	0.0801189	2.62046	0.0087811	0.0639113
ZHX3	512451	281.895	0.210467	0.103313	2.03718	0.0416324	0.182744
SEC14L2	282469	1150.53	0.210888	0.0774492	2.72292	0.0064707	0.0522554
ATE1	534601	512.095	0.211539	0.0790726	2.67525	0.00746734	0.0574978
LOC112445002	112445002	469.598	0.211839	0.0660497	3.20726	0.00134005	0.0177534
VPS13C	783566	664.932	0.211849	0.0882236	2.40127	0.0163383	0.0974052
CCSER2	540046	258.746	0.211974	0.0868203	2.44153	0.0146253	0.0905207
FIP1L1	100138550	577.912	0.212269	0.0831217	2.55371	0.0106581	0.0728636
PPP4R2	504900	859.401	0.212576	0.0620409	3.42638	0.000611675	0.0102468
ANKRD17	508405	1225.98	0.212762	0.0643021	3.30878	0.000937019	0.0138134
FBXO21	617252	2703.53	0.213105	0.0799953	2.66397	0.0077225	0.058752
RC3H1	100336754	460.564	0.213382	0.0671986	3.1754	0.0014963	0.0192878
ABHD2	508717	630.267	0.213537	0.0769926	2.77347	0.00554613	0.0465657
HSPA4	536558	585.738	0.213599	0.0697264	3.06339	0.00218842	0.0249912
PRNP	281427	477.128	0.213647	0.0833386	2.5636	0.0103591	0.0717267
ASB7	507483	228.747	0.213784	0.101867	2.09866	0.035847	0.16507
TAX1BP1	535589	2547.56	0.21382	0.0553641	3.86208	0.000112428	0.00296927
IL6ST	522155	1875.18	0.214051	0.0580146	3.6896	0.000224604	0.00512072
P2RX4	338036	316.936	0.21491	0.0801065	2.6828	0.00730082	0.0567546
CTTN	506939	935.009	0.214975	0.0818137	2.62762	0.00859857	0.0630355
STAT1	510814	445.445	0.215181	0.0799448	2.69162	0.00711057	0.0556491
TCF20	523151	128.569	0.21521	0.0988115	2.17799	0.0294069	0.14398
FOXN2	521742	398.389	0.215718	0.0853536	2.52734	0.011493	0.0765068
KPNB1	507804	576.557	0.215726	0.0832193	2.59227	0.00953462	0.0678514
UBE2E3	534349	337.479	0.216173	0.0882363	2.44994	0.0142882	0.088637
TRIM56	514896	167.825	0.216311	0.0844175	2.5624	0.0103952	0.071915
ZFP36L1	614773	5441.5	0.216357	0.0751642	2.87846	0.00399624	0.0371897
FAM133B	539475	857.037	0.217084	0.069087	3.14219	0.00167689	0.0207439
LOC518526	518526	4265.53	0.217244	0.0673204	3.22702	0.00125086	0.0169316
TATDN1	509365	197.736	0.217881	0.103873	2.09756	0.0359437	0.165304
YY1	534353	2307.62	0.217918	0.0512374	4.25311	2.10819e-05	0.000866061
HIF1A	281814	209.687	0.218146	0.0972843	2.24236	0.0249381	0.129118
PANK3	510749	244.696	0.218248	0.0862788	2.52957	0.0114203	0.0762733
ERC1	519271	475.261	0.218401	0.0987576	2.21148	0.0270024	0.135816
SARNP	732539	343.27	0.218798	0.0652408	3.3537	0.000797389	0.0123382
NGRN	508115	244.283	0.218935	0.0899005	2.4353	0.0148795	0.0916737
BRD7	526153	673.095	0.21919	0.0706933	3.10058	0.00193142	0.0229281
SON	516462	4660.41	0.21955	0.0494117	4.44329	8.85925e-06	0.000469482
MKLN1	508844	818.043	0.219796	0.0652448	3.36879	0.000754992	0.0119185
TOPORS	523321	613.993	0.220303	0.0687348	3.20511	0.0013501	0.0178574
LRCH1	505325	222.448	0.220338	0.111383	1.9782	0.0479062	0.19927
TPM3	497019	2357.89	0.220549	0.0529299	4.16681	3.08896e-05	0.0011082
PPFIA1	100139635	659.098	0.220599	0.0792543	2.78344	0.00537861	0.0455216
ABCA10	504909	5968.19	0.220822	0.0979346	2.25478	0.0241468	0.126555
MAPK1IP1L	540411	247.8	0.221263	0.0788881	2.80477	0.00503518	0.0434774
THAP5	614615	221.469	0.222644	0.109055	2.04157	0.0411941	0.181129
USP9X	507307	1259.63	0.222747	0.0394533	5.64585	1.64364e-08	5.12562e-06
BAZ1B	508442	698.406	0.222875	0.0728758	3.05828	0.00222608	0.0252082
CFDP2	286876	1135.34	0.223045	0.0471231	4.73324	2.20963e-06	0.000172207
GLRX5	505935	254.639	0.223222	0.108643	2.05464	0.0399137	0.177521
SMU1	540842	132.444	0.223263	0.104983	2.12666	0.0334483	0.157582
CALCOCO2	281942	855.254	0.22382	0.0671983	3.33073	0.000866178	0.0130782
AP3D1	281023	1226.39	0.224111	0.0570579	3.92778	8.57333e-05	0.00243904
ACTG1	404122	1736.28	0.22453	0.110923	2.0242	0.0429492	0.186576
LPP	524132	1494.08	0.224825	0.0393662	5.71112	1.12235e-08	3.87483e-06
CEP295	532848	556.187	0.225202	0.112704	1.99817	0.0456986	0.193384
LOC783022	783022	262.032	0.22557	0.0853126	2.64405	0.00819217	0.0607704
TEAD1	536560	562.04	0.225839	0.0649815	3.47543	0.000510034	0.00902916
ARHGAP35	540310	497.211	0.2265	0.0819689	2.76324	0.00572303	0.0475921
UACA	281559	1748.93	0.226571	0.100325	2.25837	0.0239225	0.125624
PSME4	528142	292.343	0.226813	0.0995348	2.27873	0.0226829	0.121475
MYH10	317655	828.199	0.22726	0.068101	3.33711	0.000846553	0.0128778
GOPC	541186	469.313	0.227905	0.0829238	2.74837	0.00598928	0.0490516
THRA	532621	813.139	0.227909	0.102095	2.23231	0.0255944	0.131176
RDX	517111	3493.41	0.228554	0.0677199	3.37499	0.000738175	0.0117355
PGM2	506980	1950.7	0.228752	0.0596661	3.83387	0.000126143	0.0032264
SMARCA1	535439	1263.82	0.228756	0.0957702	2.38859	0.016913	0.0994665
SLCO4C1	497621	531.974	0.228924	0.0888662	2.57606	0.00999341	0.0698505
ACADL	614508	1397.01	0.229001	0.0934201	2.45131	0.0142339	0.0883677
TTC3	506569	1207.98	0.229334	0.073297	3.12883	0.00175504	0.0214305
PDS5A	533206	479.064	0.229806	0.0747333	3.07502	0.00210488	0.0243458
PPARA	281992	1388.8	0.229983	0.0917825	2.50574	0.0122196	0.079452
RHOQ	100139988	190.804	0.23023	0.105682	2.17852	0.0293673	0.143873
SENP2	539639	726.61	0.230752	0.0661044	3.49072	0.00048173	0.00875754
EHMT1	528606	163.631	0.230997	0.103973	2.22169	0.026304	0.13365
CASP8	507481	252.539	0.230998	0.0850006	2.7176	0.00657569	0.0526835
YLPM1	540849	645.127	0.231028	0.0717554	3.21966	0.00128341	0.0172483
ST7L	534657	269.762	0.231669	0.0803953	2.88162	0.00395637	0.0370418
MSN	540426	256.598	0.232272	0.0954477	2.4335	0.0149535	0.0918506
KPNA1	539679	555.842	0.232451	0.0864683	2.68827	0.00718225	0.0559939
SLMAP	529366	487.825	0.232758	0.0858418	2.71147	0.0066985	0.0534035
VEGFA	281572	550.829	0.232815	0.117698	1.97807	0.0479213	0.19927
DMXL1	534524	272.953	0.233357	0.108929	2.14228	0.0321707	0.154161
NT5E	281363	1551.99	0.234429	0.0982335	2.38645	0.017012	0.0997348
PTGES3	493638	1392.55	0.234627	0.0539771	4.34679	1.38144e-05	0.000637597
VAV2	515718	403.539	0.234641	0.118556	1.97915	0.0477991	0.199257
CNOT1	533968	651.347	0.234706	0.109735	2.13885	0.0324479	0.154876
SSBP3	530184	255.602	0.235215	0.104368	2.25371	0.0242142	0.126745
WHAMM	510810	767.126	0.235837	0.0871547	2.70596	0.00681076	0.0539801
PALLD	617678	169.727	0.236393	0.116357	2.03162	0.0421918	0.184615
KCTD6	613649	118.713	0.237085	0.114782	2.06553	0.0388729	0.174422
ASCC3	538416	210.02	0.237163	0.116522	2.03536	0.0418151	0.183362
OSGIN1	768073	1910.69	0.23718	0.113031	2.09837	0.0358724	0.16507
TERF2IP	509625	273.771	0.237373	0.0993564	2.3891	0.0168896	0.0994486
RPS6KA3	511190	131.674	0.237774	0.0998685	2.38087	0.0172717	0.100893
TMEM245	521172	135.645	0.237775	0.0935278	2.54229	0.0110128	0.0745961
FMO4	539356	626.174	0.237832	0.0831719	2.85952	0.00424283	0.0386093
SUGT1	515509	537.798	0.238618	0.0757427	3.15037	0.00163062	0.0202777
LACTB	510252	476.41	0.238695	0.0688086	3.46897	0.000522467	0.00918907
PAPOLA	338051	1652.03	0.239019	0.0495909	4.81982	1.43687e-06	0.000128023
TAOK1	536532	812.899	0.239481	0.0611822	3.91422	9.06973e-05	0.00250981
ERGIC2	512481	225.475	0.240243	0.108146	2.22147	0.0263189	0.13365
B4GALT1	281781	594.365	0.240481	0.104792	2.29485	0.021742	0.117916
ZNF800	510277	341.507	0.241346	0.0817485	2.9523	0.00315413	0.0318646
TARDBP	540632	878.746	0.241374	0.116446	2.07284	0.0381869	0.172394
ANXA11	282142	185.488	0.241406	0.120106	2.00994	0.0444376	0.190534
SPART	534027	416.334	0.241506	0.112879	2.13952	0.0323938	0.154876
HIPK1	512233	182.767	0.241632	0.119392	2.02385	0.0429853	0.186576
WDR26	767999	308.631	0.24203	0.0755311	3.20438	0.00135353	0.0178737
VCPIP1	539643	246.848	0.242234	0.0934685	2.59161	0.00955267	0.0678817
NUDT4	614183	300.724	0.242938	0.0927053	2.62054	0.00877907	0.0639113
CTTNBP2NL	538981	101.813	0.24319	0.121789	1.99682	0.0458444	0.193799
GK5	616031	8564.37	0.2433	0.0891916	2.72784	0.0063751	0.0515862
OXSR1	526949	134.576	0.243683	0.109147	2.23263	0.0255736	0.131176
ZBTB41	538902	265.615	0.243987	0.109298	2.23231	0.0255945	0.131176
PTPRJ	508150	303.725	0.244094	0.099166	2.46147	0.013837	0.0866353
PREX1	527410	157.448	0.244768	0.121531	2.01404	0.0440056	0.189685
MOB1B	515407	236.24	0.244922	0.118042	2.07487	0.0379989	0.171832
ARGLU1	540543	1625.54	0.244931	0.0656194	3.7326	0.000189512	0.00446676
LSM10	618089	209.876	0.245132	0.121266	2.02145	0.0432333	0.187152
LATS2	508208	264.884	0.245357	0.0877474	2.79618	0.00517111	0.0441835
DPH7	101907584	191.717	0.245571	0.113626	2.16122	0.0306787	0.148503
MORC4	539471	445.178	0.245835	0.0853787	2.87935	0.00398502	0.0371897
TPM1	281544	627.453	0.24624	0.114802	2.14491	0.0319602	0.153242
UBR5	515582	553	0.246334	0.0847157	2.90777	0.00364016	0.0352905
BRWD1	540661	888.302	0.24648	0.0700321	3.51953	0.000432317	0.00796642
PGRMC1	317706	3605.64	0.246877	0.0756698	3.26255	0.00110415	0.0155695
CPNE3	615304	420.552	0.247136	0.0767842	3.21857	0.00128831	0.0172608
CORO1C	515798	242.149	0.247213	0.123466	2.00227	0.0452554	0.192615
SMCHD1	537894	667.87	0.247329	0.0630037	3.92563	8.65027e-05	0.00245232
AQP11	510038	388.515	0.247485	0.11948	2.07135	0.0383262	0.172926
MRAS	540803	180.214	0.247755	0.110553	2.24104	0.0250233	0.129347
MSL1	787839	315.198	0.247977	0.10566	2.34694	0.0189283	0.107306
COPB1	535533	713.457	0.248437	0.071251	3.48678	0.000488867	0.00880884
PXK	614093	364.745	0.248442	0.0783741	3.16995	0.00152465	0.0194064
COPB2	281706	834.625	0.248457	0.0783078	3.17283	0.00150962	0.0193498
NPM1	614028	1067.29	0.248581	0.0898798	2.7657	0.00568006	0.0473319
PSMD7	512456	1334.82	0.248853	0.0928789	2.67933	0.00737697	0.0571275
IRF2	337916	610.638	0.249102	0.081945	3.03986	0.00236686	0.0261451
EYA3	514364	357.603	0.24918	0.0844296	2.95133	0.00316405	0.0318684
ACAD10	513508	1593.96	0.249226	0.0716117	3.48024	0.000500969	0.00892715
R3HDM2	613499	735.949	0.249823	0.0551469	4.53014	5.89446e-06	0.000354017
BMPR1A	404101	230.263	0.250099	0.0872209	2.86742	0.00413834	0.0379699
TMEM181	614300	392.265	0.250121	0.0895111	2.7943	0.00520116	0.0442973
THOP1	510889	506.706	0.250136	0.110633	2.26096	0.0237616	0.125103
PLEKHA1	513040	221.116	0.250684	0.0927952	2.70148	0.00690323	0.0543412
UBN1	525895	775.838	0.250863	0.0969854	2.58661	0.00969253	0.068635
TXNRD1	282388	277.505	0.250902	0.0903925	2.77569	0.00550845	0.0465104
G3BP2	539249	424.625	0.250979	0.0885403	2.83463	0.00458792	0.040699
ECPAS	513555	1080.2	0.251197	0.0475939	5.27792	1.30657e-07	2.23262e-05
BRAP	518844	153.69	0.251457	0.115331	2.18031	0.0292346	0.143483
TRMT10A	616544	227.878	0.251656	0.110379	2.27993	0.0226116	0.121334
NFIX	536348	273.662	0.25168	0.104415	2.41039	0.0159355	0.0957785
WDR91	540606	306.957	0.252119	0.09651	2.61236	0.00899183	0.0651526
G3BP1	534214	674.72	0.252189	0.0723569	3.48535	0.000491494	0.008836
JARID2	528253	282.616	0.252656	0.116081	2.17654	0.0295146	0.14442
CCNT2	521089	160.899	0.252832	0.106905	2.36501	0.0180296	0.103898
DOCK11	537297	474.978	0.252998	0.0866248	2.92061	0.00349342	0.0342378
DENND5B	516544	178.738	0.25314	0.100382	2.52176	0.0116769	0.077273
RAB30	540583	591.379	0.253173	0.085502	2.96102	0.00306623	0.0313928
ATP7B	518075	252.492	0.253176	0.10549	2.4	0.0163949	0.0975272
PTPRC	407152	970.383	0.253532	0.127695	1.98545	0.047094	0.197333
RIOK2	540772	172.074	0.253652	0.10879	2.33157	0.0197233	0.110439
TDP2	507579	301.036	0.253882	0.106756	2.37816	0.0173995	0.10142
ZNF608	509992	337.633	0.254079	0.117994	2.15332	0.0312937	0.150545
ZC3H7A	540922	277.63	0.254465	0.0755706	3.36725	0.000759209	0.0119185
ELAVL1	617316	194.331	0.254642	0.102163	2.49251	0.0126844	0.0813649
RANBP2	785768	403.491	0.254776	0.0709203	3.59243	0.000327608	0.00660759
KRAS	541140	932.592	0.254776	0.0837259	3.04298	0.00234245	0.0259817
SRP68	538777	257.709	0.255469	0.0970049	2.63357	0.00844931	0.0621661
SMG1	525143	1011.02	0.255993	0.0600719	4.26144	2.03115e-05	0.000852243
EGLN1	534075	738.951	0.25604	0.0695903	3.67925	0.000233919	0.00525378
DICER1	337871	856.35	0.256192	0.0568682	4.50501	6.63692e-06	0.000387138
PTGFRN	538209	245.43	0.256784	0.123065	2.08656	0.0369276	0.168681
ANKRD11	532856	1813.94	0.256795	0.0750205	3.42299	0.000619361	0.0103294
DENR	614238	141.934	0.256878	0.0883897	2.9062	0.00365846	0.0353549
PHF20	529591	445.875	0.257352	0.0889893	2.89194	0.00382869	0.0363076
NONO	615175	681.2	0.257488	0.0787195	3.27096	0.00107183	0.0152731
CYP2C19	510380	15331.7	0.25761	0.106789	2.41232	0.0158513	0.0954137
CERK	100336737	190.749	0.257844	0.130326	1.97846	0.0478771	0.19927
UPF3B	616181	620.292	0.258134	0.07753	3.32948	0.000870092	0.0130885
DEPTOR	617606	292.796	0.258157	0.121676	2.12167	0.0338657	0.15881
NMD3	509871	158.359	0.258658	0.111539	2.31899	0.0203953	0.1128
LOC112441457	112441457	93.8029	0.258832	0.116567	2.22045	0.0263879	0.133735
ZFHX3	510844	729.723	0.259183	0.0969476	2.67343	0.00750788	0.0575912
THRB	788329	150.419	0.259384	0.129606	2.00133	0.0453568	0.192945
VKORC1L1	506318	441.505	0.260346	0.0975594	2.66859	0.00761715	0.058145
TPD52	540235	567.205	0.260721	0.068756	3.79197	0.000149455	0.00368644
SMARCC2	509060	228.26	0.260806	0.0805265	3.23876	0.00120051	0.0164979
APC	533233	1380.7	0.260819	0.0586506	4.447	8.70795e-06	0.000464501
ARHGAP5	788978	1245.3	0.261051	0.0714013	3.65611	0.000256076	0.0055664
CEP170	529230	180.191	0.261095	0.0909855	2.86963	0.00410953	0.0379323
LOC101905343	101905343	430.474	0.261215	0.105117	2.485	0.0129551	0.0824625
ARL1	517345	472.505	0.261594	0.0905697	2.88832	0.00387311	0.036463
CMIP	782414	1091.98	0.261633	0.0979135	2.67208	0.00753817	0.057685
ZNF131	541143	120.343	0.261783	0.104102	2.51469	0.0119137	0.0779054
GCN1	536143	164.281	0.261911	0.110663	2.36674	0.0179457	0.103561
RBM12B	506017	129.324	0.262034	0.1059	2.47435	0.0133481	0.0844198
MOB4	781884	165.57	0.262132	0.106898	2.45217	0.0141996	0.0882222
CLINT1	538540	2357.29	0.262399	0.0623328	4.20964	2.55777e-05	0.00096786
ASXL2	100140419	231.256	0.262635	0.109248	2.40403	0.0162155	0.0971731
CCDC186	535781	746.298	0.262955	0.0770332	3.41353	0.000641271	0.0105039
ARFGAP3	532778	1125.71	0.263058	0.060474	4.34993	1.36178e-05	0.00063456
NFE2L2	497024	1299.32	0.263097	0.0481216	5.46734	4.5685e-08	1.12247e-05
CCR5	497017	123.229	0.263102	0.117458	2.23996	0.0250933	0.129425
TSPYL4	508104	379.282	0.263251	0.0992095	2.65349	0.00796651	0.0597455
NME7	534611	397.315	0.263378	0.0924383	2.84923	0.00438255	0.0394418
NDC1	616114	157.448	0.264062	0.128709	2.05162	0.0402063	0.178333
S100PBP	539983	223.496	0.264085	0.088318	2.99016	0.00278832	0.0292089
KIF5B	514261	1320.74	0.264262	0.0738477	3.57848	0.000345597	0.00688477
PIAS2	533403	123.28	0.264538	0.1308	2.02245	0.0431294	0.187002
MBD2	100337206	583.776	0.264556	0.0682053	3.87883	0.000104962	0.00285582
GIGYF1	532406	252.675	0.264722	0.110558	2.39442	0.0166467	0.0985913
SAMHD1	524683	426.027	0.264934	0.0994644	2.6636	0.00773087	0.058752
STK38	533677	271.314	0.264939	0.106415	2.48969	0.0127855	0.0817548
SUZ12	538774	543.455	0.265763	0.0752898	3.52987	0.000415768	0.0077674
BTBD8	520456	100.148	0.265962	0.132118	2.01307	0.0441071	0.18982
HSBP1L1	100335435	481.255	0.265993	0.0987551	2.69346	0.00707156	0.0553973
RAB8B	614242	196.401	0.266077	0.117569	2.26315	0.0236267	0.124555
TCF7L2	540481	940.658	0.266217	0.0736582	3.61422	0.000301247	0.00615243
KMT2D	506805	143.538	0.266227	0.134123	1.98495	0.0471504	0.197365
CCDC91	530230	701.819	0.266533	0.0689446	3.8659	0.000110682	0.00296175
DEPDC7	532586	499.634	0.268408	0.111163	2.41454	0.015755	0.0952743
MAP3K2	504592	449.627	0.268502	0.0778857	3.44739	0.000566034	0.00968228
GALNT7	524529	157.245	0.268607	0.118268	2.27118	0.023136	0.12325
UEVLD	512846	136.571	0.269065	0.110912	2.42592	0.0152695	0.0931776
GOLGA2	508805	515.928	0.269353	0.10564	2.54972	0.010781	0.0735174
ARFGEF1	281022	473.485	0.269935	0.0766681	3.52083	0.0004302	0.00795101
BCAS1	504895	477.682	0.270268	0.118807	2.27486	0.0229143	0.122471
IST1	508900	600.414	0.270278	0.0650536	4.1547	3.25721e-05	0.0011503
SOS1	537682	623.032	0.270445	0.0555606	4.86757	1.12976e-06	0.000109049
ABHD13	513848	164.703	0.270516	0.12057	2.24365	0.0248548	0.128851
MERTK	504429	217.708	0.271652	0.12272	2.21359	0.0268569	0.135504
KPNA3	540719	813.939	0.271802	0.0735769	3.69412	0.000220652	0.00505381
MINDY3	538509	294.004	0.272002	0.111939	2.42992	0.0151022	0.0924955
ACTR6	613596	137.154	0.272106	0.112636	2.4158	0.0157007	0.0950718
ANP32B	509685	2218.46	0.273024	0.0607108	4.49713	6.88755e-06	0.000398888
DDX24	529613	513.821	0.273035	0.0880926	3.09941	0.0019391	0.0229857
LOC112441867	112441867	195.441	0.273094	0.137209	1.99035	0.0465523	0.195445
MSI2	505542	169.547	0.273605	0.125127	2.18661	0.0287707	0.141721
PHYH	281400	8038.85	0.273631	0.0730853	3.744	0.000181115	0.00428127
OAF	514557	417.997	0.273826	0.102266	2.67757	0.00741581	0.0573734
PLEC	786966	543.839	0.273927	0.0924778	2.96209	0.00305563	0.0313921
YES1	507632	252.468	0.274404	0.115674	2.37221	0.0176818	0.102477
CLIC5	281696	131.684	0.274783	0.122491	2.24329	0.0248782	0.12889
C25H16orf72	538487	192.762	0.274915	0.123812	2.22041	0.0263908	0.133735
SFPQ	618226	1103.59	0.275237	0.0708924	3.88246	0.000103406	0.00282614
KDSR	505558	353.816	0.275304	0.1187	2.31933	0.0203774	0.112778
MORF4L2	614390	1662.95	0.275325	0.061045	4.51021	6.47648e-06	0.000384
PATJ	536993	355.239	0.275624	0.0843904	3.26606	0.00109056	0.0154856
MARK3	534872	356.137	0.276031	0.0881629	3.13091	0.00174263	0.0213433
GRAMD1C	505581	148.43	0.276939	0.112257	2.46701	0.0136248	0.0856357
MACO1	540726	1391.69	0.277075	0.0585614	4.73137	2.23012e-06	0.000172207
PLPBP	509643	225.599	0.277153	0.105541	2.62603	0.00863864	0.0632149
EPPK1	100337278	455.39	0.277595	0.119204	2.32874	0.0198729	0.110971
EIF2S3	512350	222.563	0.277682	0.109088	2.54548	0.0109127	0.0741659
BAIAP2L1	615412	762.652	0.278174	0.0906813	3.0676	0.00215782	0.0247814
PHF21A	510395	147.194	0.278225	0.110409	2.51995	0.011737	0.0773809
TRPM7	514642	405.734	0.278229	0.0799008	3.48218	0.000497348	0.00890176
CHP1	512662	368.478	0.27869	0.0831505	3.35163	0.00080336	0.0124069
MITF	407219	324.339	0.27904	0.0965779	2.88927	0.00386138	0.0364047
IGFBP7	616368	739.649	0.279118	0.119298	2.33967	0.0193006	0.108811
SRSF4	614310	200.532	0.279607	0.135115	2.06939	0.0385093	0.17327
RUFY3	514798	578.108	0.279734	0.0690365	4.05197	5.07892e-05	0.00162126
LYST	281072	184.369	0.281293	0.127038	2.21424	0.0268122	0.135363
RLIM	539871	441.32	0.281672	0.0997045	2.82507	0.00472703	0.0417917
EIF3A	506564	2908.73	0.281716	0.0671455	4.1956	2.72149e-05	0.00101219
DAO	615334	240.586	0.283328	0.127069	2.22972	0.0257659	0.131804
RTRAF	513083	1704.88	0.283413	0.0770607	3.6778	0.000235257	0.00525472
TPP2	526052	999.863	0.283594	0.0798201	3.55292	0.000380983	0.00733731
STAM	512734	248.552	0.283764	0.0989173	2.8687	0.00412165	0.0379323
BOLA-DMB	282491	289.333	0.284149	0.131037	2.16847	0.030123	0.146524
TAF4	789854	221.066	0.284236	0.0979535	2.90175	0.00371089	0.0356234
BCLAF3	511003	147.722	0.284335	0.123203	2.30785	0.0210075	0.114979
RASAL2	540692	139.161	0.284862	0.12067	2.36067	0.0182419	0.104823
CCNC	509717	100.283	0.285051	0.138057	2.06474	0.038948	0.174577
DOLK	526844	203.64	0.286006	0.141297	2.02415	0.0429551	0.186576
STXBP5	537603	425.26	0.286374	0.0970183	2.95175	0.00315974	0.0318646
ADAM10	282132	199.421	0.287015	0.0913065	3.14342	0.00166986	0.0207022
LOC509283	509283	480.114	0.287846	0.0946782	3.04026	0.00236378	0.0261451
CASC4	540780	249.898	0.288655	0.0967572	2.98329	0.00285168	0.0297573
LDLRAP1	511199	190.257	0.288967	0.120323	2.40159	0.0163241	0.0974052
DDX3X	510093	1039.24	0.28933	0.0782398	3.69799	0.000217316	0.00503428
ZFYVE16	536671	200.463	0.290287	0.0957028	3.03321	0.00241963	0.0265489
CHD1	505123	818.017	0.290388	0.119865	2.42263	0.0154084	0.0935115
MED14	529109	123.701	0.290478	0.144891	2.00481	0.0449835	0.191759
EHBP1	100300164	766.591	0.290542	0.0924722	3.14194	0.00167834	0.0207439
NIN	510366	138.291	0.291353	0.138153	2.10892	0.0349514	0.162959
ACBD3	783375	602.583	0.291878	0.0847997	3.44197	0.000577489	0.00981611
ATP13A3	523889	1471.77	0.292161	0.0686808	4.2539	2.10083e-05	0.000866061
SORBS1	504625	562.263	0.292286	0.0921542	3.17171	0.00151543	0.0193498
TRAF3IP1	504984	85.6866	0.292367	0.144367	2.02516	0.0428505	0.186576
MLLT3	521962	224.686	0.292694	0.135725	2.15652	0.0310433	0.149643
LOC107133289	-	202.92	0.292998	0.144445	2.02844	0.0425158	0.185599
PODXL	616366	108.238	0.294171	0.143238	2.05372	0.0400025	0.177818
NLK	507204	388.911	0.294519	0.121542	2.42319	0.0153849	0.0935115
DTX3L	515051	102.85	0.295222	0.133395	2.21315	0.0268876	0.135575
NR2F6	100296331	925.892	0.295679	0.10552	2.80211	0.00507693	0.0436982
ZBTB21	510136	355.915	0.295718	0.124269	2.37966	0.0173287	0.101153
LOC781339	781339	802.478	0.297153	0.0920711	3.22743	0.00124906	0.0169316
SNX25	533174	1224.97	0.297351	0.110941	2.68027	0.00735636	0.0570348
KDM5B	540633	290.68	0.297798	0.105794	2.8149	0.0048793	0.0425012
MYO10	281935	224.568	0.297991	0.122346	2.43565	0.0148652	0.0916556
RAB3GAP2	539227	81.3466	0.298003	0.149084	1.9989	0.0456195	0.193384
SHLD2	508335	373.409	0.298015	0.142142	2.09661	0.0360281	0.165505
SEPT6'	540783	193.888	0.298374	0.132533	2.25131	0.0243656	0.127209
MIEF1	613306	110.871	0.298518	0.10888	2.74172	0.00611178	0.0498033
LOC505600	505600	102.177	0.298569	0.125309	2.38267	0.0171878	0.100547
CCNL1	514613	386.991	0.298809	0.0896795	3.33197	0.000862336	0.0130444
MPC1	767977	1510.33	0.298842	0.112248	2.66234	0.00775983	0.0588129
BAG4	516353	112.329	0.299033	0.138053	2.16607	0.0303055	0.147189
LOC101907083	101907083	109.05	0.299199	0.106411	2.81173	0.00492752	0.0427755
CHORDC1	505144	545.661	0.299435	0.0708204	4.22808	2.35691e-05	0.000918741
ING2	404141	527.776	0.29955	0.12362	2.42315	0.0153867	0.0935115
ATF4	509107	2863.38	0.299587	0.0979427	3.0588	0.00222225	0.0252001
DGKH	537533	236.972	0.300017	0.0908924	3.30079	0.000964122	0.0140343
LOC506950	-	145.496	0.300072	0.132454	2.26548	0.0234833	0.124122
IRF1	789216	218.862	0.300212	0.144218	2.08166	0.0373735	0.170238
APIP	508345	134.008	0.300275	0.125389	2.39475	0.0166319	0.0985757
NAA30	533922	271.469	0.300515	0.0905775	3.31777	0.000907389	0.013549
AEBP2	537791	153.862	0.300542	0.095762	3.13843	0.00169857	0.0208983
TPH1	781941	319.001	0.300899	0.136927	2.19752	0.0279833	0.139452
PSMD12	538204	490.309	0.301044	0.0963349	3.12498	0.00177819	0.0215188
GPATCH2L	509393	288.573	0.301137	0.0913993	3.29473	0.000985147	0.014289
PCDH18	539464	190.88	0.30241	0.137385	2.20119	0.0277223	0.138663
HPS3	783104	118.098	0.302445	0.118132	2.56023	0.0104602	0.0720574
SKIL	527910	256.403	0.302872	0.136343	2.22139	0.0263245	0.13365
HOMER2	510811	423.446	0.302873	0.0899198	3.36825	0.000756468	0.0119185
ST6GAL1	282073	1245.47	0.302912	0.0889916	3.40383	0.000664477	0.010785
CD3EAP	617937	223.221	0.303113	0.102419	2.95953	0.00308106	0.0314625
PRPF38B	100299693	1119.59	0.303583	0.103369	2.93688	0.0033153	0.0329651
ADSS	522529	246.531	0.303614	0.0809028	3.75282	0.000174857	0.00418212
ATG12	767903	124.688	0.304049	0.131708	2.30851	0.0209709	0.114971
NAA15	536676	301.155	0.304211	0.108233	2.81071	0.00494325	0.0428662
EIF4G1	444858	1024.87	0.304579	0.085298	3.57077	0.000355936	0.00703886
C4BPA	281651	7356.37	0.304582	0.112416	2.70942	0.00674005	0.0535243
GOLGA3	533600	280.8	0.304856	0.104285	2.9233	0.00346346	0.0339972
KIAA1468	504761	154.524	0.305321	0.113616	2.6873	0.00720331	0.0561041
YWHAG	286862	108.536	0.305859	0.150721	2.02931	0.0424266	0.185342
QSER1	537018	694.225	0.30593	0.0723274	4.2298	2.33904e-05	0.000916182
EIF4E	281751	205.915	0.306047	0.10161	3.01197	0.0025956	0.027764
PRPF39	505547	252.201	0.306291	0.077486	3.95286	7.72224e-05	0.00225223
YIPF5	521829	381.634	0.306538	0.0814701	3.76259	0.000168164	0.00404591
OGFRL1	519626	139.011	0.306754	0.153456	1.99897	0.0456111	0.193384
ST3GAL2	444879	176.348	0.307537	0.120269	2.55708	0.0105554	0.0723585
SFMBT2	528635	193.715	0.307755	0.120935	2.54479	0.0109344	0.0742473
ARHGEF12-2	-	764.282	0.308415	0.0431287	7.15104	8.61202e-13	2.32754e-09
NCK2	526430	139.001	0.309443	0.111965	2.76376	0.00571393	0.0475652
SLC29A3	504503	335.875	0.309576	0.104551	2.96099	0.00306649	0.0313928
NR2F1	327684	145.688	0.312001	0.120697	2.58499	0.00973817	0.0688024
SAFB2	100300349	1703.97	0.312055	0.106632	2.92647	0.00342837	0.0338166
C16H1orf115	618454	574.018	0.312114	0.0828174	3.76871	0.000164095	0.00397159
NEMF	541292	710.967	0.312729	0.0757139	4.13041	3.62119e-05	0.00122848
SPATA13	785769	117.256	0.31274	0.144801	2.15979	0.0307888	0.148858
SETD2	539860	485.794	0.312745	0.0677688	4.61488	3.93326e-06	0.000257185
ATXN2	532649	1037.57	0.312802	0.0624804	5.0064	5.54575e-07	6.51666e-05
PPP2CA	282320	320.362	0.313468	0.0968154	3.23779	0.00120461	0.0165262
FBXO30	539435	149.134	0.313859	0.126904	2.4732	0.013391	0.0845971
PDHX	517402	118.765	0.314043	0.155339	2.02166	0.0432114	0.187152
PHAX	507478	246.834	0.314352	0.0927419	3.38954	0.000700104	0.0112183
BACH1	531350	204.348	0.314796	0.103184	3.05081	0.00228229	0.0255238
ACAA1	508324	5183.36	0.315673	0.112918	2.79559	0.00518044	0.0442137
GPRIN3	517995	213.432	0.316098	0.137224	2.30352	0.0212497	0.115866
PRKCZ	286877	151.825	0.316379	0.118303	2.67431	0.0074883	0.0575499
RAPH1	523153	424.305	0.316396	0.0925539	3.41851	0.000629652	0.0103976
LOC100139345	100139345	91.6942	0.316515	0.153297	2.06471	0.0389503	0.174577
SHTN1	532603	520.477	0.317133	0.0985089	3.21933	0.0012849	0.0172483
SLC22A23	614701	163.345	0.317345	0.110677	2.86732	0.0041397	0.0379699
NMT2	282049	768.766	0.31839	0.120511	2.64199	0.00824214	0.0610295
LOC100847876	100847876	89.8293	0.318681	0.132713	2.40127	0.0163383	0.0974052
ABHD17B	781153	237.156	0.318961	0.105166	3.03293	0.00242193	0.0265489
OPTN	534150	1263.61	0.319567	0.0731757	4.36712	1.25896e-05	0.000596073
PUM1	535450	1677.82	0.319696	0.0663675	4.81706	1.45689e-06	0.000128101
DYRK2	104968453	176.252	0.321248	0.127658	2.51646	0.0118539	0.0778859
BAG3	782633	562.268	0.321775	0.10605	3.0342	0.00241177	0.0265327
KCNMA1	282573	318.819	0.321778	0.129154	2.49143	0.0127229	0.0814826
N4BP2L2	541201	736.386	0.321893	0.0990781	3.24888	0.00115861	0.0160581
N4BP1	540948	417.917	0.323407	0.100795	3.20856	0.001334	0.0177022
FNBP1L	616665	360.191	0.323592	0.097733	3.31098	0.000929682	0.0137775
MAP7D1	512106	319.258	0.323852	0.142239	2.27681	0.0227975	0.122008
SPRY1	507095	94.8182	0.324257	0.163802	1.97957	0.0477517	0.199257
SLC39A14	515437	3007.16	0.324887	0.100864	3.22103	0.0012773	0.0172032
BLZF1	504820	105.924	0.325245	0.145973	2.22812	0.0258727	0.132101
VPS37A	513985	181.498	0.325257	0.113376	2.86884	0.00411977	0.0379323
ZBP1	508333	431.244	0.325571	0.140232	2.32166	0.0202511	0.112309
STK40	515723	618.589	0.32581	0.0744837	4.37425	1.21852e-05	0.000588082
HSDL2	404131	1508.69	0.326044	0.092711	3.51678	0.000436811	0.00803098
PET117	112449283	82.7344	0.327888	0.146466	2.23866	0.0251779	0.129751
LNX2	526424	97.4601	0.328124	0.143404	2.28812	0.0221306	0.119703
KIF16B	532276	317.823	0.328578	0.0961332	3.41794	0.000630964	0.0103981
LOC783920	783920	527.493	0.328868	0.0992452	3.31369	0.000920742	0.0136979
BCAR1	527550	245.715	0.329484	0.121942	2.70197	0.00689303	0.0543136
RAMMET	614296	102.611	0.330073	0.13324	2.47729	0.0132386	0.0837929
LOC104969611	104969611	205.397	0.330074	0.130281	2.53355	0.0112913	0.0756014
ANKRD28	529062	128.458	0.330074	0.127942	2.57988	0.00988353	0.0694416
LOC100849865	100849865	191.218	0.331163	0.160617	2.06181	0.0392254	0.175132
C15H11orf96	100270684	516.03	0.331477	0.166128	1.99531	0.0460089	0.194159
C15H11orf52	614490	132.624	0.332886	0.127068	2.61975	0.00879938	0.0639676
KDM7A	521504	99.2364	0.333005	0.157333	2.11656	0.0342971	0.160462
SERTAD3	767935	89.4846	0.333301	0.149842	2.22436	0.0261244	0.133051
ATP8B1	541187	164.554	0.333547	0.158701	2.10173	0.0355771	0.164364
USP38	534262	231.585	0.334704	0.144398	2.31793	0.0204533	0.11296
LOC100336414	100336414	137.494	0.33506	0.13468	2.48782	0.0128529	0.0819827
POP4	614870	78.0437	0.335344	0.139525	2.40347	0.0162403	0.0972498
INPP4A	535487	164.29	0.336296	0.114221	2.94425	0.00323734	0.0324855
PAPD4	533862	78.5085	0.336961	0.144253	2.3359	0.0194962	0.109395
DDIT3	777788	243.839	0.33699	0.145505	2.316	0.0205582	0.113315
ARID4A	531515	1224.46	0.337051	0.092881	3.62885	0.000284684	0.00597984
KMT5A	532622	274.121	0.337261	0.122272	2.75829	0.00581041	0.0481655
ABRAXAS2	510233	79.212	0.33834	0.161231	2.09848	0.0358632	0.16507
TBC1D30	541051	288.106	0.338615	0.15203	2.22729	0.0259279	0.132216
LOC112442593	-	147.152	0.33932	0.169626	2.0004	0.0454574	0.19317
CYP3A5-2	-	23558.2	0.341033	0.108699	3.13739	0.0017046	0.0209407
B4GALT6	524460	192.32	0.34168	0.128279	2.66357	0.00773168	0.058752
ILDR2	522946	265.882	0.342117	0.141025	2.42593	0.0152693	0.0931776
HSP90AB1	767874	10960.2	0.342405	0.0629086	5.44289	5.24232e-08	1.25014e-05
BANP	513446	140.396	0.343042	0.150712	2.27614	0.0228377	0.122143
CRKL	518180	230.368	0.34381	0.114217	3.01015	0.0026112	0.0278525
ZNF583	789836	160.81	0.344776	0.122334	2.81831	0.00482766	0.0423058
PPL	522886	495.018	0.34508	0.16733	2.06227	0.039182	0.175132
SUCO	520588	422.438	0.3451	0.13972	2.46994	0.0135137	0.085135
DNAJA1	528862	317.234	0.346158	0.127392	2.71727	0.00658224	0.0526839
GAN	521175	135.217	0.346203	0.141892	2.43989	0.0146916	0.090723
PACSIN2	540107	291.267	0.346332	0.118301	2.92754	0.0034165	0.0337817
TNRC18	526616	241.557	0.348286	0.11484	3.03279	0.00242307	0.0265489
MARK1	539563	82.3048	0.348289	0.14578	2.38914	0.0168879	0.0994486
TRIP11	786759	1004.49	0.348478	0.0798132	4.36616	1.26449e-05	0.000596073
HERPUD1	613577	666.818	0.34925	0.124904	2.79616	0.00517146	0.0441835
RBAK	789791	100.049	0.349265	0.154427	2.26168	0.0237172	0.124951
GLCE	281195	203.924	0.349945	0.132045	2.65019	0.00804472	0.0601167
RBM24	524220	106.844	0.350401	0.16618	2.10856	0.0349824	0.16301
CA14	509027	80.0989	0.351084	0.172174	2.03913	0.0414375	0.1821
FAM104A	615081	266.323	0.351262	0.116375	3.01837	0.00254135	0.0274752
TXLNG	515927	578.894	0.35144	0.107003	3.2844	0.00102201	0.0146404
ATP2A2	540568	373.129	0.351532	0.122145	2.87799	0.00400222	0.0371897
FYB1	535347	428.741	0.351838	0.0968277	3.63365	0.000279441	0.00593118
MAGEH1	514533	228.533	0.353101	0.135204	2.61162	0.00901153	0.0652188
GNL3	506152	144.203	0.353247	0.134509	2.6262	0.00863446	0.0632149
MDM4	514225	354.961	0.353956	0.11064	3.19917	0.00137823	0.0181113
AJUBA	519937	93.1641	0.356674	0.166897	2.13709	0.0325903	0.155163
LOC783577	783577	146.308	0.356815	0.116005	3.07587	0.00209891	0.0243458
LOC104975788	104975788	193.466	0.357123	0.140603	2.53993	0.0110873	0.0748511
BICC1	537799	201.985	0.359826	0.148139	2.42897	0.0151418	0.0926565
PPP4R4	537521	161.987	0.360982	0.124895	2.89029	0.00384892	0.0364047
KDM1B	513667	349.969	0.36102	0.0732551	4.92827	8.29621e-07	8.6238e-05
HSP90AA1	281832	11384.5	0.362675	0.0764351	4.74487	2.08635e-06	0.000164235
STAU2	100125233	103.051	0.363095	0.146118	2.48494	0.0129572	0.0824625
PLIN3	767984	281.333	0.364487	0.120853	3.01596	0.00256164	0.0275827
MAVS	618508	591.079	0.364983	0.0809586	4.50827	6.53576e-06	0.000384
SERTAD2	786476	1103.07	0.365146	0.148345	2.46146	0.0138373	0.0866353
TMCO6	100138035	327.009	0.36522	0.178141	2.05017	0.0403475	0.178626
LUZP1	516426	208.485	0.365419	0.10061	3.63203	0.0002812	0.00593741
FGL1	508090	18315.8	0.365743	0.13738	2.66228	0.00776144	0.0588129
FRMD6	530910	90.0227	0.366533	0.160311	2.28638	0.0222322	0.119933
PCNX1	514244	368.899	0.366673	0.07172	5.11256	3.17818e-07	4.02635e-05
SETD5	532578	536.245	0.367507	0.0916559	4.00964	6.0811e-05	0.00186763
PURG	512941	97.2648	0.367524	0.182931	2.00908	0.0445283	0.190721
PDGFRA	282301	117.771	0.368379	0.146151	2.52054	0.0117177	0.077367
DDHD1	338047	99.8112	0.368656	0.160809	2.29251	0.0218761	0.118564
EIF5	504752	5451	0.369204	0.0742437	4.97286	6.59709e-07	7.32729e-05
DDX50	534331	182.749	0.369482	0.16031	2.3048	0.021178	0.11563
TSC22D2	541277	119.615	0.370155	0.142231	2.60248	0.0092551	0.0664074
RASA2	533491	104.02	0.370251	0.140806	2.62951	0.0085509	0.0627995
ARAP2	512010	163.165	0.370537	0.157383	2.35437	0.018554	0.105792
SLC26A11	507491	268.631	0.371845	0.127935	2.90651	0.00365483	0.0353549
LOC789569	789569	2201.84	0.37254	0.12671	2.94011	0.00328096	0.032842
CAMKK2	509084	273.551	0.374301	0.104815	3.57105	0.000355555	0.00703886
EFHD2	514259	355.253	0.375084	0.14382	2.60802	0.00910679	0.0657505
TCF7L1	515303	234.316	0.375385	0.12742	2.94605	0.00321862	0.0323377
LOC101907926	101907926	168.347	0.3791	0.133701	2.83543	0.00457637	0.040641
DCUN1D3	504926	98.4839	0.381283	0.131958	2.88944	0.00385934	0.0364047
ARID1B	505229	171.855	0.381337	0.12296	3.10131	0.00192666	0.0229052
XPO1	510568	229.153	0.381562	0.115563	3.30176	0.000960815	0.0140113
UHRF1BP1	534225	264.398	0.38255	0.125218	3.05508	0.00225003	0.0253672
MOSPD1	523578	409.074	0.382593	0.105468	3.62756	0.00028611	0.00599427
TRIB1	521857	164.947	0.384188	0.139642	2.75124	0.00593701	0.0488208
DCUN1D4	538195	189.466	0.384589	0.121018	3.17794	0.00148327	0.0191502
IL33	507054	80.3738	0.384755	0.189874	2.02637	0.042727	0.186253
SCOC	504257	113.669	0.385065	0.126102	3.0536	0.00226114	0.0254071
HSPB8	539524	1745.66	0.385925	0.152852	2.52483	0.0115756	0.0769153
NAP1L1	790872	947.38	0.386319	0.0898691	4.29868	1.71818e-05	0.000760315
PLK2	539449	410.44	0.387349	0.124862	3.10222	0.00192077	0.0228688
TPM2	497015	115.527	0.38815	0.174175	2.2285	0.0258472	0.132096
FAM114A1	511198; 511583	406.989	0.388625	0.112695	3.44845	0.000563812	0.00966467
IKBIP	540640	171.542	0.388833	0.0966717	4.0222	5.76571e-05	0.00178429
PAPD5	789894	1076.78	0.388988	0.0812498	4.78756	1.68824e-06	0.000139676
MGAT2	101906103	203.956	0.389526	0.156549	2.4882	0.012839	0.0819676
LRRC8A	505605	333.071	0.391085	0.12399	3.15416	0.00160959	0.0201709
ZBTB7A	788491	1945.87	0.391241	0.11058	3.53808	0.000403054	0.00758227
APPL1	517850	203.15	0.391697	0.0884954	4.42619	9.59121e-06	0.000483016
LAMA5	506751	122.211	0.391926	0.150188	2.60957	0.00906573	0.0655124
USP42	532721	137.173	0.392994	0.135676	2.89657	0.00377272	0.0360548
LOC614785	614785	91.0318	0.393171	0.119431	3.29203	0.000994674	0.0144015
RNF115	614061	122.029	0.393835	0.121453	3.2427	0.00118403	0.0163546
KMT2A	508330	625.664	0.393992	0.0895804	4.39819	1.09158e-05	0.000536396
WDR45B	506232	125.646	0.394836	0.131087	3.01201	0.00259525	0.027764
ZCCHC14	528171	187.147	0.395097	0.139259	2.83714	0.00455192	0.0405572
SRGAP2	519843	227.426	0.395394	0.0897945	4.40332	1.06606e-05	0.000527051
CHD9	539275	1272.99	0.396727	0.0865097	4.58592	4.51986e-06	0.000284085
LAMA3	100336873	158.927	0.397026	0.137473	2.88804	0.00387655	0.036463
ZBTB34	518084	243.069	0.397667	0.140486	2.83065	0.00464532	0.0411182
ACLY	511135	390.245	0.398705	0.187736	2.12375	0.0336913	0.158267
PDE6C	281975	148.497	0.3993	0.130504	3.05967	0.0022158	0.0251621
PKP2	537784	88.1586	0.39939	0.156803	2.54708	0.010863	0.0739522
CMTM4	540247	480.296	0.39988	0.133902	2.98637	0.00282307	0.0295348
KCNJ4	101906792	479.413	0.400057	0.135495	2.95255	0.00315158	0.0318646
BAG5	522854	126.161	0.400401	0.179127	2.23528	0.0253987	0.130419
SYNGR2	513812	216.856	0.401096	0.0804733	4.98421	6.22152e-07	7.00612e-05
USP28	508902	208.136	0.401865	0.131611	3.05343	0.00226244	0.0254071
KLF2	520939	196.722	0.402374	0.118221	3.40358	0.000665084	0.010785
LOC782675	782675	146.475	0.40377	0.127784	3.15978	0.00157887	0.0198473
SGK2	517909	226.84	0.406642	0.113145	3.594	0.000325638	0.00658423
BHLHE41	613907	400.433	0.407447	0.157667	2.58423	0.00975956	0.068869
ZFYVE9	613428	242.558	0.407961	0.118801	3.43399	0.000594756	0.0100255
ZNF652	511703	609.188	0.40803	0.129218	3.15767	0.00159033	0.0199604
LOC788342	788342	78.1418	0.412529	0.18494	2.23061	0.0257069	0.131585
PER3	614154	138.847	0.413108	0.175192	2.35804	0.0183719	0.10511
LOC101906082	-	231.603	0.413568	0.178552	2.31624	0.0205454	0.113315
ARCN1	533078	139.684	0.413937	0.144674	2.86117	0.00422084	0.0384956
TMEM86A	532018	149.117	0.413944	0.17944	2.30686	0.0210627	0.115156
DENND2D	504595	101.924	0.414234	0.163168	2.5387	0.0111264	0.0749972
GART	281183	115.294	0.414305	0.137551	3.01201	0.00259525	0.027764
LRP4	504317	106.143	0.414871	0.170738	2.42987	0.0151041	0.0924955
C29H11orf86	768031	1131.62	0.418036	0.120563	3.46736	0.000525593	0.00922404
RIPK1	504727	464.551	0.420747	0.0921621	4.56529	4.98807e-06	0.000311102
ONECUT2	782542	15954.1	0.421623	0.0822726	5.12471	2.97999e-07	3.96095e-05
NKTR	100335533	1912.89	0.421717	0.0963962	4.37483	1.21529e-05	0.000588082
EZR	281574	189.693	0.422898	0.135289	3.1259	0.00177264	0.0215089
KIF23	515748	122.038	0.429223	0.206915	2.07439	0.038043	0.171936
JADE1	509264	142.143	0.429276	0.141169	3.04087	0.00235895	0.0261289
HES1	539547	436.55	0.431933	0.212633	2.03135	0.0422191	0.184635
SLC20A1	514255	149.834	0.432928	0.146872	2.94765	0.00320197	0.0322104
ZNF318	786496	403.627	0.434283	0.115746	3.75203	0.000175406	0.00418291
[truncated: 13,354 more rows]

## Sheet: backup DEG results
																																					hemp vs con all
[truncated: 15,856 more rows]

## Sheet: Overlapped DEG
FDR
[truncated: 27 more rows]

## Sheet: Submit to DIA
Gene_symbol	Gene_ID	padj	HEMP vs CON IP	pvalue		Gene_symbol	Gene_ID	padj	HEMP vs CON WP	pvalue
[truncated: 14,833 more rows]

[truncated: 1 more sheets: submit to david for GO]
