# Supplementary material for: Liver Transcriptomic Profiles of Ruminant Species Fed Spent Hemp Biomass Containing Cannabinoids
Source: Genes (Basel). 2024 Jul 22;15(7):963. doi: 10.3390/genes15070963 (PMC11275923; doi:10.3390/genes15070963)
Supplement: Supplementary file 1 [file genes-15-00963-s001.zip › Supplementary File S4.xlsx]

## Sheet: Legend
The file contains the complete results of statistical analysis and bioinformatic analyses of the data from the liver of lambs
The following sheet are available:
Sheet name	Content
LH1 vs CON	Result of DESeq2 statistical analysis between lambs fed with 10% spent hemp biomass for 4 weeks followed by the withdrawal of spent hemp biomass from the diet for 4 weeks (LH1) vs. lambs fed control diet
HH1 vs CON	Result of DESeq2 statistical analysis between lambs fed with 20% spent hemp biomass for 4 weeks followed by the withdrawal of spent hemp biomass from the diet for 4 weeks (HH1) vs. lambs fed control diet
LH2 vs CON	Result of DESeq2 statistical analysis between lambs fed with 10% spent hemp biomass for 8 weeks (LH2) vs. lambs fed control diet
HH2 vs CON	Result of DESeq2 statistical analysis between lambs fed with 20% spent hemp biomass for 8 weeks (HH2) vs. lambs fed control diet
Overlap DEG	Lists of differentially expressed genes (DEG) from each comparison to identify overlapped DEG
DIA Entries	Data from the results of DESeq2 statistical analysis after log-fold-change converted into fold-change that were submitted to the dynamic impact approach (DIA)
GO Entries	Lists of DEG from each comparison that were submitted to DAVID to identify GO terms, along with lists of genes used as a background

## Sheet: LH1 vs CON
Gene Symbo	Gene ID	baseMean	log2FoldChange	lfcSE	stat	pvalue	padj			All	UP	Down
LOC114117225	-	278.244	-2.58035	0.721608	3.57584	0.000349111	0.0440134		# DEG	552	354	198
LOC101112122	-	322.91	-2.51777	0.618376	4.07159	4.66941e-05	0.0156428		Fold change
LOC121816967	-	182.375	-2.46402	0.556237	4.4298	9.43203e-06	0.00592299		Mean		1.36667	1.60945
LOC121816895	-	183.793	-2.45584	0.554782	4.42668	9.56946e-06	0.00592299		Median		1.38794	1.26313
IFIT3	509678	285.208	-2.28797	0.649063	3.52503	0.000423428	0.0482421
LOC101119773	-	420.467	-2.24179	0.574901	3.89944	9.6416e-05	0.0232415
LOC114110140	-	1000.08	-2.15044	0.39736	5.41182	6.23891e-08	0.000432606
RSAD2	506415	631.797	-2.08287	0.569598	3.65674	0.00025544	0.040255
ISG15	281871	880.622	-1.99953	0.582795	3.43093	0.000601523	0.0543734
LOC105612361	-	1131.27	-1.6851	0.673871	2.50063	0.0123973	0.180555
LOC101102194	-	558.614	-1.6394	0.571123	2.87048	0.00409853	0.109181
IFI44L	508347	244.23	-1.53982	0.495761	3.10598	0.00189648	0.0829718
LOC106991529	-	203.758	-1.51081	0.501291	3.01384	0.00257962	0.0941425
IFI6	512913	15583	-1.49145	0.583252	2.55714	0.0105537	0.164449
MX1	280872	3259.02	-1.46854	0.445569	3.29587	0.000981187	0.0687227
LOC101109915	-	367.486	-1.45479	0.426497	3.41101	0.00064723	0.0547304
LOC105603225	-	7343.46	-1.26144	0.401473	3.14204	0.00167775	0.0781116
LOC101104700	-	1555.86	-1.2599	0.28691	4.39126	1.12694e-05	0.00592299
ZNFX1	539807	1977.28	-1.25667	0.353427	3.55567	0.00037701	0.0458629
LOC101103965	-	1024.21	-1.25324	0.438298	2.85932	0.00424545	0.110336
LOC114110138	-	1546.67	-1.25082	0.286669	4.36328	1.28129e-05	0.00592299
LOC101104860	-	735.412	-1.23011	0.329262	3.73596	0.000187	0.0355207
PML	100138545	228.076	-1.20086	0.339374	3.53845	0.000402484	0.0481177
RTP3	618086	793.064	-1.17749	0.344114	3.42179	0.00062211	0.0543734
DDX58	504760	428.082	-1.16413	0.402606	2.8915	0.00383409	0.108356
IFI44	508348	981.117	-1.12717	0.376374	2.99481	0.00274617	0.0971529
RNF213	509283	1718.42	-1.1188	0.347578	3.21884	0.00128712	0.073071
LOC121815981	-	1675.87	-1.11668	0.452288	2.46895	0.013551	0.185331
CMPK2	784304	1228.58	-1.11588	0.432606	2.57944	0.00989612	0.159581
LOC101117112	-	37948.2	-1.11371	0.347928	3.20098	0.00136962	0.073071
LOC101105867	-	1611.16	-1.06418	0.243833	4.36437	1.27491e-05	0.00592299
LOC114116588	-	223.196	-0.967545	0.313802	3.0833	0.00204717	0.0868086
VPS28	618785	372.644	-0.944248	0.20398	4.62911	3.67238e-06	0.00509285
DRAM1	533992	412.111	-0.939219	0.320231	2.93294	0.00335771	0.103019
LOC101112936	-	868.575	-0.938477	0.326701	2.87259	0.00407126	0.109181
DNAJB1	538426	845.286	-0.930134	0.319844	2.90808	0.00363653	0.106846
SNRNP70	535113	1150.92	-0.928838	0.315787	2.94135	0.00326788	0.102156
TNIP2	100336382	181.045	-0.864456	0.273149	3.16478	0.001552	0.0752556
USP5	505280	193.867	-0.854139	0.295958	2.88602	0.0039015	0.108356
FILIP1L	504954	337.433	-0.832435	0.324026	2.56904	0.0101982	0.162562
EPSTI1	614555	4554.08	-0.830879	0.306568	2.71026	0.0067231	0.134475
SDSL	516783	269.768	-0.825318	0.31025	2.66018	0.00781	0.143305
LOC105602911	-	1500.05	-0.825261	0.310838	2.65495	0.00793195	0.144357
PPARGC1A	338446	1447.37	-0.808625	0.29654	2.72687	0.00639389	0.131558
TRANK1	509859	725.881	-0.801679	0.279077	2.87261	0.00407102	0.109181
SHISA5	616861	210.865	-0.789076	0.237821	3.31794	0.000906835	0.0658127
SLC5A3	282362	314.616	-0.779161	0.190129	4.09806	4.16629e-05	0.0156428
DNAJB2	533668	654.071	-0.776341	0.272343	2.8506	0.00436365	0.112116
HAAO	510602	2524.2	-0.768829	0.234355	3.28061	0.00103583	0.0697324
KMT2D	506805	185.165	-0.766967	0.229531	3.34145	0.000833415	0.0648566
LOC101114663	-	4552.76	-0.753525	0.29691	2.53789	0.0111524	0.170708
IFI35	510697	561.776	-0.748965	0.191163	3.91795	8.93069e-05	0.0232415
CDK16	613810	252.714	-0.748235	0.298067	2.51029	0.0120633	0.179438
EXOC3	513138	227.656	-0.74784	0.225518	3.3161	0.000912818	0.0658127
CUL9	540077	183.811	-0.747435	0.264975	2.82077	0.00479085	0.115364
PSMB8	282013	359.39	-0.747089	0.297151	2.51417	0.0119312	0.1783
KDM6B	100140276	332.031	-0.736123	0.269874	2.72765	0.00637865	0.131558
PER1	516318	771.188	-0.734858	0.230281	3.19114	0.00141714	0.0733318
RBMX2	613705	1008.95	-0.731422	0.237254	3.08286	0.00205024	0.0868086
CREM	540605	778.877	-0.728352	0.300652	2.42257	0.015411	0.196706
PARP14	540789	2097.85	-0.703905	0.273259	2.57596	0.00999622	0.160821
STK19	508320	587.008	-0.697979	0.157527	4.43086	9.38587e-06	0.00592299
SERTAD1	539321	507.142	-0.697104	0.25744	2.70784	0.00677237	0.134555
RTP4	532442	443.881	-0.681266	0.272583	2.4993	0.0124439	0.180555
ADM	280713	349.257	-0.66958	0.230496	2.90495	0.00367311	0.107466
LUZP1	516426	224.363	-0.665985	0.192341	3.46252	0.000535143	0.0531306
PSMF1	617807	1024.49	-0.651244	0.202366	3.21815	0.00129021	0.073071
DDIT3	777788	470.07	-0.649171	0.224282	2.89444	0.00379841	0.108356
ZNF609	510374	653.447	-0.637919	0.172163	3.70532	0.000211126	0.0372291
LOC101107908	-	813.34	-0.635118	0.218981	2.90033	0.00372767	0.107699
EGLN2	536763	215.732	-0.633608	0.180099	3.51812	0.000434623	0.0482421
ADAR	505134	622.381	-0.622803	0.254108	2.45094	0.0142484	0.190362
SIRT7	505662	186.195	-0.622541	0.219725	2.83328	0.00460737	0.114098
DOT1L	510442	287.261	-0.620116	0.225762	2.74677	0.00601854	0.1289
TCIRG1	513684	446.238	-0.606764	0.178337	3.40235	0.000668096	0.0558142
TM4SF5	511869	2813.89	-0.606753	0.229148	2.64786	0.00810028	0.145942
FNBP4	100336530	2095.77	-0.604959	0.190273	3.17942	0.00147569	0.0733689
KIAA0319L	784489	199.45	-0.604112	0.175414	3.44392	0.000573348	0.0541649
TRAF3	506182	199.64	-0.601324	0.234948	2.55939	0.0104855	0.164449
SMIM12	512753	509.96	-0.596747	0.240709	2.47912	0.0131706	0.182741
PPP6R1	511840	190.362	-0.595677	0.196431	3.0325	0.00242536	0.0924037
LOC101115706	-	4353.26	-0.590779	0.20137	2.9338	0.00334838	0.103019
HMG20B	507723	270.474	-0.587595	0.208148	2.82297	0.00475815	0.11536
LOC101111496	-	425.974	-0.582845	0.224978	2.59067	0.00957898	0.156284
NFKB1	616115	314.608	-0.574133	0.189945	3.02263	0.00250586	0.0926516
SRRM2	539515	8445.65	-0.56664	0.166089	3.41167	0.000645663	0.0547304
MRPL28	508216	262.569	-0.565254	0.192437	2.93735	0.00331029	0.102499
LOC121817897	-	192.813	-0.559004	0.214495	2.60613	0.00915708	0.15211
ARFRP1	525394	238.929	-0.554643	0.219777	2.52366	0.011614	0.175068
LOC101110741	-	610.867	-0.552008	0.215819	2.55774	0.0105356	0.164449
AGO2	404130	446.125	-0.549986	0.198516	2.77049	0.0055972	0.123231
TMEM214	514683	496.107	-0.541307	0.191296	2.82968	0.00465949	0.114166
ADAMTS1	512171	376.411	-0.541282	0.21361	2.53397	0.0112779	0.17187
LUC7L	535131	691.357	-0.538616	0.138196	3.89747	9.72028e-05	0.0232415
N4BP1	540948	491.359	-0.536401	0.152747	3.51169	0.000445269	0.0482421
SRF	533039	444.107	-0.534897	0.200529	2.66743	0.00764347	0.142091
TRIM56	514896	512.443	-0.529426	0.203201	2.60544	0.00917577	0.15211
MAP2K2	510434	669.565	-0.528897	0.163374	3.23733	0.00120653	0.073071
DUS1L	617998	297.185	-0.527365	0.192985	2.73268	0.00628219	0.130813
AARS1	510933	331.941	-0.524075	0.196981	2.66053	0.00780174	0.143305
NUDCD3	533678	321.841	-0.523657	0.128703	4.06874	4.72689e-05	0.0156428
KNCN	100139285	215.946	-0.519837	0.212096	2.45095	0.0142478	0.190362
C2	515440	2406.82	-0.517229	0.188835	2.73906	0.00616151	0.130654
HTR2B	407135	186.847	-0.516196	0.207071	2.49284	0.0126725	0.181565
TTLL12	511319	827.58	-0.515738	0.178581	2.88797	0.00387733	0.108356
ZNF608	509992	271.256	-0.513859	0.18667	2.75277	0.00590927	0.128852
TRIM38	531022	356.608	-0.50603	0.192294	2.63155	0.0084997	0.148456
KHK	614868	640.079	-0.504962	0.189893	2.65919	0.00783278	0.143305
BRD2	505358	2303.01	-0.495238	0.141746	3.49383	0.00047614	0.0507932
MOV10	523206	551.938	-0.492311	0.174583	2.81993	0.00480346	0.115364
MSANTD2	613830	237.525	-0.491963	0.153966	3.19528	0.00139696	0.0733318
AAK1	532546	619.584	-0.489529	0.156781	3.12238	0.00179396	0.0813025
POLG2	505152	1520.97	-0.488137	0.185354	2.63354	0.00845007	0.148298
RRBP1	505941	5810.29	-0.486171	0.14989	3.24351	0.00118066	0.0724489
PHF21A	510395	511.836	-0.48605	0.12523	3.88126	0.000103915	0.0240183
NUDT13	504993	868.543	-0.485723	0.190426	2.55071	0.0107503	0.166675
TTC19	789903	441.165	-0.485412	0.149003	3.25772	0.00112311	0.0714461
C5H19orf53	-	387.786	-0.485275	0.164244	2.9546	0.00313078	0.0986765
LOC101123672	-	6395.19	-0.48505	0.148492	3.2665	0.00108888	0.071355
STIM2	541299	195.174	-0.476163	0.13195	3.60868	0.000307762	0.0421336
LOC105602268	-	32700.1	-0.475813	0.189996	2.50433	0.0122685	0.180193
PHF12	507057	183.544	-0.475196	0.180309	2.63545	0.00840253	0.148298
LOC105604916	-	863.673	-0.473241	0.151415	3.12546	0.0017753	0.0809863
SAFB2	100300349	2069.14	-0.468186	0.140057	3.34282	0.000829317	0.0648566
DPP9	521100	329.225	-0.467154	0.167122	2.79529	0.00518526	0.11945
ACIN1	534600	1373.99	-0.460272	0.116803	3.94058	8.12848e-05	0.0232415
LOC101116064	-	732.407	-0.459733	0.178594	2.57418	0.0100479	0.160905
RPL28	618702	3084.43	-0.456332	0.178434	2.55742	0.0105451	0.164449
ZNF598	505086	205.455	-0.455842	0.183825	2.47976	0.0131471	0.182741
LOC101117121	-	416.19	-0.455735	0.183765	2.48	0.0131384	0.182741
ANXA6	327685	2619.49	-0.452805	0.145199	3.11852	0.00181761	0.0817313
USP42	532721	366.757	-0.452649	0.151347	2.9908	0.00278245	0.0975147
METTL17	514880	424.874	-0.452341	0.156758	2.8856	0.00390669	0.108356
MEPCE	519969	320.89	-0.447439	0.168011	2.66315	0.00774139	0.143305
TNPO2	504589	640.871	-0.44713	0.175127	2.55317	0.0106748	0.165962
CDC42BPB	508226	753.991	-0.443347	0.173138	2.56066	0.0104473	0.164449
TAPBP	504335	805.681	-0.439985	0.158929	2.76844	0.0056326	0.123596
RNF167	616030	517.122	-0.43682	0.172727	2.52896	0.01144	0.173342
LOC105609393	-	724.515	-0.434243	0.164895	2.63345	0.00845234	0.148298
C5H1orf35	-	557.312	-0.429967	0.117415	3.66195	0.000250302	0.040255
TNRC18	526616	312.135	-0.426311	0.122637	3.47622	0.000508541	0.0518562
ARMC8	539591	430.372	-0.418552	0.147086	2.84562	0.00443253	0.112284
LRRFIP1	616994	1954.69	-0.418319	0.159742	2.61872	0.00882608	0.150065
RBP5	539418	2423.52	-0.417218	0.138547	3.01139	0.00260056	0.09441
COPE	338085	516.583	-0.416782	0.145545	2.86359	0.00418867	0.109601
AMOTL2	538514	651.97	-0.415653	0.17014	2.44301	0.0145655	0.19056
GPATCH2	540878	329.886	-0.4075	0.154369	2.63978	0.00829596	0.14801
BOK	504851	452.886	-0.406954	0.167531	2.42913	0.0151352	0.195119
ZBTB4	613607	369.981	-0.405714	0.144318	2.81124	0.00493513	0.116792
L3MBTL2	513297	267.852	-0.405487	0.14505	2.7955	0.00518202	0.11945
NDUFA13	338084	2046.75	-0.403895	0.162859	2.48002	0.0131374	0.182741
RERE	535394	1200.4	-0.403075	0.105511	3.82022	0.000133332	0.0288913
RIPK1	504727	709.065	-0.401282	0.153961	2.60639	0.00915028	0.15211
PIP5K1A	100125224	400.069	-0.39467	0.137551	2.86927	0.00411419	0.109181
EDC4	513171	214.498	-0.393588	0.141601	2.77956	0.00544322	0.122885
NFRKB	510304	402.636	-0.392692	0.161666	2.42904	0.015139	0.195119
BAZ2A	509799	772.577	-0.391023	0.15695	2.49139	0.0127244	0.18192
LOC105608566	-	3066.73	-0.385625	0.159791	2.4133	0.0158087	0.199561
ARID1A	540181	654.332	-0.385229	0.131895	2.92072	0.00349218	0.104744
RABL6	508218	461.556	-0.382176	0.120277	3.17748	0.00148563	0.0733689
ASAP2	618009	200.223	-0.378667	0.152259	2.487	0.0128824	0.182672
VCL	783645	218.656	-0.376503	0.151035	2.49282	0.0126734	0.181565
GTF3C1	509874	372.37	-0.374054	0.145706	2.56719	0.0102527	0.162682
LOC101103616	-	595.664	-0.368488	0.137333	2.68317	0.00729289	0.139378
URAD	518364	1776.38	-0.367294	0.137127	2.67849	0.0073954	0.140109
ZNF655	506436	208.339	-0.366133	0.144815	2.52827	0.0114625	0.173342
ARF3	510994	326.116	-0.365824	0.146605	2.4953	0.0125851	0.181565
SARS1	281476	2417.5	-0.361419	0.144012	2.50965	0.0120851	0.179438
PROC	281428	4688.63	-0.357149	0.137571	2.59611	0.00942868	0.154925
DBNL	514706	600.407	-0.355192	0.107164	3.31447	0.00091816	0.0658127
KIAA0753	512933	888.977	-0.353242	0.141074	2.50395	0.0122815	0.180193
NSD1	540197	915.72	-0.349843	0.117057	2.98866	0.00280199	0.0975147
CHD2	535026	2136.04	-0.348724	0.103055	3.38387	0.000714712	0.0583036
DCTN1	511045	633.568	-0.343834	0.13042	2.63637	0.00837992	0.148298
TMEM248	511252	1815.88	-0.343434	0.110181	3.117	0.00182699	0.0817313
GNAI2	281791	679.507	-0.340945	0.137661	2.4767	0.0132604	0.18341
TDRD3	537918	525.091	-0.338531	0.124647	2.71592	0.00660926	0.133611
IPO9	515804	580.315	-0.335467	0.11616	2.88797	0.00387739	0.108356
PNN	100296970	2802.21	-0.334728	0.112182	2.98378	0.00284711	0.0976606
ARGLU1	540543	4236.2	-0.333018	0.104076	3.19975	0.00137547	0.073071
LOC101109680	-	9917.07	-0.326211	0.123589	2.63948	0.00830344	0.14801
BRD4	614048	2650.62	-0.325266	0.116613	2.78927	0.00528278	0.120894
LOC101112891	-	13633.2	-0.324111	0.112716	2.87545	0.00403447	0.109181
SETD3	512324	523.523	-0.314383	0.128619	2.4443	0.0145134	0.19056
NAA16	538989	372.709	-0.313399	0.128713	2.43488	0.0148969	0.193437
TAF3	506674	553.422	-0.311443	0.0902395	3.45129	0.000557918	0.0541649
PSPC1	506696	855.02	-0.298815	0.122259	2.44412	0.0145205	0.19056
ACTB	280979	14569.1	-0.295121	0.106345	2.77513	0.00551801	0.123231
RBM5	534216	1438.97	-0.275295	0.106228	2.59155	0.00955437	0.15625
GON4L	526125	891.908	-0.273788	0.0995711	2.74968	0.00596542	0.1289
TIAL1	614540	1446.17	-0.266128	0.092486	2.87749	0.0040085	0.109181
LOC101111547	-	2736.05	-0.264474	0.100316	2.6364	0.00837905	0.148298
SMARCA4	414274	1682.2	-0.261461	0.0951971	2.74652	0.00602303	0.1289
HGS	511582	257.428	-0.256755	0.0987194	2.60086	0.00929916	0.153411
PEA15	510586	360.929	-0.24913	0.0923441	2.69784	0.00697901	0.137089
POGZ	535254	599.623	-0.246713	0.09978	2.47257	0.0134146	0.184081
NEDD8	286796	971.964	-0.198836	0.0705196	2.81959	0.0048085	0.115364
ITIH3	508355	20937.4	-0.159884	0.0490189	3.26168	0.00110754	0.0714461
TNPO1	767620	811.374	0.202655	0.0747838	-2.70988	0.00673078	0.134475
POLR1D	539061	1094.8	0.230329	0.0866093	-2.6594	0.00782804	0.143305
SPTLC1	614165	993.968	0.239382	0.0963228	-2.4852	0.0129478	0.182741
CHP1	512662	1845.34	0.243535	0.0547795	-4.44573	8.75947e-06	0.00592299
KARS1	509624	1380.15	0.243657	0.0878546	-2.77342	0.00554708	0.123231
PUM2	540170	1217.84	0.251175	0.0849523	-2.95666	0.00310994	0.0984671
RAB6A	616537	1178.55	0.251739	0.102857	-2.44747	0.0143863	0.19056
GC	530076	66570	0.252078	0.0913462	-2.75959	0.00578735	0.126591
PROSER3	785831	488.185	0.252152	0.0788294	-3.1987	0.00138049	0.073071
TMBIM6	616210	15309.4	0.254047	0.0950192	-2.67363	0.00750342	0.140587
CADM1	529873	3476.45	0.254115	0.101652	-2.49987	0.012424	0.180555
EIF4G2	286870	6838.92	0.254509	0.0835815	-3.04504	0.00232647	0.0909706
EMC3	508371	1708.66	0.25465	0.10465	-2.43334	0.0149603	0.193534
RAB2A	508373	2759.72	0.256414	0.0920536	-2.78549	0.00534474	0.12151
ISCU	514789	2150.4	0.261002	0.0983613	-2.6535	0.00796614	0.1446
ACADM	505968	7151.04	0.264814	0.105959	-2.49922	0.0124467	0.180555
RDH10	282852	1468.48	0.265017	0.0824264	-3.2152	0.00130354	0.073071
SUMO2	132342073	485.512	0.266707	0.0949582	-2.80868	0.00497446	0.117215
CKS1B	615827	1041.21	0.278171	0.11534	-2.41175	0.0158761	0.199561
CSDE1	513993	4703.72	0.278867	0.10779	-2.58712	0.00967808	0.157161
RPL4	510547	8014.41	0.281321	0.112212	-2.50704	0.0121747	0.180193
HNRNPH2	534001	698.417	0.281351	0.107674	-2.61298	0.00897555	0.150694
SLU7	512318	1161.37	0.283987	0.114457	-2.48117	0.0130953	0.182741
LOC101109545	-	4443.74	0.284019	0.114379	-2.48315	0.0130227	0.182741
LOC101104787	-	270.959	0.285333	0.117102	-2.43662	0.0148254	0.193232
SBDS	513237	2738.35	0.287848	0.115693	-2.48803	0.0128454	0.18252
LOC121815980	-	4986.62	0.28814	0.116235	-2.47895	0.0131772	0.182741
DAZAP2	540286	1768.05	0.289126	0.093171	-3.10318	0.00191455	0.0829718
CEPT1	504650	1487.08	0.290906	0.0961621	-3.02516	0.00248502	0.0926404
LOC114110261	-	1429.67	0.29111	0.118332	-2.46012	0.0138891	0.188467
LOC101104797	-	2671.62	0.292397	0.118843	-2.46035	0.0138801	0.188467
LAMP2	529148	4802.52	0.293796	0.109471	-2.68378	0.00727949	0.139378
SPPL2A	530325	2471.48	0.294185	0.0966473	-3.04391	0.00233527	0.0909706
EIF3H	506873	1318.5	0.294383	0.104923	-2.80571	0.00502058	0.117215
TM9SF2	514455	4381.79	0.294991	0.0929058	-3.17516	0.00149752	0.0733689
SARAF	515461	1103.36	0.295749	0.0998279	-2.96258	0.0030507	0.0984671
VTI1B	780809	1362.31	0.29699	0.100003	-2.9698	0.00297996	0.0984671
TMEM230	515498	791.245	0.297085	0.0988149	-3.00648	0.00264289	0.095447
LOC101114275	-	26847.8	0.297889	0.104985	-2.83746	0.00454747	0.113401
RPL24	282048	7550.06	0.298425	0.0872711	-3.41952	0.000627325	0.0543734
ACAT1	511082	6137.12	0.300517	0.121825	-2.4668	0.0136327	0.186081
ARL6IP5	509977	655.52	0.302125	0.0838967	-3.60116	0.0003168	0.042244
LOC114110819	-	923.927	0.302248	0.112653	-2.683	0.00729655	0.139378
RTRAF	513083	1222.31	0.30307	0.110313	-2.74737	0.00600762	0.1289
ATP5MC3	540176	3608.78	0.303115	0.125141	-2.4222	0.015427	0.196706
LOC101119757	-	1794.43	0.303854	0.101942	-2.98065	0.00287641	0.0976606
LOC101106144	-	1741.61	0.307094	0.12679	-2.42207	0.0154323	0.196706
H2AZ1	287016	552.201	0.307321	0.116643	-2.63473	0.00842047	0.148298
DECR1	509952	4545.5	0.308517	0.100902	-3.05759	0.00223125	0.0902425
HPRT1	281229	639.716	0.313037	0.12225	-2.56064	0.0104481	0.164449
SPAST	521442	226.614	0.314014	0.129999	-2.4155	0.0157135	0.199555
SYPL1	615728	1398.66	0.31413	0.116286	-2.70135	0.00690585	0.136425
LOC101111165	-	688.562	0.315144	0.111287	-2.8318	0.00462871	0.114166
DYRK2	104968453	287.976	0.315851	0.106632	-2.96207	0.00305579	0.0984671
LOC114113232	-	243.379	0.315925	0.130885	-2.41376	0.0157889	0.199561
GINM1	506714	760.962	0.316247	0.0922578	-3.42787	0.000608343	0.0543734
TMEM33	614879	1342.03	0.317003	0.12312	-2.57474	0.0100317	0.160905
AMFR	507541	818.592	0.318191	0.0970904	-3.27727	0.00104816	0.0698839
ATP5F1C	327668	1841.12	0.319779	0.113072	-2.82811	0.00468244	0.114324
RPS13	535668	6554.29	0.320452	0.122289	-2.62044	0.00878174	0.149982
NAA20	540212	693.424	0.321458	0.132911	-2.4186	0.0155804	0.198229
MAP4K5	781335	246.839	0.322909	0.12675	-2.54761	0.0108465	0.166675
NDUFA2	327698	2065.09	0.323391	0.126917	-2.54804	0.010833	0.166675
NAA50	517211	560.537	0.323412	0.131731	-2.4551	0.0140845	0.189698
LAMTOR5	516090	1073.48	0.323452	0.120369	-2.68718	0.00720583	0.139179
LOC101119835	-	2380.94	0.323549	0.118324	-2.73444	0.00624873	0.130813
RPL27A	404190	22202.7	0.324374	0.1156	-2.806	0.00501611	0.117215
LOC101110939	-	2820.1	0.325263	0.134707	-2.4146	0.0157526	0.199561
LOC114116705	-	433.627	0.326067	0.131798	-2.47398	0.0133616	0.184081
TSPAN7	615596	565.754	0.326964	0.109972	-2.97314	0.00294767	0.0984671
CMTM6	508881	2473.07	0.327257	0.133843	-2.44507	0.0144822	0.19056
LOC101113604	-	317.608	0.32826	0.132091	-2.4851	0.0129515	0.182741
GFM1	513309	195.593	0.328467	0.12696	-2.58717	0.0096768	0.157161
MRPS36	613835	736.009	0.329393	0.121852	-2.70322	0.00686723	0.13605
NAP1L1	790872	799.192	0.332	0.129189	-2.56988	0.0101735	0.162542
LOC101110171	-	268.825	0.33483	0.13386	-2.50134	0.0123724	0.180555
IL13RA1	407110	886.231	0.335536	0.118297	-2.83638	0.00456287	0.113401
RNF11	522791	506.967	0.336956	0.126705	-2.65938	0.00782851	0.143305
TMTC3	522132	746	0.337397	0.135601	-2.48816	0.0128406	0.18252
LOC114114909	-	3586.1	0.337615	0.137993	-2.44661	0.0144205	0.19056
MAP1LC3B	408001	734.16	0.33985	0.12991	-2.61605	0.00889544	0.150065
RAP1A	282031	423.954	0.340474	0.132617	-2.56735	0.010248	0.162682
C6H4orf3	615008	364.873	0.341552	0.138151	-2.47231	0.0134245	0.184081
KLHDC2	535436	589.756	0.342002	0.141821	-2.41151	0.0158866	0.199561
PCCB	515902	1537.25	0.343678	0.0999623	-3.43808	0.000585862	0.0541649
LOC101117475	-	2752.72	0.344496	0.13085	-2.63276	0.0084693	0.148298
MRPS33	523435	323.271	0.344587	0.141564	-2.43414	0.0149273	0.193468
LOC101117120	-	190.549	0.344923	0.129805	-2.65724	0.00787826	0.143758
CHCHD3	616477	954.957	0.346177	0.110422	-3.13505	0.00171827	0.0794298
LOC114112940	-	537.22	0.346376	0.129048	-2.68409	0.00727274	0.139378
CGGBP1	613824	548.629	0.347093	0.106275	-3.26599	0.0010908	0.071355
LOC114116368	-	430.218	0.348485	0.127282	-2.73789	0.00618339	0.130718
CCDC73	521905	1650.36	0.351688	0.132769	-2.64888	0.00807596	0.145942
ATP5F1E	617230	3728.55	0.351777	0.122741	-2.866	0.00415689	0.109181
LOC101102527	-	2468.66	0.352768	0.118507	-2.97676	0.00291313	0.0980566
EEF1A1	282220	8765.12	0.355174	0.145098	-2.44782	0.0143722	0.19056
PLA2G12B	100337447	980.148	0.355515	0.145519	-2.44308	0.0145625	0.19056
ISCA1	514652	810.404	0.358606	0.116873	-3.06834	0.00215251	0.0883164
LOC105601979	-	5420.62	0.358948	0.134516	-2.66844	0.00762051	0.142045
LOC106991226	-	892.576	0.359126	0.10872	-3.3032	0.000955874	0.067633
MRPS16	510899	550.824	0.359466	0.126671	-2.8378	0.00454263	0.113401
RAP1B	327708	301.468	0.359757	0.118352	-3.03973	0.00236791	0.0917269
CISD2	781260	616.585	0.360088	0.146606	-2.45617	0.0140427	0.189698
LOC101120236	-	2794.23	0.360392	0.112089	-3.21523	0.00130341	0.073071
FECH	281158	277.541	0.360747	0.121041	-2.98036	0.00287908	0.0976606
ZFAND6	514167	1347.6	0.361564	0.105606	-3.42369	0.000617762	0.0543734
PROS1	282006	2359.4	0.362049	0.138121	-2.62124	0.00876098	0.149982
VPS29	513840	257.854	0.362227	0.139757	-2.59184	0.0095465	0.15625
CAB39	511451	267.97	0.362443	0.145312	-2.49424	0.0126228	0.181565
LOC101111229	-	5620.69	0.365745	0.14041	-2.60485	0.00919156	0.15211
LOC101109941	-	3552.76	0.366631	0.128855	-2.8453	0.00443693	0.112284
TMEM59	509775	1538.5	0.366995	0.113921	-3.22148	0.00127528	0.073071
LAPTM4A	404135	2702.37	0.368541	0.102042	-3.61165	0.000304259	0.0421336
LOC101103964	-	564.406	0.368823	0.139555	-2.64285	0.00822107	0.147681
RWDD1	541216	2158.09	0.369748	0.138337	-2.6728	0.00752204	0.140587
SLC35A3	520918	2470.13	0.369786	0.147699	-2.50365	0.0122918	0.180193
LOC101116843	-	1117.88	0.370616	0.122393	-3.02808	0.00246113	0.092455
PABPC1	282296	10404.7	0.372945	0.0901637	-4.13631	3.52939e-05	0.0143958
LOC114117259	-	2833.17	0.375352	0.149766	-2.50625	0.0122019	0.180193
ZBTB33	784871	885.916	0.376079	0.111728	-3.36603	0.000762572	0.0608588
PAIP2	536619	1212.78	0.376762	0.151879	-2.48067	0.0131134	0.182741
LOC114115304	-	5204.11	0.377108	0.154067	-2.44769	0.0143777	0.19056
RPL5	515238	7035.38	0.377407	0.117174	-3.22091	0.00127786	0.073071
NDUFAB1	327702	819.371	0.377906	0.148372	-2.54702	0.0108649	0.166675
LOC114112986	-	714.076	0.37797	0.152896	-2.47208	0.0134331	0.184081
LOC114115362	-	3738.16	0.378079	0.123948	-3.0503	0.00228616	0.0909706
EPAS1	282711	1500.35	0.378917	0.131135	-2.88952	0.0038583	0.108356
LOC105609918	-	3800.55	0.380338	0.131567	-2.89084	0.00384211	0.108356
LOC101107098	-	1801.62	0.382251	0.106756	-3.58062	0.000342784	0.0440134
RPS27L	614220	4430.65	0.382596	0.130087	-2.94109	0.00327063	0.102156
RPL9	282884	5527.57	0.382841	0.146375	-2.61548	0.00891022	0.150065
SLC25A3	282477	1792.16	0.383017	0.127083	-3.01392	0.00257893	0.0941425
RMND5A	516731	512.835	0.384983	0.138869	-2.77227	0.00556665	0.123231
CUL4B	539668	378.421	0.386363	0.120705	-3.20089	0.00137006	0.073071
LOC114118402	-	276.536	0.387315	0.157851	-2.45368	0.0141405	0.189853
PNPLA8	535496	919.167	0.387714	0.127172	-3.04875	0.00229797	0.0909706
MFF	506291	621.187	0.388865	0.14829	-2.62233	0.00873314	0.149982
MCEE	508170	1139.63	0.38925	0.143521	-2.71215	0.00668481	0.134355
RPL27	404137	2219.01	0.389587	0.142526	-2.73344	0.00626767	0.130813
MPC2	616718	2115.9	0.389676	0.160668	-2.42535	0.0152935	0.19638
GABARAPL2	282531	811.253	0.391108	0.139847	-2.79669	0.00516287	0.11945
LOC101107031	-	458.178	0.391653	0.1374	-2.85046	0.00436563	0.112116
HPGD	512259	1693.85	0.392244	0.143621	-2.73111	0.00631218	0.131044
ITFG1	512545	351.589	0.39227	0.137412	-2.85469	0.00430785	0.111458
DNAJC16	514510	499.522	0.392435	0.134107	-2.92628	0.00343038	0.10387
LOC105606693	-	1173.4	0.392589	0.151892	-2.58466	0.00974737	0.157548
LOC114110093	-	461.8	0.393658	0.137351	-2.86607	0.00415599	0.109181
RPL34	505603	10314.1	0.393731	0.134625	-2.92466	0.00344834	0.10396
LOC121819193	-	1969.66	0.393764	0.158618	-2.48247	0.0130473	0.182741
LOC114117623	-	271.441	0.393772	0.159871	-2.46306	0.0137756	0.187662
LOC114110997	-	463.064	0.394664	0.135213	-2.91883	0.00351343	0.104744
SLC44A1	538887	1142.15	0.395132	0.156632	-2.52267	0.0116467	0.175181
LOC114118401	-	762.072	0.395445	0.133073	-2.97163	0.00296222	0.0984671
LOC100037668	-	890.133	0.395536	0.124543	-3.17591	0.00149368	0.0733689
YWHAQ	768311	704.497	0.395854	0.13388	-2.95678	0.00310871	0.0984671
EIF1	509764	1687.82	0.397285	0.147425	-2.69484	0.00704225	0.137941
ARL5A	519694	430.778	0.398104	0.109756	-3.62719	0.000286525	0.0421336
LOC114113024	-	2484.07	0.398257	0.155627	-2.55904	0.0104961	0.164449
LOC114115573	-	416.685	0.398907	0.140053	-2.84826	0.00439587	0.112284
JMY	528498	410.286	0.3992	0.157721	-2.53105	0.0113723	0.172928
ERP44	506157	673.525	0.399944	0.165772	-2.41262	0.0158384	0.199561
LOC101120300	-	437.561	0.400243	0.130834	-3.05918	0.00221947	0.0902425
DHFR	508809	998.415	0.400264	0.126051	-3.17541	0.00149624	0.0733689
TXNDC17	404159	1906.06	0.402882	0.164044	-2.45594	0.0140516	0.189698
PCBD2	100297795	375.534	0.404627	0.13943	-2.90202	0.00370769	0.10757
LOC101116302	-	285.963	0.404836	0.103835	-3.89883	9.66589e-05	0.0232415
USP53	107131223	372.553	0.407762	0.133403	-3.05662	0.00223849	0.0902425
LOC101104237	-	4267.62	0.407914	0.146589	-2.78271	0.00539075	0.122155
SEPTIN10	514603	415.423	0.4082	0.150241	-2.71697	0.00658835	0.133578
TMEM123	100300021	4625.92	0.408201	0.149247	-2.73507	0.00623661	0.130813
SERINC1	539993	680.935	0.408378	0.118686	-3.44084	0.000579908	0.0541649
LOC114116976	-	1383.81	0.40843	0.12729	-3.20865	0.0013336	0.073071
RPS24	530464	17475.2	0.409748	0.156292	-2.62168	0.00874972	0.149982
LOC121816498	-	324.329	0.409865	0.140447	-2.91828	0.00351966	0.104744
BTF3	281031	697.454	0.410023	0.138203	-2.96682	0.00300893	0.0984671
LOC101107072	-	390.421	0.410621	0.153434	-2.6762	0.00744612	0.140303
LOC101111906	-	1528.5	0.410793	0.141543	-2.90225	0.0037049	0.10757
LOC101119740	-	7689.01	0.411583	0.137927	-2.98407	0.00284444	0.0976606
LOC106991885	-	393.654	0.411613	0.158295	-2.60029	0.00931442	0.153411
LOC101106344	-	615.171	0.412595	0.130974	-3.1502	0.00163157	0.0774883
C23H18orf32	-	801.204	0.412765	0.154067	-2.67913	0.00738134	0.140109
TTPA	286813	2634.14	0.413861	0.135961	-3.04398	0.00233474	0.0909706
MRPL39	515194	452.412	0.414525	0.138753	-2.9875	0.00281265	0.0975147
LOC106991582	-	392.169	0.41469	0.135014	-3.07146	0.00213012	0.087918
POLR2B	538184	1586.24	0.415078	0.123327	-3.36567	0.000763587	0.0608588
LOC114116830	-	1396.44	0.415762	0.112874	-3.6834	0.000230144	0.0389223
LOC114109006	-	2939.08	0.417352	0.12957	-3.22105	0.00127723	0.073071
MMUT	280871	3771.88	0.417827	0.170867	-2.44534	0.0144716	0.19056
SLC31A1	518976	1168.15	0.418564	0.137784	-3.03783	0.00238292	0.0917953
RPS25	282052	4797.56	0.418954	0.150977	-2.77495	0.00552096	0.123231
LOC101113750	-	2574.23	0.419869	0.12659	-3.31677	0.000910659	0.0658127
FN1	280794	20466.7	0.420775	0.148172	-2.83978	0.00451446	0.113401
LOC101102541	-	819.921	0.421667	0.131642	-3.20313	0.00135943	0.073071
LOC101103150	-	4065.69	0.42431	0.14908	-2.84618	0.00442465	0.112284
RPL35A	506768	3298.17	0.425596	0.148352	-2.86883	0.00411995	0.109181
RHOBTB3	530930	2621.88	0.425746	0.162794	-2.61524	0.00891645	0.150065
SEPSECS	518874	908.72	0.425959	0.106766	-3.98966	6.61676e-05	0.0208548
PTGR2	506263	687.018	0.426201	0.146142	-2.91635	0.00354151	0.104944
CRLS1	512761	495.391	0.426798	0.119794	-3.56276	0.000366979	0.0454398
EDNRB	281750	413.567	0.427301	0.131646	-3.24584	0.00117105	0.0724489
AP1S2	616331	194.995	0.42757	0.16189	-2.64111	0.00826347	0.14801
DPP4	281122	8219.43	0.427888	0.142518	-3.00233	0.00267919	0.0962563
ZNF706	614279	322.046	0.42988	0.149408	-2.87722	0.00401197	0.109181
TMEM14C	613802	769.02	0.431209	0.145801	-2.95751	0.00310132	0.0984671
RPL7	514966	2036.47	0.432168	0.152696	-2.83024	0.00465128	0.114166
ACSS3	531552	2252.35	0.432647	0.150528	-2.8742	0.00405046	0.109181
GPHN	535194	457.224	0.433189	0.15792	-2.7431	0.00608621	0.129852
TRIM63	528912	2544.79	0.434013	0.123513	-3.51391	0.000441565	0.0482421
LOC101119690	-	2420.49	0.434197	0.125985	-3.44641	0.00056808	0.0541649
LOC101122601	-	1806.3	0.435742	0.13104	-3.32527	0.000883331	0.0658127
LOC114118103	-	7179.34	0.43596	0.120869	-3.60688	0.000309895	0.0421336
FAM210B	516545	581.52	0.436362	0.165918	-2.62998	0.00853887	0.148765
MTMR4	782743	720.282	0.436632	0.157138	-2.77866	0.00545839	0.122885
RPS15A	337888	1176.35	0.43775	0.16533	-2.64774	0.00810322	0.145942
EAF1	507577	182.604	0.438455	0.1638	-2.67677	0.00743353	0.140303
SOD1	281495	12947	0.438695	0.171389	-2.55964	0.0104781	0.164449
SUOX	509837	860.794	0.439061	0.178968	-2.45329	0.0141554	0.189853
LOC101119057	-	616.029	0.439513	0.155991	-2.81756	0.00483905	0.115364
SAP18	615692	796.956	0.439638	0.132672	-3.31371	0.000920657	0.0658127
LOC114115299	-	314.872	0.440048	0.112839	-3.89977	9.62846e-05	0.0232415
UNC50	513629	1059.02	0.440493	0.0946293	-4.65493	3.24087e-06	0.00509285
LOC121816710	-	3431.04	0.44063	0.153731	-2.86624	0.00415378	0.109181
LOC101118481	-	6569.7	0.440849	0.121554	-3.62678	0.000286978	0.0421336
MTARC2	615506	9008.12	0.441254	0.149001	-2.96142	0.00306223	0.0984671
RPL30	513031	2910.18	0.441658	0.147287	-2.99862	0.00271206	0.096438
LOC101114892	-	464.618	0.443376	0.127473	-3.47818	0.000504821	0.0518562
MRPS6	615431	623.073	0.444113	0.163191	-2.72142	0.00650016	0.132565
CNIH1	613575	444.157	0.445809	0.178055	-2.50376	0.012288	0.180193
LOC101110546	-	1951.65	0.447932	0.131808	-3.39836	0.000677902	0.0559592
LOC121817235	-	1700.46	0.44861	0.154042	-2.91227	0.00358815	0.105873
RIDA	504390	1044.43	0.449086	0.166413	-2.69863	0.00696266	0.137089
HSD17B12	789567	1296.36	0.4496	0.165038	-2.72422	0.00644542	0.131837
AK3	281613	1512.8	0.450226	0.151931	-2.96337	0.00304291	0.0984671
LOC101121661	-	398.164	0.450623	0.179398	-2.51186	0.0120096	0.179084
NDUFB5	338061	942.944	0.45126	0.146478	-3.08074	0.00206487	0.0868086
RPL26	337890	7289.84	0.451378	0.140617	-3.20997	0.0013275	0.073071
NDFIP1	541196	1154.87	0.45166	0.145469	-3.10486	0.00190369	0.0829718
RPS7	505507	8852.47	0.454137	0.161253	-2.81629	0.00485812	0.115364
MAPKAPK5	535625	205.488	0.454888	0.13998	-3.24966	0.00115544	0.0721788
EIF3M	515543	725.068	0.457692	0.186434	-2.45498	0.0140892	0.189698
LOC101122667	-	1394.68	0.461847	0.17567	-2.62906	0.00856205	0.148795
LOC101121654	-	253.787	0.462418	0.132622	-3.48673	0.000488968	0.0513712
PSMG2	533993	180.991	0.464151	0.187444	-2.47622	0.0132783	0.18341
LOC101113241	-	392.821	0.464152	0.158468	-2.929	0.00340054	0.103418
WDR61	513208	279.038	0.46421	0.191294	-2.42669	0.0152373	0.196021
SPTSSA	615641	549.627	0.465237	0.151383	-3.07325	0.0021174	0.0879163
PCK1	282855	17743.4	0.468015	0.185947	-2.51692	0.0118385	0.177679
LOC101109850	-	1266.88	0.46886	0.159625	-2.93727	0.00331119	0.102499
NUDT21	518859	414.254	0.469016	0.178484	-2.62778	0.00859439	0.148984
ETFA	521892	1110.61	0.469053	0.161877	-2.89758	0.00376051	0.108197
ZBTB44	540532	416.162	0.469581	0.120291	-3.90371	9.473e-05	0.0232415
LOC100037664	-	3167.22	0.469961	0.148056	-3.1742	0.00150251	0.0733689
LOC105613234	-	574.958	0.47122	0.157578	-2.9904	0.00278612	0.0975147
GUSB	515687	1432.7	0.471739	0.149426	-3.15701	0.00159396	0.0762245
USP38	534262	217.319	0.471859	0.154934	-3.04555	0.00232256	0.0909706
TMEM30A	505797	761.997	0.474038	0.124416	-3.81011	0.000138904	0.0291867
LOC121819493	-	914.9	0.474908	0.15687	-3.0274	0.00246671	0.092455
SELENOF	614360	830.236	0.475036	0.156742	-3.0307	0.00243991	0.0924501
LOC114114872	-	312.872	0.476733	0.169839	-2.80697	0.00500094	0.117215
SNRPG	522621	377.224	0.476774	0.161198	-2.95769	0.00309949	0.0984671
LOC106990104	-	4313.92	0.477938	0.145146	-3.29281	0.000991924	0.06878
ACOX1	513996	5847.2	0.479345	0.171072	-2.802	0.00507863	0.118172
TSPAN3	616881	1520.38	0.482497	0.179189	-2.69266	0.00708835	0.138133
LOC101112592	-	622.767	0.483874	0.132975	-3.63884	0.000273871	0.0421336
RPL22	616065	3891.5	0.486983	0.146804	-3.31724	0.000909118	0.0658127
FBXO8	538528	191.831	0.487167	0.186268	-2.61542	0.00891189	0.150065
ADPRM	534038	258.145	0.490167	0.200932	-2.43947	0.014709	0.192075
SEC23A	533994	691.658	0.491099	0.13037	-3.76697	0.000165241	0.0327366
EIF2S3	512350	204.326	0.492856	0.156865	-3.14191	0.00167849	0.0781116
LOC101105336	-	206.883	0.494264	0.188469	-2.62251	0.00872836	0.149982
SNX3	528265	1274.98	0.495801	0.180878	-2.74107	0.00612387	0.130254
UGT1A6	286792	13640.1	0.495829	0.180252	-2.75075	0.00594594	0.1289
CFAP36	513777	233.307	0.498476	0.17635	-2.82664	0.00470394	0.114446
RPS4X	614241	2292.63	0.498511	0.173201	-2.87823	0.00399917	0.109181
EHHADH	518852	17348.7	0.498647	0.178902	-2.78726	0.00531556	0.121244
SEH1L	506509	283.682	0.499119	0.141928	-3.51669	0.000436961	0.0482421
ATP6AP2	513520	744.155	0.499238	0.173394	-2.87922	0.00398664	0.109181
COLEC11	613991	777.188	0.501753	0.16121	-3.11242	0.00185563	0.0824804
LOC101113135	-	874.387	0.503483	0.19917	-2.52791	0.0114744	0.173342
GLRX2	513762	293.085	0.503957	0.187236	-2.69156	0.00711186	0.138133
LOC121820309	-	359.769	0.505731	0.179523	-2.81708	0.00484629	0.115364
RPL37	768317	8877.27	0.505876	0.117022	-4.32291	1.53987e-05	0.00667339
HSD11B1	282589	11384.1	0.506565	0.146326	-3.46191	0.000536363	0.0531306
LOC101113683	-	627.24	0.5088	0.140854	-3.61226	0.000303543	0.0421336
LACTB2	535021	1219.81	0.510045	0.137813	-3.70099	0.000214763	0.0372291
PIGK	508700	468.545	0.510697	0.165777	-3.08062	0.00206568	0.0868086
DYNLT1	282380	732.73	0.512227	0.117361	-4.36455	1.27383e-05	0.00592299
BET1	616526	343.346	0.515045	0.20201	-2.5496	0.0107846	0.166675
RNF170	617379	651.402	0.516907	0.202874	-2.54791	0.0108369	0.166675
LOC101119842	-	10936.4	0.519683	0.175039	-2.96895	0.00298818	0.0984671
PAPSS2	536409	1247.73	0.520402	0.13595	-3.82788	0.000129252	0.0288913
LOC114111781	-	411.652	0.522164	0.191603	-2.72523	0.00642559	0.13182
CRBN	511585	506.804	0.524351	0.19503	-2.68856	0.00717607	0.138991
FH	520260	1030.1	0.530709	0.191562	-2.77043	0.00559817	0.123231
CMBL	516405	3085.8	0.532062	0.219507	-2.42389	0.0153552	0.196706
LOC101116687	-	477.574	0.536587	0.131897	-4.06821	4.73752e-05	0.0156428
TMED5	534351	556.074	0.536609	0.185813	-2.88789	0.00387831	0.108356
LOC101105666	-	1368.89	0.537717	0.177239	-3.03386	0.00241445	0.0924037
LOC101112243	-	497.758	0.541418	0.172134	-3.14533	0.00165898	0.0781116
CIAO2A	512871	532.593	0.541614	0.171294	-3.1619	0.00156742	0.0754758
LOC114115302	-	544.87	0.543091	0.185406	-2.92921	0.00339826	0.103418
PDK1	528655	775.602	0.548316	0.181448	-3.02189	0.00251204	0.0926516
LOC114113254	-	1868.88	0.554102	0.165965	-3.33867	0.000841808	0.0648566
SC5D	525154	5587.6	0.556115	0.203892	-2.7275	0.0063816	0.131558
LOC101106021	-	201.92	0.556667	0.180983	-3.0758	0.00209936	0.0876926
KLHL24	533510	1521.47	0.566663	0.207101	-2.73617	0.00621585	0.130813
LOC101117763	-	194.123	0.576906	0.236905	-2.43518	0.0148846	0.193437
ASPN	507990	594.979	0.577958	0.202147	-2.85909	0.00424858	0.110336
SMPDL3A	505300	1261.16	0.580514	0.229031	-2.53465	0.0112559	0.17187
LOC121815996	-	669.687	0.583866	0.218355	-2.67393	0.00749677	0.140587
C8B	513217	2990.7	0.588633	0.21236	-2.77187	0.00557357	0.123231
PAH	510583	9870.28	0.589979	0.184069	-3.2052	0.00134967	0.073071
MED6	505293	181.909	0.590117	0.184322	-3.20156	0.00136685	0.073071
LOC114108774	-	670.566	0.592337	0.22721	-2.607	0.00913403	0.15211
MED31	532868	257.181	0.598501	0.158274	-3.78143	0.000155933	0.0318011
LOC101110649	-	300.858	0.598503	0.160346	-3.73257	0.000189539	0.0355207
GGH	525303	658.812	0.602079	0.224705	-2.67942	0.00737501	0.140109
C1H1orf54	-	180.506	0.603124	0.246482	-2.44692	0.0144081	0.19056
KEF53_p09	-	33217.9	0.603346	0.189867	-3.17773	0.00148431	0.0733689
AP3S1	536359	181.613	0.60609	0.172455	-3.51448	0.000440611	0.0482421
HAT1	509329	193.556	0.606307	0.223813	-2.70898	0.00674895	0.134475
ANXA5	281626	634.479	0.607528	0.23499	-2.58534	0.00972832	0.157548
INSIG1	511899	1568.13	0.613071	0.191551	-3.20056	0.00137163	0.073071
CCNG1	281671	851.417	0.613594	0.188233	-3.25976	0.00111506	0.0714461
LOC101103002	-	209.753	0.614491	0.193148	-3.18145	0.00146539	0.0733689
LGMN	281281	501.277	0.620618	0.237067	-2.6179	0.00884718	0.150065
USP12	525655	299.502	0.631513	0.194151	-3.25268	0.0011432	0.0720633
HRG	280820	5083.06	0.637549	0.194165	-3.28355	0.00102509	0.0697324
IPO11	538236	263.088	0.639839	0.144776	-4.41951	9.89239e-06	0.00592299
EIF3E	534165	1104.2	0.64485	0.139075	-4.63672	3.53984e-06	0.00509285
CTSV	281108	3466.74	0.649074	0.181206	-3.58197	0.000341014	0.0440134
SLC39A8	508193	338.037	0.65905	0.242328	-2.71966	0.00653488	0.132882
COMMD6	616226	277.527	0.664306	0.215155	-3.08756	0.00201806	0.0868086
CLTRN	513188	253.491	0.680251	0.219028	-3.10577	0.00189787	0.0829718
LOC106990881	-	655.32	0.694873	0.189838	-3.66035	0.00025187	0.040255
PDLIM2	512907	271.85	0.701329	0.224146	-3.12889	0.00175466	0.0805747
DUSP6	515310	4763.16	0.726546	0.158853	-4.57369	4.79213e-06	0.0055381
FMO1	508781	6494.74	0.729729	0.269002	-2.71273	0.0066732	0.134355
AOX1	338074	6507.22	0.733433	0.279809	-2.6212	0.00876218	0.149982
LOC114111378	-	243.689	0.736262	0.295697	-2.48992	0.0127771	0.182298
IDI1	514293	2718.3	0.795776	0.319004	-2.49456	0.0126112	0.181565
LPIN1	537224	558.013	0.83209	0.302917	-2.74692	0.00601579	0.1289
COL3A1	510833	939.314	0.864449	0.33135	-2.60887	0.00908427	0.15211
LOC121817539	-	310.769	0.933182	0.313202	-2.97949	0.00288728	0.0976606
LOC105611265	-	438.232	0.948918	0.197728	-4.7991	1.5938e-06	0.00509285
HSD17B7	505212	198.333	0.955324	0.318372	-3.00065	0.00269403	0.0962908
LOC101103947	-	19312.7	1.00745	0.400602	-2.51485	0.0119083	0.1783
LOC105614315	-	2246.74	1.03513	0.364745	-2.83794	0.00454054	0.113401
CSAD	516241	1869.53	1.13815	0.422847	-2.69164	0.00711013	0.138133
TOP2A	787696	304.524	1.26712	0.396916	-3.19242	0.00141087	0.0733318
SCD	280924	2049.12	1.50518	0.458703	-3.28139	0.00103299	0.0697324
RARRES1	510102	241.869	2.00262	0.540833	-3.70284	0.000213201	0.0372291
GPX3	281210	899.414	2.00363	0.717936	-2.79083	0.00525736	0.12071
LOC101120204	-	12829.5	2.02517	0.812005	-2.49403	0.0126302	0.181565
LOC101105553	-	469.941	0.452955	0.187983	-2.40956	0.015972	0.200271
LOC121815992	-	902.736	0.412352	0.17144	-2.40522	0.0161628	0.202298
CRYZ	281093	1015.5	0.601682	0.250406	-2.40283	0.0162689	0.202966
DDRGK1	511144	525.481	-0.361059	0.150273	2.4027	0.0162747	0.202966
ABCB10	789800	329.251	0.512476	0.213453	-2.40088	0.0163555	0.203607
LOC101118455	-	421.159	0.299134	0.124638	-2.40002	0.0163943	0.203636
ZNF592	516451	192.32	-0.443235	0.184718	2.39952	0.0164165	0.203636
CETN2	508601	566.776	0.423468	0.176529	-2.39886	0.0164462	0.203639
KMT2A	508330	1180.69	-0.445226	0.185687	2.39772	0.0164976	0.203877
SP110	515204	1622.26	-0.583755	0.243523	2.39713	0.0165242	0.203877
C25H1orf131	-	411.323	-0.336791	0.14058	2.39573	0.0165875	0.204294
AIMP1	505126	1084.2	0.362419	0.151607	-2.39052	0.0168244	0.205339
BORCS7	613274	682.617	0.279976	0.117147	-2.38996	0.01685	0.205339
LOC114116890	-	861.641	0.353441	0.147787	-2.39156	0.0167767	0.205339
MSMO1	504481	2657.09	0.788118	0.329454	-2.3922	0.0167478	0.205339
RPL21	326584	9504.87	0.416685	0.17425	-2.39131	0.0167884	0.205339
SDHD	281481	800.698	0.371178	0.155299	-2.39009	0.0168442	0.205339
LOC101109027	-	384.613	0.322741	0.135186	-2.38739	0.0169686	0.2057
MRPS5	512469	442.096	-0.340778	0.142739	2.38742	0.0169671	0.2057
NT5E	281363	283.838	0.523684	0.219314	-2.38783	0.0169482	0.2057
VDAC2	282120	840.806	0.336052	0.140842	-2.38602	0.017032	0.206108
FGG	280792	81649.4	0.495472	0.20775	-2.38495	0.0170816	0.206348
LOC101111337	-	405.696	-0.869967	0.3656	2.37956	0.0173333	0.20846
LOC121816305	-	414.401	0.298949	0.125647	-2.37928	0.0173466	0.20846
UTP18	505846	421.969	0.317016	0.133219	-2.37966	0.0173285	0.20846
LOC101109556	-	445.487	0.42077	0.177009	-2.37711	0.0174491	0.209328
HIVEP1	529115	197.84	-0.622067	0.261879	2.3754	0.0175302	0.209938
CLK2	512737	224.517	-0.547675	0.230726	2.3737	0.0176107	0.210222
SUPT5H	519808	446.292	-0.513236	0.216225	2.37362	0.0176145	0.210222
TM7SF2	282384	573.697	0.740219	0.31195	-2.37288	0.0176501	0.210284
CDC42	532712	1485.78	0.223438	0.0943673	-2.36775	0.0178967	0.210388
DNAJC10	613403	582.655	0.299066	0.126201	-2.36976	0.0177995	0.210388
DNAJC19	513918	1177.97	0.400793	0.169485	-2.36477	0.0180412	0.210388
HSPB1	516099	10784.9	-0.269809	0.113778	2.37138	0.017722	0.210388
LOC101108390	-	2048.54	0.281961	0.11917	-2.36603	0.0179798	0.210388
LOC101116252	-	1351.25	0.389924	0.164683	-2.36772	0.017898	0.210388
LOC101123097	-	201.257	0.393553	0.166207	-2.36785	0.0178918	0.210388
LOC106991783	-	572.625	0.319947	0.135183	-2.36676	0.0179444	0.210388
MAP2K5	100295732	234.006	-0.39912	0.168278	2.37179	0.017702	0.210388
MX2	280873	512.817	-1.89378	0.800909	2.36454	0.0180524	0.210388
R3HDM4	614948	309.678	-0.358992	0.151752	2.36565	0.0179983	0.210388
SEPTIN7	408000	2943.07	0.197829	0.0836656	-2.36452	0.0180532	0.210388
SIRT2	504463	353.55	-0.210267	0.0889085	2.36498	0.0180311	0.210388
PACSIN2	540107	455.748	-0.325338	0.137759	2.36165	0.018194	0.210966
SIL1	520650	405.59	-0.300158	0.127049	2.36254	0.0181502	0.210966
TNS2	540153	593.376	-0.319166	0.135142	2.3617	0.0181912	0.210966
LOC114108857	-	248.081	0.494438	0.20975	-2.35727	0.0184097	0.211632
LOC114109639	-	317.705	-0.756509	0.320801	2.35819	0.0183643	0.211632
MAFB	532376	1167.31	-1.26417	0.535857	2.35915	0.0183166	0.211632
RNASEK	512886	779.644	-0.430048	0.182421	2.35744	0.0184012	0.211632
RPS27A	615199	16570.4	0.452844	0.191992	-2.35866	0.018341	0.211632
SCAPER	100140107	1364.64	-0.275817	0.117032	2.35677	0.0184346	0.211632
ALDH1A1	281615	15982.3	0.673366	0.286003	-2.3544	0.0185528	0.212285
ARL6IP4	526095	263.855	-0.477086	0.2026	2.35481	0.018532	0.212285
LOC105611516	-	241.718	0.473797	0.201322	-2.35343	0.0186013	0.21249
LOC101115653	-	347.381	0.311174	0.132274	-2.35249	0.018648	0.212673
DNAJC15	618047	304.287	0.407477	0.173364	-2.35041	0.018753	0.213305
FSTL1	534482	594.721	0.392567	0.167038	-2.35017	0.018765	0.213305
FLT4	338031	302.463	0.320285	0.136397	-2.34818	0.0188653	0.213397
LOC101104832	-	14918.2	0.779453	0.331861	-2.34873	0.0188374	0.213397
LOC114117785	-	309.082	0.475129	0.202274	-2.34894	0.0188269	0.213397
ARSK	533618	331.535	0.549133	0.234233	-2.34439	0.0190583	0.214878
RAB5A	539764	340.134	0.3927	0.167497	-2.34452	0.0190515	0.214878
IDUA	511050	364.914	-0.667157	0.284868	2.34199	0.0191815	0.21526
LOC101114285	-	203.338	-1.92077	0.820594	2.34071	0.0192473	0.21526
MKNK1	525647	228.761	-0.576494	0.246156	2.34199	0.0191814	0.21526
NELFA	789389	301.076	-0.377889	0.16144	2.34074	0.0192457	0.21526
USP36	504581	479.764	-0.404143	0.172647	2.34086	0.0192395	0.21526
CRIPT	617723	297.706	0.372278	0.159149	-2.33918	0.0193259	0.215444
LOC101123419	-	775.848	-0.949143	0.405675	2.33967	0.019301	0.215444
CSK	509246	228.701	-0.424825	0.181699	2.33807	0.0193838	0.215742
LSS	615906	324.373	0.722889	0.309504	-2.33563	0.0195104	0.215877
PLA2G12A	527214	365.892	0.332618	0.142381	-2.33612	0.0194851	0.215877
RAB11A	534708	562.219	0.332808	0.142474	-2.33592	0.0194954	0.215877
RPS3A	282053	3315.91	0.390259	0.167103	-2.33544	0.0195205	0.215877
BCAR1	527550	475.571	-0.362429	0.155636	2.3287	0.0198751	0.215965
C6H4orf19	511424	319.606	-0.509431	0.218838	2.32789	0.0199181	0.215965
CGN	533725	374.032	-0.388884	0.16742	2.32281	0.0201895	0.215965
CREBL2	537195	347.01	0.356133	0.152907	-2.32908	0.0198547	0.215965
EEF1B2	520875	2220.1	0.531777	0.228927	-2.32292	0.0201837	0.215965
EPHX2	511716	11567.6	0.398985	0.170936	-2.33413	0.0195891	0.215965
ERMARD	512804	185.297	-0.376786	0.161917	2.32703	0.0199636	0.215965
GLO1	540335	2406.97	0.286801	0.123295	-2.32613	0.0200115	0.215965
GLRX	515416	464.341	0.332143	0.142905	-2.32422	0.0201137	0.215965
GLRX3	511528	784.028	0.374329	0.160581	-2.33109	0.0197488	0.215965
JUND	517192	1330.11	-0.491936	0.211698	2.32377	0.0201379	0.215965
LOC101106471	-	1159.75	0.350672	0.150339	-2.33254	0.0196724	0.215965
LOC114108618	-	4499.73	2.19241	0.943765	-2.32304	0.0201769	0.215965
LOC114109112	-	413.731	0.342499	0.147335	-2.32462	0.0200922	0.215965
LOC114114089	-	963.692	1.04272	0.447849	-2.32828	0.0198975	0.215965
PHF2	537728	297.669	-0.263455	0.112946	2.33257	0.0196706	0.215965
RPL31	534279	10091.4	0.295262	0.126903	-2.32667	0.0199828	0.215965
SETD5	532578	1418	-0.362086	0.155913	2.32236	0.0202136	0.215965
SF1	541229	1128.65	-0.285915	0.122581	2.33246	0.0196763	0.215965
TGFBR2	535376	240.621	0.395547	0.170101	-2.32536	0.0200529	0.215965
THAP2	781850	346.023	0.328939	0.141402	-2.32627	0.0200044	0.215965
TMBIM4	513242	2202.83	0.209945	0.0903397	-2.32395	0.0201279	0.215965
PPP1R10	510825	729.77	-0.526306	0.226863	2.31993	0.0203446	0.21703
ABLIM1	504968	673.66	-1.90872	0.82337	2.31818	0.0204395	0.217585
CHD7	533175	517.896	-0.521586	0.225033	2.31782	0.0204594	0.217585
PARP12	513185	310.427	-0.561165	0.242367	2.31535	0.0205936	0.218677
LOC101113502	-	836.821	0.332615	0.143704	-2.31458	0.0206362	0.218728
LOC101120019	-	581.578	0.308217	0.13319	-2.31411	0.0206615	0.218728
LOC101109056	-	772.622	0.357231	0.154475	-2.31255	0.0207472	0.218966
POLE4	613730	473.961	0.307049	0.13275	-2.31298	0.0207239	0.218966
LOC105609277	-	180.704	-0.822727	0.356034	2.31081	0.0208433	0.219074
RUSC1	100125592	415.082	-0.408964	0.176988	2.3107	0.0208497	0.219074
SFPQ	618226	2782.69	-0.297243	0.12864	2.31065	0.0208521	0.219074
EMC7	615423	486.682	0.418176	0.181189	-2.30795	0.0210018	0.219317
ERI2	538719	3606.71	0.533163	0.231007	-2.308	0.0209993	0.219317
FBH1	534383	186.541	-0.394304	0.170805	2.30851	0.0209707	0.219317
RAF1	521196	773.576	-0.334783	0.145005	2.30877	0.0209565	0.219317
RNF130	525735	276.356	0.575206	0.249317	-2.30713	0.0210478	0.219467
ATP5F1D	338081	494.584	-0.373792	0.162325	2.30273	0.0212938	0.220046
GOT2	286886	4617.7	0.324494	0.140889	-2.30319	0.0212683	0.220046
PDHA1	407109	814.799	0.225758	0.0979915	-2.30385	0.0212309	0.220046
PPP1CA	516175	415.87	-0.39757	0.172441	2.30555	0.0211359	0.220046
RNF7	515595	267.754	0.363834	0.157902	-2.30417	0.0212129	0.220046
SRSF5	510474	1439.68	-0.467876	0.203008	2.30472	0.0211823	0.220046
LOC100125610	-	562.535	0.352088	0.15302	-2.30093	0.0213955	0.22044
UCK1	519697	341.458	-0.347132	0.150857	2.30106	0.021388	0.22044
EXOSC10	535340	309.88	-0.292052	0.127046	2.2988	0.0215164	0.220703
PPP2R2A	508045	1217.12	-0.25801	0.112194	2.29967	0.0214668	0.220703
SMG7	537131	435.916	-0.386449	0.168094	2.299	0.0215048	0.220703
SNX12	520739	466.603	0.346024	0.1506	-2.29763	0.0215831	0.220929
ZNF644	539923	1954.69	-0.22892	0.0996479	2.29729	0.0216022	0.220929
ATP5PF	282690	2765.86	0.280556	0.122229	-2.29533	0.021714	0.221313
FDX1	281157	2129.61	0.223718	0.0974466	-2.2958	0.0216875	0.221313
MAP1B	514739	742.374	-0.74979	0.326791	2.2944	0.0217674	0.221313
SHMT2	507197	204.129	-0.573545	0.249931	2.29481	0.0217438	0.221313
CPD	532189	1182.33	0.366119	0.159797	-2.29115	0.0219548	0.222753
KEF53_p08	-	418019	0.453708	0.19815	-2.28972	0.0220376	0.222753
LOC101112339	-	579.296	0.394035	0.17203	-2.2905	0.0219922	0.222753
UGDH	281564	1576.8	0.519052	0.226642	-2.29019	0.0220104	0.222753
C3H12orf57	-	596.075	-0.54705	0.239465	2.28447	0.0223442	0.223008
DCAF6	524645	334.678	-0.424321	0.185407	2.28859	0.022103	0.223008
LOC114116065	-	867.529	0.351706	0.153764	-2.28732	0.0221773	0.223008
LOC121818183	-	3133.94	0.291662	0.127643	-2.28498	0.0223138	0.223008
PECR	617037	1014.34	0.507526	0.222177	-2.28433	0.0223522	0.223008
RFX1	789747	502.067	-0.426056	0.186236	2.28772	0.0221541	0.223008
SLIRP	613614	1117.96	0.41924	0.183418	-2.28572	0.0222709	0.223008
TCEAL8	768059	3068.22	0.19733	0.086311	-2.28627	0.0222384	0.223008
TTC33	531278	220.485	0.297502	0.130221	-2.28459	0.0223369	0.223008
ALDH6A1	327692	4351.42	0.311267	0.13655	-2.2795	0.0226372	0.224238
PKNOX1	533382	312.552	-0.399349	0.175095	2.28076	0.0225629	0.224238
PMEPA1	617469	550.565	-0.576623	0.252836	2.28062	0.0225708	0.224238
SDHAF4	768071	459.656	0.389905	0.170994	-2.28022	0.0225946	0.224238
TMEM245	521172	266.444	0.393339	0.172526	-2.27988	0.0226147	0.224238
MRPL3	614906	236.282	0.35661	0.156627	-2.27682	0.0227971	0.2255
LOC121819113	-	2876	-0.448924	0.197316	2.27516	0.0228966	0.226161
LOC114112910	-	402.028	0.345536	0.152219	-2.26999	0.0232082	0.228588
SYNE1	353348	312.822	-0.500958	0.220639	2.27049	0.0231779	0.228588
GSTA1-1	-	14156.3	0.526428	0.232211	-2.26703	0.0233887	0.230038
AFDN	504856	2962.85	-0.321746	0.142012	2.26562	0.0234747	0.230404
AOC2	100336082	208.937	-0.417992	0.184517	2.26533	0.0234923	0.230404
CD164	509820	1414.56	0.235018	0.103831	-2.26347	0.0236068	0.2312
AKAP11	533105	840.674	0.22933	0.101403	-2.26157	0.023724	0.231317
CAMK2N1	616227	1431.82	-0.490048	0.21678	2.26058	0.0237853	0.231317
LOC101123326	-	836.204	0.331274	0.146434	-2.26227	0.0236808	0.231317
MBOAT7	504236	207.707	-0.521561	0.23058	2.26195	0.0237004	0.231317
PSMC6	518637	1059.46	0.391898	0.173362	-2.26058	0.0237855	0.231317
CERS6	616901	252.111	0.805472	0.356804	-2.25746	0.0239793	0.23143
LEAP2	282270	33847.4	0.373463	0.165363	-2.25845	0.0239175	0.23143
LOC101109212	-	836.898	0.326723	0.14476	-2.25701	0.0240076	0.23143
LOC101112223	-	2717.37	0.395775	0.175383	-2.25664	0.0240308	0.23143
LOC101117088	-	750.566	0.439703	0.194643	-2.25902	0.0238824	0.23143
NCOR2	538549	345.321	-0.492588	0.218252	2.25697	0.0240099	0.23143
TVP23B	513550	298.344	0.426934	0.18915	-2.25712	0.0240004	0.23143
LOC101110773	-	955.847	0.284184	0.125966	-2.25603	0.024069	0.231477
HERC6	527520	505.452	-1.10474	0.490987	2.25004	0.0244465	0.23381
PTPN1	508658	841.668	-0.278627	0.123759	2.25138	0.0243617	0.23381
UNC13B	530692	190.207	-0.686474	0.305074	2.25019	0.0244371	0.23381
ZNF3	618141	200.484	-0.52425	0.232994	2.25006	0.0244454	0.23381
ATP5PO	281640	2952.91	0.271938	0.121175	-2.24418	0.0248207	0.234425
DHCR24	533726	3246.75	0.662778	0.295646	-2.24179	0.0249747	0.234425
FZD8	616913	211.926	0.404264	0.179857	-2.2477	0.0245955	0.234425
INPPL1	783833	857.874	-0.488818	0.218082	2.24144	0.0249975	0.234425
INTS6	509695	769.418	-0.335833	0.14985	2.24112	0.025018	0.234425
KEF53_p12	-	437286	0.449166	0.200388	-2.24148	0.0249951	0.234425
PBLD	504417	4225.25	0.479298	0.213295	-2.24711	0.0246328	0.234425
PCMTD2	505807	778.744	0.324057	0.144551	-2.24181	0.0249735	0.234425
PRPF8	507371	780.978	0.269428	0.120213	-2.24125	0.0250098	0.234425
SERPINA1	280699	14925.7	-0.329233	0.14676	2.24335	0.0248746	0.234425
SH3BGRL	614007	2125.57	0.328109	0.146182	-2.24452	0.0247989	0.234425
SKP1	615427	822.328	0.315889	0.140838	-2.24293	0.0249014	0.234425
TRA2B	615156	1867.35	-0.30861	0.137564	2.24339	0.0248715	0.234425
UBA5	509292	308.783	0.344926	0.153442	-2.24793	0.0245808	0.234425
VHL	540957	543.46	0.292911	0.130635	-2.24221	0.0249476	0.234425
KEAP1	532791	2822.43	-0.221246	0.0987549	2.24035	0.0250681	0.234578
ASCL1	540473	1444.58	-0.624099	0.278838	2.23822	0.025207	0.235242
C5H5orf15	-	1539.47	0.230895	0.103155	-2.23834	0.0251991	0.235242
LOC101112774	-	491.417	0.300925	0.134505	-2.23728	0.0252683	0.235498
NANOS1	786356	240.997	-0.600717	0.268739	2.23531	0.0253967	0.235993
SGTA	504701	278.946	-0.465676	0.208328	2.2353	0.0253977	0.235993
TBL1XR1	614346	879.544	0.310608	0.13898	-2.23491	0.0254235	0.235993
LOC101110035	-	955.343	0.325261	0.145706	-2.2323	0.0255952	0.236006
MDH1	535182	735.638	0.448272	0.200776	-2.2327	0.0255687	0.236006
SERPING1	281035	17609.9	-0.254758	0.114099	2.23278	0.0255633	0.236006
TAP2	281586	465.278	-0.443062	0.198435	2.23278	0.0255632	0.236006
WASF2	504482	990.27	-0.368879	0.165154	2.23355	0.0255128	0.236006
DCTN2	527201	984.642	-0.217543	0.0975457	2.23017	0.0257362	0.236992
D2HGDH	533003	407.283	-0.583111	0.26156	2.22936	0.0257899	0.237171
DCUN1D1	539869	996.008	-0.195716	0.0878599	2.2276	0.0259075	0.237789
ZNF219	615493	198.908	-0.479437	0.215253	2.22732	0.0259257	0.237789
SELENOP	282066	31985.1	0.33286	0.149484	-2.22672	0.025966	0.237845
OGFOD3	506185	351.904	-0.428995	0.192848	2.22452	0.0261134	0.238879
MYH9	404108	1417.08	-0.305302	0.137534	2.21983	0.0264306	0.241462
ELOC	540859	181.279	0.377328	0.170114	-2.21809	0.0265486	0.241585
SCOC	504257	278.082	0.388282	0.174986	-2.21893	0.0264918	0.241585
SLC22A1	519461	11391.3	0.348731	0.157197	-2.21843	0.0265256	0.241585
TLN1	783470	1072.61	-0.241402	0.108904	2.21665	0.0266471	0.242163
ARAP1	511889	211.619	-0.390617	0.176309	2.21552	0.0267243	0.242548
RPL32	615556	9374.02	0.227307	0.10265	-2.21438	0.0268025	0.242939
LOC101118100	-	546.298	0.327633	0.148015	-2.21351	0.0268622	0.243163
FAM162A	617104	1509.27	0.320934	0.145113	-2.21161	0.0269938	0.244035
ATP5F1A	282578	2359.63	0.298629	0.135285	-2.20741	0.0272857	0.244637
BZW1	506562	5191.75	0.245917	0.111521	-2.20511	0.0274461	0.244637
DDX39B	540191	215.353	-0.588081	0.266755	2.20458	0.0274838	0.244637
DUSP1	539175	187.482	-1.0621	0.48145	2.20604	0.0273815	0.244637
FBRS	615050	206.605	-0.52878	0.239737	2.20566	0.0274077	0.244637
GPATCH2L	509393	871.188	-0.376325	0.170689	2.20474	0.0274722	0.244637
OSBPL8	533350	1031.86	0.185499	0.0840035	-2.20823	0.0272283	0.244637
SLC38A4	527476	5022.76	0.447961	0.203168	-2.20488	0.0274625	0.244637
TAOK2	533897	180.323	-0.502769	0.227691	2.20812	0.0272358	0.244637
TMEM19	538974	367.463	0.413389	0.187412	-2.20577	0.0274	0.244637
TPI1	281543	2318.62	-0.500437	0.226886	2.20567	0.027407	0.244637
UBB	281370	14828.2	0.309799	0.140265	-2.20867	0.0271979	0.244637
GOLT1A	508464	628.462	-0.284161	0.128954	2.20358	0.0275536	0.244945
LOC114113036	-	6230.31	0.307059	0.13938	-2.20303	0.0275927	0.244978
CLCC1	519085	308.373	0.411975	0.187129	-2.20155	0.027697	0.245589
LOC101121964	-	197.783	-0.443623	0.201638	2.20009	0.0278003	0.245765
SMIM27	112448580	298.864	0.270942	0.123168	-2.19977	0.0278231	0.245765
VAPB	326580	1832.84	0.217986	0.0990908	-2.19986	0.0278169	0.245765
LOC101110107	-	815.74	-0.290079	0.131923	2.19885	0.0278889	0.24579
SUCLG1	509983	4360.89	0.145599	0.0662195	-2.19873	0.0278968	0.24579
NSUN6	511775	261.738	-0.412034	0.187625	2.19605	0.0280885	0.247165
LCAT	510960	1332.76	-0.277983	0.126721	2.19366	0.0282599	0.248043
RRP8	540208	229.029	-0.388694	0.177155	2.19409	0.0282289	0.248043
DLD	533910	637.778	0.372257	0.16992	-2.19077	0.0284682	0.249182
DNAJC8	614259	1853.36	-0.221637	0.101201	2.19007	0.0285191	0.249182
IREB2	539404	530.432	0.277627	0.126753	-2.1903	0.0285027	0.249182
LIPA	100125267	637.434	0.368889	0.168452	-2.18987	0.0285333	0.249182
RBKS	513276	422.807	0.502994	0.229791	-2.18892	0.0286027	0.249473
DCBLD2	524608	1598.39	0.387714	0.177222	-2.18774	0.0286887	0.249595
ING2	404141	260.029	-0.41563	0.189953	2.18807	0.0286648	0.249595
EXOC8	540237	452.944	0.359314	0.164364	-2.18609	0.0288092	0.250169
SPEN	513692	998.939	-0.28643	0.131038	2.18585	0.0288268	0.250169
ELOVL5	617293	2455.18	0.502914	0.230232	-2.18438	0.0289344	0.250438
LOC101112155	-	180.087	0.446802	0.204616	-2.18361	0.0289909	0.250438
LOC105604976	-	259.463	-0.63059	0.28862	2.18484	0.0289003	0.250438
MRM2	790010	244.33	0.265979	0.121816	-2.18346	0.0290023	0.250438
TEAD1	536560	904.832	-0.25931	0.118825	2.18228	0.0290886	0.250559
ZNF79	614564	3924.32	0.253223	0.116034	-2.18232	0.029086	0.250559
DNAJC11	508137	404.455	-0.385882	0.176958	2.18064	0.0292104	0.251186
DPM1	534097	603.559	0.381186	0.174831	-2.18032	0.0292338	0.251186
HERC5	514373	290.066	-0.571906	0.262575	2.17807	0.0294012	0.252
TTR	280948	91791	0.257247	0.118103	-2.17815	0.0293949	0.252
TLE4	508893	447.11	-0.722195	0.331707	2.17721	0.029465	0.252235
SPAG4	618468	355.523	0.400995	0.184316	-2.17558	0.0295863	0.252736
TRABD	513765	677.209	-0.347067	0.159538	2.17545	0.0295964	0.252736
LOC101121401	-	2238.42	0.294526	0.135477	-2.174	0.0297052	0.253353
MRPS10	515885	546.86	0.377924	0.173899	-2.17324	0.0297622	0.253527
ACP2	535407	338.649	-0.658602	0.303479	2.17018	0.0299935	0.254248
PALS1	528109	792.495	0.279013	0.128555	-2.17037	0.0299786	0.254248
PM20D2	521179	604.686	0.374705	0.172653	-2.17027	0.0299862	0.254248
SEC61A1	505064	1192.26	-0.291937	0.134437	2.17155	0.0298899	0.254248
LOC101109446	-	1359.33	-0.301291	0.138909	2.16898	0.0300842	0.254705
ANGPTL3	782603	6523.01	0.430176	0.198409	-2.16813	0.0301491	0.254944
CHMP1A	789414	395.059	-0.379593	0.175306	2.16532	0.030363	0.256225
LOC101103412	-	908.352	0.369282	0.170613	-2.16444	0.0304305	0.256225
NES	522383	180.336	-0.656653	0.303415	2.16421	0.0304485	0.256225
PCBP1	509917	2652.01	0.248303	0.114703	-2.16474	0.0304072	0.256225
GSE1	538506	380.111	-0.591427	0.273506	2.16239	0.0305878	0.256912
LOC101114861	-	4925.09	0.260357	0.120414	-2.16218	0.0306041	0.256912
RASSF4	510549	306.923	-0.625699	0.289558	2.16087	0.0307051	0.257448
RAD54L2	784245	559.746	-0.342657	0.158634	2.16004	0.0307692	0.257674
TOB1	768016	602.71	-0.405392	0.187764	2.15905	0.0308464	0.258009
LOC101119090	-	1719.64	0.318007	0.147425	-2.15708	0.0309994	0.258976
ARCN1	533078	449.111	0.365495	0.16979	-2.15263	0.031348	0.260155
CKAP5	533980	498.408	-0.187331	0.0869542	2.15437	0.0312113	0.260155
CUL5	510331	760.532	0.280436	0.130268	-2.15276	0.0313372	0.260155
GMEB1	540374	218.791	-0.405196	0.188278	2.15211	0.0313887	0.260155
KAT6A	529373	1016.01	-0.18258	0.0848448	2.15193	0.0314031	0.260155
LDHD	510284	190.342	-0.42514	0.197539	2.15218	0.0313829	0.260155
SNX22	100125937	1729.98	-0.221199	0.10268	2.15426	0.03122	0.260155
B4GALT5	282407	223.348	-0.447108	0.207861	2.151	0.0314764	0.26045
CPB2	508222	5326.26	0.276726	0.1289	-2.14683	0.0318069	0.261314
LOC101110567	-	343.258	0.421954	0.196479	-2.14759	0.0317467	0.261314
MTIF2	281923	618.181	0.290745	0.13533	-2.14842	0.0316802	0.261314
PSENEN	493993	651.58	-0.378172	0.176094	2.14756	0.0317491	0.261314
REV1	616986	231.463	-0.363479	0.169278	2.14723	0.0317749	0.261314
RNPC3	768060	1025.42	-0.291376	0.135665	2.14777	0.0317323	0.261314
STAG2	616487	605.822	0.259734	0.121107	-2.14467	0.0319789	0.262416
SELENOK	615114	626.455	0.453516	0.211552	-2.14375	0.0320529	0.262713
GAMT	515270	4746.79	-0.442	0.206308	2.14243	0.0321592	0.263273
PPP6C	511058	296.864	0.264457	0.123524	-2.14094	0.0322787	0.263939
LOC101103089	-	548.71	-0.319085	0.14909	2.14022	0.0323371	0.263963
TMEM43	404066	830.181	0.409513	0.191365	-2.13996	0.0323577	0.263963
CNNM3	100138153	333.796	-0.42691	0.199684	2.13793	0.0325226	0.264065
INTS13	541109	224.252	0.342537	0.16016	-2.13871	0.0324589	0.264065
MGST1	493719	4264.95	0.488709	0.228485	-2.13891	0.0324431	0.264065
RGN	280910	17069.9	0.487687	0.228069	-2.13834	0.0324895	0.264065
B3GNTL1	617397	325.426	-0.349366	0.163458	2.13734	0.0325701	0.264138
TRIAP1	525164	855.56	0.248589	0.116333	-2.13688	0.0326078	0.264138
YME1L1	505118	800.118	0.36549	0.171083	-2.13633	0.0326526	0.264193
ATPAF1	505430	1030.59	0.177474	0.0831643	-2.13401	0.0328416	0.264488
LOC101103182	-	277.706	0.234177	0.10969	-2.13489	0.0327701	0.264488
MPST	507313	1432.91	-0.258481	0.121075	2.13489	0.0327702	0.264488
PRRC2C	505359	6494.45	-0.227837	0.106746	2.13439	0.0328111	0.264488
ATP6V1G1	281641	1988.45	0.193484	0.0907172	-2.13283	0.0329387	0.264819
KEF53_p10	-	236780	0.360966	0.169462	-2.13008	0.0331652	0.264819
LOC101113603	-	3324.65	0.270932	0.12721	-2.1298	0.0331883	0.264819
LOC114113983	-	1693.11	0.821068	0.385113	-2.13202	0.0330054	0.264819
LOC114114996	-	398.37	0.364921	0.171129	-2.13244	0.032971	0.264819
MRPS23	515228	963.833	0.231024	0.108413	-2.13096	0.0330924	0.264819
MTHFD1	534382	5056.68	0.284098	0.13337	-2.13015	0.0331593	0.264819
PPP1R3C	539466	1509.62	-0.665277	0.312301	2.13024	0.0331514	0.264819
VRK3	520302	268.752	-0.374983	0.176113	2.12922	0.0332358	0.264893
FBRSL1	785549	290.455	-0.394578	0.185357	2.12875	0.0332751	0.264902
CNPPD1	507473	437.153	-0.478304	0.224814	2.12756	0.0333739	0.265384
DHCR7	514745	431.453	0.952566	0.448315	-2.12477	0.0336057	0.266007
HMGCS1	407767	1073.29	0.717393	0.337622	-2.12484	0.0335997	0.266007
LOC114117822	-	386.34	0.585737	0.275524	-2.1259	0.0335117	0.266007
RPS17	788861	6343.34	0.284669	0.133941	-2.12534	0.0335586	0.266007
ANXA4	281625	1145.41	0.350208	0.164876	-2.12407	0.0336643	0.266167
MRPL35	540278	768.709	0.286473	0.135067	-2.12097	0.0339245	0.266703
NIN	510366	408.888	-0.398141	0.187629	2.12195	0.0338417	0.266703
PPIA	281418	2948.72	0.250131	0.117884	-2.12184	0.0338511	0.266703
SERPINC1	540261	21045.1	0.320097	0.150895	-2.12132	0.0338947	0.266703
TMEM135	523885	445.731	0.454629	0.21422	-2.12226	0.0338161	0.266703
LOC101115117	-	542.339	0.298174	0.140641	-2.12011	0.0339972	0.266972
ZMIZ1	616740	343.397	-0.421995	0.199093	2.11959	0.0340408	0.267013
DHX9	281115	1459.86	-0.225394	0.106444	2.11749	0.0342185	0.2678
LOC101112517	-	556.036	0.322933	0.152477	-2.11791	0.0341827	0.2678
LOC105609801	-	315.694	0.343263	0.162154	-2.11689	0.034269	0.267801
ZNF511	616110	230.584	-0.427398	0.201929	2.11658	0.0342958	0.267801
SMAD2	516010	258.716	0.374167	0.176836	-2.1159	0.0343535	0.26795
CWC25	512527	680.052	-0.307991	0.14563	2.11488	0.0344399	0.268322
LOC114112858	-	467.951	0.209216	0.0989766	-2.1138	0.0345325	0.268729
NRP1	539369	302.686	0.236605	0.111981	-2.11291	0.0346084	0.268729
PPP2R5C	505757	1580.42	0.231596	0.109605	-2.11301	0.0345996	0.268729
CDKN1A	513497	697.749	-0.868047	0.411045	2.11181	0.034703	0.269003
SRRT	527938	2120.86	-0.277709	0.131516	2.11159	0.0347214	0.269003
BBOX1	507159	1309.41	0.375537	0.177959	-2.11024	0.0348376	0.269347
SCAMP3	539670	951.217	-0.193652	0.0917901	2.10972	0.0348823	0.269347
TPRG1L	616333	324.751	-0.361913	0.171514	2.11011	0.0348491	0.269347
CREG1	530908	3602.56	0.195782	0.0928483	-2.10862	0.034977	0.269778
MYO1D	522967	255.143	0.281707	0.133649	-2.10782	0.0350467	0.270015
KIAA1671	533883	1203.46	-0.297564	0.141252	2.10662	0.0351504	0.270514
SELENOI	506381	1096.13	0.301401	0.143138	-2.10567	0.0352332	0.27085
ATP6V1D	404152	618.083	0.344321	0.163837	-2.10161	0.0355876	0.271253
CDKAL1	530159	295.519	-0.25927	0.123286	2.103	0.035466	0.271253
CRELD1	504854	318.501	-0.372653	0.177079	2.10444	0.0353402	0.271253
EIF2AK2	347700	775.21	-0.700987	0.333266	2.10338	0.0354323	0.271253
LOC114114491	-	1559.05	0.29735	0.141468	-2.10189	0.035563	0.271253
NCOA4	525329	2016	0.261771	0.124414	-2.10403	0.0353758	0.271253
PHPT1	618691	372.265	-0.414019	0.197013	2.10148	0.0355986	0.271253
TBCA	327683	2208.01	0.310535	0.147766	-2.10153	0.0355948	0.271253
SEC22B	614775	676.48	0.325332	0.154879	-2.10055	0.0356803	0.271578
AFAP1L2	615436	614.233	1.26076	0.600406	-2.09985	0.0357423	0.271636
LOC114109518	-	1351.01	0.362344	0.17258	-2.09957	0.0357664	0.271636
ARL6IP1	777773	8202.57	0.29052	0.138415	-2.09891	0.0358251	0.271785
IDS	541272	476.22	0.368986	0.175928	-2.09737	0.0359612	0.272174
KEF53_p04	-	167614	0.383816	0.182991	-2.09746	0.035953	0.272174
TTC7A	616640	267.094	-0.553024	0.263722	2.09699	0.0359942	0.272174
EIF1B	513481	312.019	0.34392	0.164082	-2.09603	0.0360796	0.272523
HOOK1	785042	1191.02	0.458209	0.219084	-2.09147	0.0364856	0.274993
HTATSF1	526910	1919.26	0.207896	0.0994018	-2.09147	0.0364859	0.274993
ABTB2	528597	205.051	-0.341032	0.163238	2.08917	0.0366925	0.275136
DNASE1L3	512512	1069.98	0.279998	0.134006	-2.08944	0.036668	0.275136
FKBP9	534182	223.423	0.33168	0.158845	-2.08808	0.0367908	0.275136
HADH	532785	1420.95	0.295899	0.141717	-2.08796	0.0368014	0.275136
IMMP2L	101902373	204.026	0.460822	0.220729	-2.08773	0.0368224	0.275136
MVK	505792	604.685	0.545149	0.261118	-2.08775	0.0368204	0.275136
RNF20	513326	750.013	-0.160998	0.0770976	2.08824	0.0367763	0.275136
RSL24D1	783948	1234.26	0.351391	0.168182	-2.08935	0.0366759	0.275136
ACSM1	282576	6841.92	0.257094	0.123273	-2.08557	0.0370174	0.275495
ARSG	513067	250.37	-0.406687	0.195094	2.08457	0.0371088	0.275495
HECTD1	536240	2371.17	0.167907	0.0804907	-2.08605	0.0369743	0.275495
LOC101112680	-	546.005	0.336078	0.161174	-2.08519	0.0370525	0.275495
RPL14	539373	4460.26	0.191699	0.0919426	-2.08498	0.0370708	0.275495
SLC16A7	614573	943.158	0.402905	0.193218	-2.08524	0.0370478	0.275495
FNBP1L	616665	484.645	0.352197	0.169116	-2.08258	0.0372895	0.276296
RNMT	511555	433.05	0.315731	0.151611	-2.0825	0.0372964	0.276296
GANC	530330	335.327	-0.63446	0.304852	2.08121	0.037415	0.276879
DHX36	509583	873.544	-0.268341	0.129261	2.07597	0.037897	0.280147
METRNL	534297	196.521	-0.373206	0.179946	2.07399	0.0380806	0.281205
LOC114115343	-	4895.21	0.561294	0.270937	-2.07168	0.0382957	0.282492
CTSC	352958	1215.58	0.363331	0.175592	-2.06917	0.0385298	0.283916
CSNK1A1	282684	4826.37	0.130979	0.0633707	-2.06687	0.0387464	0.283941
FMO2	504401	270.011	0.614178	0.297168	-2.06677	0.0387556	0.283941
HGFAC	100139648	443.329	-0.428856	0.207483	2.06694	0.0387395	0.283941
IMPA1	281865	323.136	-0.279372	0.135184	2.0666	0.0387716	0.283941
LOC101103351	-	433.851	0.412849	0.199821	-2.06609	0.0388197	0.283941
RBBP4	767940	802.245	0.243391	0.117773	-2.06662	0.0387703	0.283941
TCAF1	533126	3497.27	0.299182	0.144801	-2.06616	0.0388137	0.283941
ALB	280717	1.29091e+06	0.288929	0.139929	-2.06483	0.0389391	0.284449
DHTKD1	517113	360.171	0.329573	0.159755	-2.06299	0.0391132	0.284449
ETFDH	768074	1088.12	0.285577	0.138513	-2.06173	0.0392332	0.284449
IFIT2	527528	546.518	-0.896482	0.434593	2.06281	0.0391306	0.284449
LOC101105400	-	13636.7	0.355207	0.172308	-2.06147	0.0392583	0.284449
LOC101113101	-	455.778	-0.373671	0.18121	2.06209	0.0391996	0.284449
LOC101117129	-	9810.78	0.675178	0.327418	-2.06213	0.0391954	0.284449
SPG7	515269	253.291	0.394258	0.191018	-2.06399	0.0390189	0.284449
YIPF5	521829	253.942	0.316587	0.153561	-2.06163	0.0392426	0.284449
A1CF	100336715	10160.2	0.230529	0.112056	-2.05726	0.0396609	0.286467
CHPT1	511291	2785.24	0.39098	0.19001	-2.05768	0.0396206	0.286467
LOC114109054	-	202.695	-1.37719	0.66928	2.05772	0.0396166	0.286467
NDUFS1	288380	516.179	0.276788	0.134705	-2.05477	0.0399017	0.287907
OXER1	132346561	322.511	-0.559035	0.272128	2.05431	0.0399455	0.287923
MAP4	281295	1262.47	-0.395431	0.192609	2.05302	0.0400702	0.288522
ACAT2	512044	5123.27	0.249296	0.121655	-2.04921	0.0404413	0.290406
HERC4	533336	536.365	0.212327	0.103722	-2.04707	0.0406514	0.290406
IDH3G	614145	1108.89	-0.328185	0.160124	2.04957	0.0404067	0.290406
LOC101115495	-	40990.3	0.343469	0.16774	-2.04762	0.040597	0.290406
MTF1	509960	427.694	-0.358858	0.175221	2.04803	0.0405569	0.290406
PRSS23	538575	788.964	0.257802	0.125947	-2.04691	0.0406669	0.290406
SMCR8	781661	2085.36	0.33969	0.165849	-2.04818	0.040542	0.290406
THRAP3	505228	2670.56	-0.180165	0.0879277	2.04901	0.0404611	0.290406
TAX1BP1	535589	5795.13	0.38413	0.187799	-2.04544	0.0408117	0.290841
WBP1L	782651	287.099	-0.272602	0.133257	2.04569	0.0407873	0.290841
ITM2B	510575	936.64	0.352057	0.17228	-2.04352	0.0410014	0.291593
RPS21	615178	4338.69	0.317516	0.155351	-2.04387	0.0409665	0.291593
CCDC18	540863	435.376	0.499828	0.244921	-2.04077	0.041274	0.292446
FOXRED1	510097	1049.92	-0.259784	0.127238	2.04172	0.0411793	0.292446
IQGAP2	782315	17799.3	0.271998	0.133246	-2.04132	0.0412192	0.292446
NAXD	613996	748.958	-0.297742	0.145909	2.04061	0.04129	0.292446
KEF53_t17	-	1376.31	0.387975	0.190253	-2.03926	0.041424	0.292499
LOC101117703	-	2349.67	-0.895994	0.439263	2.03976	0.0413738	0.292499
TMED2	100140040	774.695	0.298145	0.14619	-2.03944	0.041406	0.292499
ALCAM	281614	2175.77	0.251162	0.123194	-2.03876	0.0414744	0.292557
DAXX	504336	1148.7	-0.483065	0.23705	2.03782	0.0415676	0.292619
WDR37	529876	466.054	-0.363999	0.178588	2.0382	0.0415299	0.292619
LGALS2	511098	218.475	-0.633424	0.311041	2.03646	0.0417038	0.29328
RASA3	282532	297.815	-0.603252	0.296457	2.03487	0.0418643	0.29411
UTP4	510315	181.562	-0.680286	0.33452	2.03362	0.0419902	0.294697
LOC121816799	-	936.309	-0.404238	0.198839	2.03299	0.0420531	0.29484
UBR3	537932	526.796	0.289261	0.142378	-2.03164	0.0421905	0.295504
BCAP29	511018	850.727	0.214838	0.105796	-2.03067	0.0422884	0.295891
ICAM1	281839	226.22	-0.948137	0.46719	2.02945	0.0424127	0.296047
SEC61B	506986	4082.88	0.311471	0.153527	-2.02877	0.0424815	0.296047
SELENOT	783831	2277.29	0.181786	0.0895596	-2.02977	0.0423794	0.296047
UFSP2	617788	301.367	0.41517	0.204629	-2.02889	0.0424695	0.296047
NUDT12	617720	1245.4	0.237024	0.116895	-2.02767	0.042594	0.296235
RASGRP3	523745	193.022	-0.434281	0.21415	2.02793	0.0425672	0.296235
PI4KA	282309	283.786	-0.397752	0.196293	2.02632	0.0427325	0.296899
PXMP2	508609	2235.58	0.21667	0.10695	-2.0259	0.0427751	0.296899
LOC101113219	-	879.282	0.734927	0.363023	-2.02447	0.0429222	0.297622
LOC114117357	-	1060.97	0.206347	0.101967	-2.02367	0.0430041	0.297893
RPL11	512745	5621.5	0.37527	0.185486	-2.02318	0.0430551	0.297948
ATPAF2	513521	183.82	-0.533689	0.264022	2.02138	0.0432408	0.298935
LOC101114075	-	11049.9	0.334983	0.165884	-2.01938	0.0434475	0.300065
LOC114113944	-	3234.11	0.307605	0.152365	-2.01887	0.0435012	0.300136
KIAA0232	514704	529.419	-0.284435	0.14101	2.01713	0.043682	0.30019
LOC101110095	-	2123.43	-0.16841	0.0834744	2.0175	0.043643	0.30019
LRPPRC	509995	533.856	0.323671	0.160425	-2.01758	0.0436345	0.30019
PSMA3	505176	1000.09	0.359451	0.178146	-2.01773	0.0436193	0.30019
KIAA1217	513129	904.467	-0.275796	0.136848	2.01534	0.0438688	0.300651
LOC101116886	-	3983.34	0.26589	0.131952	-2.01504	0.0439001	0.300651
WASHC4	783379	777.24	0.240877	0.119499	-2.01572	0.0438297	0.300651
ZCCHC2	787099	266.137	-0.441218	0.218985	2.01483	0.0439226	0.300651
CHD4	506402	1801.18	-0.303701	0.150792	2.01404	0.0440052	0.300785
NDUFB4	327706	707.84	0.382726	0.19005	-2.01382	0.0440289	0.300785
LOC114113934	-	478.025	0.466275	0.231613	-2.01317	0.044097	0.300911
RBPJ	767928	1403.87	-0.162686	0.080825	2.01281	0.0441342	0.300911
CBX5	538885	362.699	-0.294525	0.146521	2.01012	0.0444187	0.300992
CIB1	510141	403.856	-0.305851	0.152159	2.01007	0.0444237	0.300992
FUBP1	513562	1292.65	-0.293582	0.146038	2.01031	0.0443981	0.300992
GRK4	512489	349.003	0.378484	0.188171	-2.01139	0.0442848	0.300992
GYS2	537451	606.325	0.473498	0.235589	-2.00985	0.0444469	0.300992
LOC114113859	-	476.775	-0.461882	0.229739	2.01046	0.0443824	0.300992
SLC27A2	535727	3546.43	0.328504	0.163449	-2.00982	0.04445	0.300992
HLTF	539633	418.611	0.321535	0.160082	-2.00856	0.0445839	0.301398
LOC101103215	-	835.957	0.257881	0.128399	-2.00844	0.0445968	0.301398
ASAP1	327705	600.994	-0.22012	0.109708	2.00642	0.0448113	0.302258
UBXN7	539940	444.931	0.299381	0.149185	-2.00679	0.0447725	0.302258
TAPT1	615598	450.082	-0.22007	0.10972	2.00574	0.0448841	0.302455
ATG4B	408002	200.175	-0.344177	0.171744	2.00401	0.045069	0.302792
DNAJC12	281259	1283.75	0.461682	0.230505	-2.00291	0.0451869	0.302792
LOC121816510	-	323.732	-0.47071	0.23485	2.0043	0.0450375	0.302792
ROCK1	785911	3823.61	0.190108	0.09492	-2.00283	0.0451961	0.302792
SRGAP2	519843	235.52	-0.484879	0.242035	2.00334	0.0451407	0.302792
TMEM254	505854	1000.5	0.232068	0.115818	-2.00372	0.0450996	0.302792
KLKB1	533547	936.003	0.337457	0.168555	-2.00206	0.0452782	0.303049
PBX1	540688	668.65	-0.343035	0.171452	2.00077	0.0454174	0.303688
VWCE	787487	404.044	-0.500401	0.25025	1.99961	0.0455426	0.304231
MRPL19	510957	498.311	0.251709	0.125926	-1.99887	0.0456228	0.304474
BCL6	539020	550.781	-0.453295	0.226864	1.99809	0.045707	0.304604
LOC101104050	-	296.096	0.322872	0.161679	-1.997	0.0458255	0.304604
PPP2R3A	787607	258.919	-0.319388	0.159904	1.99737	0.0457853	0.304604
PRPF19	513868	384.159	-0.282416	0.141444	1.99666	0.045862	0.304604
USP7	514813	956.968	-0.225713	0.112996	1.99753	0.0457671	0.304604
CLEC4F	511001	368.732	-0.86076	0.431419	1.99518	0.0460229	0.305254
LOC101103082	-	766.45	0.249676	0.125154	-1.99495	0.0460478	0.305254
LOC101102156	-	809.973	-0.655565	0.328748	1.99413	0.0461381	0.305269
RPS27	615638	5902.19	0.300961	0.150914	-1.99425	0.0461245	0.305269
STS	509206	487.86	0.451439	0.226489	-1.99321	0.0462389	0.305644
CERT1	286797	2095.06	0.202143	0.101467	-1.99221	0.0463476	0.305883
LOC101105484	-	1123.9	0.309683	0.155546	-1.99094	0.046488	0.305883
LOC101118641	-	431.829	-0.800754	0.402052	1.99167	0.0464076	0.305883
RBFOX2	514951	492.969	-0.311377	0.156366	1.99133	0.0464447	0.305883
SNX32	789733	2211.99	-0.237125	0.119106	1.99087	0.0464957	0.305883
DLG1	785291	819.989	0.382099	0.192031	-1.98978	0.0466157	0.306092
MAPKAP1	533861	470.198	-0.251029	0.126134	1.99018	0.0465716	0.306092
ANTKMT	530342	316.651	-0.558663	0.281024	1.98795	0.0468169	0.307028
HPN	508148	1738.9	-0.292499	0.147185	1.98728	0.046891	0.307028
KEF53_t07	-	1934.46	0.431783	0.217267	-1.98733	0.0468853	0.307028
AHCYL2	532836	241.998	-0.469297	0.236442	1.98483	0.0471633	0.308346
TMEM219	506622	299.789	-0.260029	0.131019	1.98467	0.0471813	0.308346
ACADSB	504301	18840.9	0.28912	0.145742	-1.98378	0.0472801	0.308637
HEMK1	515459	215.944	-0.506009	0.255113	1.98347	0.0473149	0.308637
ATF1	506967	250.971	0.32027	0.161587	-1.98203	0.0474762	0.308668
KLF13	789710	702.075	-0.211572	0.106777	1.98144	0.0475421	0.308668
KMT2E	539121	3467.11	-0.225099	0.113527	1.98278	0.0473917	0.308668
LOC101114579	-	238.332	-0.775161	0.390998	1.98252	0.047421	0.308668
XAF1	509740	530.563	-0.627092	0.316479	1.98146	0.0475394	0.308668
AGA	511345	268.196	0.277328	0.14006	-1.98006	0.0476963	0.308969
LOC101110758	-	806.513	0.27932	0.141083	-1.97983	0.0477222	0.308969
RING1	100125778	451.237	-0.447471	0.226012	1.97985	0.0477199	0.308969
PAFAH2	282299	365.126	0.413425	0.208865	-1.97938	0.0477728	0.309008
SLC25A1	282476	427.936	-0.497998	0.25174	1.97823	0.0479032	0.309562
HMGXB4	505539	284.918	-0.315034	0.15929	1.97774	0.0479582	0.309629
GUCD1	517135	402.608	-0.357808	0.180993	1.97692	0.0480509	0.309652
PGK1	507476	1258.4	0.23642	0.119567	-1.97729	0.0480085	0.309652
SRP14	512792	1117.71	0.238654	0.120748	-1.97646	0.0481026	0.309697
ARHGAP17	504245	288.308	-0.386332	0.195536	1.97576	0.0481821	0.309921
LOC101117638	-	487.498	0.387892	0.196564	-1.97337	0.048454	0.311092
WDR70	540724	343.112	-0.261736	0.132628	1.97346	0.0484437	0.311092
LOC101117965	-	2351.14	0.19257	0.0977065	-1.9709	0.0487351	0.312482
PRXL2A	534049	688.375	0.478559	0.242873	-1.97041	0.0487916	0.312482
PTEN	540786	965.995	0.285376	0.14485	-1.97014	0.0488223	0.312482
SAAL1	505038	236.074	0.489505	0.248493	-1.96989	0.0488507	0.312482
ANXA7	533360	702.867	0.330713	0.168144	-1.96684	0.0492015	0.314182
FGL1	508090	17952.4	0.484789	0.246487	-1.96679	0.0492071	0.314182
FERMT2	616981	2736.89	-0.162163	0.0825119	1.96533	0.0493756	0.314968
LOC101121244	-	668.947	-0.486662	0.247673	1.96494	0.0494211	0.314969
ARID5B	783538	1543.52	-0.485619	0.24725	1.96408	0.0495209	0.315026
TNS1	286798	629.712	-0.30937	0.157511	1.96412	0.049516	0.315026
TBC1D5	614554	691.313	-0.284831	0.145166	1.9621	0.0497513	0.316201
DHRS7	514044	11628.5	0.317289	0.161755	-1.96155	0.0498155	0.316283
SMC4	353350	834.594	0.354118	0.180562	-1.9612	0.0498555	0.316283
AMD1	280997	3018.08	-0.380849	0.194517	1.95792	0.0502394	0.317248
CD47	282661	532.226	0.30387	0.155288	-1.95681	0.05037	0.317248
LOC101106166	-	807.776	0.270208	0.138019	-1.95775	0.050259	0.317248
LOC101119456	-	552.371	0.215735	0.11014	-1.95873	0.0501444	0.317248
PYGO1	527394	224.481	0.504891	0.257865	-1.95797	0.0502341	0.317248
RBM3	509771	325.603	-0.413177	0.211151	1.95678	0.0503735	0.317248
ST3GAL1	282351	6485.2	-0.264392	0.135112	1.95684	0.0503665	0.317248
TASL	513911	190.825	-0.667379	0.340713	1.95877	0.0501394	0.317248
ZBED1	539266	206.26	-0.28474	0.145548	1.95633	0.0504263	0.317292
LOC106990434	-	12756.6	0.269916	0.13809	-1.95465	0.0506249	0.317965
XYLB	515146	6991.34	0.280136	0.143304	-1.95483	0.0506032	0.317965
UROC1	100336419	3381.53	-0.245031	0.125385	1.95422	0.0506747	0.31799
FAM204A	507725	842.476	0.285798	0.146283	-1.95373	0.0507334	0.31807
SEC16A	519689	540.96	-0.381308	0.195232	1.95311	0.0508071	0.318244
H3F3A	326601	4126.72	0.190753	0.0976971	-1.9525	0.0508792	0.318297
NOPCHAP1	616791	640.886	0.318368	0.163109	-1.95187	0.0509532	0.318297
VDAC3	282716	1130.7	0.19873	0.101804	-1.95208	0.0509293	0.318297
LOC101109838	-	7125.49	0.319024	0.163584	-1.95021	0.0511511	0.319246
LOC101119087	-	6943.71	0.267991	0.137486	-1.94922	0.051269	0.319694
FCHSD2	539601	254.601	-0.371964	0.190911	1.94836	0.0513721	0.320048
LOC101118336	-	307.157	-0.502488	0.258082	1.94701	0.0515338	0.320646
TMED7	100125926	2001.47	0.231097	0.118707	-1.94679	0.0515604	0.320646
LRBA	524279	465.091	0.340335	0.174857	-1.94636	0.0516119	0.320678
LOC105616742	-	2742.69	-0.413756	0.212763	1.94469	0.0518128	0.321638
ABT1	539270	337.278	0.29175	0.150138	-1.94321	0.0519909	0.322167
PIK3AP1	100138311	1001.74	-0.212615	0.109408	1.94332	0.0519769	0.322167
PTPN4	512883	363.876	0.321267	0.165414	-1.9422	0.052113	0.322549
RBBP6	282034	5132.14	-0.240812	0.124006	1.94193	0.0521456	0.322549
MROH1	515055	214.696	-0.557817	0.287398	1.94093	0.0522673	0.323014
GRB14	497029	859.344	-0.335271	0.172822	1.93997	0.0523828	0.323439
POSTN	281960	2654.46	0.373521	0.192725	-1.9381	0.0526109	0.324559
DENND10	534370	340.664	0.305582	0.157906	-1.93522	0.0529639	0.325578
LOC101109322	-	881.427	-0.259245	0.133932	1.93564	0.0529113	0.325578
STAT1	510814	719.668	-0.463938	0.239655	1.93585	0.0528856	0.325578
TERF2	506501	456.897	-0.232061	0.1199	1.93545	0.0529351	0.325578
AUH	614716	420.009	0.400113	0.206927	-1.93359	0.0531633	0.326225
BNIP3L	534615	775.125	0.252782	0.130708	-1.93394	0.05312	0.326225
DBT	280759	468.587	0.471327	0.243936	-1.93217	0.0533381	0.326719
LOC114115224	-	681.319	0.44902	0.232363	-1.9324	0.0533098	0.326719
ARMC10	100138038	1076.07	0.184661	0.0956563	-1.93046	0.0535495	0.326765
BMP4	407216	976.643	0.52099	0.269876	-1.93048	0.053548	0.326765
C21H11orf54	-	2375.91	0.25721	0.133263	-1.9301	0.0535946	0.326765
DPYSL2	533746	787.858	0.318352	0.164942	-1.93008	0.0535966	0.326765
SCAMP1	535352	554.323	0.200937	0.104095	-1.93034	0.0535653	0.326765
THUMPD3	508940	918.86	0.149627	0.0775394	-1.92969	0.0536447	0.326765
TPT1	326599	17717.5	0.335806	0.174042	-1.92945	0.0536754	0.326765
BMI1	510666	322.644	0.300793	0.156041	-1.92765	0.0538985	0.327835
CDC37L1	510572	1169.71	0.234716	0.121793	-1.92718	0.0539577	0.327908
LOC101116273	-	3289.94	0.336221	0.174537	-1.92637	0.0540588	0.327947
PSME4	528142	305.725	0.268828	0.139547	-1.92644	0.0540501	0.327947
AKAP13	504288	1097.21	-0.257409	0.133739	1.92472	0.0542648	0.328909
CPSF2	327689	464.22	-0.300139	0.156025	1.92365	0.0543979	0.329141
F7	617960	716.14	-0.47809	0.248514	1.9238	0.0543801	0.329141
LOC101120093	-	182.734	-1.46146	0.76005	1.92285	0.0544991	0.329178
LRRC69	617064	180.965	-0.453006	0.235555	1.92314	0.0544625	0.329178
CDH5	414735	245.584	0.504316	0.262398	-1.92195	0.054612	0.329196
SERINC3	511861	796.059	0.254516	0.132393	-1.92242	0.0545526	0.329196
VPS26B	614321	419.107	-0.265244	0.138026	1.92169	0.0546445	0.329196
PLEC	786966	406.996	-0.363529	0.189244	1.92096	0.0547372	0.329269
RXRA	507554	1403.24	-0.341292	0.177678	1.92084	0.0547516	0.329269
AKAP8L	539700	514.529	-0.415329	0.21635	1.91971	0.054895	0.329275
PCGF5	528946	816.944	0.262192	0.136536	-1.92032	0.0548179	0.329275
PDCD5	509123	702.37	0.223804	0.116564	-1.92001	0.0548564	0.329275
NFIC	553098	2422.79	-0.279076	0.145425	1.91904	0.0549791	0.329494
TPST1	513004	383.491	0.326374	0.170146	-1.9182	0.0550853	0.329846
CENPF	533089	236.322	0.927183	0.483566	-1.91739	0.0551889	0.330181
BRD9	615865	721.961	-0.277963	0.145026	1.91664	0.0552837	0.330463
DNAJC17	524795	290.943	-0.547382	0.285723	1.91578	0.0553934	0.330807
GRAMD1C	505581	247.869	0.365019	0.190567	-1.91544	0.0554366	0.330807
NDUFB2	327713	1425.26	0.254159	0.132763	-1.91439	0.055571	0.331323
APOA1	281631	6525.69	-0.362104	0.189233	1.91354	0.0556796	0.331401
HELZ	539501	527.197	-0.198069	0.103491	1.91387	0.055637	0.331401
ACADVL	282130	3297.71	-0.437808	0.228998	1.91184	0.0558961	0.331599
AUP1	509130	1575.83	-0.141549	0.0740333	1.91196	0.055881	0.331599
CAT	531682	39448.3	0.362516	0.189622	-1.91178	0.0559042	0.331599
SLC4A7	510209	213.189	-0.338663	0.177056	1.91274	0.0557809	0.331599
DCAF12	525161	898.188	0.20484	0.107232	-1.91025	0.0561005	0.332195
LOC114108994	-	297.575	0.375467	0.196546	-1.91033	0.0560907	0.332195
RPS20	513222	8339.3	0.227165	0.118964	-1.90952	0.0561946	0.332469
CA2	280740	553.702	0.736541	0.386082	-1.90773	0.0564256	0.333551
BAG4	516353	199.854	-0.403425	0.211581	1.90671	0.0565577	0.333628
MICAL2	534041	277.637	-0.363779	0.190807	1.90652	0.0565823	0.333628
SOD2	281496	1808.56	0.395091	0.207232	-1.90652	0.0565831	0.333628
XKR6	539914	282.759	-0.439812	0.23099	1.90403	0.0569061	0.335248
LOC114115332	-	464.291	0.22912	0.120442	-1.90232	0.0571291	0.336276
AMDHD2	521401	228.75	-0.472027	0.248885	1.89657	0.0578853	0.337739
DPH3	511579	199.511	0.373844	0.197016	-1.89753	0.0577583	0.337739
ESYT2	512582	310.191	0.232133	0.122333	-1.89756	0.0577542	0.337739
MAP7D1	512106	604.181	-0.411221	0.216848	1.89635	0.0579134	0.337739
RNF220	616005	458.536	-0.205808	0.108344	1.89959	0.0574875	0.337739
RPL3	282688	6089.98	0.223907	0.117886	-1.89935	0.0575179	0.337739
SLC43A1	614153	686.253	-0.395168	0.20827	1.89738	0.0577779	0.337739
TIMM50	505489	309.034	-0.495699	0.261329	1.89684	0.0578488	0.337739
TRA2A	534586	1064.18	-0.242264	0.127626	1.89824	0.0576645	0.337739
TUT4	528986	684.09	-0.180407	0.0950803	1.89741	0.0577732	0.337739
WAC	532597	1129.63	0.172004	0.0906051	-1.89839	0.0576452	0.337739
RCC2	509120	266.177	-0.330964	0.17466	1.8949	0.0581052	0.338573
RNF145	534282	340.705	0.409918	0.216466	-1.89368	0.0582675	0.339233
IDH1	281235	2000.02	0.284288	0.150175	-1.89305	0.0583514	0.339437
FRG1	512533	806.257	0.256457	0.135537	-1.89216	0.0584702	0.339558
TIMM22	515555	236.911	-0.297748	0.157335	1.89244	0.0584318	0.339558
ABI1	540815	437.955	0.222074	0.11741	-1.89144	0.0585658	0.339597
FTCDNL1	613365	301.058	0.369467	0.195381	-1.891	0.0586238	0.339597
ZDHHC3	506728	402.063	-0.234639	0.124074	1.89113	0.0586075	0.339597
RPL6	511051	1923.96	0.314158	0.166235	-1.88984	0.058779	0.340211
RPL22L1	614872	336.096	0.358239	0.189681	-1.88864	0.05894	0.340859
F13B	511483	2339.41	0.256774	0.136021	-1.88776	0.0590587	0.341261
ARFGEF1	281022	762.625	0.196053	0.103902	-1.88689	0.0591747	0.341362
PPP1R15A	514688	185.976	-0.439445	0.232869	1.88709	0.0591483	0.341362
FAM126A	540584	255.4	-0.26131	0.138649	1.8847	0.059471	0.341803
GIGYF1	532406	337.714	-0.401433	0.212951	1.8851	0.0594167	0.341803
LOC101117015	-	293.59	-0.799742	0.424066	1.88589	0.0593098	0.341803
LOC114114811	-	217.881	-0.303497	0.161049	1.8845	0.0594976	0.341803
NEXN	504819	463.135	-0.468572	0.248642	1.88453	0.0594937	0.341803
C6	507749	7472.84	0.241271	0.128083	-1.88371	0.059604	0.341848
EIF4A2	286819	3309.86	0.268155	0.142351	-1.88376	0.0595977	0.341848
STK38	533677	684.012	-0.206127	0.109491	1.88259	0.0597564	0.342439
ACTA2	515610	569.018	-0.638969	0.339614	1.88146	0.0599098	0.342775
WSB1	614851	331.25	-0.337152	0.1792	1.88143	0.0599139	0.342775
LSM8	613630	281.413	0.37391	0.198836	-1.8805	0.0600402	0.343214
SON	516462	6662.78	-0.160743	0.0854983	1.88007	0.0600989	0.343267
LOC101117063	-	795.505	0.315717	0.168128	-1.87784	0.0604035	0.344485
SPRYD7	615298	494.17	0.300727	0.16015	-1.87778	0.0604115	0.344485
LOC121818379	-	5151.6	0.328218	0.174867	-1.87696	0.0605235	0.344557
SUPV3L1	505988	266.645	-0.243417	0.129663	1.87731	0.0604756	0.344557
KEF53_p01	-	139846	0.385618	0.20554	-1.87613	0.060638	0.344925
MRPL41	506521	772.072	-0.349283	0.186271	1.87513	0.0607751	0.345262
SLC22A23	614701	437.887	-0.324826	0.173243	1.87497	0.0607968	0.345262
INPP5A	615232	180.287	-0.448788	0.239432	1.87439	0.0608772	0.345436
LOC101122201	-	643.628	0.192121	0.102533	-1.87375	0.0609644	0.345647
CDH2	281062	1826.53	0.26824	0.143226	-1.87285	0.0610886	0.345786
SUMO3	617236	1076.77	-0.238267	0.127198	1.87319	0.0610421	0.345786
SNRNP48	513601	957.742	-0.278104	0.148532	1.87236	0.0611575	0.345894
CCNI	504847	2942.21	0.210082	0.112283	-1.87101	0.0613435	0.346663
LOC114109556	-	1737.48	0.176185	0.0942333	-1.86967	0.0615302	0.347435
ZSWIM6	538841	295.982	-0.342971	0.18355	1.86854	0.0616863	0.348033
ASPH	286771	2696.51	0.276411	0.148128	-1.86603	0.0620378	0.348446
FAH	508724	3424.87	-0.31489	0.168745	1.86607	0.0620322	0.348446
FAM20C	534672	564.275	-0.267677	0.143461	1.86586	0.0620611	0.348446
FBXW5	517357	561.555	-0.284466	0.152368	1.86697	0.0619056	0.348446
LOC101115083	-	964.446	0.462291	0.247663	-1.86662	0.0619553	0.348446
PCBP2	540653	2066.19	0.179492	0.0961084	-1.8676	0.0618184	0.348446
KDM2A	540141	833.032	-0.278077	0.149064	1.86549	0.0621125	0.348453
HIVEP2	540396	266.049	-0.396908	0.213064	1.86286	0.0624823	0.349961
KEF53_t14	-	742.565	0.464934	0.249535	-1.8632	0.0624337	0.349961
CARD6	520291	537.538	0.195354	0.104958	-1.86125	0.0627086	0.35038
LOC105608654	-	201.755	-0.705785	0.379111	1.86169	0.0626472	0.35038
MYO1B	537282	2776.17	0.319906	0.171849	-1.86156	0.0626655	0.35038
SMIM14	614774	4124.51	0.373445	0.200768	-1.86008	0.0628746	0.351025
CHP2	515280	1326.93	0.711009	0.382741	-1.85767	0.0632154	0.351512
MRPS21	614343	729.218	0.280585	0.150987	-1.85834	0.0631206	0.351512
RAD21	540966	1399.68	0.13415	0.0721649	-1.85894	0.0630359	0.351512
TM6SF1	616003	1175.91	0.263024	0.14157	-1.85791	0.063182	0.351512
TSPO	281033	2018.02	0.403777	0.217272	-1.8584	0.0631129	0.351512
GGA1	534634	308.262	-0.232484	0.125216	1.85666	0.0633593	0.35203
CTCF	517097	1240.88	-0.25854	0.139329	1.85561	0.0635092	0.35258
BTAF1	523664	715.558	-0.302319	0.162998	1.85474	0.063633	0.352855
C21H11orf68	-	420.512	-0.317559	0.171273	1.85411	0.0637231	0.352855
RPL23	504876	14307.3	0.346967	0.187109	-1.85436	0.0636881	0.352855
XPNPEP1	513156	191.088	-0.276212	0.148995	1.85384	0.0637623	0.352855
LOC101113001	-	1523.09	0.317182	0.171145	-1.8533	0.0638396	0.353002
TSEN15	614118	512.039	0.371824	0.200707	-1.85257	0.0639438	0.353296
ZNF146	100138954	394.938	0.280945	0.151686	-1.85215	0.064004	0.353347
SLC25A10	100848134	257.656	-0.390161	0.210779	1.85104	0.0641637	0.353947
TM9SF3	614147	3664.04	0.171588	0.0927244	-1.85052	0.0642389	0.35408
DCXR	526937	2764.94	0.393079	0.212551	-1.84935	0.0644079	0.354167
HIBADH	512002	2088.18	0.291289	0.15746	-1.84992	0.064325	0.354167
SDF4	528783	1133.66	0.241485	0.130574	-1.84942	0.0643979	0.354167
UBE4A	517544	996.761	0.214216	0.115874	-1.84869	0.0645028	0.354408
ACTG1	404122	3417.54	-0.273719	0.148102	1.84817	0.0645772	0.354535
HSPH1	507165	1218.45	-0.61904	0.335101	1.84733	0.0646998	0.354826
SART3	505922	546.127	-0.316043	0.171102	1.8471	0.0647325	0.354826
LOC114108620	-	518.038	0.247955	0.134298	-1.8463	0.0648481	0.355179
LOC101108663	-	1763.35	0.302418	0.163873	-1.84544	0.0649735	0.355585
FOXO1	506618	896.486	-0.480773	0.260571	1.84507	0.0650271	0.355597
REPS1	536155	284.803	0.237441	0.128823	-1.84315	0.0653067	0.356845
HADHB	281811	573.481	0.3386	0.183905	-1.84116	0.0655975	0.35787
SWI5	616324	479.17	0.327349	0.177788	-1.84123	0.0655873	0.35787
HMGN1	614915	1415.71	0.204765	0.11134	-1.83909	0.0659015	0.358401
LOC121816987	-	12686.9	-0.436842	0.237497	1.83936	0.0658628	0.358401
SNX14	533801	454.551	0.262191	0.142563	-1.83912	0.0658979	0.358401
VKORC1L1	506318	220.757	0.606261	0.329502	-1.83993	0.0657785	0.358401
LOC101107597	-	1054.74	0.246004	0.133899	-1.83724	0.0661746	0.359346
TSR3	508714	459.209	-0.413403	0.225017	1.83721	0.0661789	0.359346
STK3	533815	741.069	0.205642	0.111956	-1.8368	0.0662396	0.359394
CNOT7	508055	384.313	1.25572	0.683939	-1.83602	0.0663548	0.359738
NDUFS4	327680	1390.11	0.349689	0.19064	-1.83429	0.0666112	0.360845
ERCC3	507984	247.852	0.330704	0.180357	-1.83361	0.0667119	0.361004
EVA1A	528994	191.015	0.390565	0.213029	-1.83339	0.0667446	0.361004
RBM10	505749	939.004	-0.288885	0.157635	1.83262	0.0668596	0.361344
CHD8	507111	587.574	-0.158758	0.086712	1.83086	0.067121	0.362474
FAM120A	507997	6279.61	0.157206	0.0858859	-1.8304	0.0671896	0.362562
MRPS12	768042	352.619	-0.273399	0.149399	1.82999	0.067251	0.362612
DDA1	512898	271.617	-0.387385	0.211763	1.82933	0.0673496	0.362861
DGCR2	767971	376.496	-0.315976	0.172892	1.82759	0.0676105	0.363138
HACL1	512676	1216.04	0.322894	0.176658	-1.82779	0.0675807	0.363138
LOC121815978	-	10884.5	0.695427	0.380417	-1.82806	0.0675401	0.363138
WWP2	512457	217.996	-0.336384	0.184045	1.82773	0.0675906	0.363138
DGAT1	282609	290.479	-0.388672	0.212743	1.82695	0.067707	0.363375
ARAF	540421	289.871	-0.340236	0.18648	1.82451	0.0680745	0.36422
LOC101118831	-	582.881	-0.523986	0.287155	1.82475	0.0680388	0.36422
LOC101121541	-	2059.41	-0.261809	0.143435	1.82527	0.0679598	0.36422
LOC101121599	-	228.305	0.408272	0.223709	-1.82501	0.0679988	0.36422
ASAH1	510620	450.129	0.219938	0.12063	-1.82325	0.0682659	0.364249
LOC105609854	-	402.252	-0.424746	0.232864	1.82401	0.0681505	0.364249
NFAT5	538523	277.351	-0.404081	0.221731	1.82239	0.0683951	0.364249
SCRN3	511983	359.111	0.306422	0.168065	-1.82323	0.0682683	0.364249
SEC61G	615778	1134.33	0.41154	0.225822	-1.82241	0.0683925	0.364249
SMC5	508938	1402.08	-0.187743	0.103018	1.82242	0.0683911	0.364249
LOC101102794	-	1690.94	0.179425	0.0984772	-1.822	0.0684556	0.364291
CIR1	534057	1157.59	0.209657	0.115147	-1.82077	0.0686416	0.364721
PLRG1	533951	433.164	0.416535	0.228748	-1.82094	0.0686167	0.364721
ALDOA	509566	824.413	-0.252399	0.138784	1.81864	0.0689656	0.364821
MED1	520734	1366.86	-0.156302	0.0859301	1.81895	0.0689196	0.364821
SDF2	508463	357.484	0.282759	0.155458	-1.81888	0.0689301	0.364821
TMEM70	613774	386.083	0.271817	0.149435	-1.81896	0.0689174	0.364821
USP3	529395	1110.33	0.183554	0.100845	-1.82017	0.0687333	0.364821
ZFHX4	539762	548.452	-0.400727	0.220352	1.81858	0.0689761	0.364821
ATP9A	516579	346.827	-0.338419	0.186127	1.81821	0.0690321	0.364839
LOC101105179	-	2623.71	-0.294829	0.162196	1.81773	0.0691059	0.364951
F10	280787	6604.21	-0.366023	0.20147	1.81676	0.0692535	0.365452
FNIP2	100138353	290.849	-0.366899	0.202158	1.81491	0.0695375	0.366672
DHX58	508378	219.308	-1.60992	0.888142	1.81268	0.0698816	0.368206
FAM83H	524974	242.255	-0.535598	0.29564	1.81165	0.0700397	0.368759
RBM34	537542	349.491	-0.350118	0.193366	1.81065	0.0701951	0.369297
AAGAB	507035	245.582	-0.284218	0.157152	1.80855	0.0705206	0.369617
FASTKD2	528207	244.218	0.25116	0.138874	-1.80854	0.0705225	0.369617
IPMK	615135	436.058	0.446517	0.246855	-1.80882	0.0704783	0.369617
LOC106990150	-	1256.74	1.15122	0.636447	-1.80883	0.0704776	0.369617
NIBAN1	614787	277.076	-0.626562	0.34633	1.80914	0.0704285	0.369617
EMC6	613551	854.167	0.269095	0.148876	-1.80751	0.0706829	0.369898
THAP12	508969	318.502	0.31264	0.172949	-1.8077	0.0706537	0.369898
MXI1	614509	303.975	0.358751	0.198519	-1.80714	0.070741	0.369923
EPB41L2	538959	512.724	0.235578	0.130473	-1.80557	0.0709853	0.370084
GTF2H5	518046	429.715	0.278661	0.154272	-1.80629	0.0708726	0.370084
SHANK2	618649	554.908	-0.549779	0.304404	1.80608	0.0709054	0.370084
SLC43A3	516840	210.604	-0.874843	0.484523	1.80558	0.0709847	0.370084
RCOR1	506525	338.855	-0.304201	0.168535	1.80497	0.0710793	0.370296
ATG12	767903	1107.61	0.3275	0.181619	-1.80322	0.0713535	0.370888
FBXL3	540712	232.095	0.324364	0.17983	-1.80373	0.0712743	0.370888
UBTF	497012	525.965	-0.261134	0.144796	1.80346	0.0713167	0.370888
AMDHD1	505315	1373.47	0.514102	0.28531	-1.80191	0.0715594	0.371168
ERGIC2	512481	523.556	0.314063	0.174361	-1.80122	0.0716682	0.371168
LOC101107644	-	183.87	0.359374	0.19948	-1.80155	0.0716156	0.371168
MRPL40	101907103	475.936	-0.331553	0.184111	1.80084	0.0717284	0.371168
SCPEP1	505054	1299.29	-0.353455	0.196245	1.80109	0.0716888	0.371168
TNFRSF1B	338033	450.195	-0.337441	0.187342	1.8012	0.0716717	0.371168
TTF1	524585	850.709	-0.193966	0.107737	1.80037	0.0718019	0.371271
TMEM9B	515665	935.516	0.166489	0.0925025	-1.79983	0.071888	0.371439
FLNA	281165	276.767	-1.13556	0.631294	1.79878	0.0720534	0.371463
LOC114117553	-	292.125	0.224141	0.12459	-1.79903	0.0720142	0.371463
THAP5	614615	520.399	0.380991	0.211787	-1.79894	0.0720286	0.371463
MECP2	539629	341.825	-0.282572	0.157238	1.7971	0.0723199	0.372013
PLEKHF2	782597	236.47	0.31576	0.175706	-1.79709	0.0723209	0.372013
TIA1	538533	485.779	-0.280749	0.156224	1.79709	0.0723208	0.372013
RBM6	100296443	548.055	-0.258015	0.143621	1.7965	0.0724151	0.372221
DPH7	101907584	208.48	-0.256002	0.142551	1.79585	0.0725179	0.372329
ERC1	519271	1370.39	-0.322806	0.179767	1.79569	0.0725434	0.372329
SETD2	539860	879.987	-0.249648	0.139098	1.79476	0.0726923	0.372817
LOC101115694	-	630.281	0.289939	0.161636	-1.79378	0.0728488	0.373179
TOB2	507934	5089.66	-0.245174	0.136691	1.79364	0.0728706	0.373179
MCRS1	514410	376.032	-0.257119	0.143428	1.79267	0.0730262	0.373425
TRAPPC6B	521470	262.694	0.214216	0.119482	-1.79287	0.0729943	0.373425
LOC101110679	-	229.824	2.09391	1.16865	-1.79174	0.0731747	0.373908
LOC101121285	-	680.73	-0.523603	0.292287	1.7914	0.0732294	0.373912
TGFBR3	784894	269.02	0.348181	0.194474	-1.79038	0.0733931	0.374472
ARL4D	538936	3636.45	0.320844	0.179323	-1.78919	0.0735841	0.374739
CLPTM1L	506200	381.639	0.252797	0.141341	-1.78856	0.0736849	0.374739
LETM1	513324	392.404	-0.271974	0.152064	1.78855	0.0736877	0.374739
LOC101116336	-	13625.3	0.495166	0.276709	-1.78949	0.0735366	0.374739
NAF1	514182	242.938	-0.266764	0.149166	1.78837	0.0737157	0.374739
DDI2	515551	5165.22	0.205456	0.114952	-1.78732	0.073886	0.37533
MGAT4B	526256	204.89	-0.228968	0.128146	1.78678	0.0739737	0.3755
KIAA1143	541014	463.911	0.227417	0.127389	-1.78521	0.0742268	0.376204
NDUFB1	327690	475.838	0.316344	0.177263	-1.7846	0.0743259	0.376204
PHTF1	536504	341.357	-1.09811	0.61533	1.78458	0.0743294	0.376204
PPP4R3B	516489	3450.01	0.15444	0.0864931	-1.78558	0.0741671	0.376204
ATP5MK	767982	706.823	0.309911	0.173719	-1.78398	0.0744277	0.376367
LOC101119648	-	2009.73	0.524414	0.294056	-1.78338	0.0745244	0.376367
MKNK2	538519	2722.52	-0.406213	0.227773	1.78341	0.0745193	0.376367
ALG14	506537	267.457	0.334866	0.187885	-1.7823	0.074701	0.376985
CALR	281036	3105.29	-0.400492	0.224902	1.78074	0.0749547	0.377443
HMBS	515614	222.891	-0.2861	0.160663	1.78074	0.0749552	0.377443
IFRD1	541283	330.662	-0.608533	0.341631	1.78125	0.0748709	0.377443
MYH11	530050	608.697	-0.447097	0.251127	1.78036	0.0750171	0.377481
KIF1B	100337161	719.353	-0.209861	0.117923	1.77965	0.0751332	0.377791
RIOK1	516289	200.15	-0.414077	0.232867	1.77817	0.0753762	0.378738
CCDC158	534614	1398.98	0.233284	0.131286	-1.77691	0.0755832	0.379503
LOC101102122	-	5437.14	0.255347	0.143906	-1.77441	0.0759959	0.381299
HNRNPF	506917	3753.86	0.159	0.0897183	-1.77221	0.0763594	0.38257
LNX2	526424	239.399	0.293404	0.165544	-1.77236	0.0763342	0.38257
EMC2	616813	745.117	0.212501	0.119939	-1.77174	0.0764373	0.382683
RASAL2	540692	270.765	-0.298407	0.168597	1.76994	0.0767371	0.383907
ITGA9	532127	1153.73	0.229756	0.12995	-1.76803	0.0770557	0.385223
SULT1E1	280934	1782.7	0.30883	0.174976	-1.76498	0.0775671	0.3875
LOC105616782	-	204.881	-0.443388	0.25128	1.76452	0.0776444	0.387527
RPS12	326582	10717.5	0.24853	0.140868	-1.76428	0.0776842	0.387527
HSDL2	404131	3941.66	0.346706	0.196671	-1.76287	0.0779217	0.388432
MST1	514667	2937.43	-0.260137	0.147599	1.76246	0.0779923	0.388505
RPL23A	786430	10759.4	0.253035	0.14369	-1.76097	0.078243	0.38892
SLC17A4	512725	701.881	-0.419996	0.238503	1.76097	0.0782439	0.38892
SSB	338071	2854.17	0.190454	0.108132	-1.7613	0.0781868	0.38892
IFIH1	535490	1803.18	-0.404209	0.229602	1.76048	0.0783271	0.389054
LAMB1	520030	499.153	0.286419	0.162782	-1.75952	0.0784884	0.389298
LOC114109129	-	658.297	0.270566	0.15377	-1.75955	0.0784843	0.389298
EIF4ENIF1	514108	202.22	-0.431367	0.245243	1.75893	0.0785887	0.389517
EXOG	524343	861.198	-0.370391	0.210738	1.75759	0.0788175	0.390274
LOC101113221	-	1542.55	0.168857	0.0960849	-1.75737	0.0788541	0.390274
ARG1	513608	2717.2	0.364235	0.207375	-1.75641	0.0790187	0.390338
NEMF	541292	1947.68	0.172992	0.0985163	-1.75598	0.0790922	0.390338
SELENOM	787736	275.474	-0.323231	0.183996	1.75672	0.0789649	0.390338
STMP1	784845	1224.56	0.22074	0.125686	-1.75628	0.0790408	0.390338
PPCS	539294	281.722	0.278461	0.158623	-1.75549	0.0791753	0.39047
ABCF1	281589	899.568	-0.246738	0.140646	1.75431	0.0793767	0.391186
ASXL1	522091	560.384	-0.433481	0.247415	1.75204	0.0797671	0.392752
LOC114114483	-	352.922	-0.696721	0.397717	1.7518	0.0798078	0.392752
ATP5PB	282701	1323.28	0.299814	0.171351	-1.74971	0.0801688	0.393429
ATP6V0B	505684	1268.99	-0.36447	0.208384	1.74903	0.0802863	0.393429
FAM210A	511554	532.975	0.203825	0.116601	-1.74805	0.0804552	0.393429
GADD45G	504939	579.846	-0.842298	0.481251	1.75023	0.0800792	0.393429
GXYLT1	617596	375.561	0.1882	0.107624	-1.74868	0.0803456	0.393429
LOC101117789	-	186.591	0.528137	0.302096	-1.74824	0.0804222	0.393429
RBMX	509591	532.173	-0.309416	0.176874	1.74936	0.0802281	0.393429
ST3GAL2	444879	365.835	0.282935	0.161793	-1.74875	0.0803341	0.393429
VPS50	535248	240.825	0.272051	0.155631	-1.74805	0.080456	0.393429
UGT2B7	533587	628.979	0.661678	0.378596	-1.74772	0.0805129	0.39343
GPX4	286809	906.084	-0.279349	0.159927	1.74673	0.0806844	0.393685
LOC114115345	-	4788.92	0.55581	0.318254	-1.74643	0.0807355	0.393685
PICALM	513579	2002.5	0.203939	0.116768	-1.74652	0.0807203	0.393685
ATP6V1E1	287017	625.354	-0.329679	0.188811	1.74607	0.0807981	0.393713
TBRG1	507460	625.654	-0.197041	0.11287	1.74573	0.0808579	0.393728
ELMOD2	515278	318.682	0.29905	0.171369	-1.74506	0.0809742	0.394018
LAP3	781648	4322.07	0.294122	0.168592	-1.74458	0.0810585	0.394151
BTBD7	100300409	213.118	-0.212378	0.121795	1.74372	0.0812071	0.394321
LOC101115640	-	3584.18	0.2524	0.144747	-1.74373	0.0812068	0.394321
ACTR10	511083	302.725	0.265249	0.152192	-1.74285	0.0813594	0.394717
ALDH9A1	537539	19133.3	0.200708	0.115242	-1.74162	0.0815747	0.394717
DHX40	533484	466.337	0.213658	0.122678	-1.74162	0.081575	0.394717
DNMT3A	359716	253.338	-0.367388	0.210932	1.74174	0.0815545	0.394717
EZH1	533087	676.004	-0.18111	0.103972	1.7419	0.0815252	0.394717
LOC101113771	-	10640.5	-0.367894	0.211275	1.7413	0.0816302	0.394717
RARB	616895	207.937	-0.452807	0.260182	1.74035	0.0817974	0.395249
RAPGEF1	520454	258.975	-0.349666	0.201019	1.73947	0.0819529	0.395515
UQCRH	613899	1773.84	0.225776	0.129802	-1.73939	0.0819663	0.395515
PRELID3A	616292	286.553	-0.355431	0.20443	1.73865	0.0820969	0.395869
EIF4G1	444858	1657.38	-0.285689	0.164393	1.73785	0.0822378	0.396032
PTP4A1	613326	1518.41	0.27679	0.159275	-1.73781	0.0822449	0.396032
LOC101120423	-	268.824	-0.365645	0.210678	1.73556	0.0826412	0.397343
LOC105604794	-	324.876	0.27983	0.161203	-1.73588	0.0825846	0.397343
PJA2	511508	412.996	0.196006	0.112953	-1.73529	0.0826891	0.397343
NAT10	515001	495.429	-0.331907	0.191326	1.73477	0.0827817	0.397513
JCHAIN	280821	343.813	0.758024	0.437525	-1.73253	0.0831801	0.399149
LOC105604063	-	366.547	-0.535424	0.309469	1.73014	0.0836059	0.400589
SNIP1	525944	183.332	0.371589	0.214808	-1.72987	0.0836535	0.400589
TAF7	509327	680.53	0.219292	0.126748	-1.73014	0.0836052	0.400589
CTNNAL1	515749	476.173	0.438518	0.253878	-1.72728	0.0841175	0.402533
DYNLRB1	513342	604.465	0.195074	0.112989	-1.72648	0.0842603	0.402661
POLR3GL	505641	1569.35	0.183423	0.106236	-1.72657	0.0842447	0.402661
CTNNA1	526848	494.63	0.235602	0.136506	-1.72594	0.0843578	0.402849
UBQLN1	282392	2615.65	0.192131	0.111431	-1.72423	0.0846672	0.404048
NDUFC1	282289	763.728	0.276337	0.16042	-1.72258	0.0849648	0.4051
PSMB9	510593	560.644	-0.4686	0.272069	1.72236	0.0850043	0.4051
RABGGTB	533276	420.139	0.291733	0.16945	-1.72164	0.0851341	0.405439
LOC101117153	-	224.313	0.344655	0.200271	-1.72094	0.0852615	0.405621
NOP56	404165	1973.3	-0.408316	0.237296	1.7207	0.0853047	0.405621
SMIM15	100297428	243.63	0.323734	0.188166	-1.72047	0.0853477	0.405621
ATP4A	521163	180.259	-1.04789	0.609802	1.71842	0.0857207	0.406571
AURKAIP1	506359	439.224	-0.235596	0.137288	1.71607	0.0861495	0.406571
FARP1	531927	589.077	-0.234528	0.136681	1.71589	0.0861826	0.406571
FGFRL1	532327	1116.69	0.296214	0.1727	-1.71519	0.0863099	0.406571
LOC101104988	-	210.076	0.206736	0.120418	-1.71681	0.0860134	0.406571
LOC101117758	-	1414.74	-0.307507	0.179044	1.71749	0.0858889	0.406571
LOC101117764	-	440.085	0.692489	0.403052	-1.71812	0.0857755	0.406571
LOC105602706	-	512.615	0.34738	0.202527	-1.71523	0.0863029	0.406571
NOP53	506401	917.08	-0.177364	0.103391	1.71546	0.0862603	0.406571
NR5A2	541305	525.851	-0.232328	0.135302	1.71711	0.0859598	0.406571
RPL13A	767925	10136.1	0.182245	0.106164	-1.71665	0.0860439	0.406571
S100A11	337886	328.637	-0.300732	0.175133	1.71716	0.0859496	0.406571
VBP1	508727	200.278	0.393358	0.228843	-1.7189	0.0856334	0.406571
RALB	505238	602.619	0.221082	0.128958	-1.71437	0.0864605	0.406885
TCOF1	513591	354.52	-0.260232	0.15181	1.71419	0.0864938	0.406885
SLC10A5	104968462	216.215	-0.345855	0.20185	1.71343	0.0866344	0.40727
MBL2	281297	3724.16	0.411553	0.240259	-1.71295	0.0867208	0.4074
CPNE2	782388	230.256	0.32684	0.191001	-1.7112	0.0870446	0.407692
LOC101120653	-	6626.34	0.243005	0.141988	-1.71145	0.0869985	0.407692
LOC105602854	-	598.288	0.269492	0.157421	-1.71191	0.0869124	0.407692
MASP2	505819	363.915	-0.423722	0.247606	1.71128	0.08703	0.407692
OSBPL1A	100336844	2510.65	0.156877	0.091686	-1.71102	0.087077	0.407692
ECD	524184	401.617	0.270094	0.15791	-1.71043	0.0871867	0.407816
LOC101119459	-	689.302	-0.242069	0.141541	1.71024	0.0872211	0.407816
ATF4	509107	5304.55	-0.270274	0.158163	1.70883	0.0874832	0.407968
CNTRL	520186	752.358	-0.329465	0.192775	1.70907	0.0874385	0.407968
LOC101112029	-	657.649	0.625425	0.365871	-1.70941	0.0873747	0.407968
LOC101113122	-	2935.32	0.357093	0.209013	-1.70848	0.0875479	0.407968
VAMP7	613984	326.347	0.280743	0.164322	-1.70849	0.0875454	0.407968
MRPL12	399560	277.071	-0.198066	0.116087	1.70618	0.0879737	0.409677
FXYD6	511064	249.087	-0.374112	0.219335	1.70567	0.0880699	0.40985
LOC121816013	-	2898.8	0.492207	0.288723	-1.70477	0.0882372	0.410078
OIT3	510915	750.033	0.252446	0.148075	-1.70486	0.0882204	0.410078
BLOC1S1	615149	896.883	-0.294997	0.173174	1.70347	0.0884801	0.410932
KMT2C	789336	1862.02	-0.220195	0.129335	1.70251	0.0886596	0.411471
SNX2	509769	1334.61	0.222265	0.130574	-1.70222	0.0887148	0.411471
AOPEP	531757	781.993	-0.420026	0.246923	1.70104	0.0889351	0.412143
RRP7A	512692	2069.26	0.283004	0.166394	-1.70081	0.0889787	0.412143
LOC114112219	-	4982.29	0.54319	0.319619	-1.69949	0.0892265	0.413015
OST4	617040	657.747	0.406753	0.239436	-1.69879	0.0893583	0.413349
GRN	767942	1675.18	-0.222372	0.131106	1.69613	0.0898613	0.413469
LOC101115589	-	748	0.273467	0.161226	-1.69617	0.0898535	0.413469
LOC101117285	-	7358.11	0.304633	0.179408	-1.69799	0.0895087	0.413469
MCUR1	617129	308.972	0.360128	0.212064	-1.6982	0.0894693	0.413469
NDFIP2	512310	534.77	0.247136	0.145632	-1.69699	0.0896988	0.413469
NPM1	614028	2463.42	0.23295	0.137261	-1.69714	0.089671	0.413469
PARL	514191	263.35	0.304023	0.17919	-1.69665	0.0897621	0.413469
VDAC1	282119	4240.94	0.229733	0.135425	-1.69638	0.0898136	0.413469
NET1	507365	633.626	0.301318	0.177694	-1.69572	0.0899396	0.413555
TRIP12	514387	3337.3	-0.139783	0.0824656	1.69505	0.0900661	0.413863
ARHGAP29	504657	601.371	0.257515	0.152353	-1.69025	0.0909803	0.414094
CXCL9	513990	220.98	0.687727	0.406839	-1.69041	0.0909488	0.414094
DAZAP1	614783	544.635	-0.246062	0.145516	1.69096	0.0908445	0.414094
DCN	280760	1979.94	0.39946	0.236268	-1.69071	0.0908929	0.414094
EWSR1	534073	529.044	-0.243868	0.144238	1.69074	0.0908871	0.414094
LOC101110527	-	682.809	0.2151	0.12721	-1.69091	0.0908548	0.414094
LOC105601852	-	218.191	0.33324	0.196908	-1.69237	0.090576	0.414094
LOC105603393	-	693.914	0.21427	0.126679	-1.69144	0.0907523	0.414094
PER2	512237	350.423	-0.484187	0.28639	1.69065	0.0909031	0.414094
PLA2G2D	-	301.618	0.503539	0.297832	-1.69068	0.0908978	0.414094
PRPF4B	512236	2345.97	-0.17593	0.103843	1.6942	0.0902275	0.414094
RELN	281450	528.875	0.406902	0.240665	-1.69074	0.0908871	0.414094
REXO2	540139	1147.5	0.340398	0.20105	-1.69311	0.0904354	0.414094
TM2D1	514249	451.26	0.211952	0.125429	-1.68982	0.0910617	0.414094
ZFYVE16	536671	402.54	0.260183	0.153975	-1.68977	0.091072	0.414094
ZNHIT6	505578	528.151	-0.259355	0.153452	1.69013	0.0910023	0.414094
BAZ2B	535498	4006.25	-0.220037	0.130339	1.68819	0.0913742	0.414652
LOC114116202	-	197.048	0.359554	0.212976	-1.68824	0.0913654	0.414652
PALM3	527118	604.561	-0.401823	0.23797	1.68854	0.0913069	0.414652
DNAJC13	504472	402.083	-0.393391	0.233143	1.68734	0.0915375	0.415122
BIVM	532455	201.37	0.334152	0.198276	-1.68529	0.0919333	0.415236
C8G	517356	662.499	-0.23713	0.140677	1.68564	0.091866	0.415236
CFAP20	445424	237.58	0.389099	0.230798	-1.68588	0.0918186	0.415236
EIF3J	539052	4068.95	0.22344	0.132468	-1.68675	0.0916516	0.415236
FHIP1B	508334	410.855	-0.461946	0.274146	1.68504	0.0919818	0.415236
MAML2	521194	343.432	-0.426773	0.253207	1.68547	0.0918981	0.415236
MFSD1	508337	543.244	0.247988	0.147146	-1.68532	0.0919267	0.415236
DCAF8	510316	1536.51	-0.161532	0.0959684	1.68318	0.0923403	0.416162
LGI4	618195	1462.11	-0.475274	0.282303	1.68356	0.092267	0.416162
NAA30	533922	492.243	0.207268	0.123154	-1.683	0.0923755	0.416162
TBC1D8B	100337282	204.903	0.394933	0.234741	-1.68242	0.0924872	0.416162
USP16	519992	1025.22	0.20871	0.124052	-1.68244	0.0924842	0.416162
LARP1	505690	4099.79	-0.233157	0.138647	1.68166	0.0926355	0.416559
PFN1	513895	1368.49	-0.202713	0.120589	1.68102	0.0927583	0.416841
MYH14	514212	456.098	-0.243723	0.145123	1.67943	0.0930691	0.417707
TRAF2	512355	327.599	-0.277692	0.165351	1.67941	0.0930715	0.417707
EEF2	281138	5040.74	0.222839	0.132804	-1.67795	0.0933567	0.418474
ENTR1	513180	247.762	-0.321685	0.191717	1.67792	0.093363	0.418474
CTDSPL2	540232	405.895	-0.2528	0.150743	1.67703	0.0935365	0.418733
FNIP1	523042	580.082	0.301012	0.179494	-1.677	0.0935416	0.418733
MSN	540426	486.69	-0.240734	0.14358	1.67666	0.0936097	0.418767
PAIP1	510246	390.541	0.263673	0.15735	-1.67571	0.0937956	0.419271
STRIP1	511120	250.47	-0.3103	0.185202	1.67546	0.0938431	0.419271
UBXN4	536181	5733.42	0.174475	0.104198	-1.67445	0.0940424	0.419841
UTP14A	505324	435.139	0.179472	0.107199	-1.6742	0.0940919	0.419841
ESR1	407238	909.861	0.261766	0.156586	-1.67171	0.0945821	0.421086
HSPA13	505907	592.027	0.403261	0.241179	-1.67204	0.0945173	0.421086
NFIL3	506097	766.853	0.502991	0.300913	-1.67155	0.0946138	0.421086
RPS19	516063	13163.9	0.216334	0.129381	-1.67208	0.0945094	0.421086
MDM4	514225	676.346	-0.284425	0.170275	1.67038	0.0948436	0.421838
DCTN3	514327	180.622	-0.331568	0.198614	1.66941	0.0950369	0.422427
RSRC2	532701	2990.5	-0.152605	0.0914429	1.66885	0.0951468	0.422644
TOMM70	507707	2436.65	0.178301	0.10687	-1.66839	0.0952381	0.422779
COPZ2	616222	634.763	-0.338684	0.203062	1.66788	0.0953393	0.422867
INTS3	511052	188.358	-0.31725	0.190235	1.66768	0.0953798	0.422867
AP1M1	504310	259.506	-0.337027	0.202473	1.66456	0.0960013	0.422872
ATP6V0E1	338075	1256.36	0.251421	0.150898	-1.66617	0.0956805	0.422872
CAVIN1	538457	491.162	-0.242811	0.145834	1.66498	0.0959176	0.422872
CTSD	282883	3229.54	0.14398	0.0863556	-1.6673	0.0954556	0.422872
DDX41	505276	193.295	-0.306402	0.184042	1.66484	0.0959437	0.422872
LOC101120084	-	538.533	0.48052	0.288721	-1.6643	0.0960518	0.422872
NPLOC4	508519	353.242	-0.258654	0.155326	1.66523	0.095866	0.422872
PABIR1	539712	215.84	0.235164	0.141132	-1.66626	0.0956608	0.422872
PSMA5	510155	589.562	0.30565	0.183352	-1.66701	0.0955119	0.422872
RGP1	539393	261.255	-0.412056	0.247369	1.66576	0.0957616	0.422872
SEC24A	505089	586.201	0.329874	0.198147	-1.66479	0.0959539	0.422872
CBLN3	529166	449.06	-0.548728	0.330124	1.66219	0.096475	0.423659
FBP1	513483	9481.87	0.295745	0.177908	-1.66235	0.0964429	0.423659
RPA3	512754	257.104	0.402574	0.242178	-1.6623	0.0964517	0.423659
TMEM181	614300	464.795	0.260493	0.156693	-1.66245	0.0964233	0.423659
LOC101123198	-	204.298	0.37017	0.222818	-1.66131	0.0966512	0.424164
API5	538968	1153.01	0.174725	0.105292	-1.65944	0.0970278	0.424587
CEP295	532848	1527.85	-0.180159	0.108537	1.65988	0.096939	0.424587
LOC101114083	-	306.047	0.286639	0.172736	-1.6594	0.0970354	0.424587
MSRB2	613475	1342.17	0.191594	0.115466	-1.65931	0.0970536	0.424587
TTPAL	526582	894.258	-0.618362	0.372568	1.65973	0.0969691	0.424587
PEG3	444864	296.977	0.681879	0.411085	-1.65873	0.0971701	0.424828
ROBO1	536815	270.113	0.423417	0.25534	-1.65825	0.0972676	0.424987
HNRNPDL	534770	4398.99	-0.214545	0.129438	1.65752	0.0974154	0.425364
TCERG1	540964	1173.07	-0.277641	0.167575	1.65682	0.0975561	0.425711
LOC114118738	-	3162.15	-0.376464	0.227269	1.65647	0.0976269	0.425752
SYVN1	508358	1280.71	0.184178	0.111376	-1.65366	0.0981976	0.427702
ZZZ3	538498	712.636	-0.183629	0.111042	1.65368	0.0981919	0.427702
GMEB2	508301	202.413	-0.418233	0.253148	1.65213	0.0985082	0.428517
SPARC	282077	898.426	0.332776	0.201407	-1.65226	0.0984819	0.428517
WDR1	533223	270.128	-0.221265	0.133978	1.65151	0.0986353	0.428801
CCPG1	538508	2735.36	0.22896	0.138742	-1.65026	0.0988899	0.429101
LRRC8A	505605	666.039	-0.299362	0.181369	1.65057	0.0988263	0.429101
TMEM170A	790244	491.373	0.370556	0.224508	-1.65053	0.0988353	0.429101
ASAP3	523797	200.9	-0.713153	0.432377	1.64938	0.0990702	0.42912
ESD	535653	817.265	0.308125	0.186811	-1.6494	0.0990663	0.42912
ZDHHC9	527885	959.502	-0.216625	0.131341	1.64933	0.09908	0.42912
IPO5	508273	502.79	0.25117	0.152335	-1.6488	0.099188	0.429319
DENND4A	514906	868.639	0.15164	0.0920696	-1.64702	0.0995547	0.430369
PITHD1	506494	495.17	0.237649	0.144284	-1.6471	0.0995383	0.430369
BRI3	615390	4152.64	0.275723	0.167466	-1.64644	0.0996726	0.430611
IGFALS	532494	1056.99	-0.396396	0.240843	1.64587	0.0997905	0.430851
FKBP15	783009	439.604	-0.182849	0.111231	1.64387	0.100204	0.431678
LOC105603609	-	314.381	-0.575176	0.349879	1.64393	0.100191	0.431678
LOC114114908	-	661.243	0.297927	0.181184	-1.64434	0.100107	0.431678
MACF1	506730	2641.81	-0.15775	0.0959703	1.64373	0.100231	0.431678
MCU	536656	395.546	0.239424	0.14571	-1.64315	0.100352	0.431929
MAP2K7	787278	325.285	-0.258837	0.157611	1.64225	0.100538	0.432433
PLG	280897	20021.1	0.204249	0.124391	-1.64198	0.100593	0.432433
JARID2	528253	1094.29	-0.227388	0.13863	1.64025	0.100952	0.433588
SKAP2	616545	267.689	0.191761	0.116921	-1.64009	0.100987	0.433588
BAZ1A	540621	918.068	-0.426205	0.260173	1.63816	0.101388	0.433699
BTBD1	525916	291.573	0.265371	0.161913	-1.63897	0.101219	0.433699
EIF2S1	327694	349.252	0.372493	0.227234	-1.63925	0.101162	0.433699
GOLPH3L	532555	315.379	0.314274	0.191743	-1.63904	0.101205	0.433699
POP7	617906	440.98	-0.221119	0.134938	1.63868	0.101281	0.433699
UTP14C	505324	545.112	0.194973	0.119009	-1.63831	0.101358	0.433699
MSRB1	618441	1266.79	-0.148261	0.0905379	1.63756	0.101514	0.43397
FURIN	281374	568.213	-0.21892	0.133752	1.63676	0.10168	0.434319
HIRIP3	539704	198.037	-0.273193	0.167028	1.63561	0.10192	0.434319
NDUFA4	327704	1917.22	0.336273	0.205636	-1.63528	0.10199	0.434319
RAB11FIP2	540709	766.604	-0.245901	0.150389	1.6351	0.102029	0.434319
RCN1	281445	618.976	0.20643	0.126166	-1.63618	0.101801	0.434319
SDC2	615785	14038.9	0.231308	0.141467	-1.63507	0.102034	0.434319
TMEM126A	529762	265.248	0.337684	0.20639	-1.63614	0.10181	0.434319
AGFG1	536149	1420.07	-0.164091	0.10041	1.63421	0.102216	0.434734
GPS2	518494	482.955	-0.223775	0.136974	1.63371	0.10232	0.434734
LOC101106975	-	1188.51	0.214255	0.131145	-1.63372	0.102317	0.434734
ATP5MG	515696	3480.91	0.204689	0.125438	-1.63179	0.102723	0.435648
SF3B5	574400	504.442	0.266486	0.163283	-1.63205	0.102669	0.435648
TMEM106A	508269	207.549	-0.467853	0.286711	1.63179	0.102723	0.435648
ZCRB1	504536	677.684	0.225312	0.138114	-1.63135	0.102816	0.435776
RAN	540457	1039.21	0.270451	0.165884	-1.63037	0.103024	0.436164
TMEM129	518991	185.967	0.293537	0.180049	-1.63032	0.103034	0.436164
ALDH2	508629	7458.91	0.150275	0.0922092	-1.62972	0.10316	0.436243
LOC101113508	-	343.331	0.267344	0.164051	-1.62964	0.103178	0.436243
NSFL1C	526612	663.783	-0.231259	0.141938	1.6293	0.10325	0.43628
PCNT	510855	198.584	-0.243637	0.149568	1.62894	0.103326	0.436337
DPY30	513162	456.896	0.259742	0.159485	-1.62863	0.103392	0.436347
ST13	510494	6815.41	0.182954	0.112378	-1.62803	0.103519	0.436618
APOH	281006	34941.3	0.247415	0.152343	-1.62406	0.104363	0.437516
CHMP5	539781	1139.03	0.222495	0.136822	-1.62616	0.103915	0.437516
ENY2	614069	673.175	0.210746	0.129647	-1.62554	0.104048	0.437516
LOC101106637	-	214.411	-0.314033	0.193349	1.62418	0.104337	0.437516
MBNL3	540550	4674.71	0.373456	0.229856	-1.62474	0.104218	0.437516
MSH6	540526	590.886	0.248535	0.153022	-1.62418	0.104338	0.437516
OARD1	768056	511.887	0.187578	0.115427	-1.62508	0.104144	0.437516
RPS8	404140	6879.83	0.234217	0.144085	-1.62555	0.104045	0.437516
SESN1	538226	235.436	0.388261	0.238683	-1.62668	0.103805	0.437516
SND1	404098	330.575	-0.308142	0.189576	1.62543	0.104071	0.437516
TMA16	506277	2152.41	0.148219	0.091283	-1.62373	0.104433	0.437545
GSTK1	613498	3816.55	0.161037	0.0991971	-1.6234	0.104504	0.437579
LOC105615222	-	346.092	-0.322888	0.19894	1.62305	0.10458	0.437631
TCF12	509039	710.286	-0.15076	0.0929145	1.62257	0.104682	0.437797
ELP3	784720	316.408	-0.262435	0.161788	1.62209	0.104784	0.437958
COPA	100126041	606.425	0.22666	0.139883	-1.62035	0.105157	0.439253
DTX3L	515051	720.375	-0.480805	0.296885	1.6195	0.10534	0.439487
LOC105601856	-	235.644	0.337153	0.208179	-1.61954	0.105332	0.439487
ATP6V0A1	286768	1241.36	-0.257385	0.15914	1.61736	0.105802	0.440196
CUL3	534325	521.391	0.233582	0.144433	-1.61724	0.105827	0.440196
GRIPAP1	515550	409.15	-0.232622	0.143827	1.61737	0.105798	0.440196
LOC101122855	-	492.775	0.246001	0.152077	-1.61761	0.105747	0.440196
UNKL	522441	204.72	0.304477	0.188236	-1.61752	0.105765	0.440196
ARHGEF26	531741	638.339	-0.397688	0.246034	1.61639	0.10601	0.440691
RNF135	511125	287.693	-0.322542	0.199582	1.61609	0.106076	0.4407
MMADHC	521533	910.255	0.214127	0.132551	-1.61544	0.106216	0.44102
AUTS2	615936	467.011	-0.318209	0.197281	1.61297	0.106751	0.441066
CASTOR1	506974	505.532	-0.357802	0.221759	1.61347	0.106642	0.441066
CCN1	508941	418.836	-0.818885	0.507943	1.61216	0.106927	0.441066
CUX1	523683	383.007	-0.240923	0.1493	1.61368	0.106596	0.441066
LOC101109854	-	600.662	0.225836	0.139934	-1.61387	0.106556	0.441066
LOC105609000	-	205.116	-0.433507	0.268896	1.61217	0.106924	0.441066
LOC105609282	-	257.64	0.234313	0.145099	-1.61485	0.106342	0.441066
NAV2	100139508	224.23	-0.660748	0.409539	1.6134	0.106658	0.441066
SLC35A5	534488	195.852	0.304713	0.188907	-1.61303	0.106738	0.441066
TRAPPC4	785345	602.463	0.214227	0.132835	-1.61272	0.106804	0.441066
UBE2D2	541003	859.082	0.136941	0.0848715	-1.61351	0.106633	0.441066
BEND5	535329	265.551	-0.388525	0.241168	1.61101	0.107177	0.441834
HBP1	515320	366.719	0.293381	0.182258	-1.6097	0.107464	0.441967
LOC101106855	-	492.715	0.368669	0.228915	-1.61051	0.107287	0.441967
LOC105614852	-	205.355	-0.611265	0.379684	1.60993	0.107413	0.441967
SNRPB2	767873	1310.6	0.209486	0.130136	-1.60974	0.107454	0.441967
AHSG	280988	280140	0.252802	0.157095	-1.60923	0.107566	0.442122
CPEB3	537016	971.672	0.225668	0.140351	-1.60789	0.107859	0.442956
LOC106991797	-	315.024	0.471132	0.29309	-1.60746	0.107952	0.442956
LOC114117337	-	691.911	0.206133	0.128237	-1.60743	0.10796	0.442956
WASHC3	613720	213.308	0.330052	0.20552	-1.60593	0.108288	0.44404
GNA11	281788	550.924	-0.146695	0.091386	1.60523	0.108444	0.444326
LONP2	541085	1446.52	0.216996	0.135197	-1.60503	0.108486	0.444326
LYPLA1	539992	532.229	0.189545	0.118171	-1.60399	0.108716	0.445006
ARV1	515046	226.159	0.376475	0.234771	-1.60359	0.108805	0.445104
DEDD	538428	233.418	-0.285011	0.177805	1.60294	0.108948	0.445427
HINT3	281817	330.105	0.325708	0.203231	-1.60265	0.109012	0.445429
LOC114113801	-	201.133	0.369262	0.230575	-1.60148	0.10927	0.446218
EEA1	516259	2707.66	0.179637	0.112257	-1.60023	0.109548	0.44704
SLC25A37	523756	1111.24	-0.309445	0.193404	1.59999	0.1096	0.44704
CHD6	524776	406.827	-0.316365	0.197779	1.59959	0.10969	0.447122
IBTK	540885	1354.16	0.172558	0.107895	-1.59932	0.109749	0.447122
DUSP3	615432	186.11	0.409733	0.25637	-1.59821	0.109995	0.447599
TMEM98	513445	257.836	-0.559672	0.350174	1.59827	0.109983	0.447599
TFAM	510059	836.633	0.172795	0.10816	-1.59759	0.110135	0.447905
ABCF3	530975	198.13	-0.35745	0.22395	1.59611	0.110464	0.448019
FKBP2	538998	2968.17	-0.219133	0.137236	1.59676	0.11032	0.448019
KCTD12	616416	685.065	0.330261	0.20693	-1.59601	0.110487	0.448019
LOC121816162	-	338.201	0.299396	0.187573	-1.59616	0.110453	0.448019
PEBP1	431786	9398.85	0.370251	0.232027	-1.59572	0.110551	0.448019
SRP68	538777	482.667	-0.199377	0.124881	1.59654	0.110369	0.448019
BOD1L1	508527	2353.26	-0.207252	0.130005	1.59418	0.110895	0.448145
C16H5orf51	-	377.444	0.17703	0.111123	-1.5931	0.111138	0.448145
CD81	511435	9037.5	-0.149441	0.0937481	1.59407	0.11092	0.448145
CP	514194	58766.4	0.210514	0.132151	-1.59298	0.111164	0.448145
FGB	510522	117081	0.308106	0.1934	-1.5931	0.111137	0.448145
KANSL3	618190	692.403	-0.277538	0.174186	1.59334	0.111084	0.448145
MYNN	539376	221.546	-0.250936	0.157369	1.59457	0.110809	0.448145
PSMB2	516919	1027.54	-0.286574	0.179773	1.59408	0.110917	0.448145
ZAR1L	616037	378.707	-0.408368	0.256303	1.5933	0.111092	0.448145
PCNX4	539495	199.889	-0.47195	0.296337	1.59261	0.111247	0.448221
BRD3	525051	702.451	-0.270689	0.170012	1.59218	0.111345	0.448354
CYP1A1	282870	1650.55	0.355143	0.223113	-1.59176	0.111438	0.448469
DDX42	100140430	569.916	-0.219627	0.138174	1.5895	0.111947	0.449734
NCOA1	525346	933.85	-0.129875	0.0817008	1.58964	0.111916	0.449734
SPRYD3	534570	199.447	-0.31267	0.196655	1.58994	0.111848	0.449734
AGPAT3	506607	484.548	-0.179299	0.112875	1.58848	0.112179	0.449913
LOC101110727	-	3883.03	0.275877	0.173678	-1.58844	0.112186	0.449913
TRIM21	359715	226.677	-0.263297	0.165734	1.58867	0.112134	0.449913
MRPL16	538054	324.913	-0.205163	0.129301	1.5867	0.11258	0.45123
LOC105609383	-	535.356	0.243381	0.153494	-1.58561	0.112828	0.451963
FAF1	531770	464.705	0.211881	0.133652	-1.58532	0.112894	0.451967
NOM1	618228	190.771	-0.276966	0.174767	1.58477	0.113019	0.452207
POLD3	537616	301.125	-0.477377	0.301299	1.5844	0.113103	0.452282
FAM20A	521099	490.595	-0.374425	0.236465	1.58343	0.113324	0.452749
NFKBIA	282291	2042.21	-0.346185	0.218646	1.58331	0.11335	0.452749
RPS10	540965	7328.02	0.215999	0.136476	-1.58269	0.113492	0.453052
LOC101110922	-	4354.73	-1.09966	0.695156	1.5819	0.113673	0.453516
LCN2	526639	199.884	-0.529888	0.33553	1.57926	0.114277	0.45566
LOC101106550	-	1738.52	0.171979	0.108949	-1.57853	0.114445	0.455718
SQOR	507858	1651.83	0.238773	0.151232	-1.57886	0.114369	0.455718
TGOLN2	511904	3209.47	0.187285	0.11866	-1.57834	0.114488	0.455718
IRF2BP2	781665	3216.85	-0.196455	0.124538	1.57747	0.114688	0.455735
PALB2	507620	354.418	0.355211	0.225179	-1.57746	0.11469	0.455735
ZNF618	528603	406.251	-0.398661	0.252646	1.57794	0.114579	0.455735
MRCL3	531505	1835.28	0.134884	0.0855566	-1.57654	0.114901	0.456054
SEPTIN11	535746	841.979	-0.167858	0.106455	1.5768	0.114841	0.456054
LOC106991542	-	1730.56	0.20361	0.129177	-1.57621	0.114977	0.456091
TADA2B	515581	307.907	-0.271064	0.172005	1.57591	0.115047	0.456111
CCDC34	505831	348.78	0.281103	0.178608	-1.57386	0.115521	0.456376
LOC101107266	-	2241.89	0.169114	0.107424	-1.57427	0.115425	0.456376
LOC101123600	-	951.197	-0.171426	0.108937	1.57362	0.115575	0.456376
MIA3	509133	4313.78	0.167352	0.106253	-1.57504	0.115248	0.456376
SNX13	532001	227.794	0.241683	0.153474	-1.57475	0.115315	0.456376
SP140	510377	385.484	-0.281318	0.178661	1.57459	0.115351	0.456376
SYDE2	524536	250.118	0.524774	0.333465	-1.5737	0.115557	0.456376
CHMP4B	616164	917.336	0.17549	0.11161	-1.57235	0.115869	0.45653
GTF2E2	510921	406.179	-0.171966	0.109349	1.57264	0.115802	0.45653
NPHP3	507522	306.56	-0.452751	0.288108	1.57146	0.116075	0.45653
PPT1	281421	428.151	0.207593	0.132016	-1.57249	0.115837	0.45653
RBM22	512330	536.322	0.191048	0.121555	-1.5717	0.11602	0.45653
SOCS7	540586	334.642	-0.209353	0.133181	1.57195	0.115963	0.45653
TAF4	789854	316.088	-0.220855	0.140471	1.57225	0.115892	0.45653
VIM	280955	2302.52	0.278313	0.17722	-1.57044	0.116312	0.457203
ATP9B	510301	342.884	-0.224342	0.142936	1.56953	0.116525	0.457781
NME4	789324	315.257	-0.226671	0.14446	1.56909	0.116627	0.457921
ATRN	281017	1332.81	0.209647	0.13398	-1.56477	0.117637	0.457967
BCKDHB	282150	499.721	0.278845	0.177829	-1.56805	0.116868	0.457967
CDH1	282637	645.294	0.235332	0.150101	-1.56782	0.116923	0.457967
CSNK1G2	506060	734.141	-0.297206	0.189966	1.56452	0.117695	0.457967
DHRS7B	522283	202.465	-0.294203	0.187635	1.56796	0.116892	0.457967
ECRG4	515133	190.678	0.404402	0.258193	-1.56628	0.117284	0.457967
EPN1	508199	944.008	-0.255073	0.162845	1.56636	0.117265	0.457967
ETFB	617210	3185.62	-0.256678	0.163911	1.56596	0.117358	0.457967
KIF13A	534832	353.654	-0.185039	0.118256	1.56474	0.117644	0.457967
SENP6	533853	1313.59	0.301063	0.19224	-1.56608	0.117329	0.457967
SERPIND1	100125764	4407.64	-0.20339	0.129949	1.56516	0.117546	0.457967
SF3B6	508876	348.589	0.330238	0.210609	-1.56802	0.116877	0.457967
TMEM161B	510378	283.984	-0.336193	0.214482	1.56747	0.117005	0.457967
TMEM260	614796	478.206	-0.274149	0.175097	1.5657	0.11742	0.457967
TPP1	515575	988.559	0.166593	0.106461	-1.56483	0.117623	0.457967
ZC3H14	511473	202.458	0.263922	0.168565	-1.5657	0.117419	0.457967
CUTA	508956	343.33	0.304664	0.194811	-1.56389	0.117843	0.45803
SIGIRR	531801	202.445	-0.375915	0.240329	1.56416	0.117779	0.45803
LOC105601843	-	622.199	0.298264	0.190798	-1.56325	0.117995	0.458361
CEP170	529230	213.768	-0.173069	0.110775	1.56234	0.118207	0.458745
NDUFC2	338046	1358.09	0.330466	0.21153	-1.56226	0.118226	0.458745
INPP1	281869	324.76	-0.312613	0.200197	1.56152	0.1184	0.459164
BRAF	536051	415.986	-0.252271	0.161674	1.56037	0.118672	0.459961
TPK1	788066	1464.52	0.349238	0.223864	-1.56004	0.11875	0.460005
CDS2	614834	219.375	0.272158	0.174821	-1.55679	0.119521	0.462432
LOC121817553	-	6212.51	-0.368214	0.236487	1.55701	0.119467	0.462432
TTC37	534095	399.325	0.258126	0.165831	-1.55656	0.119576	0.462432
CLYBL	533186	377.852	-0.244002	0.156827	1.55587	0.119739	0.462547
TMED10	529761	3251.92	0.142614	0.0916519	-1.55604	0.119698	0.462547
ATP7B	518075	375.052	0.357431	0.229884	-1.55483	0.119986	0.463241
CHCHD2	614033	1812.19	0.270801	0.174235	-1.55423	0.12013	0.463283
LOC101109345	-	522.691	0.224252	0.144262	-1.55448	0.120069	0.463283
TMEM167B	613426	1098.07	0.174391	0.112227	-1.55392	0.120203	0.463307
SDHC	327696	3074.19	0.219484	0.141271	-1.55364	0.12027	0.463308
ATP23	514014	235.259	-0.256763	0.165432	1.55208	0.120644	0.463724
MAP9	613821	766.076	0.271492	0.17492	-1.55209	0.120641	0.463724
ONECUT2	782542	24275.1	0.163039	0.105046	-1.55207	0.120646	0.463724
YIF1A	506336	507.456	-0.313584	0.202019	1.55225	0.120601	0.463724
SPICE1	515350	794.197	-0.288082	0.185674	1.55154	0.120771	0.463949
BAIAP2	507837	285.134	-0.484859	0.312627	1.55092	0.120921	0.464063
PNO1	360193	214.594	0.354628	0.228665	-1.55086	0.120935	0.464063
LOC101111166	-	317.739	0.242432	0.156545	-1.54865	0.121466	0.465043
LOC101111300	-	1086.54	-0.12376	0.0798725	1.54946	0.12127	0.465043
LOC101121538	-	1261.41	-0.275254	0.177894	1.5473	0.121792	0.465043
MYCBP2	534496	1885.08	-0.197272	0.127482	1.54745	0.121755	0.465043
PPP1R12A	538606	1918.27	-0.134879	0.0870747	1.549	0.121381	0.465043
PSME1	510041	3304.88	-0.192136	0.124095	1.54829	0.121552	0.465043
TBC1D15	534252	385.087	0.284992	0.184188	-1.54729	0.121794	0.465043
UBA52	615199	4584.19	-0.260754	0.168515	1.54736	0.121776	0.465043
ZSWIM7	514094	268.978	-0.216138	0.139587	1.54841	0.121525	0.465043
LOC101111035	-	2758.25	1.47979	0.956695	-1.54677	0.121919	0.465265
ANAPC16	540089	320.489	0.254805	0.164767	-1.54645	0.121995	0.465299
ATXN7	536833	188.914	-0.293863	0.190259	1.54454	0.122457	0.465381
CCNT2	521089	410.552	-0.273141	0.176707	1.54573	0.122169	0.465381
DDX52	510826	441.378	-0.313303	0.202798	1.5449	0.122371	0.465381
ELK3	541125	257.507	0.26323	0.170553	-1.54339	0.122735	0.465381
FPGS	505809	699.616	-0.306936	0.198881	1.54331	0.122755	0.465381
KRT18	506480	929.057	-0.478378	0.309783	1.54423	0.122532	0.465381
LOC101108032	-	203.212	-0.582163	0.376987	1.54425	0.122527	0.465381
LOC101112076	-	896.125	0.17552	0.113668	-1.54415	0.122551	0.465381
LOC101118978	-	204.765	0.20025	0.129705	-1.54389	0.122615	0.465381
LOC114117712	-	204.849	-0.688294	0.4455	1.54499	0.122348	0.465381
MRPL22	614639	587.781	0.224929	0.1457	-1.54378	0.122641	0.465381
NUFIP1	509599	267.481	-0.250974	0.162733	1.54225	0.123014	0.466109
GPAA1	513395	422.597	-0.302325	0.196068	1.54194	0.123088	0.466135
RIOK3	522917	438.813	0.157335	0.102056	-1.54166	0.123155	0.466135
MYO6	535127	394.091	-0.347805	0.225676	1.54117	0.123276	0.466337
ADRA1A	282134	1970.22	-0.269242	0.174766	1.54059	0.123417	0.466615
PCMT1	613854	285.162	0.315833	0.20511	-1.53982	0.123605	0.467072
ZC3H13	540735	1684.17	-0.225388	0.146424	1.53928	0.123736	0.467313
SMYD2	615229	207.277	0.319825	0.207896	-1.53839	0.123953	0.467622
UFL1	515894	959.537	0.197895	0.12862	-1.5386	0.123902	0.467622
LOC114108697	-	476.151	-0.424843	0.276457	1.53674	0.124357	0.468382
PAOX	282639	260.345	-0.415446	0.270304	1.53696	0.124303	0.468382
UBE2G1	613676	604.985	0.263907	0.171702	-1.537	0.124293	0.468382
PEX1	505771	487.611	0.257285	0.167486	-1.53616	0.124499	0.468661
LIN7C	510125	348.606	0.355942	0.231913	-1.53481	0.124831	0.469659
PHYH	281400	25542.6	0.201058	0.131043	-1.53429	0.124958	0.469803
TPM2	497015	184.833	-0.723911	0.47188	1.5341	0.125005	0.469803
SRRM1	784123	5643.5	-0.171558	0.111853	1.53378	0.125085	0.469846
CMAS	100336710	1372.68	0.193967	0.12649	-1.53346	0.125162	0.469883
OTULIN	508963	183.863	-0.307963	0.200912	1.53283	0.125318	0.470215
GIGYF2	506913	1108.22	-0.168328	0.109868	1.53209	0.1255	0.470643
CARHSP1	506760	948.487	0.196915	0.128632	-1.53084	0.125809	0.47103
ING4	532483	394.926	-0.276138	0.180447	1.5303	0.125943	0.47103
KYAT3	508712	194.504	0.428824	0.280044	-1.53127	0.125702	0.47103
LOC101114038	-	3471.89	-0.245008	0.160098	1.53037	0.125926	0.47103
NFKBIB	525408	289.695	-0.358148	0.233954	1.53085	0.125807	0.47103
CCNL2	538796	691.736	-0.293803	0.192187	1.52873	0.126331	0.472143
LRRC61	616659	315.232	-0.369864	0.241971	1.52855	0.126377	0.472143
LOC114110582	-	527.506	-0.245053	0.160401	1.52775	0.126574	0.472146
ORMDL2	515878	385.716	0.1923	0.125829	-1.52826	0.126448	0.472146
VEGFA	281572	1120.32	-0.234881	0.153746	1.52772	0.126582	0.472146
DIPK2A	509304	245.024	0.34343	0.225023	-1.5262	0.12696	0.472809
LOC101104943	-	64235.7	0.253712	0.16618	-1.52673	0.126829	0.472809
LOC114114077	-	327.192	0.255827	0.167626	-1.52618	0.126964	0.472809
LOC101102285	-	198.214	0.323189	0.211851	-1.52555	0.127122	0.473142
AGGF1	511650	1266.95	0.158351	0.103834	-1.52504	0.127249	0.473359
ATP5PD	282710	4078.75	0.190425	0.124901	-1.5246	0.127359	0.473514
CLSTN1	514447	447.509	-0.158607	0.104106	1.52352	0.12763	0.473545
DPP8	536604	564.6	-0.216312	0.142012	1.5232	0.127708	0.473545
SLC19A2	532860	758.613	0.319879	0.209984	-1.52335	0.12767	0.473545
SLC25A28	538529	2293.14	-0.217458	0.142733	1.52353	0.127625	0.473545
SUCLG2	537713	6579.34	0.156975	0.103054	-1.52323	0.127701	0.473545
CCT6A	521540	885.355	0.320582	0.210728	-1.52131	0.128183	0.474504
LOC101119655	-	216.741	0.291236	0.191383	-1.52174	0.128073	0.474504
MFN2	515180	577.123	0.853113	0.560799	-1.52125	0.128198	0.474504
VPS4A	618168	422.377	-0.249582	0.164083	1.52108	0.128241	0.474504
SLTM	515193	3098.03	-0.140806	0.0925867	1.5208	0.128309	0.474506
GLE1	540982	256.478	0.263794	0.173513	-1.52031	0.128433	0.474673
RPS9	533892	1062.11	0.41315	0.271795	-1.52008	0.128492	0.474673
BTG2	539364	1408.94	-0.800288	0.526712	1.5194	0.128661	0.474721
LOC101113032	-	181.183	0.324944	0.21389	-1.51921	0.128709	0.474721
RALGPS1	616166	207.514	-0.243404	0.160246	1.51894	0.128779	0.474721
STX12	505538	216.704	0.260898	0.171733	-1.51921	0.12871	0.474721
AMOT	535509	312.117	0.246147	0.162117	-1.51832	0.128933	0.475038
LOC101114310	-	515.986	0.315302	0.207818	-1.5172	0.129216	0.475826
DCAF13	100138632	232.471	0.375892	0.248262	-1.5141	0.130001	0.477209
KLB	514925	307.776	0.495	0.326834	-1.51453	0.129892	0.477209
POM121C	518768	360.232	-0.229223	0.151326	1.51477	0.129831	0.477209
SERINC5	504658	280.322	0.32058	0.211647	-1.51469	0.129852	0.477209
SLC27A6	537062	235.754	0.611875	0.404183	-1.51386	0.130062	0.477209
UBE2I	112446383	231.538	-0.205309	0.135595	1.51414	0.129991	0.477209
XRN2	517417	1132.89	-0.223255	0.147478	1.51381	0.130073	0.477209
FXYD1	616139	3543.78	-0.222705	0.147164	1.51331	0.130201	0.477425
ATP5F1B	327675	4149.27	0.184708	0.122158	-1.51205	0.130522	0.477595
C8H6orf120	-	501.302	0.191836	0.12683	-1.51255	0.130394	0.477595
IER2	525380	1014.23	-0.411579	0.272164	1.51224	0.130472	0.477595
VMA21	613674	376.71	0.182008	0.120356	-1.51224	0.130472	0.477595
LOC101102690	-	1432.83	0.274409	0.181561	-1.51139	0.130688	0.477949
FBXO3	534287	239.757	0.275296	0.182286	-1.51024	0.130982	0.478771
CDK5RAP2	508100	523.307	-0.29594	0.196058	1.50946	0.131182	0.479251
EIF4B	505850	1469.34	0.180473	0.119598	-1.509	0.1313	0.479428
MAP3K3	508943	219.872	-0.264952	0.175677	1.50818	0.131509	0.479711
SLC52A2	527884	200.736	-0.42685	0.283029	1.50815	0.131516	0.479711
DBI	768330	7557.01	0.25102	0.166533	-1.50733	0.131726	0.479973
PGD	514939	1067.31	0.268603	0.178195	-1.50736	0.13172	0.479973
TGFBRAP1	514660	181.175	-0.249071	0.165281	1.50696	0.131822	0.480071
LOC101115905	-	273.247	-0.465661	0.309221	1.50592	0.132088	0.480535
LOC101122359	-	2872.75	0.396374	0.263209	-1.50593	0.132086	0.480535
KIAA1191	508617	402.947	-0.15769	0.104781	1.50494	0.132338	0.481192
PPM1A	281994	550.838	0.268384	0.178532	-1.50328	0.132767	0.482498
SH3BGRL3	614672	353.067	-0.334974	0.222929	1.5026	0.132942	0.48288
AREL1	539472	1106.53	0.270724	0.180535	-1.49957	0.133726	0.48446
ASH1L	540563	1736.19	-0.13972	0.0931457	1.50001	0.133611	0.48446
LOC114110217	-	527.392	-0.382814	0.255256	1.49973	0.133685	0.48446
LOC121816044	-	557.455	-0.365562	0.243633	1.50046	0.133495	0.48446
SDC1	529759	4605.99	-0.322108	0.214767	1.4998	0.133666	0.48446
APOC3	408009	15581.6	-0.33897	0.226157	1.49883	0.133918	0.48465
ZDHHC2	536310	374.987	0.463147	0.308955	-1.49908	0.133853	0.48465
CDC123	514926	1280.67	0.18619	0.124279	-1.49816	0.134092	0.484772
NOTCH2	513730	524.056	0.255008	0.170195	-1.49832	0.13405	0.484772
LOC105601949	-	413.764	-0.947059	0.632485	1.49736	0.134299	0.485268
HNRNPA1	505093	1184.26	-0.204825	0.136904	1.49612	0.134623	0.485933
MKRN1	514986	259.579	0.327405	0.218809	-1.4963	0.134575	0.485933
GLB1	507188	378.227	0.261083	0.174559	-1.49567	0.134739	0.4861
COPS4	540223	521.56	0.224679	0.15027	-1.49517	0.13487	0.486317
GPR180	537630	201.63	0.28507	0.190724	-1.49468	0.134998	0.486528
GATAD2B	505039	1192.83	-0.228268	0.152805	1.49385	0.135215	0.486802
SLC30A1	522265	3120.11	0.330123	0.22095	-1.49411	0.135147	0.486802
RPL36AL	613592	7171.62	0.164349	0.11004	-1.49354	0.135297	0.486845
LOC101118441	-	418.911	-0.405182	0.271499	1.49239	0.135598	0.487675
SMIM7	613429	1127.03	0.144006	0.0965138	-1.49207	0.13568	0.487715
RPS29	286884	6673.27	0.225425	0.151179	-1.49111	0.135931	0.488367
COL18A1	508076	1989.06	0.336646	0.226097	-1.48894	0.136502	0.488716
DNAJB9	614588	1002.97	0.418839	0.281206	-1.48944	0.136372	0.488716
DR1	613828	324.926	0.226777	0.152289	-1.48912	0.136456	0.488716
LOC101113195	-	447.705	0.290973	0.195307	-1.48982	0.136271	0.488716
NR1D2	532076	385.775	0.389783	0.261798	-1.48887	0.136522	0.488716
QRICH1	511970	381.428	-0.204596	0.137401	1.48905	0.136475	0.488716
SPCS3	767917	1151.8	0.230555	0.154768	-1.48968	0.136308	0.488716
ADGRL2	281278	752.456	0.160899	0.108183	-1.48728	0.136941	0.489712
NDUFB3	338073	1210.26	0.257928	0.173418	-1.48732	0.136931	0.489712
FBXL20	511007	709.823	0.213415	0.143556	-1.48663	0.137112	0.489817
TIMELESS	522884	239.123	-0.276985	0.186301	1.48676	0.137078	0.489817
CFI	513197	11863.3	0.244775	0.164809	-1.4852	0.137491	0.489909
FAM98A	530070	368.158	0.25179	0.16952	-1.48532	0.13746	0.489909
LOC101103343	-	1665.61	-0.258258	0.173858	1.48545	0.137424	0.489909
NDUFV2	282290	1803.65	0.184969	0.124539	-1.48522	0.137485	0.489909
RNF128	535869	1094.45	0.319902	0.215265	-1.48608	0.137257	0.489909
PDIA6	613927	5236.65	0.275466	0.185537	-1.4847	0.137624	0.490133
NDUFA12	281742	706.648	0.236248	0.159331	-1.48275	0.138141	0.49172
PIAS2	533403	199.361	-0.244294	0.164824	1.48216	0.138299	0.492029
ID2	505025	635.386	0.355617	0.240093	-1.48117	0.138562	0.492713
CAP1	504519	1259.32	-0.167522	0.113186	1.48006	0.138857	0.493134
FARSA	522024	291.27	-0.296054	0.200047	1.47992	0.138894	0.493134
GALT	506997	254.556	-0.407623	0.275349	1.48039	0.13877	0.493134
DMD	537655	588.207	0.2227	0.150701	-1.47777	0.13947	0.494421
PTPN12	531877	532.978	0.227253	0.153761	-1.47796	0.139418	0.494421
ZKSCAN1	100140434	2023.97	-0.212513	0.143802	1.47782	0.139456	0.494421
LOC101115213	-	232.402	0.259437	0.175605	-1.4774	0.13957	0.494521
CPOX	540283	581.254	0.278666	0.188709	-1.4767	0.139756	0.494532
LOC106990653	-	180.927	-0.494043	0.334645	1.47632	0.139858	0.494532
PON1	523798	16792.1	0.20388	0.138095	-1.47637	0.139843	0.494532
SERPINA5	112441462	28207	0.210028	0.142256	-1.4764	0.139836	0.494532
UBLCP1	508163	339.204	0.206165	0.139685	-1.47593	0.139963	0.494649
SNRPN	780877	349.309	0.202068	0.136981	-1.47515	0.140171	0.495132
ANP32B	509685	2132.32	0.173568	0.117684	-1.47486	0.14025	0.495153
HIKESHI	504867	202.723	0.299851	0.203344	-1.4746	0.14032	0.495153
ZSCAN21	527103	331.733	0.355323	0.241107	-1.47372	0.140558	0.495742
ARHGEF10L	529043	582.102	-0.330901	0.2247	1.47264	0.140849	0.495848
KLF10	522795	352.002	0.435277	0.295503	-1.47301	0.140749	0.495848
LOC105603415	-	1207.6	-0.313139	0.212652	1.47254	0.140874	0.495848
MDH2	281306	2257.96	0.176117	0.119556	-1.47309	0.140726	0.495848
LRRC3	506054	444.648	-0.330163	0.224312	1.47189	0.14105	0.495962
NSD3	513054	1622.28	-0.224652	0.152608	1.47209	0.140996	0.495962
BASP1	286842	1213.39	-0.225676	0.153382	1.47134	0.1412	0.496241
HCFC1	512908	314.066	-0.324214	0.220426	1.47085	0.141332	0.496452
EPHA1	525946	248.895	-0.238653	0.162316	1.4703	0.141481	0.496667
STRADB	506029	391.803	0.285452	0.194173	-1.47009	0.141537	0.496667
LOC121816961	-	1223.35	-0.396483	0.269832	1.46937	0.141733	0.496853
TAOK1	536532	1323.38	-0.128289	0.0872931	1.46963	0.141661	0.496853
CCNYL1	538167	236.713	-0.22399	0.152524	1.46856	0.141953	0.497374
ACAD9	617428	1003.58	-0.255769	0.174294	1.46746	0.142251	0.498166
CHID1	504781	895.191	-0.239059	0.163017	1.46647	0.142521	0.498609
CTTNBP2NL	538981	260.78	-0.250932	0.171092	1.46665	0.14247	0.498609
LOC101105982	-	3812.17	0.269122	0.183666	-1.46528	0.142845	0.499085
LOC114117880	-	1787.79	1.00409	0.685273	-1.46524	0.142856	0.499085
SLC9A3R2	768005	432.184	-0.39202	0.267559	1.46517	0.142873	0.499085
LOC114111037	-	236.593	0.312835	0.21379	-1.46328	0.14339	0.500638
LOC114114485	-	333.236	-0.576201	0.39396	1.46259	0.14358	0.500796
RMDN2	506362	220.943	0.323809	0.22139	-1.46262	0.143572	0.500796
EGLN1	534075	992.779	0.1724	0.117948	-1.46166	0.143834	0.500931
KDELR1	618184	1405.27	-0.159219	0.108906	1.46198	0.143745	0.500931
SMIM20	615093	419.327	0.295142	0.201923	-1.46166	0.143835	0.500931
LOC114113058	-	252.529	-0.2926	0.200266	1.46106	0.143999	0.50125
DSEL	538958	253.609	0.350879	0.240384	-1.45966	0.144382	0.502332
ATP2C1	327663	387.919	0.218352	0.149769	-1.45793	0.144861	0.50331
HDAC1	404126	1341.67	-0.110662	0.0759075	1.45785	0.144881	0.50331
KDM3B	100848816	202.356	-0.26474	0.181549	1.45823	0.144777	0.50331
LOC105613810	-	202.542	-0.431599	0.296193	1.45716	0.145074	0.503726
CCT3	504735	1137.75	0.15835	0.108888	-1.45425	0.145878	0.503995
COQ7	504771	184.174	0.270374	0.185718	-1.45583	0.14544	0.503995
[truncated: 13,843 more rows]

## Sheet: HH1 vs CON
Gene Symbol	Gene ID	baseMean	log2FoldChange	lfcSE	stat	pvalue	padj	-log10padj			All	UP	Down
LOC105603379	-	50.0728	-24.0989	3.00377	8.02289	1.03289e-15	1.65066e-11	10.7823		# DEG	71	28	43
SENP3	100138267	45.3566	-22.4184	3.00383	7.46329	8.43907e-14	6.74324e-10	9.17113		Fold change
LOC114110434	-	29.0688	-8.35589	1.6093	5.19224	2.0778e-07	0.000664106	3.17776		Mean		3.82815	7.98656
NFKBIL1	514369	22.779	-8.00505	1.7886	4.47559	7.62009e-06	0.0121777	1.91444		Median		1.46757	2.33439
NDUFA4L2	613541	21.1755	-7.8996	2.26412	3.48903	0.000484772	0.158394	0.800262
DCDC1	616832	9.77415	-6.78539	1.8788	3.61155	0.000304372	0.128005	0.892775
CLEC5A	615201	9.3288	-6.71702	1.93306	3.47482	0.000511197	0.160185	0.795378
MIF	280858	8.35487	-6.55817	1.90293	3.44635	0.000568204	0.167557	0.775838
LOC121816727	-	7.85411	-6.46772	1.92184	3.36538	0.000764374	0.18793	0.726004
KCTD17	614912	5.05172	-5.83398	1.53574	3.7988	0.000145396	0.0929428	1.03178
BSDC1	505545	131.296	-1.8857	0.475848	3.96281	7.40719e-05	0.0563687	1.24896
LOC101113217	-	255.272	-1.58001	0.409068	3.86246	0.000112252	0.0815407	1.08863
PRSS33	528784	219.087	-1.38142	0.404032	3.41907	0.000628351	0.170198	0.769046
LOC101111337	-	415.924	-1.23085	0.339778	3.62252	0.000291751	0.126013	0.899586
ATP2B2	613800	150.034	-1.21524	0.35286	3.44397	0.000573229	0.167557	0.775838
PPP1R3C	539466	1521.15	-1.0455	0.308286	3.39134	0.000695512	0.173672	0.760271
NES	522383	182.213	-1.02203	0.278396	3.67113	0.000241478	0.113567	0.944747
LOC101114205	-	58.2833	-1.01417	0.289552	3.50255	0.000460819	0.157855	0.801743
SLC25A15	532560	1694.43	-0.941868	0.280946	3.35249	0.000800882	0.192742	0.715025
COBL	613554	162.183	-0.906087	0.237095	3.82163	0.000132573	0.0882768	1.05415
LOC101105867	-	1870.09	-0.900532	0.269566	3.34068	0.000835742	0.193565	0.713173
BRMS1L	514432	70.9128	-0.864838	0.259617	3.3312	0.000864721	0.197416	0.704618
NEXN	504819	466.527	-0.794315	0.231452	3.43188	0.000599408	0.168055	0.774548
TSC22D3	100125309	905.66	-0.763553	0.175873	4.34149	1.41519e-05	0.0182419	1.73893
TOB1	768016	614.552	-0.6725	0.162172	4.14682	3.37119e-05	0.0336718	1.47273
OSGEPL1	514738	70.1297	-0.672295	0.181027	3.71378	0.000204187	0.111096	0.954301
SLC16A12	538469	3465.82	-0.648787	0.152892	4.24344	2.20116e-05	0.0234512	1.62984
RHBDD2	540447	183.16	-0.623611	0.174637	3.57091	0.000355745	0.138662	0.858041
EXOC3L4	526547	1045.98	-0.607737	0.178926	3.39657	0.000682354	0.17309	0.761727
IGFALS	532494	1094.9	-0.602997	0.172256	3.50058	0.000464249	0.157855	0.801743
AFM	508264	2658.52	-0.586461	0.168111	3.48854	0.000485657	0.158394	0.800262
CCDC138	507644	186.388	-0.581596	0.173618	3.34985	0.000808552	0.192742	0.715025
RHOC	513152	417.143	-0.557337	0.161239	3.45658	0.000547071	0.167557	0.775838
RBP5	539418	2566.85	-0.547702	0.107968	5.07284	3.91923e-07	0.00104389	2.98135
SDC1	529759	4759.67	-0.523614	0.132031	3.96584	7.31375e-05	0.0563687	1.24896
TSPAN9	540132	857.716	-0.50427	0.115203	4.37724	1.20191e-05	0.0174616	1.75792
CBY1	282859	1401.97	-0.497745	0.148762	3.34591	0.000820125	0.192742	0.715025
PBX1	540688	705.942	-0.471763	0.137097	3.44108	0.000579395	0.167557	0.775838
TMEM9	100125921	303.826	-0.449761	0.12395	3.62856	0.000285012	0.126013	0.899586
STIM2	541299	217.126	-0.432704	0.120504	3.59078	0.000329686	0.135095	0.86936
AFF1	781149	391.074	-0.421568	0.111469	3.78193	0.000155619	0.0944743	1.02469
SNRNP48	513601	1007.21	-0.41341	0.107339	3.85146	0.000117415	0.0815832	1.0884
LOC101111911	-	7819.61	-0.393538	0.106305	3.70197	0.000213931	0.111096	0.954301
ASCC3	538416	305.238	0.324882	0.095192	-3.41291	0.000642724	0.17102	0.766952
CUL4B	539668	400.611	0.344165	0.0963612	-3.57161	0.000354788	0.138662	0.858041
HNRNPH2	534001	789.54	0.402791	0.0930004	-4.33106	1.48392e-05	0.0182419	1.73893
PAPSS2	536409	1313.09	0.473268	0.109918	-4.30566	1.66492e-05	0.019005	1.72113
SEH1L	506509	304.294	0.497843	0.122951	-4.04911	5.14123e-05	0.0453583	1.34334
ATP6AP2	513520	812.773	0.541141	0.147565	-3.66714	0.000245282	0.113567	0.944747
SNX3	528265	1407.98	0.565714	0.165963	-3.40868	0.00065279	0.17102	0.766952
TBPL1	613818	560.793	0.591988	0.167575	-3.53267	0.000411393	0.152895	0.815607
DYRK2	104968453	348.37	0.602774	0.173113	-3.48198	0.000497727	0.159083	0.798375
ST3GAL4	404163	179.44	0.610678	0.166243	-3.67341	0.000239332	0.113567	0.944747
EGLN3	535578	171.379	0.625167	0.154267	-4.05249	5.06752e-05	0.0453583	1.34334
ITIH5	534787	125.962	0.641674	0.18667	-3.43748	0.000587145	0.167557	0.775838
USP12	525655	329.772	0.702379	0.200037	-3.51125	0.00044601	0.157855	0.801743
GPHN	535194	552.15	0.713688	0.126359	-5.64811	1.62218e-08	8.64136e-05	4.06342
RAB11FIP1	518839	222.781	0.904041	0.188206	-4.80347	1.55936e-06	0.00311502	2.50654
LOC114114086	-	2694	1.00401	0.283386	-3.5429	0.000395754	0.150584	0.82222
LOC101108428	-	207.897	1.01473	0.2513	-4.03792	5.3927e-05	0.0453583	1.34334
LOC101119853	-	3209.58	1.22957	0.251465	-4.88962	1.01029e-06	0.00230649	2.63705
LOC114117883	-	191.735	1.33734	0.365037	-3.66357	0.000248724	0.113567	0.944747
LOC101119346	-	185.303	1.41064	0.381243	-3.70011	0.000215505	0.111096	0.954301
GPAT3	519739	108.6	1.64282	0.437247	-3.75719	0.00017183	0.0980722	1.00845
GPX3	281210	799.9	1.71803	0.516803	-3.32434	0.000886282	0.199488	0.700082
LOC105612912	-	3.56793	4.2332	1.24389	-3.4032	0.000666011	0.17167	0.765306
LOC121819725	-	3.91651	5.38701	1.5746	-3.42118	0.000623492	0.170198	0.769046
LOC121819183	-	4.92186	5.71727	1.62426	-3.51992	0.000431683	0.156789	0.804684
YIPF7	522186	8.97291	6.58407	1.4519	-4.53481	5.7656e-06	0.0102378	1.98979
NOXA1	523157	12.1449	7.02012	1.85933	-3.77561	0.000159615	0.0944743	1.02469
MORN4	614519	15.6409	7.38517	1.40805	-5.24498	1.56302e-07	0.000624465	3.20449
NELL2	524622	3.70908	5.30656	1.60002	-3.31655	0.000911355	0.202283	0.694041
ERP29	613357	1316.35	-0.524149	0.158536	3.30617	0.000945792	0.207051	0.683923
LOC121817438	-	38.2768	1.96483	0.595186	-3.3012	0.000962721	0.2072	0.68361
SMPD3	514201	45.5073	-1.04664	0.317317	3.29839	0.000972405	0.2072	0.68361
LOC101114790	-	332.37	-0.768029	0.233865	3.28406	0.00102322	0.212364	0.672918
MANBAL	787482	281.063	-0.415777	0.126534	3.2859	0.00101657	0.212364	0.672918
LOC121816289	-	12.3168	4.32063	1.32495	-3.26097	0.00111032	0.222104	0.653443
TENM4	509726	329.292	-0.810055	0.248037	3.26586	0.00109132	0.222104	0.653443
TSSK3	538659	339.875	1.07728	0.330395	-3.26058	0.00111184	0.222104	0.653443
ARMC3	525665	7.28737	6.28264	1.92964	-3.25586	0.00113048	0.22304	0.651618
ZNF853	618217	7.19664	-6.34227	1.96066	3.23476	0.00121745	0.237269	0.62476
ST3GAL6	444860	1108.36	0.559501	0.174293	-3.21011	0.00132684	0.255472	0.592656
DPH3	511579	232.163	0.568139	0.177699	-3.19719	0.00138773	0.260909	0.58351
PRRG4	616767	946.383	0.703915	0.22013	-3.19772	0.00138518	0.260909	0.58351
HADHB	281811	729.952	0.742508	0.233367	-3.18172	0.00146404	0.272048	0.565355
TPI1	281543	2571.4	-0.478184	0.150449	3.17838	0.00148102	0.272048	0.565355
HTR2A	407230	4.25318	-4.56615	1.44526	3.1594	0.00158094	0.287102	0.541964
SFMBT2	528635	168.641	-0.561965	0.179317	3.13392	0.00172491	0.309727	0.509021
CSF3R	132344945	13.9804	-7.30029	2.34512	3.11297	0.00185213	0.326978	0.485482
FOXL3	783396	5.90974	-6.05888	1.9473	3.11142	0.0018619	0.326978	0.485482
CAPG	353121	13.5218	-7.25242	2.33751	3.10263	0.0019181	0.333187	0.477312
CA2	280740	616.157	0.831485	0.268611	-3.0955	0.00196481	0.33763	0.471559
ULK4	100336480	6.21184	6.05286	1.96679	-3.07754	0.00208717	0.354842	0.449965
LOC101108414	-	56.296	9.23258	3.00367	-3.07377	0.00211376	0.355578	0.449065
CARM1	784795	53.1353	9.14915	3.0037	-3.04596	0.0023194	0.385949	0.41347
LOC114117256	-	65.1631	-1.01614	0.333932	3.04297	0.0023426	0.385949	0.41347
ATL2	100140212	677.488	-0.381999	0.126284	3.02491	0.00248708	0.387195	0.41207
CA3	513212	8608.02	-0.654593	0.215887	3.0321	0.00242855	0.387195	0.41207
CERT1	286797	2453.87	0.409328	0.135151	-3.02866	0.00245641	0.387195	0.41207
LRRC8D	539204	273.386	0.48149	0.15854	-3.03702	0.00238931	0.387195	0.41207
SGMS1	533538	588.569	0.37252	0.122742	-3.03498	0.00240551	0.387195	0.41207
TM4SF5	511869	3248.44	-0.452768	0.149731	3.02388	0.00249553	0.387195	0.41207
LOC114113266	-	6.13616	6.03381	2.00781	-3.00517	0.00265434	0.407876	0.389472
ANKRD16	507779	58.9186	0.776205	0.259265	-2.99386	0.0027547	0.419265	0.377511
SCEL	784362	5.8847	5.9743	1.99917	-2.9884	0.00280445	0.42281	0.373855
BFAR	504902	203.126	0.582157	0.195658	-2.97538	0.00292627	0.425459	0.371142
FARP2	514637	12.6418	7.07718	2.3777	-2.97649	0.00291571	0.425459	0.371142
LOC106990281	-	553.42	-3.02751	1.01879	2.97168	0.00296171	0.425459	0.371142
LOC121815981	-	1768.29	-1.40195	0.472534	2.96688	0.00300838	0.425459	0.371142
MED13	524868	1769.91	-0.364895	0.1228	2.97145	0.00296392	0.425459	0.371142
TCIM	617047	145.136	-1.17886	0.396657	2.97199	0.00295879	0.425459	0.371142
ZNF703	782419	9.92237	3.13584	1.05615	-2.96913	0.00298645	0.425459	0.371142
BET1	616526	349.192	0.383795	0.129684	-2.95946	0.00308178	0.42826	0.368292
LRMDA	615835	47.8097	-0.995711	0.336291	2.96086	0.00306778	0.42826	0.368292
REXO2	540139	1308.32	0.482011	0.163351	-2.95077	0.00316982	0.436697	0.35982
CRYBG2	507142	250.946	-0.521458	0.177196	2.94283	0.00325229	0.444229	0.352393
STX19	514487	2.97927	-5.0722	1.72558	2.93942	0.00328832	0.445345	0.351304
DDIT4	529235	308.463	-1.14182	0.388872	2.93625	0.00332211	0.445355	0.351293
NOCT	540641	106.289	-1.63076	0.555784	2.93416	0.00334456	0.445355	0.351293
RUSC1	100125592	454.937	-0.419999	0.143265	2.93162	0.00337201	0.445355	0.351293
NUDT16L1	518085	160.569	-0.811442	0.277253	2.92672	0.00342558	0.448722	0.348022
ZBTB9	539371	52.5083	0.899235	0.308526	-2.91461	0.0035613	0.462708	0.334693
PNPLA8	535496	991.893	0.394709	0.135585	-2.91115	0.00360098	0.463734	0.333731
TRPM8	541151	736.163	-0.630695	0.216817	2.90888	0.00362723	0.463734	0.333731
PER1	516318	851.07	-0.753228	0.259179	2.90621	0.00365841	0.464009	0.333474
ARL5A	519694	450.066	0.323638	0.111946	-2.89101	0.00384003	0.474954	0.323349
ASXL2	100140419	736.484	0.308109	0.106732	-2.88676	0.0038923	0.474954	0.323349
CAB39	511451	292.309	0.398895	0.137751	-2.89577	0.00378231	0.474954	0.323349
MCRIP1	512391	150.66	-0.715836	0.247923	2.88733	0.00388524	0.474954	0.323349
SNAPC3	511366	76.9778	0.677594	0.234731	-2.88668	0.00389331	0.474954	0.323349
C1GALT1	539417	648.28	0.479132	0.166647	-2.87513	0.00403856	0.483252	0.315826
LOC121816476	-	5.32738	-5.90945	2.05368	2.87749	0.00400849	0.483252	0.315826
TM4SF20	767902	74.7655	1.03178	0.359142	-2.8729	0.00406717	0.483252	0.315826
TSPAN18	783765	62.5829	-1.11981	0.389943	2.87173	0.00408229	0.483252	0.315826
PLEC	786966	444.815	-0.380472	0.133528	2.84939	0.00438036	0.514725	0.288425
LOC105611269	-	39.7735	1.19801	0.421797	-2.84025	0.00450779	0.525832	0.279153
TNFSF9	521748	5.18949	-5.87347	2.0746	2.83113	0.00463843	0.537151	0.269904
IL3RA	100299249	19.1121	2.22943	0.788375	-2.82788	0.0046858	0.538429	0.268872
LOC101117868	-	5.32384	5.83032	2.06795	-2.81937	0.00481184	0.538429	0.268872
NSUN6	511775	277.048	-0.542888	0.192436	2.82113	0.00478547	0.538429	0.268872
PSME4	528142	344.725	0.382906	0.135861	-2.81837	0.00482682	0.538429	0.268872
SIT1	512027	5.27546	4.2332	1.4981	-2.82572	0.00471746	0.538429	0.268872
SMIM14	614774	4605.74	0.464955	0.16507	-2.81672	0.00485162	0.538429	0.268872
DHCR24	533726	4041.14	1.00525	0.359486	-2.79636	0.0051682	0.568268	0.245447
LOC105603509	-	124.255	1.17268	0.419835	-2.7932	0.00521892	0.568268	0.245447
LOC121820590	-	4.63403	-5.71104	2.045	2.79269	0.00522717	0.568268	0.245447
ACCS	505649	95.329	-0.714678	0.260758	2.74077	0.00612945	0.57336	0.241572
CFAP157	617116	14.3406	-2.66137	0.959821	2.77277	0.00555807	0.57336	0.241572
COMMD6	616226	277.294	0.502229	0.184499	-2.72213	0.00648635	0.57336	0.241572
CSAD	516241	1834.88	0.979273	0.359379	-2.72491	0.00643198	0.57336	0.241572
DENND4A	514906	999.461	0.314706	0.113872	-2.76367	0.00571549	0.57336	0.241572
EPHX2	511716	12376.2	0.38384	0.139301	-2.75547	0.00586086	0.57336	0.241572
FAM20A	521099	514.87	-0.529418	0.192229	2.7541	0.00588543	0.57336	0.241572
FAM228A	768001	14.9908	-1.70158	0.617028	2.7577	0.00582096	0.57336	0.241572
HSBP1L1	100335435	94.5516	-0.946256	0.341115	2.77401	0.00553699	0.57336	0.241572
LOC101105771	-	461.211	-0.609276	0.218828	2.78427	0.00536481	0.57336	0.241572
LOC101110882	-	121.63	-0.699713	0.253155	2.76397	0.00571029	0.57336	0.241572
LOC101118053	-	183.712	-0.446459	0.161921	2.75727	0.0058287	0.57336	0.241572
LOC101122059	-	4.38546	-5.6303	2.0308	2.77245	0.00556355	0.57336	0.241572
LOC114113983	-	1903.14	0.941141	0.342748	-2.74587	0.00603509	0.57336	0.241572
LOC121819042	-	4.28461	-5.59305	2.0437	2.73673	0.00620539	0.57336	0.241572
MUC5AC	789503	26.014	-8.19629	3.00432	2.72817	0.00636866	0.57336	0.241572
NEMP1	533988	44.1107	-0.987445	0.35977	2.74466	0.00605741	0.57336	0.241572
NMRK1	510456	2002.48	-0.442508	0.160962	2.74915	0.00597504	0.57336	0.241572
PACSIN2	540107	494.754	-0.364019	0.132813	2.74084	0.00612819	0.57336	0.241572
PER3	614154	244.159	-0.695832	0.254447	2.73469	0.00624398	0.57336	0.241572
PHKA1	100336808	57.5219	0.775036	0.284667	-2.7226	0.00647703	0.57336	0.241572
RNF125	519541	1036.71	1.08234	0.396385	-2.73052	0.00632348	0.57336	0.241572
SNRNP70	535113	1500.82	-0.348594	0.127166	2.74124	0.00612069	0.57336	0.241572
SSR4	504438	1614.9	-0.432308	0.155392	2.78205	0.00540172	0.57336	0.241572
TFPI2	360007	252.622	-0.632969	0.230547	2.74551	0.00604177	0.57336	0.241572
TMEM47	541164	1773.44	-0.390586	0.142246	2.74584	0.00603557	0.57336	0.241572
TMPRSS2	511037	105.585	-1.03733	0.379332	2.73462	0.00624529	0.57336	0.241572
TMUB2	614388	145.59	-0.425614	0.156168	2.72536	0.00642312	0.57336	0.241572
UBAC2	100125312	542.532	-0.296964	0.108845	2.72832	0.00636574	0.57336	0.241572
UBLCP1	508163	386.912	0.348625	0.12549	-2.77812	0.00546753	0.57336	0.241572
USP38	534262	233.633	0.477998	0.173598	-2.75348	0.00589655	0.57336	0.241572
UTP18	505846	494.978	0.527736	0.193388	-2.7289	0.00635466	0.57336	0.241572
ZNF580	507619	10.1906	6.76616	2.48596	-2.72174	0.00649385	0.57336	0.241572
ZNF667	523322	115.352	0.448084	0.161546	-2.77373	0.00554184	0.57336	0.241572
DLG1	785291	896.686	0.421393	0.154961	-2.71936	0.00654093	0.574344	0.240828
CLTC	281080	3262.53	0.214578	0.0791762	-2.71013	0.00672572	0.587342	0.231109
HECTD3	513646	188.308	0.462087	0.170736	-2.70644	0.00680083	0.590674	0.228652
ACE2	509235	59.3848	1.10806	0.410049	-2.70226	0.00688704	0.59173	0.227877
LOC105609869	-	208.782	0.713855	0.263998	-2.70402	0.00685072	0.59173	0.227877
SEC23A	533994	679.533	0.265327	0.0984377	-2.69538	0.00703077	0.600849	0.221235
DNAJC17	524795	305.153	-0.737198	0.27404	2.69011	0.00714286	0.607181	0.216682
TNPO1	767620	878.955	0.207553	0.0772394	-2.68714	0.0072067	0.609366	0.215122
IPO7	513707	911.541	0.317225	0.118592	-2.67493	0.00747454	0.626311	0.20321
LOC101111119	-	485.02	-0.859641	0.321429	2.67444	0.00748548	0.626311	0.20321
FILIP1	514193	482.352	-0.371953	0.139319	2.66979	0.00758981	0.629451	0.201038
GPN3	506597	94.3179	0.552167	0.206861	-2.66926	0.00760177	0.629451	0.201038
LOC101105161	-	240.602	-1.8099	0.679129	2.66504	0.00769799	0.63088	0.200053
WDR91	540606	230.576	0.749613	0.281208	-2.66569	0.00768307	0.63088	0.200053
FAM81A	538402	385.427	1.16621	0.438353	-2.66043	0.00780398	0.636303	0.196336
POLR2B	538184	1593.34	0.237177	0.0892401	-2.65774	0.00786673	0.637432	0.195566
TSPAN15	522371	89.4848	-0.896625	0.337532	2.65642	0.0078976	0.637432	0.195566
SCYL1	515247	428.546	0.258644	0.0976715	-2.6481	0.00809452	0.650043	0.187058
LOC114113982	-	23.3295	2.71477	1.0259	-2.64623	0.00813945	0.650383	0.186831
G6PC1	538710	5629.84	-0.625674	0.237265	2.63703	0.00836356	0.651731	0.185932
GUCD1	517135	432.959	-0.426398	0.16171	2.6368	0.00836911	0.651731	0.185932
LYST	281072	150.348	0.392673	0.148993	-2.63551	0.00840101	0.651731	0.185932
NEDD4	510003	94.1196	0.668888	0.253483	-2.63879	0.0083203	0.651731	0.185932
SLC37A4	506423	1115.73	-0.370246	0.140195	2.64094	0.00826761	0.651731	0.185932
TTC7A	616640	297.09	-0.526738	0.19935	2.64228	0.00823509	0.651731	0.185932
C7	507339	218.028	0.774622	0.294663	-2.62884	0.00856763	0.651997	0.185755
LOC105603310	-	4.53908	-5.67479	2.15789	2.62978	0.00854399	0.651997	0.185755
LOC121818626	-	7.87768	-6.47185	2.46069	2.6301	0.00853599	0.651997	0.185755
ZNF644	539923	2167.8	-0.187614	0.0713629	2.62901	0.00856327	0.651997	0.185755
CRY2	509058	334.025	-0.6821	0.259715	2.62634	0.00863085	0.653695	0.184625
LACTB2	535021	1230.31	0.353507	0.1351	-2.61663	0.00888023	0.667588	0.175491
SH2D4A	506242	237.54	0.815878	0.311885	-2.61595	0.00889783	0.667588	0.175491
FAM114A1	511198; 511583	815.829	0.221032	0.0846183	-2.61211	0.00899856	0.671991	0.172637
EHD1	511908	339.959	-0.559247	0.214608	2.60591	0.00916314	0.681098	0.16679
KIAA0753	512933	1016.21	-0.222957	0.0856413	2.60338	0.00923085	0.682955	0.165608
VPS13A	519494	275.054	0.384138	0.147956	-2.5963	0.00942351	0.693996	0.158643
CNOT7	508055	470.435	1.55048	0.598598	-2.59019	0.00959229	0.698664	0.155732
EIF3L	514449	7.35544	-6.37372	2.46244	2.58838	0.00964293	0.698664	0.155732
IRF5	615340	314.836	0.483412	0.187147	-2.58306	0.00979292	0.698664	0.155732
MAFB	532376	1211.97	-1.68928	0.653769	2.58392	0.00976855	0.698664	0.155732
TMBIM1	404134	1132.68	0.408851	0.157952	-2.58845	0.0096409	0.698664	0.155732
TTYH3	512271	183.171	-0.609283	0.235641	2.58564	0.00971989	0.698664	0.155732
ZNF250	789384	73.9488	0.529808	0.205053	-2.58376	0.00977296	0.698664	0.155732
ARFIP1	507386	174.274	0.501077	0.194203	-2.58017	0.0098753	0.699065	0.155483
LOC114108618	-	3936.73	1.88815	0.732766	-2.57675	0.00997352	0.699065	0.155483
LOC121820372	-	15.7695	4.76656	1.84975	-2.57686	0.0099702	0.699065	0.155483
NANOS1	786356	262.224	-0.661321	0.256361	2.57965	0.00989	0.699065	0.155483
CARHSP1	506760	842.958	-0.390476	0.152901	2.55379	0.0106558	0.703059	0.153008
CCDC136	615922	14.5479	-1.97987	0.775367	2.55346	0.0106657	0.703059	0.153008
DDX59	514901	179.209	0.385043	0.149889	-2.56886	0.0102033	0.703059	0.153008
DLD	533910	675.253	0.327626	0.128337	-2.55286	0.0106843	0.703059	0.153008
LOC101119068	-	3.84265	5.3594	2.08444	-2.57115	0.0101361	0.703059	0.153008
LOC105616822	-	99.2561	-0.874828	0.341627	2.56077	0.0104441	0.703059	0.153008
MIDEAS	505848	383.757	0.496037	0.194091	-2.55569	0.0105977	0.703059	0.153008
MYC	511077	157.223	-1.28928	0.502078	2.56789	0.0102319	0.703059	0.153008
PLIN2	280981	814.979	1.44713	0.564504	-2.56354	0.010361	0.703059	0.153008
SAFB2	100300349	2422.81	-0.264937	0.103789	2.55266	0.0106904	0.703059	0.153008
SCLY	790815	285.462	0.469521	0.183586	-2.5575	0.0105426	0.703059	0.153008
SNUPN	515588	329.829	-0.37369	0.145408	2.56994	0.0101716	0.703059	0.153008
TMC8	513813	7.26292	-6.35545	2.47969	2.563	0.0103772	0.703059	0.153008
VPS28	618785	437.476	-0.734887	0.287363	2.55735	0.0105474	0.703059	0.153008
VWA5A	521780	207.677	-0.382067	0.149065	2.56309	0.0103746	0.703059	0.153008
PDLIM7	533851	58.9178	-0.898381	0.352808	2.54638	0.0108848	0.711527	0.147809
TMEM30A	505797	746.912	0.239839	0.094216	-2.54563	0.0109082	0.711527	0.147809
HEY2	538619	3.74557	5.32594	2.09359	-2.54393	0.0109612	0.71208	0.147471
CLIP2	506908	3.63943	5.28161	2.08186	-2.53696	0.0111818	0.714127	0.146225
DUS2	509795	86.7877	-0.550983	0.217507	2.53317	0.0113037	0.714127	0.146225
EEF1AKMT1	783374	54.3155	-0.812468	0.320798	2.53265	0.0113205	0.714127	0.146225
GLIPR2	538565	64.3478	-1.00842	0.397862	2.5346	0.0112577	0.714127	0.146225
LDHD	510284	204.342	-0.507922	0.200018	2.53938	0.0111048	0.714127	0.146225
LOC101102155	-	265.73	1.2491	0.493011	-2.53362	0.011289	0.714127	0.146225
LOC101119992	-	120.886	-1.11916	0.440747	2.53922	0.01111	0.714127	0.146225
LOC114110324	-	73.3371	-0.593496	0.234423	2.53173	0.0113502	0.714127	0.146225
SIRPA	327666	1628.69	0.374702	0.148109	-2.52991	0.0114093	0.715026	0.145678
CTTN	506939	705.888	0.247972	0.0981523	-2.5264	0.0115239	0.717289	0.144306
LOC101113775	-	317.253	-0.338159	0.134002	2.52354	0.011618	0.717289	0.144306
TRPM3	540699	148.021	-0.554492	0.219708	2.52377	0.0116104	0.717289	0.144306
VCAN	282662	121.655	-1.17967	0.467505	2.52333	0.0116249	0.717289	0.144306
LOC114110140	-	1341.13	-1.19342	0.473989	2.51783	0.0118082	0.720252	0.142515
PSCA	100298702	7.41888	-3.87255	1.53698	2.51959	0.0117492	0.720252	0.142515
PUM2	540170	1280.44	0.178827	0.0710201	-2.51799	0.0118028	0.720252	0.142515
IREB2	539404	572.831	0.279833	0.111393	-2.51213	0.0120003	0.723688	0.140449
KCNK1	505563	317.64	1.05957	0.421487	-2.51387	0.0119413	0.723688	0.140449
RASGEF1B	506971	748.2	-0.801942	0.319074	2.51334	0.0119592	0.723688	0.140449
ANO8	528201	75.376	-0.691704	0.276814	2.4988	0.0124614	0.724325	0.140067
HDAC4	517559	122.826	0.607866	0.243136	-2.50011	0.0124154	0.724325	0.140067
LOC101108669	-	269.865	-0.449296	0.179256	2.50645	0.0121951	0.724325	0.140067
LOC105614866	-	11.1073	2.30477	0.922676	-2.49792	0.0124924	0.724325	0.140067
LOC121819493	-	940.506	0.363523	0.145224	-2.50318	0.0123081	0.724325	0.140067
MKNK1	525647	244.592	-0.699438	0.278764	2.50906	0.0121052	0.724325	0.140067
MRE11	525093	225.871	0.264501	0.105891	-2.49786	0.0124945	0.724325	0.140067
PALD1	524694	3.41353	5.18846	2.07751	-2.49744	0.0125095	0.724325	0.140067
PPARGC1A	338446	1606.02	-0.811573	0.323805	2.50637	0.0121979	0.724325	0.140067
RING1	100125778	520.014	-0.292626	0.117137	2.49816	0.0124839	0.724325	0.140067
TMEM86B	518466	1258.21	-0.437813	0.174718	2.50582	0.0122168	0.724325	0.140067
LOC114110974	-	125.775	-0.432128	0.173188	2.49514	0.0125907	0.726397	0.138826
DCLRE1C	517886	6.46457	-6.18903	2.48739	2.48816	0.0128406	0.733269	0.134737
HADHA	281810	1521.73	0.463215	0.186118	-2.48882	0.0128168	0.733269	0.134737
HJV	100335368	845.91	-0.643669	0.258713	2.48797	0.0128475	0.733269	0.134737
LOC101118847	-	177.553	0.959563	0.386362	-2.48358	0.0130067	0.739717	0.130934
ANXA5	281626	654.182	0.516704	0.209167	-2.4703	0.0135001	0.74154	0.129865
CHEK1	513678	1330.26	-0.588747	0.237586	2.47804	0.0132107	0.74154	0.129865
CLDN15	514998	460.53	-0.595838	0.241805	2.46413	0.0137348	0.74154	0.129865
GEMIN5	533444	274.855	0.28539	0.115326	-2.47463	0.0133373	0.74154	0.129865
INPPL1	783833	975.632	-0.380222	0.154109	2.46722	0.0136165	0.74154	0.129865
KDELR1	618184	1473.55	-0.287308	0.116309	2.47021	0.0135035	0.74154	0.129865
LOC101109388	-	638.771	0.458298	0.185702	-2.46792	0.0135901	0.74154	0.129865
LOC105603609	-	340.244	-0.646906	0.262491	2.46449	0.013721	0.74154	0.129865
LOC121818638	-	39.5234	-1.04142	0.421082	2.47321	0.0133907	0.74154	0.129865
MCF2L	505595	81.5951	-1.20085	0.486136	2.4702	0.0135037	0.74154	0.129865
PPL	522886	551.106	0.556015	0.225347	-2.46738	0.0136106	0.74154	0.129865
PROSER3	785831	520.878	0.215595	0.0873451	-2.46831	0.0135753	0.74154	0.129865
SUMO3	617236	1136.39	-0.354496	0.143738	2.46626	0.0136531	0.74154	0.129865
TENT5C	517961	947.708	-0.530474	0.215136	2.46576	0.0136723	0.74154	0.129865
TYW5	539498	183.768	-0.415618	0.168593	2.46522	0.0136929	0.74154	0.129865
LOC101117055	-	131.326	0.605553	0.245998	-2.46162	0.0138312	0.74423	0.128293
LOC121816799	-	1017.97	-0.442654	0.180109	2.45771	0.0139827	0.749859	0.125021
LOC121818732	-	166.208	-0.693476	0.282562	2.45425	0.014118	0.752065	0.123745
MEP1B	540701	180.926	-0.484696	0.197488	2.4543	0.0141158	0.752065	0.123745
TRUB2	511988	259.581	0.557769	0.22747	-2.45206	0.0142041	0.754139	0.122548
ERN2	508486	145.483	-1.77579	0.724993	2.44938	0.0143102	0.757254	0.120759
GPRC5A	516026	406.804	-0.539583	0.22083	2.44343	0.0145483	0.763633	0.117115
LGI4	618195	1512.64	-0.701363	0.287115	2.44279	0.0145741	0.763633	0.117115
SNAPIN	511816	272.887	-0.362378	0.14834	2.44289	0.0145702	0.763633	0.117115
CHAC1	505991	6.19112	-6.12505	2.51299	2.43736	0.0147951	0.765302	0.116167
LOC101110922	-	4242.6	-1.84128	0.755388	2.43753	0.0147879	0.765302	0.116167
LOC101115252	-	3705.98	-0.548198	0.224921	2.4373	0.0147975	0.765302	0.116167
LOC114109112	-	434.089	0.271098	0.111167	-2.43864	0.0147424	0.765302	0.116167
ABTB2	528597	214.417	-0.504969	0.207413	2.4346	0.0149082	0.766821	0.115306
CCN1	508941	422.232	-1.24185	0.510373	2.43323	0.0149649	0.766821	0.115306
IYD	534110	533.201	-0.556456	0.228704	2.43309	0.0149708	0.766821	0.115306
TEAD1	536560	982.549	-0.285831	0.117541	2.43176	0.0150255	0.767165	0.115111
AHSG	280988	250386	-0.297669	0.122727	2.42546	0.015289	0.771924	0.112426
ANTKMT	530342	331.194	-0.756661	0.313045	2.4171	0.0156446	0.771924	0.112426
APLNR	615435	237.273	-0.806982	0.333125	2.42246	0.0154157	0.771924	0.112426
BCAS1	504895	148.068	-1.04298	0.43292	2.40918	0.0159885	0.771924	0.112426
CNKSR1	617552	6.2638	6.06396	2.5245	-2.40204	0.0163038	0.771924	0.112426
EIF4G2	286870	7434.92	0.271337	0.112855	-2.40431	0.0162032	0.771924	0.112426
FRMD5	615161	37.9733	-1.6472	0.682322	2.41412	0.0157735	0.771924	0.112426
GPR146	506876	49.8343	0.768905	0.318041	-2.41763	0.015622	0.771924	0.112426
JARID2	528253	1160.72	-0.326475	0.135798	2.40412	0.0162116	0.771924	0.112426
LCN2	526639	203.37	-0.835855	0.346125	2.4149	0.0157397	0.771924	0.112426
LOC101111220	-	28.01	1.4691	0.609757	-2.40932	0.0159821	0.771924	0.112426
LOC105611592	-	100.184	-0.531927	0.219143	2.4273	0.0152116	0.771924	0.112426
LOC114115646	-	431.005	0.363512	0.150998	-2.4074	0.0160666	0.771924	0.112426
LOC114117237	-	284.026	-0.489385	0.203556	2.40418	0.0162087	0.771924	0.112426
LOC114117619	-	33987.5	-1.4461	0.60134	2.4048	0.0161812	0.771924	0.112426
MAP1B	514739	821.888	-0.756046	0.313667	2.41035	0.0159373	0.771924	0.112426
MKNK2	538519	2813.88	-0.621601	0.258149	2.40791	0.016044	0.771924	0.112426
MOB3B	540817	68.9981	-0.682286	0.283178	2.40939	0.0159794	0.771924	0.112426
MRAS	540803	121.451	-0.409952	0.169802	2.41429	0.0157658	0.771924	0.112426
NDUFA6	327670	1788.68	-0.381157	0.157082	2.42649	0.0152458	0.771924	0.112426
NFXL1	784953	180.309	0.676443	0.2815	-2.403	0.0162613	0.771924	0.112426
PCED1A	614835	282.087	-0.346353	0.144221	2.40154	0.0163263	0.771924	0.112426
PKIB	615798	7.1602	4.66648	1.94098	-2.40418	0.0162087	0.771924	0.112426
POLR3GL	505641	1514.54	-0.14547	0.060447	2.40657	0.016103	0.771924	0.112426
RAD52	512897	80.9968	-0.484113	0.199939	2.42131	0.0154649	0.771924	0.112426
ALAS1	534286	3284.58	-0.864062	0.360854	2.39449	0.0166434	0.775446	0.110448
GABARAPL2	282531	819.166	0.223128	0.0931779	-2.39465	0.0166364	0.775446	0.110448
LDAF1	784639	5.78132	-6.02838	2.51432	2.39761	0.0165022	0.775446	0.110448
LOC105602050	-	179.073	-0.287145	0.119904	2.3948	0.0166294	0.775446	0.110448
TCF20	523151	168.507	-0.365481	0.152627	2.3946	0.0166387	0.775446	0.110448
RFC2	508652	128.513	-0.432891	0.180922	2.39269	0.0167252	0.776995	0.109582
LOC101111607	-	55.5784	-0.713344	0.298441	2.39023	0.0168376	0.779947	0.107935
GLG1	281196	576.901	-0.267045	0.112072	2.3828	0.0171817	0.780059	0.107873
KEF53_t10	-	27.7673	-1.77844	0.74587	2.38438	0.0171079	0.780059	0.107873
LAMTOR5	516090	1126	0.249572	0.104513	-2.38796	0.0169423	0.780059	0.107873
LOC114117880	-	2480.84	1.5553	0.651141	-2.38858	0.0169138	0.780059	0.107873
SPAG17	535545	12.4485	-2.66039	1.11608	2.3837	0.0171395	0.780059	0.107873
SPG7	515269	268.127	0.354028	0.148373	-2.38607	0.0170295	0.780059	0.107873
TMED5	534351	562.261	0.39114	0.163969	-2.38545	0.0170583	0.780059	0.107873
ACSM1	282576	7452.21	0.278935	0.117361	-2.37674	0.0174665	0.783609	0.1059
MID1	534604	73.9963	0.561876	0.236223	-2.37859	0.0173792	0.783609	0.1059
NFX1	515680	1004.75	-0.273591	0.115191	2.37511	0.0175435	0.783609	0.1059
RWDD1	541216	2281.31	0.321376	0.135322	-2.37489	0.0175541	0.783609	0.1059
SCN3A	534223	5.73298	-6.01411	2.53114	2.37605	0.017499	0.783609	0.1059
TRAK2	523970	151.771	-0.50819	0.213882	2.37603	0.0175002	0.783609	0.1059
FNBP1L	616665	522.38	0.353464	0.149447	-2.36515	0.0180228	0.800061	0.0968768
WDR6	526884	12.584	2.33341	0.986517	-2.3653	0.0180156	0.800061	0.0968768
LOC101110189	-	100.276	1.2488	0.528518	-2.36283	0.018136	0.800637	0.0965642
MASP2	505819	401.478	-0.415145	0.175678	2.3631	0.0181226	0.800637	0.0965642
TSG101	507659	177.754	0.33776	0.143095	-2.36038	0.0182561	0.803719	0.0948958
AGMO	613658	5.87495	5.97159	2.5335	-2.35705	0.0184207	0.808741	0.0921905
KLHDC3	541138	1198.7	0.20346	0.0864012	-2.35483	0.0185312	0.809145	0.0919738
SMARCD2	789613	447.125	-0.358924	0.152412	2.35496	0.0185245	0.809145	0.0919738
GSTCD	526205	69.7685	-0.731491	0.31102	2.35191	0.0186772	0.809639	0.0917084
HSD17B12	789567	1331.61	0.334185	0.14203	-2.35291	0.018627	0.809639	0.0917084
RASA2	533491	196.492	0.517711	0.220156	-2.35157	0.0186945	0.809639	0.0917084
SLC6A12	514339	5.66189	-5.99578	2.55089	2.35047	0.0187499	0.809845	0.0915982
CDA	616377	82.0169	-0.969966	0.413463	2.34596	0.0189782	0.813112	0.0898495
GTF3A	100135054	5.50112	-5.95437	2.53737	2.34667	0.0189421	0.813112	0.0898495
TPMT	511644	117.119	0.399322	0.170081	-2.34784	0.0188828	0.813112	0.0898495
NT5DC3	520927	94.952	-0.567817	0.242248	2.34395	0.0190807	0.815317	0.0886737
RASA3	282532	333.997	-0.545602	0.233067	2.34097	0.0192339	0.819048	0.0866905
SCAF1	785072	128.875	-0.513339	0.219445	2.33926	0.0193218	0.819048	0.0866905
SPARC	282077	986.622	0.380926	0.1628	-2.33985	0.0192917	0.819048	0.0866905
ETNK1	540705	1532.01	0.297264	0.127303	-2.33509	0.0195388	0.819554	0.0864227
LOC101112076	-	837.331	-0.255897	0.109529	2.33634	0.0194737	0.819554	0.0864227
LOC114115302	-	550.254	0.395154	0.169023	-2.33788	0.0193935	0.819554	0.0864227
P2RY13	782774	82.4597	0.769367	0.329457	-2.33526	0.0195299	0.819554	0.0864227
AGFG2	510361	272.916	-0.383813	0.165004	2.32608	0.0200142	0.822899	0.0846532
CDC26	777693	126.06	0.354264	0.153043	-2.3148	0.0206241	0.822899	0.0846532
COPA	100126041	682.378	0.332587	0.143477	-2.31805	0.0204464	0.822899	0.0846532
CTNND2	523661	8.22607	1.5013	0.645518	-2.32573	0.0200328	0.822899	0.0846532
FKBP2	538998	3164.31	-0.30075	0.129328	2.32549	0.020046	0.822899	0.0846532
FXYD1	616139	3832.01	-0.259533	0.111508	2.32749	0.0199392	0.822899	0.0846532
HERPUD2	512265	90.1834	0.565685	0.244231	-2.31619	0.0205477	0.822899	0.0846532
HSD17B7	505212	194.155	0.773789	0.333516	-2.3201	0.0203356	0.822899	0.0846532
IHO1	520504	5.37092	-5.9189	2.55364	2.31782	0.0204588	0.822899	0.0846532
LOC101117112	-	44421.9	-0.918553	0.395141	2.32462	0.0200922	0.822899	0.0846532
LOC114114660	-	4.74804	-2.42203	1.04448	2.31888	0.0204015	0.822899	0.0846532
LOC114118386	-	48.7842	-0.797824	0.342817	2.32726	0.0199514	0.822899	0.0846532
LOC121816819	-	174.867	-0.743349	0.320786	2.31728	0.0204886	0.822899	0.0846532
LOC121819832	-	14.2598	-2.75439	1.19014	2.31435	0.0206484	0.822899	0.0846532
LRP5	534450	428.878	-0.332265	0.142873	2.3256	0.02004	0.822899	0.0846532
MEGF11	100336680	5.51817	-5.95753	2.56872	2.31926	0.0203807	0.822899	0.0846532
MYO1D	522967	277.259	0.299709	0.128603	-2.3305	0.0197796	0.822899	0.0846532
ROCK1	785911	4196.3	0.228472	0.0981814	-2.32704	0.0199632	0.822899	0.0846532
SEPSECS	518874	929.552	0.296308	0.127599	-2.32217	0.0202236	0.822899	0.0846532
SLC44A3	507455	76.009	-1.04727	0.452381	2.31502	0.0206119	0.822899	0.0846532
ABCD1	515178	201.697	-0.514108	0.223444	2.30084	0.0214006	0.823558	0.0843057
ADIPOR1	407235	363.038	0.222035	0.0967953	-2.29386	0.0217987	0.823558	0.0843057
ARCN1	533078	484.203	0.368584	0.160326	-2.29896	0.0215071	0.823558	0.0843057
BBOF1	100137993	9.27884	3.72765	1.61681	-2.30555	0.0211359	0.823558	0.0843057
CGGBP1	613824	580.946	0.299744	0.130212	-2.30197	0.0213368	0.823558	0.0843057
CUTA	508956	372.122	0.314023	0.136501	-2.30052	0.021419	0.823558	0.0843057
DPM1	534097	633.696	0.317827	0.138331	-2.29759	0.021585	0.823558	0.0843057
FSTL1	534482	645.978	0.417788	0.181697	-2.29937	0.0214839	0.823558	0.0843057
GRAMD1B	517332	136.185	0.724478	0.315783	-2.29423	0.0217774	0.823558	0.0843057
ITGAV	281875	453.513	0.427896	0.185556	-2.30602	0.0211095	0.823558	0.0843057
KMT2D	506805	232.748	-0.323224	0.140355	2.30291	0.0212838	0.823558	0.0843057
LARP4B	505723	359.911	0.262409	0.114017	-2.30149	0.0213639	0.823558	0.0843057
LOC105612077	-	9.4604	-3.79793	1.64887	2.30336	0.0212584	0.823558	0.0843057
LOC114115224	-	750.483	0.509627	0.221012	-2.30588	0.0211174	0.823558	0.0843057
LRPPRC	509995	581.006	0.347375	0.15065	-2.30585	0.0211192	0.823558	0.0843057
MAST3	534230	167.857	-0.822203	0.357991	2.29671	0.0216351	0.823558	0.0843057
PEX2	512677	173.065	-0.400367	0.174346	2.2964	0.021653	0.823558	0.0843057
PKN1	509080	85.5499	-0.510559	0.222314	2.29657	0.0216433	0.823558	0.0843057
SLC27A4	514427	4.34558	3.57042	1.55549	-2.29537	0.021712	0.823558	0.0843057
SNX22	100125937	1913.21	-0.186873	0.0808515	2.31131	0.0208157	0.823558	0.0843057
STK19	508320	701.537	-0.42416	0.183588	2.31039	0.0208665	0.823558	0.0843057
TM9SF4	533562	787.809	-0.232193	0.101189	2.29465	0.0217532	0.823558	0.0843057
CPM	513281	41.2618	-1.42716	0.62372	2.28815	0.0221291	0.828631	0.0816391
CTSZ	404187	3740.31	-0.44496	0.194546	2.28717	0.0221859	0.828631	0.0816391
LOC101111912	-	51.8344	-1.13198	0.494381	2.28969	0.022039	0.828631	0.0816391
MOB3A	505007	159.689	-0.339649	0.148642	2.28501	0.022312	0.828631	0.0816391
RAP2C	515181	898.641	-0.28051	0.122556	2.28883	0.0220891	0.828631	0.0816391
SLCO2B1	317704	5232.65	-0.451997	0.197795	2.28519	0.022302	0.828631	0.0816391
TMEM234	100126052	91.5036	-0.637933	0.279256	2.2844	0.0223478	0.828631	0.0816391
ZDHHC2	536310	446.394	0.708756	0.310008	-2.28625	0.0222396	0.828631	0.0816391
EPS8L1	514504	5.47648	4.32193	1.89509	-2.2806	0.0225724	0.834353	0.0786501
LOC121820173	-	5.41202	5.85253	2.56687	-2.28002	0.0226065	0.834353	0.0786501
ANKRD33B	518403	27.5987	-1.30685	0.574369	2.27527	0.0228895	0.840932	0.0752391
CD44	281057	84.5017	-0.715555	0.314725	2.27358	0.022991	0.840932	0.0752391
CDKL1	523900	93.3018	-0.364513	0.160534	2.27063	0.0231694	0.840932	0.0752391
CIAPIN1	535119	112.571	0.543897	0.24022	-2.26416	0.0235642	0.840932	0.0752391
COL3A1	510833	876.245	0.56046	0.247078	-2.26835	0.0233077	0.840932	0.0752391
EI24	532527	791.207	0.298024	0.131637	-2.26398	0.0235752	0.840932	0.0752391
FAM71E1	617892	4.84004	-5.77205	2.55028	2.2633	0.0236172	0.840932	0.0752391
FARP1	531927	636.978	-0.274492	0.121788	2.25385	0.0242055	0.840932	0.0752391
GABRG1	615885	75.4373	1.42128	0.628305	-2.26209	0.0236917	0.840932	0.0752391
GCHFR	617650	235.115	-0.418904	0.185468	2.25864	0.023906	0.840932	0.0752391
GUSB	515687	1508.93	0.422094	0.185533	-2.27504	0.0229037	0.840932	0.0752391
HMGN1	614915	1535.57	0.211089	0.0936434	-2.25418	0.0241849	0.840932	0.0752391
IL17RD	782214	18.0328	-1.52025	0.674421	2.25415	0.0241864	0.840932	0.0752391
INKA2	616754	4.90842	-5.79036	2.5665	2.25613	0.0240623	0.840932	0.0752391
LDLRAD3	525908	46.358	-0.855725	0.378703	2.25962	0.0238448	0.840932	0.0752391
LOC101110181	-	45.2044	-6.65549	2.95093	2.25538	0.0241092	0.840932	0.0752391
LOC101117703	-	2558.08	-0.990115	0.43751	2.26307	0.0236315	0.840932	0.0752391
LOC101122359	-	3223.03	0.49944	0.221365	-2.25618	0.0240591	0.840932	0.0752391
LOC114118597	-	5.80165	-2.27643	1.00185	2.27223	0.0230725	0.840932	0.0752391
MME	536741	5.38409	5.84463	2.57722	-2.26781	0.0233409	0.840932	0.0752391
OXER1	132346561	370.769	-0.418441	0.184786	2.26447	0.0235454	0.840932	0.0752391
PLAGL2	522566	86.0747	-0.603867	0.267508	2.25737	0.0239847	0.840932	0.0752391
REEP4	519613	782.004	0.534024	0.235263	-2.2699	0.0232134	0.840932	0.0752391
SLC25A47	516483	2707.97	1.00723	0.445954	-2.25859	0.023909	0.840932	0.0752391
SMAD2	516010	279.52	0.385562	0.171056	-2.254	0.0241959	0.840932	0.0752391
TBC1D10C	520599	21.7452	-1.132	0.498213	2.27212	0.0230795	0.840932	0.0752391
ZNF891	100125388	49.6327	-0.79653	0.351015	2.26922	0.023255	0.840932	0.0752391
DNAJB1	538426	972.256	-0.797657	0.354103	2.25261	0.0242837	0.841024	0.0751918
TRIM6	514492	36.3271	1.43941	0.63913	-2.25214	0.0243134	0.841024	0.0751918
CEP68	540684	435.827	0.379429	0.16861	-2.25033	0.024428	0.843161	0.0740897
LOC114109362	-	8.92734	-1.40406	0.624862	2.24698	0.024641	0.848682	0.0712553
ACIN1	534600	1646.03	-0.184562	0.0823946	2.23997	0.0250927	0.850537	0.0703066
ACTA2	515610	615.153	-0.722608	0.326363	2.21413	0.0268201	0.850537	0.0703066
ASAP3	523797	220.517	-0.749303	0.337725	2.21868	0.0265088	0.850537	0.0703066
ATP6V1E2	540113	2.62821	4.81314	2.15782	-2.23055	0.0257107	0.850537	0.0703066
BCAR3	506231	173.321	0.632249	0.282731	-2.23622	0.0253374	0.850537	0.0703066
C5H1orf35	-	630.143	-0.338845	0.15261	2.22033	0.0263966	0.850537	0.0703066
CD19	517359	6.14786	1.93447	0.873938	-2.21351	0.0268625	0.850537	0.0703066
CHID1	504781	973.82	-0.259094	0.116264	2.22851	0.0258468	0.850537	0.0703066
ETHE1	509150	1490.52	-0.255369	0.113927	2.24152	0.0249925	0.850537	0.0703066
FZD8	616913	228.663	0.411909	0.184975	-2.22684	0.0259582	0.850537	0.0703066
G3BP2	539249	815.532	0.225238	0.101345	-2.2225	0.0262497	0.850537	0.0703066
IPO5	508273	558.24	0.322074	0.145532	-2.21308	0.0268919	0.850537	0.0703066
LOC101103616	-	655.324	-0.36416	0.162805	2.23679	0.0253003	0.850537	0.0703066
LOC101103964	-	578.898	0.240694	0.10785	-2.23175	0.0256313	0.850537	0.0703066
LOC101115571	-	45.6509	-0.815248	0.366769	2.22278	0.0262304	0.850537	0.0703066
LOC101122201	-	709.185	0.240643	0.107417	-2.24026	0.0250739	0.850537	0.0703066
LOC101122444	-	85.68	0.503846	0.227704	-2.21272	0.0269167	0.850537	0.0703066
LOC101123090	-	5.47583	-2.00697	0.899818	2.23042	0.0257198	0.850537	0.0703066
LOC106990930	-	45.8581	0.662718	0.297786	-2.22549	0.0260486	0.850537	0.0703066
LOC106991342	-	181.369	0.499273	0.222428	-2.24465	0.0247904	0.850537	0.0703066
LOC114117502	-	6.52417	-1.4571	0.656462	2.21963	0.0264441	0.850537	0.0703066
LOC121816811	-	38.9861	0.773755	0.349128	-2.21625	0.0266744	0.850537	0.0703066
LOC121819442	-	2.67596	4.83552	2.16495	-2.23355	0.0255127	0.850537	0.0703066
LOC121819806	-	9.94501	2.26541	1.01113	-2.24047	0.0250602	0.850537	0.0703066
MFSD1	508337	639.861	0.47023	0.210164	-2.23744	0.0252574	0.850537	0.0703066
OSBPL2	505328	135.876	0.432645	0.195595	-2.21194	0.0269707	0.850537	0.0703066
PALLD	617678	192.636	-0.398666	0.179549	2.22037	0.0263935	0.850537	0.0703066
PDGFRB	527165	213.959	0.503746	0.227436	-2.21489	0.0267675	0.850537	0.0703066
PNO1	360193	241.935	0.469537	0.211773	-2.21717	0.0266114	0.850537	0.0703066
POLR1A	536316	185.138	0.334838	0.149607	-2.23813	0.0252128	0.850537	0.0703066
PRPF8	507371	846	0.277773	0.124275	-2.23514	0.025408	0.850537	0.0703066
PTPRS	537480	14.9478	2.56336	1.15868	-2.21232	0.0269443	0.850537	0.0703066
RLF	527058	507.139	0.513855	0.231083	-2.22368	0.0261699	0.850537	0.0703066
RNASE12	100297737	106.438	-0.633144	0.286093	2.21307	0.0268925	0.850537	0.0703066
RPS4X	614241	2266.32	0.289146	0.130732	-2.21176	0.0269834	0.850537	0.0703066
SELENOI	506381	1210.26	0.360677	0.162444	-2.22032	0.0263969	0.850537	0.0703066
SERPINE1	281375	195.356	-0.919911	0.412372	2.23078	0.0256957	0.850537	0.0703066
SFXN2	513450	227.506	-0.557057	0.249968	2.22852	0.0258461	0.850537	0.0703066
SIK1	100337254	96.0846	-1.00606	0.448333	2.24401	0.024832	0.850537	0.0703066
VKORC1L1	506318	227.5	0.515958	0.232065	-2.22334	0.0261929	0.850537	0.0703066
YIPF2	515893	883.438	-0.412088	0.184342	2.23546	0.0253873	0.850537	0.0703066
ZNF787	613703	29.8541	-1.26571	0.568675	2.22572	0.0260329	0.850537	0.0703066
ZNHIT1	514997	702.143	-0.340271	0.153606	2.21521	0.0267454	0.850537	0.0703066
EGR3	526233	18.5744	-2.49577	1.12937	2.20987	0.027114	0.850969	0.0700865
HABP2	507993	2312.53	-0.232258	0.105117	2.20952	0.0271383	0.850969	0.0700865
LOC101114285	-	249.841	-1.46243	0.661957	2.20926	0.0271569	0.850969	0.0700865
RB1CC1	539858	1502.87	0.211514	0.095807	-2.20771	0.0272648	0.852679	0.0692143
C1H1orf162	-	4.65114	-5.71236	2.58839	2.20692	0.0273196	0.852723	0.0691921
LOC101121762	-	6.54425	-3.61109	1.63867	2.20367	0.0275477	0.854835	0.0681175
TAOK3	534620	891.206	0.358913	0.162835	-2.20415	0.027514	0.854835	0.0681175
ZNRD2	511466	98.2535	-0.519675	0.235787	2.204	0.0275241	0.854835	0.0681175
LOC121819995	-	26.7398	-0.987948	0.448661	2.20199	0.0276658	0.856049	0.0675012
LOC121820776	-	73.7053	-0.674192	0.306229	2.20159	0.027694	0.856049	0.0675012
SLC25A30	507021	2707.31	0.614917	0.279445	-2.2005	0.0277715	0.85679	0.0671258
C8G	517356	701.902	-0.340804	0.155014	2.19853	0.0279114	0.859446	0.0657816
ABCD3	526059	1096.99	0.218745	0.0999641	-2.18824	0.0286523	0.8612	0.0648958
CC2D2A	517240	180.071	-0.706031	0.323125	2.18501	0.0288881	0.8612	0.0648958
CCDC8	616838	8.53462	1.95517	0.895961	-2.18221	0.0290943	0.8612	0.0648958
CLK2	512737	261.536	-0.361015	0.164765	2.19109	0.0284456	0.8612	0.0648958
CLMN	505010	1559.77	-0.415237	0.190276	2.18229	0.0290884	0.8612	0.0648958
KIF3B	508404	196.724	-0.334583	0.152815	2.18947	0.0285628	0.8612	0.0648958
KLF2	520939	179.485	-0.628937	0.288312	2.18144	0.0291507	0.8612	0.0648958
LOC101110255	-	136.774	-0.467679	0.21388	2.18664	0.0287688	0.8612	0.0648958
LOC101115495	-	44405.6	0.357164	0.163344	-2.18658	0.0287732	0.8612	0.0648958
LOC101121285	-	723.247	-0.65935	0.302166	2.18208	0.0291039	0.8612	0.0648958
LOC101121387	-	167.075	-0.440142	0.201135	2.18829	0.0286482	0.8612	0.0648958
LOC114110488	-	61.8949	-1.1491	0.526772	2.1814	0.029154	0.8612	0.0648958
LOC114110656	-	29.2486	-3.01378	1.37827	2.18665	0.0287682	0.8612	0.0648958
LOC114115375	-	122.094	-0.578292	0.264857	2.18341	0.0290053	0.8612	0.0648958
NEFH	528842	24.5967	-1.63408	0.748103	2.18429	0.0289408	0.8612	0.0648958
PAQR5	527461	177.41	-0.636045	0.290889	2.18656	0.0287748	0.8612	0.0648958
PHF21A	510395	585.881	-0.354889	0.161756	2.19398	0.0282369	0.8612	0.0648958
SIGIRR	531801	215.371	-0.488442	0.223393	2.18647	0.0287814	0.8612	0.0648958
SLC17A4	512725	753.075	-0.505197	0.230415	2.19255	0.0283396	0.8612	0.0648958
SLC29A3	504503	118.427	-0.429705	0.196315	2.18885	0.0286075	0.8612	0.0648958
SLC37A3	506910	108.944	0.471326	0.215447	-2.18766	0.0286941	0.8612	0.0648958
WASHC4	783379	843.387	0.250619	0.114456	-2.18966	0.0285488	0.8612	0.0648958
ZNF26	132342085	31.6178	0.884743	0.405741	-2.18056	0.0292158	0.861436	0.0647772
VEGFA	281572	1236.61	-0.20789	0.0954427	2.17817	0.0293934	0.865075	0.0629464
LOC114117584	-	123.387	2.39125	1.09842	-2.17699	0.0294811	0.866061	0.0624515
LOC101103939	-	48.0556	0.723138	0.332475	-2.17502	0.029629	0.868809	0.0610759
SMPDL3A	505300	1247.09	0.382327	0.175997	-2.17235	0.0298293	0.873082	0.0589452
LOC101114793	-	55.1337	0.789473	0.364007	-2.16884	0.0300948	0.874767	0.0581076
NDFIP1	541196	1160.11	0.278091	0.128192	-2.16934	0.0300571	0.874767	0.0581076
SLC5A3	282362	375.817	-0.507656	0.233957	2.16987	0.0300166	0.874767	0.0581076
TGDS	534594	512.849	0.464835	0.214339	-2.16869	0.0301059	0.874767	0.0581076
ADPGK	518158	106.663	0.379964	0.175375	-2.16658	0.030267	0.877853	0.0565782
LOC101119740	-	7866.59	0.282024	0.130233	-2.16553	0.030347	0.878579	0.0562193
IRAG1	281918	43.2883	-1.20515	0.55678	2.1645	0.0304257	0.879265	0.0558803
LOC105601929	-	4.66299	5.64042	2.60777	-2.16293	0.0305465	0.881162	0.0549443
APOD	613972	102.701	0.874774	0.406054	-2.15433	0.0312145	0.88714	0.0520078
CAPZA1	534656	719.369	0.251889	0.117027	-2.15241	0.0313652	0.88714	0.0520078
CBX3	539788	1337.47	-0.232668	0.108159	2.15117	0.031463	0.88714	0.0520078
LOC101108647	-	4.67778	5.64431	2.6181	-2.15588	0.0310933	0.88714	0.0520078
LOC105601854	-	283.708	-0.514982	0.238593	2.15841	0.0308958	0.88714	0.0520078
LOC105602957	-	86.0575	-0.756179	0.351279	2.15265	0.0313463	0.88714	0.0520078
LOC114113600	-	9.89415	-1.3306	0.616987	2.15661	0.0310363	0.88714	0.0520078
PER2	512237	389.929	-0.450395	0.208808	2.15699	0.0310068	0.88714	0.0520078
PROC	281428	5260.47	-0.286861	0.133017	2.15657	0.0310395	0.88714	0.0520078
RPL37	768317	8459.65	0.2001	0.0930262	-2.15101	0.0314754	0.88714	0.0520078
TPRKB	519224	155.577	0.854635	0.397179	-2.15177	0.0314158	0.88714	0.0520078
ZNF74	509706	112.402	0.459893	0.213422	-2.15486	0.0311728	0.88714	0.0520078
ZNF852	101905790	146.401	0.313488	0.145329	-2.15709	0.0309985	0.88714	0.0520078
MRPS12	768042	380.592	-0.324485	0.15093	2.14991	0.0315626	0.888032	0.0515715
DLG2	100851408	120.136	-0.517316	0.241583	2.14136	0.0322451	0.893686	0.0488153
GPCPD1	518469	231.157	-0.412195	0.192448	2.14185	0.0322053	0.893686	0.0488153
LOC105605436	-	82.3925	-0.584339	0.272899	2.14123	0.0322554	0.893686	0.0488153
LOC105606523	-	4.33451	-5.60916	2.61993	2.14096	0.0322775	0.893686	0.0488153
LOC114108712	-	5.03621	-4.21318	1.96347	2.14578	0.0318902	0.893686	0.0488153
PXDC1	613986	361.855	0.59496	0.277222	-2.14615	0.0318611	0.893686	0.0488153
SEC22B	614775	721.857	0.29926	0.139663	-2.14273	0.0321348	0.893686	0.0488153
SHTN1	532603	1101.2	-0.363109	0.169646	2.1404	0.0323228	0.893686	0.0488153
SLC25A29	507686	209.081	0.617972	0.28846	-2.14231	0.0321683	0.893686	0.0488153
USP53	107131223	392.378	0.350304	0.163401	-2.14383	0.0320466	0.893686	0.0488153
ARL6IP5	509977	683.831	0.21383	0.100021	-2.13784	0.0325298	0.89378	0.0487694
HYKK	530270	304.367	-0.561753	0.262703	2.13836	0.0324878	0.89378	0.0487694
IL13RA1	407110	955.609	0.336613	0.15757	-2.13628	0.0326569	0.89378	0.0487694
LOC114113468	-	1.81537	3.18466	1.49014	-2.13716	0.0325849	0.89378	0.0487694
MAGI1	783484	968.94	-0.303955	0.142158	2.13815	0.0325042	0.89378	0.0487694
ZNF521	538792	9.58896	-3.46303	1.6211	2.13622	0.0326618	0.89378	0.0487694
LOC114116826	-	6.2759	3.35476	1.57292	-2.13282	0.0329397	0.898309	0.0465743
LOC121819930	-	10.3441	1.55326	0.72815	-2.13316	0.0329114	0.898309	0.0465743
LOC101115969	-	407.029	0.209653	0.0983408	-2.1319	0.033015	0.89883	0.0463223
ATP6V1G1	281641	2120.15	0.153831	0.0723374	-2.12657	0.0334558	0.908773	0.0415447
ECT2	504746	4.14865	-5.54867	2.61353	2.12306	0.033749	0.908773	0.0415447
ENY2	614069	743.29	0.265175	0.124911	-2.12291	0.0337618	0.908773	0.0415447
ERRFI1	516303	3489.46	-0.402794	0.189669	2.12366	0.0336984	0.908773	0.0415447
FIBIN	507975	134.094	-0.433423	0.204249	2.12203	0.0338352	0.908773	0.0415447
LOC101102548	-	4.47747	5.5791	2.62883	-2.12227	0.033815	0.908773	0.0415447
LOC114110027	-	33.5455	-1.44809	0.681796	2.12393	0.0336757	0.908773	0.0415447
LOC121817642	-	25.0806	-0.950766	0.447507	2.12458	0.0336213	0.908773	0.0415447
DOK4	618756	94.3028	-0.460994	0.217327	2.1212	0.0339051	0.909123	0.0413772
SAMM50	618777	690.142	-0.274001	0.129255	2.11985	0.0340189	0.910647	0.0406497
LOC114113204	-	67.5274	0.716098	0.338284	-2.11686	0.034272	0.910965	0.0404982
LOC114116756	-	191.245	-0.584547	0.275992	2.11799	0.0341761	0.910965	0.0404982
LOC121816824	-	82.4327	-0.509199	0.240583	2.11652	0.0343004	0.910965	0.0404982
LOC121819246	-	42.3129	-1.89584	0.895808	2.11634	0.0343158	0.910965	0.0404982
PITRM1	513230	176.75	0.355505	0.167794	-2.11871	0.0341154	0.910965	0.0404982
CIAO2A	512871	520.675	0.307574	0.145388	-2.11554	0.0343843	0.911269	0.0403535
HTATIP2	539276	331.655	0.616123	0.291497	-2.11365	0.034545	0.914013	0.0390476
CAMK2N1	616227	1571.24	-0.503599	0.238753	2.10929	0.0349194	0.921632	0.0354422
LOC101113219	-	922.27	0.694404	0.329264	-2.10896	0.0349483	0.921632	0.0354422
SELENOK	615114	660.589	0.406285	0.192723	-2.10813	0.0350196	0.921989	0.0352741
HMGCS1	407767	1216.63	0.853758	0.405789	-2.10394	0.0353833	0.926409	0.0331974
HPN	508148	1946.8	-0.224891	0.106911	2.10353	0.0354193	0.926409	0.0331974
KCNE4	615761	9.18017	-2.41999	1.14937	2.10549	0.0352489	0.926409	0.0331974
LOC101108811	-	14.3656	-4.05543	1.92676	2.10479	0.0353093	0.926409	0.0331974
ARGLU1	540543	4912.32	-0.157994	0.0752602	2.09931	0.0357897	0.932149	0.0305148
BTBD7	100300409	285.073	0.355533	0.169452	-2.09813	0.0358934	0.932149	0.0305148
CCNG1	281671	813.881	0.331607	0.158189	-2.09627	0.0360581	0.932149	0.0305148
CTSC	352958	1011.87	-0.383367	0.182664	2.09875	0.0358388	0.932149	0.0305148
NRIP3	538608	6.05271	-2.08817	0.995904	2.09675	0.0360153	0.932149	0.0305148
POGLUT3	100298704	50.8435	-0.599194	0.28542	2.09934	0.035787	0.932149	0.0305148
PRDM4	540731	195.846	0.341027	0.162599	-2.09736	0.0359621	0.932149	0.0305148
SCPEP1	505054	1409.78	-0.393456	0.187741	2.09574	0.0361054	0.932149	0.0305148
FKBP11	506043	966.751	-0.346241	0.165593	2.09091	0.0365359	0.937207	0.0281646
LOC101118645	-	72.8554	0.559655	0.26758	-2.09154	0.0364794	0.937207	0.0281646
SMIM43	100337022	15.9099	-2.06778	0.988279	2.09231	0.0364111	0.937207	0.0281646
TFB2M	516874	92.6133	0.644824	0.308361	-2.09113	0.0365163	0.937207	0.0281646
SLC37A2	506687	4.22625	5.49608	2.63125	-2.08878	0.0367279	0.940623	0.0265842
DCBLD2	524608	1719.35	0.38592	0.184884	-2.08736	0.0368558	0.942389	0.0257699
AMFR	507541	835.519	0.170566	0.0818414	-2.0841	0.0371513	0.945034	0.0245525
CEP63	521932	240.928	0.201893	0.096956	-2.08231	0.0373141	0.945034	0.0245525
LOC101102230	-	385.279	0.600772	0.288451	-2.08275	0.0372742	0.945034	0.0245525
PLA2G6	535381	4.23464	5.50112	2.64154	-2.08254	0.0372929	0.945034	0.0245525
PPP1R2	532726	214.813	0.362344	0.173851	-2.08422	0.0371402	0.945034	0.0245525
ZNF219	615493	224.898	-0.384449	0.184406	2.0848	0.0370874	0.945034	0.0245525
TAT	786491	2420.83	-0.671623	0.322835	2.08039	0.0374896	0.947976	0.0232029
CCDC160	767883	270.112	0.411929	0.198421	-2.07603	0.037891	0.949396	0.0225525
FANCE	513464	70.6775	0.612931	0.294926	-2.07826	0.0376857	0.949396	0.0225525
LOC101109035	-	3614.99	-0.318343	0.153401	2.07522	0.0379657	0.949396	0.0225525
LOC101110679	-	188.324	1.66141	0.800784	-2.07473	0.0380116	0.949396	0.0225525
MCOLN2	532671	114.214	-0.721389	0.34772	2.07463	0.038021	0.949396	0.0225525
MYO1B	537282	3018.68	0.341162	0.164311	-2.07632	0.0378643	0.949396	0.0225525
NKRF	100124519	64.4006	0.788612	0.379691	-2.07698	0.0378032	0.949396	0.0225525
SMYD3	616050	31.0746	-0.742619	0.357239	2.07877	0.0376383	0.949396	0.0225525
ROBO2	534842	306.345	-0.443481	0.21389	2.0734	0.0381347	0.950751	0.0219332
LOC105611265	-	381.943	0.492652	0.237756	-2.07209	0.0382569	0.950965	0.0218356
OPA1	524142	661.237	0.241955	0.116789	-2.07172	0.0382912	0.950965	0.0218356
RAB6A	616537	1275.03	0.256213	0.123691	-2.0714	0.0383218	0.950965	0.0218356
CXCR2	281863; 782719	45.976	-1.73765	0.839783	2.06917	0.0385305	0.953182	0.0208243
POLR3G	613778	59.3125	0.549669	0.265573	-2.06975	0.038476	0.953182	0.0208243
IGFBP7	616368	114.299	0.520094	0.251459	-2.06831	0.0386108	0.9536	0.020634
LOC101113761	-	21.8663	4.09712	1.98147	-2.06772	0.0386667	0.9536	0.020634
LOC121817436	-	26.3082	-1.02649	0.496686	2.06668	0.0387639	0.954523	0.0202135
CAPN5	536988	211.354	-0.861704	0.417109	2.0659	0.038838	0.954878	0.0200522
ZNF792	519314	82.4651	0.448434	0.217174	-2.06486	0.0389358	0.955812	0.0196276
INTS6	509695	837.287	-0.363043	0.176042	2.06226	0.0391834	0.956047	0.0195206
LOC101112243	-	487.617	0.312734	0.151535	-2.06377	0.0390399	0.956047	0.0195206
PLOD1	281409	307.438	-0.499216	0.242087	2.06214	0.0391946	0.956047	0.0195206
RARRES2	508990	16337.5	-0.260353	0.126286	2.06161	0.0392445	0.956047	0.0195206
SLC2A4RG	511523	1226.41	-0.458376	0.222272	2.06224	0.0391853	0.956047	0.0195206
BTBD6	100125777	290.112	0.371081	0.18017	-2.05962	0.0394352	0.957079	0.0190524
LOC121818613	-	3.80684	-5.42452	2.63417	2.05929	0.0394665	0.957079	0.0190524
RIPOR3	516658	311.096	0.412651	0.200373	-2.05942	0.0394544	0.957079	0.0190524
DCUN1D1	539869	1096.81	-0.172026	0.0837422	2.05423	0.0399532	0.957871	0.0186929
LOC101118635	-	7.66544	-3.31332	1.6106	2.0572	0.0396672	0.957871	0.0186929
LOC105616164	-	21.2273	1.80972	0.880573	-2.05517	0.039863	0.957871	0.0186929
LOC114113299	-	14.8802	-1.37994	0.671461	2.05512	0.039867	0.957871	0.0186929
LOC121817987	-	3.98148	5.41257	2.63431	-2.05465	0.039913	0.957871	0.0186929
LOC121819227	-	46.7527	-0.818734	0.397835	2.05797	0.0395928	0.957871	0.0186929
SACS	539378	162.62	0.465929	0.226843	-2.05397	0.0399787	0.957871	0.0186929
TSNAX	533927	230.831	0.382023	0.185945	-2.0545	0.0399273	0.957871	0.0186929
LOC101104661	-	1056.18	-1.3792	0.671832	2.05289	0.0400833	0.958939	0.0182092
AQP3	780866	13.7015	3.92933	1.9153	-2.05155	0.0402132	0.960609	0.0174536
CARNMT1	538441	188.674	0.471103	0.229784	-2.0502	0.0403451	0.961525	0.0170393
FHIP2A	522276	408.003	0.266246	0.129881	-2.04992	0.0403719	0.961525	0.0170393
ANK3	511203	3228.67	-0.313693	0.153652	2.04159	0.0411926	0.962524	0.0165886
ATF7IP2	529852	359.061	-0.953877	0.46846	2.0362	0.0417303	0.962524	0.0165886
CD200	534910	41.7262	-0.78059	0.383771	2.034	0.0419518	0.962524	0.0165886
CD81	511435	9756.04	-0.184351	0.0905617	2.03564	0.041787	0.962524	0.0165886
CENPL	615527	4.09206	5.45109	2.66113	-2.04841	0.0405198	0.962524	0.0165886
DCXR	526937	2886.87	0.3145	0.154674	-2.03331	0.0420214	0.962524	0.0165886
EEF1G	326581	1701.48	-0.163449	0.080289	2.03576	0.0417741	0.962524	0.0165886
EMP2	507667	1940.86	0.334967	0.163638	-2.047	0.0406577	0.962524	0.0165886
FOXA2	101906272	1047.34	0.579909	0.28519	-2.03341	0.0420107	0.962524	0.0165886
HAGHL	511836	99.9959	-0.701474	0.345528	2.03015	0.0423412	0.962524	0.0165886
HNMT	613413	22.3117	-1.22514	0.598621	2.0466	0.0406972	0.962524	0.0165886
INTU	519372	20.1682	0.991636	0.485814	-2.04119	0.0412323	0.962524	0.0165886
LNX2	526424	272.553	0.432551	0.212873	-2.03196	0.0421574	0.962524	0.0165886
LOC101116336	-	14480.7	0.469479	0.23121	-2.03053	0.0423024	0.962524	0.0165886
LOC121816283	-	4.45605	-3.87052	1.90308	2.03382	0.0419697	0.962524	0.0165886
LOC121817736	-	93.167	-0.544209	0.265724	2.04803	0.0405573	0.962524	0.0165886
LOC121817829	-	92.2763	-0.679165	0.333041	2.03928	0.0414217	0.962524	0.0165886
NEXMIF	512493	96.7876	-0.774502	0.380018	2.03807	0.0415432	0.962524	0.0165886
PARD6B	539687	57.6239	0.512855	0.251883	-2.03608	0.0417422	0.962524	0.0165886
PCBP1	509917	2824.73	0.210353	0.103591	-2.03061	0.0422941	0.962524	0.0165886
POLR3K	618296	399.309	0.239252	0.117616	-2.03417	0.0419345	0.962524	0.0165886
PPP1R12A	538606	2078.42	-0.155489	0.0762398	2.03948	0.0414023	0.962524	0.0165886
RAB5A	539764	355.848	0.322476	0.158001	-2.04098	0.0412531	0.962524	0.0165886
RHOJ	540619	98.5718	0.575389	0.282503	-2.03675	0.041675	0.962524	0.0165886
RIN2	537459	297.079	0.381002	0.186464	-2.0433	0.0410231	0.962524	0.0165886
SCD	280924	1540.66	0.807443	0.397447	-2.03157	0.0421968	0.962524	0.0165886
SEPHS2	512060	3996.97	-0.467612	0.230129	2.03196	0.0421579	0.962524	0.0165886
SLC51B	507185	554.494	-0.540601	0.264726	2.04211	0.0411402	0.962524	0.0165886
SUB1	533984	322.501	-0.271604	0.133755	2.03061	0.042295	0.962524	0.0165886
TAX1BP1	535589	6238.96	0.383892	0.188923	-2.03201	0.0421529	0.962524	0.0165886
TBC1D2B	535927	172.847	0.402218	0.19751	-2.03644	0.0417061	0.962524	0.0165886
WBP1	509188	169.109	-0.387846	0.190752	2.03324	0.0420282	0.962524	0.0165886
ADGRE1	-	265.87	0.418069	0.207428	-2.01548	0.0438539	0.964323	0.0157773
ASS1	280726	458.366	-0.501733	0.248448	2.01947	0.0434383	0.964323	0.0157773
CLASP1	523441	102.788	-0.411309	0.20294	2.02675	0.0426879	0.964323	0.0157773
DNAJC24	768227	153.558	-0.709689	0.350173	2.02668	0.0426952	0.964323	0.0157773
FAM83A	521399	29.2323	-1.44439	0.716809	2.01502	0.0439023	0.964323	0.0157773
HSPA6	539835	85.7428	-2.04452	1.01086	2.02256	0.0431184	0.964323	0.0157773
INTS10	534094	110.571	0.321556	0.159222	-2.01954	0.0434309	0.964323	0.0157773
INTS12	517489	69.8942	-0.547823	0.271296	2.01928	0.0434581	0.964323	0.0157773
KIAA1549L	100300544	279.412	0.774949	0.383778	-2.01926	0.0434599	0.964323	0.0157773
KLHL22	540134	84.9843	-0.678265	0.334871	2.02545	0.042821	0.964323	0.0157773
KRT222	509747	37.282	-1.6938	0.837032	2.02357	0.0430141	0.964323	0.0157773
LOC101114164	-	33.6134	-0.624094	0.309711	2.01508	0.0438959	0.964323	0.0157773
LOC114113171	-	29.6871	-1.26988	0.628899	2.01921	0.0434653	0.964323	0.0157773
LOC121820757	-	166.473	0.812273	0.401046	-2.02539	0.0428275	0.964323	0.0157773
MAN2B1	282272	900.835	0.207951	0.1031	-2.01698	0.0436978	0.964323	0.0157773
MOB1B	515407	278.604	0.287878	0.14204	-2.02674	0.042689	0.964323	0.0157773
RAD21	540966	1540.4	0.17606	0.0873848	-2.01477	0.0439289	0.964323	0.0157773
RPL22	616065	3782.27	0.230739	0.113993	-2.02414	0.0429559	0.964323	0.0157773
SLC25A12	539494	62.5977	-0.537536	0.266663	2.01579	0.0438224	0.964323	0.0157773
SSR2	506530	1367.49	-0.287933	0.142792	2.01645	0.0437532	0.964323	0.0157773
TMEM165	532600	138.216	0.378415	0.187649	-2.01662	0.0437354	0.964323	0.0157773
TUBB4B	539149	226.849	0.851867	0.421982	-2.01873	0.0435155	0.964323	0.0157773
TULP4	100294795	146.56	0.498414	0.246742	-2.01998	0.0433854	0.964323	0.0157773
VNN1	526704	354.425	1.0337	0.510138	-2.02631	0.0427325	0.964323	0.0157773
ZBTB8A	541221	80.0378	0.519508	0.257101	-2.02064	0.043317	0.964323	0.0157773
EPHA1	525946	259.747	-0.392	0.194694	2.01341	0.044071	0.966117	0.0149702
PEX5	514832	383.092	0.306052	0.152087	-2.01235	0.0441835	0.967255	0.0144589
ABHD12	768242	107.768	-0.421068	0.209958	2.00549	0.044911	0.973387	0.0117146
ACP2	535407	394.456	-0.47723	0.242611	1.96706	0.0491764	0.973387	0.0117146
ADCY9	525482	100.014	-0.553986	0.28001	1.97845	0.0478779	0.973387	0.0117146
ALDH1L2	516864	71.8958	-0.874766	0.442711	1.97593	0.0481627	0.973387	0.0117146
ANGPTL7	512698	10.9002	4.45141	2.25581	-1.97331	0.0484603	0.973387	0.0117146
ASCL1	540473	1461.85	-0.974541	0.492693	1.97799	0.04793	0.973387	0.0117146
ATF5	515654	6788.89	-0.314352	0.158827	1.97921	0.0477922	0.973387	0.0117146
ATP8B1	541187	1066.41	-0.429656	0.216668	1.98302	0.0473657	0.973387	0.0117146
CAB39L	519724	70.8968	-0.498682	0.250851	1.98797	0.0468154	0.973387	0.0117146
CEPT1	504650	1605.49	0.290817	0.147021	-1.97807	0.0479206	0.973387	0.0117146
CFD	505647	3706.91	0.277842	0.139835	-1.98693	0.04693	0.973387	0.0117146
COL15A1	100139730	85.7235	0.60244	0.304969	-1.97541	0.0482213	0.973387	0.0117146
COLQ	514615	3.6584	5.28799	2.68437	-1.96992	0.0488477	0.973387	0.0117146
CYP2D6	282211	1283.44	-0.72685	0.363554	1.99929	0.0455767	0.973387	0.0117146
DCDC2	100297854	1864.75	0.572202	0.286386	-1.99801	0.0457158	0.973387	0.0117146
FOS	280795	164.416	-1.15792	0.588911	1.9662	0.0492754	0.973387	0.0117146
HAAO	510602	3135.4	-0.366186	0.183023	2.00077	0.0454174	0.973387	0.0117146
HOXB2	616129	17.3102	-1.39688	0.698596	1.99955	0.0455487	0.973387	0.0117146
HOXB3	618214	37.556	0.565904	0.283139	-1.99868	0.0456428	0.973387	0.0117146
HSD17B14	282652	136.252	0.520461	0.260605	-1.99712	0.045812	0.973387	0.0117146
HSPA2	282254	19.6013	-1.5518	0.777531	1.99581	0.0459545	0.973387	0.0117146
IER3	505455	427.806	-0.332031	0.168492	1.9706	0.0487698	0.973387	0.0117146
KEF53_t13	-	38.1558	-0.687378	0.345074	1.99197	0.0463741	0.973387	0.0117146
KLHL8	532960	204.912	-0.449268	0.228476	1.96637	0.0492563	0.973387	0.0117146
LIMCH1	535165	619.884	-0.610374	0.307416	1.9855	0.0470891	0.973387	0.0117146
LOC101104225	-	291.084	0.293269	0.149074	-1.96727	0.0491517	0.973387	0.0117146
LOC101109036	-	3.24666	1.70924	0.856588	-1.9954	0.0459988	0.973387	0.0117146
LOC101113583	-	1528.11	0.821618	0.416845	-1.97104	0.0487192	0.973387	0.0117146
LOC101119456	-	599.183	0.222711	0.111185	-2.00306	0.0451704	0.973387	0.0117146
LOC101120496	-	862.022	0.210343	0.106222	-1.98022	0.0476792	0.973387	0.0117146
LOC101121541	-	2221.12	-0.310528	0.156031	1.99016	0.046573	0.973387	0.0117146
LOC101122871	-	35.0984	-0.727264	0.362233	2.00773	0.0446723	0.973387	0.0117146
LOC106990331	-	9.358	-1.88013	0.950557	1.97792	0.0479374	0.973387	0.0117146
LOC114112057	-	368.841	0.671594	0.335276	-2.00311	0.0451657	0.973387	0.0117146
LOC114112895	-	177.915	0.301411	0.152475	-1.97679	0.0480656	0.973387	0.0117146
LOC114113322	-	31.9919	-0.540449	0.272693	1.98189	0.0474911	0.973387	0.0117146
LOC114113801	-	222.656	0.441059	0.223052	-1.97738	0.0479986	0.973387	0.0117146
LOC114115331	-	8.91712	1.08448	0.54145	-2.00293	0.0451853	0.973387	0.0117146
LOC114115635	-	57.3491	-1.76048	0.893009	1.9714	0.0486776	0.973387	0.0117146
LOC121816510	-	372.658	-0.319836	0.160845	1.98847	0.04676	0.973387	0.0117146
LOC121816520	-	32.0536	-1.87946	0.944771	1.98932	0.0466655	0.973387	0.0117146
LOC121816526	-	3.6183	-5.34989	2.68725	1.99084	0.0464986	0.973387	0.0117146
LOC121816956	-	3.62429	5.27664	2.65669	-1.98617	0.0470141	0.973387	0.0117146
LOC121817258	-	3.4827	-5.29772	2.67625	1.97953	0.0477559	0.973387	0.0117146
LOC121818292	-	4.96992	3.27624	1.63751	-2.00074	0.0454203	0.973387	0.0117146
LOC121818680	-	91.6339	-0.598722	0.304479	1.96638	0.0492545	0.973387	0.0117146
LOC121819113	-	3235.59	-0.375158	0.187835	1.99728	0.0457951	0.973387	0.0117146
LOC121819525	-	6.13053	-4.57705	2.29204	1.99693	0.0458325	0.973387	0.0117146
LOC121819799	-	36.9216	-0.852639	0.426257	2.00029	0.0454685	0.973387	0.0117146
LOC121819847	-	44.4678	-0.733033	0.370281	1.97967	0.0477411	0.973387	0.0117146
MAP1LC3B	408001	768.86	0.262272	0.132669	-1.97688	0.0480548	0.973387	0.0117146
MAP3K21	616014	157.954	0.536932	0.269335	-1.99354	0.0462019	0.973387	0.0117146
MARCO	505632	640.596	0.705422	0.357882	-1.9711	0.0487125	0.973387	0.0117146
MRPL41	506521	879.891	-0.230259	0.114719	2.00715	0.0447338	0.973387	0.0117146
MRPS26	516004	702.461	-0.164633	0.0823718	1.99865	0.045646	0.973387	0.0117146
MTR	280869	1368.79	-0.334706	0.169154	1.9787	0.0478494	0.973387	0.0117146
NFKBIA	282291	2127.7	-0.523459	0.263011	1.99026	0.0465626	0.973387	0.0117146
NSMCE2	519974	183.065	0.400541	0.201809	-1.98476	0.0471716	0.973387	0.0117146
PAPOLB	100140898	71.3714	-0.621784	0.310481	2.00265	0.0452151	0.973387	0.0117146
PCGF5	528946	892.953	0.294686	0.149077	-1.97673	0.0480718	0.973387	0.0117146
PDHX	517402	128.655	-0.348897	0.176713	1.97437	0.0483395	0.973387	0.0117146
POMK	514490	210.315	0.518573	0.262172	-1.97799	0.04793	0.973387	0.0117146
RCE1	539539	111.418	-0.525973	0.267348	1.96737	0.0491402	0.973387	0.0117146
RORA	535597	5559.78	-0.434936	0.218567	1.98995	0.0465966	0.973387	0.0117146
SC5D	525154	5511.75	0.348336	0.177031	-1.96766	0.0491072	0.973387	0.0117146
SEC61A2	614128	190.841	-0.422465	0.212279	1.99015	0.0465749	0.973387	0.0117146
SHISA3	781091	3.85296	5.36485	2.68293	-1.99962	0.045541	0.973387	0.0117146
SLC5A6	516021	332.896	0.595889	0.297018	-2.00624	0.044831	0.973387	0.0117146
SMG6	516411	149.89	-0.481623	0.244344	1.97108	0.0487144	0.973387	0.0117146
SPATS2	617860	188.5	-0.474229	0.239184	1.98269	0.0474017	0.973387	0.0117146
STARD7	524966	897.863	0.477067	0.241584	-1.97475	0.0482968	0.973387	0.0117146
TAF9	532936	596.298	0.422691	0.214179	-1.97354	0.0484337	0.973387	0.0117146
TAGLN	513463	138.682	-0.972111	0.483932	2.00878	0.0445609	0.973387	0.0117146
TBC1D15	534252	427.974	0.360778	0.18209	-1.98132	0.0475555	0.973387	0.0117146
TEF	616076	345.954	-0.494688	0.251505	1.96691	0.0491937	0.973387	0.0117146
THAP5	614615	549.058	0.329396	0.165445	-1.99097	0.0464838	0.973387	0.0117146
TXNDC11	513509	244.402	0.367837	0.186124	-1.9763	0.048121	0.973387	0.0117146
USP22	509694	1258.73	0.230213	0.114835	-2.00472	0.044993	0.973387	0.0117146
ZBTB47	100335506	40.3989	-0.911782	0.463005	1.96927	0.0489218	0.973387	0.0117146
LGMN	281281	479.946	0.344373	0.175351	-1.96391	0.0495408	0.977421	0.00991829
PRKCH	518542	42.4714	-0.499755	0.254781	1.96151	0.0498195	0.981709	0.00801714
CRTC1	510465	40.9771	-0.580773	0.296253	1.96039	0.0499497	0.983062	0.00741897
AASDH	782093	414.1	0.880959	0.4579	-1.92391	0.0543657	0.983743	0.00711853
ABCA3	505787	138.25	0.590283	0.310448	-1.90139	0.0572512	0.983743	0.00711853
ACOT8	504360	305.172	-0.382072	0.199415	1.91596	0.05537	0.983743	0.00711853
ACTR10	511083	325.791	0.254911	0.13215	-1.92894	0.0537378	0.983743	0.00711853
ADAMTS6	540722	5.08632	3.03425	1.57454	-1.92707	0.0539712	0.983743	0.00711853
ALDH1A3	507093	87.9579	-1.60708	0.844711	1.90252	0.057103	0.983743	0.00711853
APLN	282143	10.2611	2.76275	1.46585	-1.88475	0.0594641	0.983743	0.00711853
APRT	519017	548.385	-0.343806	0.182195	1.88702	0.0591574	0.983743	0.00711853
ARAP2	512010	262.033	0.387169	0.204109	-1.89688	0.0578444	0.983743	0.00711853
ARFGEF2	539295	538.578	0.315451	0.161962	-1.94768	0.0514529	0.983743	0.00711853
ARL15	534329	48.5252	-0.680729	0.356861	1.90754	0.0564502	0.983743	0.00711853
ARL6IP4	526095	295.181	-0.422453	0.222495	1.89871	0.0576029	0.983743	0.00711853
ATRN	281017	1465.17	0.252701	0.134058	-1.88501	0.059428	0.983743	0.00711853
BBX	533187	1628.29	-0.163236	0.0860437	1.89713	0.0578108	0.983743	0.00711853
BEX3	100034674	533.473	-0.377568	0.199931	1.88849	0.0589596	0.983743	0.00711853
BTC	280737	127.503	-0.768023	0.393304	1.95275	0.0508496	0.983743	0.00711853
C1H1orf210	-	202.868	0.38242	0.198309	-1.9284	0.053805	0.983743	0.00711853
CCSER1	616908	45.6521	-0.741698	0.385289	1.92504	0.0542239	0.983743	0.00711853
CD83	617034	61.2849	-1.50986	0.790622	1.90971	0.0561702	0.983743	0.00711853
CFAP206	513096	5.87736	-4.52447	2.3119	1.95704	0.0503431	0.983743	0.00711853
CHMP2B	615954	173.079	0.272054	0.14361	-1.8944	0.0581723	0.983743	0.00711853
COL8A1	538564	1135.43	-0.581054	0.298681	1.9454	0.0517266	0.983743	0.00711853
CRELD1	504854	358.873	-0.284177	0.149199	1.90468	0.0568217	0.983743	0.00711853
CRTC2	540959	67.4099	-0.654008	0.337785	1.93616	0.0528475	0.983743	0.00711853
CRYBG1	526200	1257.86	-0.312236	0.164386	1.89941	0.057511	0.983743	0.00711853
CSDE1	513993	4896.06	0.180936	0.0955555	-1.89352	0.0582885	0.983743	0.00711853
CTTNBP2NL	538981	276.718	-0.351701	0.184012	1.9113	0.0559665	0.983743	0.00711853
CYP3A24	517246	16270.7	0.62502	0.324855	-1.924	0.054355	0.983743	0.00711853
DDO	280763	68.7293	-1.13175	0.594405	1.904	0.0569096	0.983743	0.00711853
ELAC1	532568	527.329	-0.253439	0.133329	1.90085	0.0573212	0.983743	0.00711853
ENTPD6	508097	158.944	-0.520801	0.275529	1.89019	0.0587328	0.983743	0.00711853
ENTPD7	100300490	129.708	0.53151	0.277964	-1.91215	0.0558563	0.983743	0.00711853
FAM98B	532711	328.485	-0.299939	0.156199	1.92023	0.0548283	0.983743	0.00711853
FBXO30	539435	112.05	0.257463	0.133233	-1.93243	0.0533064	0.983743	0.00711853
FDPS	281156	194.773	1.10044	0.562706	-1.95563	0.0505089	0.983743	0.00711853
FLT4	338031	331.393	0.366634	0.187222	-1.95829	0.0501963	0.983743	0.00711853
FOXC1	112443733	9.3372	-1.99664	1.05289	1.89635	0.0579138	0.983743	0.00711853
FOXC2	507300	7.04137	-2.07255	1.08845	1.90413	0.0568931	0.983743	0.00711853
FOXE3	787258	8.38064	1.93386	0.990385	-1.95263	0.050863	0.983743	0.00711853
GLS2	539561	1229.38	-0.509951	0.264726	1.92634	0.0540624	0.983743	0.00711853
GOLGA4	538893	7480.41	0.301426	0.155443	-1.93915	0.0524835	0.983743	0.00711853
GSTM3	615507	601.031	-0.56589	0.298283	1.89716	0.0578074	0.983743	0.00711853
HEY1	408005	164.399	-0.847762	0.448358	1.89081	0.0586491	0.983743	0.00711853
HPS6	511792	42.6153	0.616015	0.325382	-1.8932	0.0583308	0.983743	0.00711853
HSPA13	505907	648.163	0.447366	0.231423	-1.93311	0.0532226	0.983743	0.00711853
IFTAP	614192	190.655	-0.398276	0.209911	1.89736	0.057781	0.983743	0.00711853
JMJD8	100139040	589.862	0.324846	0.167935	-1.93436	0.0530694	0.983743	0.00711853
KBTBD11	518907	459.645	0.618046	0.327732	-1.88583	0.0593181	0.983743	0.00711853
KHK	614868	704.546	-0.510882	0.266744	1.91525	0.05546	0.983743	0.00711853
KNCN	100139285	246.651	-0.400736	0.209845	1.90967	0.0561752	0.983743	0.00711853
L3MBTL2	513297	303.803	-0.30207	0.159526	1.89354	0.0582856	0.983743	0.00711853
LOC101104787	-	282.902	0.192547	0.0994656	-1.93582	0.0528903	0.983743	0.00711853
LOC101105064	-	10.9544	-3.73504	1.94146	1.92383	0.0543759	0.983743	0.00711853
LOC101105353	-	37.4195	-0.868112	0.444734	1.95198	0.0509404	0.983743	0.00711853
LOC101107085	-	271.994	0.273445	0.141809	-1.92826	0.0538224	0.983743	0.00711853
LOC101107119	-	1287.45	1.63096	0.857235	-1.90258	0.0570955	0.983743	0.00711853
LOC101109369	-	97.2414	-0.39209	0.207053	1.89368	0.058268	0.983743	0.00711853
LOC101111593	-	820.902	-0.235392	0.123404	1.9075	0.0564563	0.983743	0.00711853
LOC101112474	-	47.4896	-0.413531	0.218189	1.89529	0.0580537	0.983743	0.00711853
LOC101113158	-	63.5438	1.1944	0.630335	-1.89486	0.058111	0.983743	0.00711853
LOC101114013	-	2.7695	1.69512	0.889433	-1.90585	0.0566703	0.983743	0.00711853
LOC101116252	-	1409.58	0.308868	0.160031	-1.93006	0.0535998	0.983743	0.00711853
LOC101120607	-	22.58	1.99437	1.0273	-1.94136	0.0522149	0.983743	0.00711853
LOC101123441	-	368.286	-1.64588	0.864772	1.90325	0.0570077	0.983743	0.00711853
LOC105601912	-	277.246	-0.497689	0.260409	1.91118	0.0559812	0.983743	0.00711853
LOC105603225	-	8711.46	-1.00679	0.519469	1.93812	0.0526085	0.983743	0.00711853
LOC105609133	-	7.16619	1.87104	0.990042	-1.88986	0.0587767	0.983743	0.00711853
LOC105609383	-	477.159	-0.317786	0.163085	1.94859	0.0513442	0.983743	0.00711853
LOC105611737	-	201.688	0.559128	0.289186	-1.93345	0.0531803	0.983743	0.00711853
LOC105613002	-	106.072	0.52962	0.278541	-1.90141	0.0572482	0.983743	0.00711853
LOC114113315	-	2.34129	2.14792	1.13146	-1.89836	0.0576491	0.983743	0.00711853
LOC114115105	-	4.90976	1.73764	0.893811	-1.94408	0.0518857	0.983743	0.00711853
LOC114115667	-	48.0771	0.582719	0.307055	-1.89776	0.057727	0.983743	0.00711853
LOC114115963	-	1.78896	2.53891	1.3151	-1.93058	0.0535347	0.983743	0.00711853
LOC114118110	-	17.2866	-1.19932	0.622384	1.92698	0.0539823	0.983743	0.00711853
LOC121816439	-	4.82269	2.37386	1.25418	-1.89276	0.0583898	0.983743	0.00711853
LOC121816700	-	11.9573	2.34502	1.20379	-1.94803	0.0514119	0.983743	0.00711853
LOC121817417	-	57.5912	-1.0353	0.549091	1.88549	0.0593641	0.983743	0.00711853
LOC121817835	-	3.40733	5.18738	2.68284	-1.93354	0.0531693	0.983743	0.00711853
LOC121818518	-	33.8077	-1.72596	0.912082	1.89233	0.0584473	0.983743	0.00711853
LONRF1	504489	671.516	-0.543074	0.288122	1.88488	0.0594467	0.983743	0.00711853
LRRFIP1	616994	2198.85	-0.342861	0.179171	1.9136	0.0556716	0.983743	0.00711853
LSS	615906	325.619	0.577915	0.295065	-1.9586	0.0501591	0.983743	0.00711853
MCUB	504728	97.4736	0.507447	0.259136	-1.95822	0.0502039	0.983743	0.00711853
MEPCE	519969	374.659	-0.25313	0.134039	1.88849	0.0589605	0.983743	0.00711853
MFF	506291	644.803	0.295714	0.153275	-1.92931	0.0536927	0.983743	0.00711853
MINPP1	541067	99.749	0.482764	0.255262	-1.89125	0.0585908	0.983743	0.00711853
MPV17L	617491	692.979	-0.360113	0.186761	1.9282	0.0538298	0.983743	0.00711853
MYOC	281342	168.749	1.18764	0.612945	-1.93759	0.0526729	0.983743	0.00711853
NOL4L	785034	163.895	-0.407109	0.21012	1.93751	0.0526835	0.983743	0.00711853
OCIAD2	505877	211.513	-0.909926	0.471405	1.93024	0.053577	0.983743	0.00711853
ONECUT2	782542	26746.7	0.210128	0.111113	-1.89112	0.0586082	0.983743	0.00711853
ORC3	523714	370.448	-0.571893	0.300704	1.90185	0.0571914	0.983743	0.00711853
OST4	617040	562.246	-0.238261	0.126391	1.8851	0.0594157	0.983743	0.00711853
PAFAH2	282299	381.531	0.337869	0.175294	-1.92744	0.0539252	0.983743	0.00711853
PARN	524155	497.759	0.288674	0.151898	-1.90044	0.0573749	0.983743	0.00711853
PC	102030942	1028.69	0.762181	0.397566	-1.91712	0.0552228	0.983743	0.00711853
PCCB	515902	1567.4	0.196867	0.104406	-1.88559	0.0593505	0.983743	0.00711853
PDLIM2	512907	272.13	0.547885	0.282818	-1.93724	0.0527163	0.983743	0.00711853
PIK3R1	282307	3010.63	-0.283162	0.147435	1.92059	0.054783	0.983743	0.00711853
PIR	790878	138.579	0.805121	0.414696	-1.94147	0.0522011	0.983743	0.00711853
POGLUT2	514810	71.7054	-0.495445	0.256946	1.92821	0.0538288	0.983743	0.00711853
POLR1E	511587	155.728	0.476643	0.2515	-1.8952	0.0580657	0.983743	0.00711853
PRDX4	281999	702.606	-0.426288	0.219666	1.94062	0.0523048	0.983743	0.00711853
PSMA5	510155	650.666	0.364955	0.191726	-1.90353	0.0569716	0.983743	0.00711853
PTPN3	511010	809.127	0.522069	0.271184	-1.92515	0.0542109	0.983743	0.00711853
RAB18	511160	562.462	0.168661	0.0874026	-1.9297	0.0536434	0.983743	0.00711853
RAP1A	282031	442.079	0.254317	0.13459	-1.88957	0.0588161	0.983743	0.00711853
RASSF4	510549	336.985	-0.653709	0.341104	1.91645	0.055308	0.983743	0.00711853
RBPMS	614417	835.155	0.224814	0.118692	-1.89409	0.0582125	0.983743	0.00711853
RDH10	282852	1534.37	0.175304	0.0911508	-1.92323	0.0544517	0.983743	0.00711853
REV3L	517422	1494.1	-0.336925	0.17697	1.90386	0.0569291	0.983743	0.00711853
RGS2	100848920	132.843	-0.89976	0.473018	1.90217	0.0571493	0.983743	0.00711853
RNASET2	508245	302.985	-0.347093	0.178064	1.94925	0.0512651	0.983743	0.00711853
RNF145	534282	382.62	0.518096	0.271111	-1.91101	0.0560034	0.983743	0.00711853
RNMT	511555	455.582	0.249304	0.132187	-1.886	0.0592952	0.983743	0.00711853
ROBO4	783785	100.986	-0.467783	0.242904	1.92579	0.05413	0.983743	0.00711853
RPAP2	529184	247.766	0.201222	0.104198	-1.93114	0.0534654	0.983743	0.00711853
RPL21	326584	9754.38	0.295633	0.153011	-1.9321	0.053347	0.983743	0.00711853
RPL28	618702	3553.15	-0.305549	0.16055	1.90314	0.0570221	0.983743	0.00711853
RPL7	514966	2053.84	0.266877	0.138753	-1.9234	0.0544298	0.983743	0.00711853
RPS3A	282053	3462.07	0.311654	0.159312	-1.95624	0.0504363	0.983743	0.00711853
SAP30	781150	136.098	-0.356716	0.183117	1.94802	0.0514121	0.983743	0.00711853
SECISBP2L	100848979	1305.57	0.253894	0.132854	-1.91107	0.0559957	0.983743	0.00711853
SFMBT1	511984	1986.02	0.266873	0.14143	-1.88697	0.0591649	0.983743	0.00711853
SHC2	533455	3.25874	-5.20138	2.69809	1.9278	0.0538797	0.983743	0.00711853
SIL1	520650	457.73	-0.21101	0.108946	1.93683	0.052766	0.983743	0.00711853
SLC34A1	282483	3.3682	-5.24655	2.68457	1.95433	0.0506617	0.983743	0.00711853
SLC35D2	617113	254.525	0.320326	0.166259	-1.92667	0.0540213	0.983743	0.00711853
SLC39A12	527210	6.10677	-3.19973	1.66033	1.92717	0.0539585	0.983743	0.00711853
SMARCB1	537412	188.271	-0.359069	0.186445	1.92586	0.0541214	0.983743	0.00711853
SNAI1	504492	6.8787	-3.702	1.89994	1.94848	0.0513575	0.983743	0.00711853
SOS1	537682	779.58	0.324419	0.168857	-1.92126	0.0546986	0.983743	0.00711853
TAF11	507047	710.017	0.21563	0.11074	-1.94718	0.0515137	0.983743	0.00711853
TBL1X	515972	3969.9	-0.283369	0.145818	1.94331	0.0519786	0.983743	0.00711853
TBP	516578	64.0962	0.562206	0.29733	-1.89085	0.0586448	0.983743	0.00711853
TFCP2L1	518436	342.372	-0.609949	0.313552	1.94529	0.0517401	0.983743	0.00711853
TIFA	783855	46.1663	0.86381	0.457691	-1.88732	0.0591174	0.983743	0.00711853
TMUB1	539388	4.63963	-5.70821	3.00956	1.89669	0.0578684	0.983743	0.00711853
TRAPPC6B	521470	290.913	0.280699	0.147424	-1.90403	0.0569064	0.983743	0.00711853
TSPAN5	538668	49.6249	-0.54821	0.288381	1.90099	0.0573031	0.983743	0.00711853
UBE3C	508513	692.602	0.172256	0.0892021	-1.93108	0.0534734	0.983743	0.00711853
UBL7	511289	111.051	-0.481494	0.251977	1.91086	0.0560221	0.983743	0.00711853
UBN1	525895	1774.67	0.228031	0.116984	-1.94925	0.0512653	0.983743	0.00711853
UBTD1	506002	82.6852	0.706129	0.366742	-1.92541	0.0541781	0.983743	0.00711853
UNKL	522441	224.465	0.345779	0.182275	-1.89702	0.0578259	0.983743	0.00711853
UST	535975	60.2421	0.53755	0.282492	-1.90288	0.0570558	0.983743	0.00711853
VMO1	526730	3.23139	-5.18684	2.71833	1.9081	0.0563787	0.983743	0.00711853
WASHC1	533602	648.793	-0.334592	0.17649	1.89581	0.0579849	0.983743	0.00711853
WFS1	100298456	509.704	0.696505	0.367998	-1.89269	0.0583992	0.983743	0.00711853
XRRA1	369019	63.0688	-0.449798	0.233921	1.92286	0.0544976	0.983743	0.00711853
ZBTB44	540532	413.199	0.268614	0.140617	-1.91025	0.0561005	0.983743	0.00711853
ZDHHC7	617052	750.394	0.259941	0.136814	-1.89997	0.0574374	0.983743	0.00711853
ZFYVE16	536671	428.446	0.22112	0.116993	-1.89003	0.0587536	0.983743	0.00711853
ANXA6	327685	3101.95	-0.21444	0.113857	1.88342	0.0596439	0.985698	0.00625622
C21H11orf68	-	470.586	-0.248812	0.132369	1.87968	0.0601513	0.986589	0.00586362
DNAJC15	618047	316.481	0.319503	0.169943	-1.88006	0.0600993	0.986589	0.00586362
DUSP6	515310	4579.35	0.476531	0.253641	-1.87876	0.0602769	0.986589	0.00586362
EXOC3L1	526306	8.87992	-2.20475	1.1728	1.87989	0.0601226	0.986589	0.00586362
LOC101103232	-	7423.98	-0.156743	0.0833542	1.88044	0.0600481	0.986589	0.00586362
LOC101108695	-	183.512	0.617577	0.328843	-1.87803	0.060377	0.986589	0.00586362
LOC105610486	-	219.801	-0.347333	0.184715	1.88038	0.0600568	0.986589	0.00586362
LOC114113121	-	5.28623	3.08432	1.63873	-1.88214	0.0598168	0.986589	0.00586362
LOC121817118	-	622.468	0.528315	0.281304	-1.87809	0.0603684	0.986589	0.00586362
MVK	505792	644.857	0.532963	0.283405	-1.88057	0.0600308	0.986589	0.00586362
SLC22A15	512417	42.4242	1.06284	0.565867	-1.87824	0.0603477	0.986589	0.00586362
AGO4	528046	68.6638	0.830262	0.442308	-1.87711	0.0605025	0.98763	0.0054056
ARFGEF1	281022	820.811	0.180502	0.0964932	-1.87062	0.0613976	0.987761	0.00534829
ARL6	519014	70.7275	-0.445875	0.238393	1.87033	0.0614376	0.987761	0.00534829
CXCL16	511671	323.314	-0.660252	0.352613	1.87246	0.0611432	0.987761	0.00534829
IDNK	100297815	442.144	-0.562757	0.300698	1.8715	0.0612752	0.987761	0.00534829
KAT7	508246	474.101	-0.236446	0.126281	1.87238	0.0611547	0.987761	0.00534829
LOC101116630	-	653.563	-0.392299	0.209555	1.87206	0.0611985	0.987761	0.00534829
LOC114110710	-	42.2817	0.623293	0.332423	-1.875	0.0607925	0.987761	0.00534829
LOC114116351	-	6.31783	-1.30953	0.700067	1.87058	0.0614032	0.987761	0.00534829
LOC114117547	-	78.192	0.544849	0.291223	-1.8709	0.0613592	0.987761	0.00534829
LOC114117770	-	129.304	0.886454	0.472491	-1.87613	0.060638	0.987761	0.00534829
LOC121819835	-	133.828	0.478986	0.255725	-1.87305	0.0610615	0.987761	0.00534829
RC3H2	783330	379.503	0.268986	0.143688	-1.87201	0.0612048	0.987761	0.00534829
SPTLC3	100336940	228.049	-0.506037	0.270418	1.87131	0.0613015	0.987761	0.00534829
TMEM231	511832	20.0503	-1.05126	0.560223	1.8765	0.0605865	0.987761	0.00534829
ZBTB33	784871	925.456	0.298773	0.15957	-1.87236	0.0611569	0.987761	0.00534829
MAP1A	515593	129.275	-0.713037	0.381458	1.86924	0.0615897	0.988217	0.00514765
MYH10	317655	1488.36	-0.277488	0.148427	1.86953	0.0615487	0.988217	0.00514765
SIK2	539570	705.201	0.398942	0.213577	-1.8679	0.0617753	0.990202	0.00427608
ELMO3	525427	101.025	-0.500359	0.268208	1.86556	0.0621027	0.993722	0.00273511
LOC101103182	-	300.017	0.229064	0.122793	-1.86544	0.0621193	0.993722	0.00273511
ATXN2L	539507	183.804	-0.497806	0.267035	1.86419	0.0622945	0.995129	0.00212049
RBMX2	613705	1273.63	-0.278525	0.149429	1.86393	0.0623318	0.995129	0.00212049
LOC114118624	-	2.83707	-3.95476	2.1223	1.86343	0.0624018	0.995252	0.00206695
TNK2	280710	94.4475	-0.436938	0.234581	1.86263	0.062514	0.996049	0.00171939
ARSD	516494	621.62	0.442376	0.238354	-1.85596	0.0634594	0.998059	0.000843966
CCDC167	507353	179.352	-0.409553	0.220746	1.85531	0.0635513	0.998059	0.000843966
CDC42	532712	1573.9	0.16936	0.0910667	-1.85974	0.062923	0.998059	0.000843966
EGLN2	536763	255.723	-0.387099	0.208547	1.85617	0.0634292	0.998059	0.000843966
FLNA	281165	349.274	-0.642498	0.345483	1.85971	0.0629267	0.998059	0.000843966
LMAN2	790870	3532.28	-0.213782	0.115035	1.85841	0.0631103	0.998059	0.000843966
LOC101111190	-	19121.6	0.510193	0.274302	-1.85997	0.0628899	0.998059	0.000843966
LOC114118302	-	28.808	-1.22927	0.662327	1.85598	0.0634558	0.998059	0.000843966
LOC121820463	-	7.95131	-3.02898	1.63276	1.85513	0.063577	0.998059	0.000843966
LSM14B	529294	230.125	-0.308723	0.166335	1.85604	0.0634485	0.998059	0.000843966
MPC1	767977	1320.5	0.472327	0.254174	-1.85828	0.0631288	0.998059	0.000843966
PIN1	535470	1399.19	-0.24336	0.130901	1.85912	0.0630103	0.998059	0.000843966
RPL26	337890	7155.02	0.216653	0.116758	-1.85558	0.0635141	0.998059	0.000843966
TMEM129	518991	203.194	0.324054	0.174523	-1.85679	0.0633405	0.998059	0.000843966
TRAPPC13	511108	124.46	0.402012	0.216514	-1.85675	0.063347	0.998059	0.000843966
A1BG	518955	14358.9	-0.286788	0.234422	1.22338	0.221186	0.999792	9.01813e-05
A1CF	100336715	10470.7	0.100083	0.11758	-0.851192	0.394663	0.999792	9.01813e-05
AAAS	506561	14.2018	-0.890788	1.35388	0.65795	0.51057	0.999792	9.01813e-05
AACS	505842	32.7144	0.667662	0.673901	-0.990742	0.321812	0.999792	9.01813e-05
AAGAB	507035	273.227	-0.243371	0.189229	1.28611	0.198403	0.999792	9.01813e-05
AAK1	532546	785.736	-0.0410302	0.166205	0.246865	0.805013	0.999792	9.01813e-05
AAMDC	533224	1196.76	0.00408425	0.170516	-0.0239523	0.980891	0.999792	9.01813e-05
AAR2	533351	96.7285	-0.455457	0.659547	0.69056	0.489842	0.999792	9.01813e-05
AARS1	510933	413.188	-0.13289	0.133001	0.999164	0.317715	0.999792	9.01813e-05
AARS2	786099	105.848	-0.337038	0.639747	0.52683	0.598312	0.999792	9.01813e-05
AASDHPPT	519816	1394.66	0.149012	0.199711	-0.746137	0.455585	0.999792	9.01813e-05
AASS	520865	1039	-0.00994331	0.240004	0.0414298	0.966953	0.999792	9.01813e-05
AATF	786013	104.39	0.0619424	0.243403	-0.254485	0.799121	0.999792	9.01813e-05
AATK	511515	8.53209	-0.510193	2.21101	0.230751	0.817508	0.999792	9.01813e-05
ABAT	280969	454.436	-0.130411	0.203289	0.641508	0.521193	0.999792	9.01813e-05
ABCA1	535379	1034.03	-0.0937937	0.238497	0.39327	0.69412	0.999792	9.01813e-05
ABCA10	504909	3377.24	0.0407948	0.26852	-0.151925	0.879246	0.999792	9.01813e-05
ABCA4	281584	102.511	-0.2489	0.472194	0.527114	0.598115	0.999792	9.01813e-05
ABCA5	510497	119.261	-0.111653	0.290554	0.384278	0.700773	0.999792	9.01813e-05
ABCA6	537351	1448.34	0.170681	0.172069	-0.991934	0.32123	0.999792	9.01813e-05
ABCB1	281585	322.073	-0.3197	0.229338	1.39401	0.163314	0.999792	9.01813e-05
ABCB10	789800	300.714	0.0910565	0.19503	-0.466885	0.640582	0.999792	9.01813e-05
ABCB11	531150	5129.41	-0.307614	0.267458	1.15014	0.250087	0.999792	9.01813e-05
ABCB6	783257	156.412	-0.0476417	0.202213	0.235602	0.813742	0.999792	9.01813e-05
ABCB7	533669	372.761	-0.0314267	0.132726	0.236779	0.812828	0.999792	9.01813e-05
ABCB8	511548	154.848	-0.014941	0.235385	0.0634748	0.949388	0.999792	9.01813e-05
ABCC1	281588	68.2721	-0.19443	0.391189	0.497023	0.619173	0.999792	9.01813e-05
ABCC10	508399	71.7896	0.33298	0.94477	-0.352446	0.724504	0.999792	9.01813e-05
ABCC11	101909228	239.428	0.24919	0.53811	-0.463083	0.643305	0.999792	9.01813e-05
ABCC2	520925	14033.5	-0.0844109	0.117831	0.716369	0.473763	0.999792	9.01813e-05
ABCC3	533151	27.0092	0.410765	0.695809	-0.590341	0.554962	0.999792	9.01813e-05
ABCC5	511769	1364.26	-0.147768	0.305147	0.484253	0.628207	0.999792	9.01813e-05
ABCC6	100337270	1100.31	-0.0262683	0.220003	0.1194	0.904959	0.999792	9.01813e-05
ABCC9	100336551	158.096	0.0791826	0.181491	-0.436289	0.662627	0.999792	9.01813e-05
ABCD4	528646	861.067	-0.0446661	0.227584	0.196262	0.844405	0.999792	9.01813e-05
ABCE1	514991	355.7	-0.0123319	0.224005	0.0550518	0.956097	0.999792	9.01813e-05
ABCF1	281589	1042.02	-0.0738895	0.150524	0.490883	0.623509	0.999792	9.01813e-05
ABCF3	530975	251.59	0.0821123	0.227464	-0.360991	0.718106	0.999792	9.01813e-05
ABCG1	510745	9.13829	-1.52653	1.80345	0.846451	0.397301	0.999792	9.01813e-05
ABCG2	536203	888.377	-0.11759	0.154055	0.763299	0.445285	0.999792	9.01813e-05
ABCG5	515536	29.2629	-0.174396	0.714796	0.24398	0.807246	0.999792	9.01813e-05
ABCG8	508829	310.281	0.227046	0.378037	-0.600593	0.548111	0.999792	9.01813e-05
ABHD1	510774	75.5013	0.0275068	0.453285	-0.0606833	0.951611	0.999792	9.01813e-05
ABHD10	515563	398.154	-0.145841	0.237593	0.613828	0.539329	0.999792	9.01813e-05
ABHD11	510109	36.7573	-0.376978	1.15313	0.326917	0.743731	0.999792	9.01813e-05
ABHD12B	100138482	1001.12	-0.00777372	0.18106	0.0429346	0.965754	0.999792	9.01813e-05
ABHD13	513848	728.994	0.115259	0.128671	-0.895765	0.370378	0.999792	9.01813e-05
ABHD14A	515122	170.995	-0.037357	0.227661	0.164091	0.86966	0.999792	9.01813e-05
ABHD14B	615289	2310.12	-0.229938	0.179231	1.28292	0.199521	0.999792	9.01813e-05
ABHD15	528755	67.5071	-0.319852	0.358201	0.89294	0.37189	0.999792	9.01813e-05
ABHD16A	513252	729.517	0.00689698	0.124377	-0.0554524	0.955778	0.999792	9.01813e-05
ABHD16B	514829	6.93914	0.125503	0.916361	-0.136958	0.891064	0.999792	9.01813e-05
ABHD17A	614425	729.999	0.0962414	0.120651	-0.797685	0.425053	0.999792	9.01813e-05
ABHD17B	781153	238.826	-0.00155884	0.151395	0.0102965	0.991785	0.999792	9.01813e-05
ABHD17C	520956	635.345	-0.211493	0.262752	0.804914	0.42087	0.999792	9.01813e-05
ABHD18	530484	159.249	-0.186067	0.190906	0.974649	0.329734	0.999792	9.01813e-05
ABHD2	508717	810.742	-0.224652	0.298126	0.753547	0.451121	0.999792	9.01813e-05
ABHD3	539795	55.151	0.344636	0.327619	-1.05194	0.292826	0.999792	9.01813e-05
ABHD4	509896	71.0107	-0.0573454	0.99114	0.0578581	0.953862	0.999792	9.01813e-05
ABHD5	535588	23.6774	0.674503	0.435045	-1.55042	0.12104	0.999792	9.01813e-05
ABHD6	505283	162.26	-0.192592	0.328986	0.585411	0.558271	0.999792	9.01813e-05
ABHD8	768306	19.4506	-0.513763	1.41045	0.364256	0.715667	0.999792	9.01813e-05
ABI1	540815	457.289	0.1278	0.118573	-1.07782	0.281115	0.999792	9.01813e-05
ABI2	537711	204.435	-0.103939	0.199206	0.521766	0.601833	0.999792	9.01813e-05
ABI3	529835	19.404	-2.43965	1.76967	1.37859	0.16802	0.999792	9.01813e-05
ABITRAM	507081	126.817	-0.0941026	0.226587	0.415305	0.677918	0.999792	9.01813e-05
ABL1	540876	53.3313	-0.285002	0.267258	1.06639	0.286246	0.999792	9.01813e-05
ABL2	511845	57.8413	-0.193623	0.258909	0.747842	0.454555	0.999792	9.01813e-05
ABLIM1	504968	982.076	-0.684164	0.407352	1.67954	0.0930466	0.999792	9.01813e-05
ABLIM3	613794	1440.14	-0.0136187	0.126085	0.108012	0.913986	0.999792	9.01813e-05
ABR	515556	96.5896	-0.0804242	0.213211	0.377206	0.706021	0.999792	9.01813e-05
ABRACL	505914	27.2018	-0.687488	1.11821	0.614809	0.538681	0.999792	9.01813e-05
ABRAXAS1	504796	189.743	-0.175932	0.221443	0.794479	0.426916	0.999792	9.01813e-05
ABRAXAS2	510233	191.506	-0.0222626	0.183358	0.121416	0.903361	0.999792	9.01813e-05
ABT1	539270	356.631	0.237486	0.204676	-1.1603	0.245925	0.999792	9.01813e-05
ACAA1	508324	5809.75	-0.166616	0.137206	1.21435	0.224614	0.999792	9.01813e-05
ACAA2	522006	11086.4	0.24625	0.216822	-1.13572	0.256073	0.999792	9.01813e-05
ACACA	281590	139.721	0.147981	0.40848	-0.362271	0.71715	0.999792	9.01813e-05
ACACB	515338	79.533	0.317072	0.312021	-1.01619	0.309541	0.999792	9.01813e-05
ACAD10	513508	3111.49	-0.153624	0.164425	0.934313	0.350143	0.999792	9.01813e-05
ACAD11	526956	1120.86	-0.231606	0.372651	0.621509	0.534265	0.999792	9.01813e-05
ACAD8	512070	1119.54	0.159869	0.140331	-1.13923	0.254609	0.999792	9.01813e-05
ACAD9	617428	1137.35	-0.149638	0.192008	0.779331	0.435785	0.999792	9.01813e-05
ACADL	614508	4079.91	0.0634683	0.184832	-0.343383	0.731311	0.999792	9.01813e-05
ACADM	505968	7194.13	0.0720707	0.116227	-0.620087	0.5352	0.999792	9.01813e-05
ACADS	511222	2706.01	0.107283	0.140782	-0.76205	0.44603	0.999792	9.01813e-05
ACADSB	504301	18281	-0.00246976	0.148994	0.0165762	0.986775	0.999792	9.01813e-05
ACADVL	282130	4248.34	0.0501491	0.172605	-0.290543	0.771401	0.999792	9.01813e-05
ACAP1	508582	17.6522	-0.769955	1.15286	0.667862	0.504222	0.999792	9.01813e-05
ACAP2	506187	618.933	0.102403	0.111328	-0.919833	0.35766	0.999792	9.01813e-05
ACAP3	515444	44.1281	-0.16908	0.67135	0.25185	0.801157	0.999792	9.01813e-05
ACAT1	511082	6202.35	0.124801	0.14729	-0.847319	0.396817	0.999792	9.01813e-05
ACAT2	512044	4954.16	-0.0602875	0.121039	0.498084	0.618425	0.999792	9.01813e-05
ACBD3	783375	1090.08	0.198686	0.155773	-1.27548	0.202138	0.999792	9.01813e-05
ACBD4	515848	202.415	-0.286308	0.345227	0.829332	0.406917	0.999792	9.01813e-05
ACBD5	353160	407.041	0.289656	0.242912	-1.19243	0.233092	0.999792	9.01813e-05
ACBD6	618245	205.174	-0.153679	0.238388	0.644658	0.519149	0.999792	9.01813e-05
ACD	510353	112.881	0.0233397	0.675356	-0.0345592	0.972431	0.999792	9.01813e-05
ACER2	540732	195.586	0.110235	0.259601	-0.424634	0.671103	0.999792	9.01813e-05
ACER3	615110	57.3154	0.236881	0.359056	-0.659733	0.509425	0.999792	9.01813e-05
ACKR2	512583	11.0379	-0.198572	2.57902	0.0769951	0.938627	0.999792	9.01813e-05
ACKR3	509585	16.7663	-0.96411	1.91694	0.502942	0.615005	0.999792	9.01813e-05
ACKR4	281672	44.6527	-0.00169808	0.517076	0.003284	0.99738	0.999792	9.01813e-05
ACLY	511135	343.944	0.124457	0.322468	-0.385953	0.699532	0.999792	9.01813e-05
ACMSD	515030	558.815	0.0355819	0.387446	-0.0918371	0.926827	0.999792	9.01813e-05
ACO1	512995	1293.91	-0.112152	0.127675	0.878417	0.379718	0.999792	9.01813e-05
ACO2	280976	987.759	0.174663	0.159776	-1.09318	0.274315	0.999792	9.01813e-05
ACOD1	107131195	6.96935	-1.76694	1.78291	0.991047	0.321663	0.999792	9.01813e-05
ACOT12	525155	195.36	0.598688	0.480895	-1.24495	0.213152	0.999792	9.01813e-05
ACOT6	516537	171.003	0.0971193	0.310053	-0.313234	0.754103	0.999792	9.01813e-05
ACOT7	514788	11.2147	-0.400348	1.41586	0.282759	0.777361	0.999792	9.01813e-05
ACOT9	527845	59.6197	-0.0567527	0.659478	0.0860569	0.931421	0.999792	9.01813e-05
ACOX1	513996	5998.73	0.363791	0.200711	-1.81252	0.0699064	0.999792	9.01813e-05
ACOX2	514969	2841.64	0.0351384	0.239849	-0.146502	0.883525	0.999792	9.01813e-05
ACOX3	510065	448.944	0.0131819	0.126352	-0.104327	0.91691	0.999792	9.01813e-05
ACOXL	100336467	6.13436	0.130035	1.34235	-0.096871	0.922829	0.999792	9.01813e-05
ACP1	280977	1445.24	-0.020494	0.0923056	0.222024	0.824296	0.999792	9.01813e-05
ACP5	517002	586.993	0.06864	0.194883	-0.352211	0.72468	0.999792	9.01813e-05
ACP6	515738	384.519	-0.139833	0.251058	0.556976	0.577544	0.999792	9.01813e-05
ACSF2	768237	77.689	-0.390287	0.648682	0.601661	0.5474	0.999792	9.01813e-05
ACSF3	509209	108.146	-0.00273341	0.328367	0.00832425	0.993358	0.999792	9.01813e-05
ACSL1	537161	17008.2	0.367169	0.267263	-1.37381	0.1695	0.999792	9.01813e-05
ACSL3	100138312	440.305	0.177574	0.153374	-1.15779	0.246952	0.999792	9.01813e-05
ACSL4	536628	488.003	-0.0250124	0.246033	0.101663	0.919024	0.999792	9.01813e-05
ACSL5	514159	1896.31	0.196105	0.164274	-1.19377	0.232567	0.999792	9.01813e-05
ACSM2B	512227	7185.1	0.119424	0.244318	-0.488805	0.62498	0.999792	9.01813e-05
ACSM3	533798	3316.56	-0.0318651	0.255405	0.124763	0.900711	0.999792	9.01813e-05
ACSM5	100298888	3331.59	-0.0170207	0.121422	0.140179	0.888519	0.999792	9.01813e-05
ACSS1	282873	63.626	-0.00281871	0.283368	0.00994717	0.992063	0.999792	9.01813e-05
ACSS2	506459	344.091	0.579181	0.405608	-1.42793	0.153311	0.999792	9.01813e-05
ACSS3	531552	2230.46	0.218546	0.146693	-1.48982	0.136273	0.999792	9.01813e-05
ACTB	280979	16440.4	-0.203382	0.14845	1.37004	0.170676	0.999792	9.01813e-05
ACTG1	404122	3915.09	-0.134462	0.224983	0.597653	0.550071	0.999792	9.01813e-05
ACTL6A	100125416	60.3585	-0.419289	0.320602	1.30782	0.190934	0.999792	9.01813e-05
ACTN1	524770	570.05	-0.0280494	0.194119	0.144496	0.885109	0.999792	9.01813e-05
ACTN4	522269	1004.68	0.110565	0.221418	-0.499349	0.617533	0.999792	9.01813e-05
ACTR1A	514371	213.568	-0.00144986	0.265334	0.00546427	0.99564	0.999792	9.01813e-05
ACTR1B	100125305	206.174	0.40085	0.240428	-1.66723	0.095468	0.999792	9.01813e-05
ACTR2	538486	772.684	0.0650322	0.167055	-0.389287	0.697064	0.999792	9.01813e-05
ACTR3	281597	682.053	0.167397	0.118627	-1.41113	0.158207	0.999792	9.01813e-05
ACTR3B	616404	36.4622	-0.171963	0.390063	0.44086	0.659314	0.999792	9.01813e-05
ACTR5	100297865	83.9584	0.667096	0.643164	-1.03721	0.299638	0.999792	9.01813e-05
ACTR6	613596	189.042	0.000465859	0.215396	-0.0021628	0.998274	0.999792	9.01813e-05
ACTR8	615133	195.452	0.0774383	0.226886	-0.341309	0.732871	0.999792	9.01813e-05
ACTRT3	509723	14.0142	-0.682818	0.897741	0.760595	0.446899	0.999792	9.01813e-05
ACVR1	338068	270.103	0.129292	0.234794	-0.550661	0.581866	0.999792	9.01813e-05
ACVR1B	539315	144.589	0.283589	0.274583	-1.0328	0.301698	0.999792	9.01813e-05
ACVR2A	281598	25.433	0.431079	1.36862	-0.314973	0.752782	0.999792	9.01813e-05
ACVR2B	282131	53.2542	0.209053	0.368478	-0.567342	0.570482	0.999792	9.01813e-05
ACVRL1	534536	96.8131	-0.00751556	0.236784	0.0317402	0.974679	0.999792	9.01813e-05
ACY1	768058	919.484	-0.0985659	0.23815	0.413881	0.678961	0.999792	9.01813e-05
ACYP1	507844	5.8216	-2.42016	1.71685	1.40965	0.158643	0.999792	9.01813e-05
ACYP2	767889	91.5105	0.251949	0.673397	-0.374146	0.708296	0.999792	9.01813e-05
ADA	280712	18.6313	0.430414	1.40142	-0.307127	0.758747	0.999792	9.01813e-05
ADAL	512667	531.998	-0.0150583	0.166026	0.0906982	0.927732	0.999792	9.01813e-05
ADAM10	282132	382.567	0.124433	0.1856	-0.670438	0.502579	0.999792	9.01813e-05
ADAM12	407229	20.273	1.16247	0.672927	-1.72748	0.0840815	0.999792	9.01813e-05
ADAM15	784605	41.7983	-1.29935	2.35761	0.551131	0.581544	0.999792	9.01813e-05
ADAM17	517541	253.277	0.206502	0.392439	-0.526203	0.598747	0.999792	9.01813e-05
ADAM19	510907	11.8089	-1.20084	0.959778	1.25116	0.210875	0.999792	9.01813e-05
ADAM22	523645	60.9093	0.621321	0.454532	-1.36695	0.171643	0.999792	9.01813e-05
ADAM28	-	6.64907	0.243154	2.1904	-0.111009	0.911609	0.999792	9.01813e-05
ADAM32	520297	18.6809	-0.47203	0.660807	0.714324	0.475027	0.999792	9.01813e-05
ADAM8	519652	7.71666	-1.23842	1.85116	0.668998	0.503496	0.999792	9.01813e-05
ADAM9	281600	105.462	-0.0825412	0.253148	0.326059	0.74438	0.999792	9.01813e-05
ADAMTS1	512171	450.521	-0.265547	0.203739	1.30337	0.192448	0.999792	9.01813e-05
ADAMTS10	513140	4.35672	-2.17594	1.78871	1.21649	0.223799	0.999792	9.01813e-05
ADAMTS12	525276	35.5244	0.573123	1.40873	-0.406836	0.684129	0.999792	9.01813e-05
ADAMTS13	532272	235.03	-0.279074	0.247429	1.1279	0.259364	0.999792	9.01813e-05
ADAMTS15	514927	77.9959	0.125244	0.323841	-0.386744	0.698946	0.999792	9.01813e-05
ADAMTS2	282401	72.2678	0.957394	1.16371	-0.822707	0.410675	0.999792	9.01813e-05
ADAMTS3	534082	75.1732	-0.198104	0.260103	0.761635	0.446278	0.999792	9.01813e-05
ADAMTS4	286806	20.6013	-2.46715	1.63477	1.50917	0.131256	0.999792	9.01813e-05
ADAMTS5	286805	103.996	0.0488401	0.395476	-0.123497	0.901714	0.999792	9.01813e-05
ADAMTS7	504694	13.7007	0.475851	1.89787	-0.250729	0.802024	0.999792	9.01813e-05
ADAMTS9	537051	108.831	0.0728297	0.671735	-0.10842	0.913662	0.999792	9.01813e-05
ADAMTSL1	101909640	58.9594	0.192965	0.334567	-0.576761	0.564101	0.999792	9.01813e-05
ADAMTSL2	526780	124.434	1.59579	2.88667	-0.552813	0.580391	0.999792	9.01813e-05
ADAMTSL3	537483	117.891	0.0423341	0.688027	-0.0615297	0.950937	0.999792	9.01813e-05
ADAMTSL4	507654	8.0368	-1.80481	2.12419	0.849646	0.395522	0.999792	9.01813e-05
ADAMTSL5	107131164	4.90831	-0.0807495	2.62731	0.0307346	0.975481	0.999792	9.01813e-05
ADAP1	282176	12.4997	0.610601	0.525687	-1.16153	0.245426	0.999792	9.01813e-05
ADAP2	534106	381.997	0.649188	0.470543	-1.37966	0.167692	0.999792	9.01813e-05
ADAR	505134	842.062	0.0287896	0.352916	-0.0815763	0.934984	0.999792	9.01813e-05
ADARB1	521761	74.1082	-0.0714438	0.283578	0.251937	0.80109	0.999792	9.01813e-05
ADAT1	618521	145.397	0.105671	0.228923	-0.461599	0.644369	0.999792	9.01813e-05
ADAT2	615418	62.0446	-0.303452	0.289436	1.04843	0.294443	0.999792	9.01813e-05
ADCK1	533372	5.29979	1.21438	1.79389	-0.676956	0.498434	0.999792	9.01813e-05
ADCK2	539345	191.584	-0.251835	0.18631	1.3517	0.176472	0.999792	9.01813e-05
ADCK5	522614	107.569	-0.311584	0.313258	0.994654	0.319904	0.999792	9.01813e-05
ADCY1	281601	19.8465	0.356328	1.66524	-0.21398	0.830563	0.999792	9.01813e-05
ADCY3	535603	9.27413	-1.84766	1.8659	0.990226	0.322063	0.999792	9.01813e-05
ADCY4	788151	34.5534	-0.428881	0.40809	1.05095	0.293283	0.999792	9.01813e-05
ADCY5	505740	89.2551	-0.0573665	0.168298	0.340862	0.733207	0.999792	9.01813e-05
ADCY6	509936	233.202	0.0530779	0.136316	-0.389375	0.696999	0.999792	9.01813e-05
ADCY7	281603	59.3485	-0.256516	0.43413	0.590874	0.554605	0.999792	9.01813e-05
ADD1	507193; 539361	607.005	-0.0202475	0.11857	0.170764	0.86441	0.999792	9.01813e-05
ADD3	505225	1167.29	-0.096571	0.215479	0.448169	0.654032	0.999792	9.01813e-05
ADGB	528523	37.1982	-0.198101	1.20954	0.163782	0.869903	0.999792	9.01813e-05
ADGRA2	616111	140.164	0.425672	0.280002	-1.52025	0.128449	0.999792	9.01813e-05
ADGRA3	541147	279.614	-0.0577157	0.215947	0.267269	0.789262	0.999792	9.01813e-05
ADGRE5	338066	446.879	0.188497	0.239893	-0.785754	0.432012	0.999792	9.01813e-05
ADGRF5	532674	889.933	-0.044911	0.15497	0.289804	0.771966	0.999792	9.01813e-05
ADGRG1	509703	29.3393	0.851612	0.680897	-1.25072	0.211036	0.999792	9.01813e-05
ADGRG5	509974	13.9607	-0.965696	1.22225	0.790098	0.429471	0.999792	9.01813e-05
ADGRG6	534326	845.271	-0.215382	0.214349	1.00482	0.314982	0.999792	9.01813e-05
ADGRG7	523482	17.3597	1.40603	1.10583	-1.27147	0.203561	0.999792	9.01813e-05
ADGRL1	788252	46.1162	-0.356223	0.370131	0.962425	0.335836	0.999792	9.01813e-05
ADGRL2	281278	825.411	0.19889	0.155233	-1.28124	0.200109	0.999792	9.01813e-05
ADGRL3	282651	8.31448	0.946706	1.38657	-0.682767	0.494754	0.999792	9.01813e-05
ADGRL4	535066	118.492	0.225337	0.188143	-1.19769	0.231037	0.999792	9.01813e-05
ADGRV1	537034	47.7122	0.227495	0.477844	-0.476086	0.634013	0.999792	9.01813e-05
ADH1C	509744	33452.6	0.0378031	0.176066	-0.21471	0.829993	0.999792	9.01813e-05
ADHFE1	507711	780.849	0.0376432	0.184162	-0.204402	0.838039	0.999792	9.01813e-05
ADI1	615764	4029.41	-0.0492599	0.123174	0.399921	0.689215	0.999792	9.01813e-05
ADIPOR2	407234	214.027	-0.233718	0.228762	1.02166	0.30694	0.999792	9.01813e-05
ADIRF	613941	12.1562	-0.847737	1.95638	0.433319	0.664783	0.999792	9.01813e-05
ADK	783572	584.86	0.151774	0.256426	-0.591881	0.55393	0.999792	9.01813e-05
ADM	280713	537.501	0.339674	0.319974	-1.06157	0.288433	0.999792	9.01813e-05
ADNP2	504380	201.673	-0.0216001	0.237658	0.0908877	0.927582	0.999792	9.01813e-05
ADO	100297937	162.132	-0.0362381	0.204959	0.176807	0.85966	0.999792	9.01813e-05
ADORA2A	617828	31.8793	-0.294739	0.609822	0.48332	0.628869	0.999792	9.01813e-05
ADORA2B	529760	33.0179	0.376087	0.386712	-0.972523	0.33079	0.999792	9.01813e-05
ADPRH	525738	81.6616	-0.275599	0.421663	0.6536	0.513369	0.999792	9.01813e-05
ADPRM	534038	256.227	0.292648	0.231844	-1.26226	0.206854	0.999792	9.01813e-05
ADPRS	521650	207.072	0.100501	0.171998	-0.584318	0.559006	0.999792	9.01813e-05
ADRA1A	282134	2134.79	-0.303372	0.171688	1.767	0.0772285	0.999792	9.01813e-05
ADRA1D	539543	12.9483	-2.0453	1.52485	1.34131	0.179819	0.999792	9.01813e-05
ADRA2A	282135	18.9929	0.935934	1.21692	-0.7691	0.441834	0.999792	9.01813e-05
ADRA2B	516422	57.6725	0.231146	0.44205	-0.522894	0.601048	0.999792	9.01813e-05
ADRB1	281604	112.861	0.535649	0.330093	-1.62272	0.104649	0.999792	9.01813e-05
ADRB2	281605	7.00519	-0.711791	0.983357	0.723838	0.469165	0.999792	9.01813e-05
ADRM1	519729	987.216	-0.0296793	0.196001	0.151424	0.879641	0.999792	9.01813e-05
ADSL	510949	236.586	-0.237311	0.149364	1.58881	0.112104	0.999792	9.01813e-05
ADSS1	784089	171.163	-0.424602	0.368224	1.15311	0.248866	0.999792	9.01813e-05
ADSS2	522529	481.418	0.392525	0.337079	-1.16449	0.244225	0.999792	9.01813e-05
AEBP1	317693	205.311	0.0254009	0.400306	-0.0634536	0.949405	0.999792	9.01813e-05
AEBP2	537791	233.237	0.120382	0.157762	-0.763062	0.445427	0.999792	9.01813e-05
AEN	614749	269.543	-0.101079	0.566273	0.178498	0.858332	0.999792	9.01813e-05
AFAP1	534032	55.538	-0.0826348	0.363364	0.227416	0.8201	0.999792	9.01813e-05
AFAP1L1	510738	80.688	0.382849	0.306653	-1.24848	0.211856	0.999792	9.01813e-05
AFAP1L2	615436	395.017	0.101476	0.831787	-0.121998	0.902901	0.999792	9.01813e-05
AFDN	504856	3540.96	-0.0569176	0.107012	0.531883	0.594807	0.999792	9.01813e-05
AFF2	522215	251.567	0.0933377	0.235779	-0.395869	0.692202	0.999792	9.01813e-05
AFF3	787488	43.447	0.434243	0.456939	-0.950329	0.341945	0.999792	9.01813e-05
AFF4	541306	3224.46	-0.0837077	0.167447	0.499907	0.617141	0.999792	9.01813e-05
AFG1L	537689	227.259	-0.0503742	0.188736	0.266902	0.789544	0.999792	9.01813e-05
AFG3L2	515757	506.121	0.156813	0.148996	-1.05246	0.292588	0.999792	9.01813e-05
AFMID	518864	385.947	-0.209861	0.313975	0.668401	0.503878	0.999792	9.01813e-05
AFTPH	540837	721.251	0.13572	0.0931636	-1.45679	0.145175	0.999792	9.01813e-05
AGA	511345	259.955	-0.0248864	0.19572	0.127153	0.898819	0.999792	9.01813e-05
AGAP1	522241	185.007	0.181828	0.25479	-0.713639	0.475451	0.999792	9.01813e-05
AGAP3	616302	62.6143	-0.229253	0.734341	0.312189	0.754897	0.999792	9.01813e-05
AGBL2	100848075	15.6561	-0.893309	1.88377	0.474213	0.635348	0.999792	9.01813e-05
AGBL3	527479	16.5828	0.0851348	1.12343	-0.0757814	0.939593	0.999792	9.01813e-05
AGBL5	538585	156.612	0.385888	0.278416	-1.38601	0.165743	0.999792	9.01813e-05
AGFG1	536149	1772.7	0.218941	0.141605	-1.54615	0.122069	0.999792	9.01813e-05
AGGF1	511650	1302.1	0.0107738	0.0942402	-0.114323	0.908982	0.999792	9.01813e-05
AGK	514693	13.8237	-1.32919	1.2909	1.02966	0.303167	0.999792	9.01813e-05
AGL	517397	1081.18	-0.185367	0.231632	0.800267	0.423556	0.999792	9.01813e-05
AGMAT	514509	2173.73	0.0548636	0.104547	-0.524774	0.59974	0.999792	9.01813e-05
AGO2	404130	541.257	-0.232802	0.156179	1.49061	0.136064	0.999792	9.01813e-05
AGO3	406231	835.351	-0.1086	0.122768	0.884599	0.376373	0.999792	9.01813e-05
AGPAT1	282137	65.1363	-0.0992413	0.698455	0.142087	0.887011	0.999792	9.01813e-05
AGPAT2	512112	396.573	0.263212	0.286993	-0.917139	0.35907	0.999792	9.01813e-05
AGPAT3	506607	586.564	0.117488	0.182261	-0.644613	0.519178	0.999792	9.01813e-05
AGPAT5	530414	229.947	-0.21245	0.25638	0.828651	0.407302	0.999792	9.01813e-05
AGPS	613679	275.07	-0.0572411	0.149874	0.381927	0.702515	0.999792	9.01813e-05
AGR2	415112	27.0611	0.033579	1.63417	-0.0205481	0.983606	0.999792	9.01813e-05
AGRN	525795	136.941	-0.408529	0.400207	1.02079	0.307353	0.999792	9.01813e-05
AGT	527114	14613.5	-0.222408	0.140327	1.58493	0.112983	0.999792	9.01813e-05
AGTPBP1	534958	65.8847	-0.0109256	0.317649	0.0343952	0.972562	0.999792	9.01813e-05
AGTR1	281607	688.945	0.293589	0.265545	-1.10561	0.268896	0.999792	9.01813e-05
AGXT	789572	386.727	-0.0043524	0.285892	0.0152239	0.987854	0.999792	9.01813e-05
AGXT2	521553	1177.88	-0.0418803	0.17453	0.23996	0.810361	0.999792	9.01813e-05
AHCTF1	504716	687.037	0.0208872	0.116963	-0.17858	0.858268	0.999792	9.01813e-05
AHCY	508158	8111.06	-0.201771	0.197531	1.02147	0.307034	0.999792	9.01813e-05
AHCYL1	505511	955.675	0.123069	0.131983	-0.932456	0.351101	0.999792	9.01813e-05
AHCYL2	532836	297.204	-0.117096	0.209443	0.559081	0.576106	0.999792	9.01813e-05
AHDC1	522105	97.774	-0.132438	0.295606	0.448023	0.654137	0.999792	9.01813e-05
AHI1	528398	244.268	0.179727	0.181651	-0.989412	0.322462	0.999792	9.01813e-05
AHR	280714	929.383	0.108854	0.354206	-0.307319	0.7586	0.999792	9.01813e-05
AHSA1	539220	1013.71	-0.0131892	0.170921	0.0771658	0.938492	0.999792	9.01813e-05
AHSA2P	-	149.438	-0.0698433	0.24585	0.28409	0.776342	0.999792	9.01813e-05
AIDA	508353	435.576	-0.0777081	0.135695	0.572667	0.56687	0.999792	9.01813e-05
AIF1	280989	673.682	0.377414	0.23316	-1.61869	0.105514	0.999792	9.01813e-05
AIF1L	617493	6422.05	-0.240609	0.23336	1.03106	0.302511	0.999792	9.01813e-05
AIFM1	535714	1302.86	-0.0708505	0.160011	0.442786	0.657921	0.999792	9.01813e-05
AIFM2	534217	110.281	-0.229295	0.280947	0.816152	0.414413	0.999792	9.01813e-05
AIG1	614409	186.907	-0.337637	0.244116	1.3831	0.166633	0.999792	9.01813e-05
AIMP1	505126	1034.94	0.0342478	0.159174	-0.21516	0.829643	0.999792	9.01813e-05
AIMP2	520979	226.979	0.233321	0.309458	-0.753968	0.450868	0.999792	9.01813e-05
AJM1	521846	4.30641	0.686423	1.59294	-0.430916	0.66653	0.999792	9.01813e-05
AJUBA	519937	4.50457	-0.181109	2.63093	0.0688382	0.945118	0.999792	9.01813e-05
AK2	280716	2891.31	-0.147951	0.168798	0.876499	0.380759	0.999792	9.01813e-05
AK3	281613	1457.96	0.165417	0.102013	-1.62153	0.104905	0.999792	9.01813e-05
AK4	517063	322.399	-0.121326	0.409182	0.29651	0.766841	0.999792	9.01813e-05
AK5	613448	7.19597	-0.764148	1.13233	0.674844	0.499775	0.999792	9.01813e-05
AK6	102216273	83.4574	-0.316488	0.409177	0.773475	0.439242	0.999792	9.01813e-05
AK7	511269	21.3749	-0.921557	1.61683	0.569978	0.568692	0.999792	9.01813e-05
AK8	615606	15.8552	-0.00447488	1.12864	0.00396483	0.996837	0.999792	9.01813e-05
AKAP1	532072	219.96	-0.0444763	0.422665	0.105228	0.916195	0.999792	9.01813e-05
AKAP10	513802	194.608	-0.344675	0.254348	1.35513	0.175376	0.999792	9.01813e-05
AKAP11	533105	875.462	0.128379	0.101096	-1.26987	0.20413	0.999792	9.01813e-05
AKAP12	513774	240.355	0.132631	0.356743	-0.371783	0.710055	0.999792	9.01813e-05
AKAP13	504288	1290.87	-0.0384462	0.145433	0.264357	0.791505	0.999792	9.01813e-05
AKAP17A	100850391	132.876	0.0108773	0.350906	-0.0309977	0.975271	0.999792	9.01813e-05
AKAP5	281612	40.7902	0.054442	0.460815	-0.118143	0.905954	0.999792	9.01813e-05
AKAP6	537810	6.23621	-0.215663	1.00623	0.214326	0.830292	0.999792	9.01813e-05
AKAP7	613606	702.394	-0.0383799	0.335937	0.114247	0.909042	0.999792	9.01813e-05
AKAP8	522905	213.666	0.0586441	0.199245	-0.294331	0.768505	0.999792	9.01813e-05
AKAP8L	539700	610.415	-0.172518	0.194123	0.8887	0.374164	0.999792	9.01813e-05
AKAP9	767893	4236.69	0.0879333	0.0850189	-1.03428	0.301005	0.999792	9.01813e-05
AKIP1	504225	78.259	0.261496	0.199272	-1.31225	0.189435	0.999792	9.01813e-05
AKIRIN2	614292	35.8149	-0.268017	0.339546	0.789339	0.429914	0.999792	9.01813e-05
AKNA	539274	52.9709	-0.0225522	0.984728	0.022902	0.981728	0.999792	9.01813e-05
AKNAD1	613684	7.34765	0.510471	1.35923	-0.375559	0.707245	0.999792	9.01813e-05
AKR1A1	618607	1934.09	0.00994063	0.148925	-0.0667492	0.946781	0.999792	9.01813e-05
AKR1B1	317748	141.53	-0.563757	0.432097	1.3047	0.191995	0.999792	9.01813e-05
AKR1D1	513855	2576.83	0.0970178	0.18679	-0.519396	0.603485	0.999792	9.01813e-05
AKR1E2	615959	381.061	-0.204458	0.176359	1.15933	0.246321	0.999792	9.01813e-05
AKR7A2	511996	535.443	-0.414781	0.598174	0.693413	0.48805	0.999792	9.01813e-05
AKT1	280991	209.714	0.242728	0.140672	-1.72549	0.0844398	0.999792	9.01813e-05
AKT1S1	514859	127.776	-0.0681711	0.191181	0.35658	0.721406	0.999792	9.01813e-05
AKT2	534923	329.885	-0.11666	0.169629	0.687736	0.491619	0.999792	9.01813e-05
AKT3	100137872	137.277	0.268044	0.181086	-1.4802	0.138819	0.999792	9.01813e-05
ALAD	510679	3226.98	-0.142796	0.157156	0.908622	0.36355	0.999792	9.01813e-05
ALB	280717	1.20538e+06	-0.116512	0.172269	0.676338	0.498826	0.999792	9.01813e-05
ALCAM	281614	2168.43	0.029102	0.0999196	-0.291255	0.770857	0.999792	9.01813e-05
ALDH16A1	506329	1131.51	-0.0272269	0.108539	0.250849	0.801931	0.999792	9.01813e-05
ALDH18A1	514759	412.32	0.264037	0.283264	-0.932125	0.351272	0.999792	9.01813e-05
ALDH1A1	281615	15494.2	0.437081	0.25548	-1.71082	0.0871137	0.999792	9.01813e-05
ALDH1A2	535075	23.7432	-0.0374531	1.21369	0.030859	0.975382	0.999792	9.01813e-05
ALDH1L1	505677	4461.54	-0.0219515	0.141571	0.155057	0.876777	0.999792	9.01813e-05
ALDH2	508629	8127.29	0.166082	0.0958739	-1.7323	0.0832205	0.999792	9.01813e-05
ALDH3A2	513967	2609.38	-0.230153	0.191642	1.20095	0.22977	0.999792	9.01813e-05
ALDH3B1	511469	5.02228	-0.686266	1.86691	0.367596	0.713175	0.999792	9.01813e-05
ALDH4A1	100126042	5382.79	-0.0266771	0.192597	0.138513	0.889835	0.999792	9.01813e-05
ALDH5A1	532724	1723.2	0.199403	0.110725	-1.80089	0.0717199	0.999792	9.01813e-05
ALDH6A1	327692	4456.4	0.173454	0.127945	-1.3557	0.175196	0.999792	9.01813e-05
ALDH7A1	507477	1704.04	0.190706	0.158521	-1.20303	0.228963	0.999792	9.01813e-05
ALDH8A1	513537	7758.89	-0.165379	0.178801	0.924931	0.355002	0.999792	9.01813e-05
ALDH9A1	537539	19574.3	0.0462004	0.121127	-0.381421	0.702891	0.999792	9.01813e-05
ALDOA	509566	965.527	-0.0456418	0.159061	0.286945	0.774154	0.999792	9.01813e-05
ALDOB	515263	60625.2	-0.162848	0.172261	0.945355	0.344478	0.999792	9.01813e-05
ALG1	507210	134.584	0.00419756	0.270129	-0.0155391	0.987602	0.999792	9.01813e-05
ALG11	540845	158.987	0.173442	0.312547	-0.554929	0.578943	0.999792	9.01813e-05
ALG12	100125314	178.651	-0.0840213	0.169052	0.497016	0.619178	0.999792	9.01813e-05
ALG13	515282	396.233	0.0114638	0.201941	-0.056768	0.95473	0.999792	9.01813e-05
ALG14	506537	256.818	0.0204827	0.189486	-0.108096	0.91392	0.999792	9.01813e-05
ALG2	538899	158.832	0.335639	0.251466	-1.33473	0.181966	0.999792	9.01813e-05
ALG3	614624	145.342	-0.429278	0.669051	0.641623	0.521118	0.999792	9.01813e-05
ALG5	506566	436.767	-0.0209017	0.207811	0.10058	0.919884	0.999792	9.01813e-05
ALG6	510138	52.1819	-0.170711	0.322729	0.528961	0.596833	0.999792	9.01813e-05
ALG8	538731	72.5112	0.0668763	0.344619	-0.194058	0.84613	0.999792	9.01813e-05
ALG9	504346	294.397	0.379759	0.208066	-1.82518	0.0679733	0.999792	9.01813e-05
ALKBH1	538733	85.2603	-0.114868	0.667841	0.172	0.863438	0.999792	9.01813e-05
ALKBH2	511380	388.544	-0.0261729	0.332292	0.0787647	0.93722	0.999792	9.01813e-05
ALKBH3	514579	154.316	-0.173093	0.22581	0.766541	0.443355	0.999792	9.01813e-05
ALKBH4	512094	141.02	-0.0176278	0.268587	0.0656317	0.947671	0.999792	9.01813e-05
ALKBH5	533303	475.08	0.158041	0.18123	-0.872044	0.383184	0.999792	9.01813e-05
ALKBH6	539257	102.673	-0.735549	0.95724	0.768406	0.442246	0.999792	9.01813e-05
ALKBH7	535305	277.763	0.063604	0.157405	-0.404077	0.686156	0.999792	9.01813e-05
ALKBH8	781788	61.1434	0.181692	0.360817	-0.503558	0.614572	0.999792	9.01813e-05
ALLC	528311	59.285	-0.832211	1.19602	0.695816	0.486544	0.999792	9.01813e-05
ALMS1	533055	425.99	0.0180325	0.194297	-0.0928093	0.926055	0.999792	9.01813e-05
ALPK1	524375	49.8989	-0.223763	0.330295	0.677466	0.49811	0.999792	9.01813e-05
ALPK3	516866	31.3626	0.221151	0.333628	-0.662867	0.507416	0.999792	9.01813e-05
ALPL	280994	363.327	-0.017976	0.18226	0.0986282	0.921433	0.999792	9.01813e-05
ALS2	535750	324.682	0.152812	0.17617	-0.867409	0.385718	0.999792	9.01813e-05
ALS2CL	506969	71.2625	0.144317	0.258465	-0.558363	0.576596	0.999792	9.01813e-05
ALYREF	537706	69.2276	0.45767	0.350426	-1.30604	0.19154	0.999792	9.01813e-05
AMACR	540376	2984.21	-0.295355	0.219706	1.34432	0.178844	0.999792	9.01813e-05
AMBRA1	517263	137.487	0.0715656	0.17492	-0.409133	0.682442	0.999792	9.01813e-05
AMD1	280997	3423.92	-0.276939	0.2652	1.04427	0.296361	0.999792	9.01813e-05
AMDHD1	505315	1195.97	-0.0418903	0.242192	0.172963	0.86268	0.999792	9.01813e-05
AMDHD2	521401	286.07	-0.069022	0.25811	0.267413	0.789151	0.999792	9.01813e-05
AMER1	539029	67.443	0.0723945	0.470742	-0.153788	0.877777	0.999792	9.01813e-05
AMIGO1	524284	74.1228	0.0157764	0.362776	-0.0434878	0.965313	0.999792	9.01813e-05
AMIGO2	514273	19.3066	-0.253308	1.16301	0.217804	0.827582	0.999792	9.01813e-05
AMIGO3	132343540	15.0195	0.305685	0.691505	-0.442058	0.658448	0.999792	9.01813e-05
AMMECR1	615842	196.202	-0.224035	0.210453	1.06454	0.287085	0.999792	9.01813e-05
AMMECR1L	539958	178.548	0.145203	0.143084	-1.01481	0.310198	0.999792	9.01813e-05
AMN	767976	1499.66	0.0409981	0.256358	-0.159925	0.87294	0.999792	9.01813e-05
AMN1	524465	34.3055	-0.359772	0.312042	1.15296	0.248927	0.999792	9.01813e-05
AMOT	535509	341.727	0.280392	0.19881	-1.41036	0.158435	0.999792	9.01813e-05
AMOTL1	541209	308.596	-0.230888	0.19028	1.21341	0.224973	0.999792	9.01813e-05
AMOTL2	538514	811.528	-0.0274454	0.168085	0.163283	0.870296	0.999792	9.01813e-05
AMPD2	514185	258.035	0.233313	0.215622	-1.08205	0.279232	0.999792	9.01813e-05
AMPD3	519803	11.3188	0.420464	1.38322	-0.303974	0.761148	0.999792	9.01813e-05
AMT	280719	460.415	-0.202455	0.236834	0.854841	0.392639	0.999792	9.01813e-05
AMZ2	515126	335.258	0.101605	0.125182	-0.811656	0.416989	0.999792	9.01813e-05
ANAPC1	535565	92.2766	-0.0588414	0.241942	0.243204	0.807847	0.999792	9.01813e-05
ANAPC10	783986	48.6766	0.239664	0.486403	-0.492727	0.622206	0.999792	9.01813e-05
ANAPC11	616275	482.973	-0.161663	0.107507	1.50375	0.132647	0.999792	9.01813e-05
ANAPC13	614347	194.737	0.186496	0.201239	-0.926737	0.354063	0.999792	9.01813e-05
ANAPC16	540089	302.832	-0.125072	0.168895	0.74053	0.458979	0.999792	9.01813e-05
ANAPC2	100336564	112.398	-0.230032	0.25553	0.900215	0.368006	0.999792	9.01813e-05
ANAPC4	514572	327.8	0.103757	0.148711	-0.697709	0.485359	0.999792	9.01813e-05
ANAPC5	540537	169.016	0.016104	0.175358	-0.0918347	0.926829	0.999792	9.01813e-05
ANAPC7	535072	219.052	0.252385	0.148192	-1.70309	0.0885506	0.999792	9.01813e-05
ANGEL1	508197	104.23	-0.358858	0.303473	1.1825	0.237006	0.999792	9.01813e-05
ANGEL2	540507	237.179	0.212417	0.164828	-1.28872	0.197497	0.999792	9.01813e-05
ANGPT1	282140	118.499	-0.060689	0.245243	0.247465	0.804548	0.999792	9.01813e-05
ANGPT2	282141	68.0761	0.0112422	0.619607	-0.018144	0.985524	0.999792	9.01813e-05
ANGPT4	617915	8.00552	0.290443	1.38521	-0.209675	0.833922	0.999792	9.01813e-05
ANGPTL1	509971	21.0061	0.275858	0.787471	-0.350309	0.726107	0.999792	9.01813e-05
ANGPTL2	512019	277.75	-0.0263042	0.271181	0.0969986	0.922728	0.999792	9.01813e-05
ANGPTL3	782603	5875.41	-0.0499443	0.203981	0.244847	0.806575	0.999792	9.01813e-05
ANGPTL4	509963; 617915	2.50092	-0.653096	2.21616	0.294697	0.768225	0.999792	9.01813e-05
ANGPTL6	521472	556.062	-0.0418115	0.116162	0.359942	0.718891	0.999792	9.01813e-05
ANGPTL8	101902412	309.058	-0.32913	0.903856	0.36414	0.715754	0.999792	9.01813e-05
ANK1	353108	126.7	-0.384376	0.357364	1.07559	0.282112	0.999792	9.01813e-05
ANK2	539238	85.4116	-0.416208	0.280732	1.48258	0.138185	0.999792	9.01813e-05
ANKEF1	788870	43.3548	0.720671	0.881486	-0.817563	0.413607	0.999792	9.01813e-05
ANKFY1	528403	1092.22	-0.0307554	0.212687	0.144604	0.885024	0.999792	9.01813e-05
ANKH	511800	330.511	-0.241438	0.178564	1.35211	0.17634	0.999792	9.01813e-05
ANKIB1	505204	384.92	-0.0562048	0.121041	0.464344	0.642402	0.999792	9.01813e-05
ANKLE2	540159	237.014	0.105604	0.161628	-0.653379	0.513512	0.999792	9.01813e-05
ANKMY2	509032	575.267	-0.023956	0.228665	0.104765	0.916562	0.999792	9.01813e-05
ANKRA2	528003	73.6785	-0.142317	0.318871	0.446315	0.65537	0.999792	9.01813e-05
ANKRD1	510376	15.7698	-2.03037	2.11462	0.960157	0.336976	0.999792	9.01813e-05
ANKRD10	510084	211.772	-0.123814	0.169096	0.732211	0.46404	0.999792	9.01813e-05
ANKRD11	532856	3336.3	0.209974	0.184523	-1.13793	0.255151	0.999792	9.01813e-05
ANKRD12	534739	6260.46	0.0658418	0.254672	-0.258535	0.795994	0.999792	9.01813e-05
ANKRD13A	511883	196.925	0.094232	0.19576	-0.481366	0.630257	0.999792	9.01813e-05
ANKRD13C	528021	97.4255	-0.145026	0.225094	0.644291	0.519387	0.999792	9.01813e-05
ANKRD17	508405	1845.87	-0.00671938	0.0936653	0.0717382	0.94281	0.999792	9.01813e-05
ANKRD24	530559	51.7098	-0.203887	1.17638	0.173318	0.862401	0.999792	9.01813e-05
ANKRD27	784749	386.102	-0.0142173	0.167679	0.084789	0.932429	0.999792	9.01813e-05
ANKRD28	529062	176.784	-0.0132146	0.217328	0.0608051	0.951514	0.999792	9.01813e-05
ANKRD37	509139	16.3891	1.49922	1.10372	-1.35834	0.174357	0.999792	9.01813e-05
ANKRD39	510840	76.3023	-0.0958152	0.657341	0.145762	0.884109	0.999792	9.01813e-05
ANKRD40	522429	546.448	0.109932	0.177687	-0.618682	0.536126	0.999792	9.01813e-05
ANKRD42	522004	204.162	-0.0738288	0.166415	0.443642	0.657302	0.999792	9.01813e-05
ANKRD44	526800	281.674	-0.0183512	0.209557	0.0875715	0.930217	0.999792	9.01813e-05
ANKRD45	100336740	148.983	-0.239954	0.295708	0.811454	0.417105	0.999792	9.01813e-05
ANKRD46	534898	108.67	-0.361869	0.276019	1.31103	0.189848	0.999792	9.01813e-05
ANKRD49	540949	429.995	0.031861	0.157689	-0.20205	0.839878	0.999792	9.01813e-05
ANKRD50	527956	110.13	0.0964454	0.339491	-0.284088	0.776343	0.999792	9.01813e-05
ANKRD52	521057	67.809	-0.354532	0.386179	0.918051	0.358592	0.999792	9.01813e-05
ANKRD54	538961	124.971	0.0115103	0.221146	-0.0520485	0.95849	0.999792	9.01813e-05
ANKRD6	516065	94.5655	-0.489878	0.355178	1.37925	0.167819	0.999792	9.01813e-05
ANKRD63	100140532	15.6626	-0.700534	0.500783	1.39888	0.16185	0.999792	9.01813e-05
ANKRD7	-	22.5001	-0.0496424	0.526996	0.0941989	0.924951	0.999792	9.01813e-05
ANKRD9	532402	311.858	-0.140128	0.191616	0.731297	0.464598	0.999792	9.01813e-05
ANKS1A	532631	205.407	-0.109515	0.140868	0.777424	0.436909	0.999792	9.01813e-05
ANKS4B	505168	726.729	-0.281303	0.202596	1.38849	0.164987	0.999792	9.01813e-05
ANKS6	530846	30.8293	0.722059	0.725723	-0.99495	0.31976	0.999792	9.01813e-05
ANKZF1	507867	166.368	-0.20461	0.216111	0.946782	0.34375	0.999792	9.01813e-05
ANO1	532126	2301.6	0.0304963	0.251366	-0.121323	0.903436	0.999792	9.01813e-05
ANO10	534290	226.507	-0.141032	0.18154	0.776867	0.437237	0.999792	9.01813e-05
ANO3	100139986	21.2199	0.588118	0.720013	-0.816816	0.414034	0.999792	9.01813e-05
ANO6	521784	602.169	-0.0644318	0.188802	0.341266	0.732903	0.999792	9.01813e-05
ANP32A	538427	476.197	-0.281604	0.218066	1.29137	0.196575	0.999792	9.01813e-05
ANP32B	509685	2200.22	0.0392455	0.104139	-0.376858	0.706279	0.999792	9.01813e-05
ANP32E	507203	497.004	-0.144736	0.0977059	1.48135	0.138514	0.999792	9.01813e-05
ANTXR1	616010	270.304	0.225845	0.155288	-1.45436	0.145847	0.999792	9.01813e-05
ANTXR2	510080	1408.72	0.121999	0.160661	-0.75936	0.447637	0.999792	9.01813e-05
ANXA1	327662	46.9328	-0.0241445	0.378053	0.0638653	0.949077	0.999792	9.01813e-05
ANXA11	282142	532.353	-0.00970725	0.116315	0.0834566	0.933488	0.999792	9.01813e-05
ANXA13	614415	80.654	0.395842	0.710333	-0.557262	0.577348	0.999792	9.01813e-05
ANXA2	282689	800.347	0.216866	0.266492	-0.813778	0.415772	0.999792	9.01813e-05
ANXA3	518050	72.5237	0.695364	0.68159	-1.02021	0.307629	0.999792	9.01813e-05
ANXA4	281625	1070.94	-0.0379046	0.152527	0.248511	0.803739	0.999792	9.01813e-05
ANXA7	533360	675.123	0.0162251	0.153112	-0.105969	0.915607	0.999792	9.01813e-05
ANXA9	528055	227.632	-0.0256454	0.226237	0.113357	0.909748	0.999792	9.01813e-05
AOAH	768208	50.3892	0.400834	1.16566	-0.343869	0.730944	0.999792	9.01813e-05
AOC1	509751	4252.81	-0.254534	0.230029	1.10653	0.268497	0.999792	9.01813e-05
AOC2	100336082	249.82	-0.145004	0.191719	0.756335	0.449448	0.999792	9.01813e-05
AOC3	281002	2874.51	-0.117214	0.111091	1.05512	0.291369	0.999792	9.01813e-05
AOPEP	531757	921.908	-0.19429	0.247418	0.785272	0.432294	0.999792	9.01813e-05
AOX1	338074	6070.22	0.408118	0.280723	-1.45381	0.145998	0.999792	9.01813e-05
AP1AR	533664	109.405	0.195905	0.236541	-0.82821	0.407552	0.999792	9.01813e-05
AP1B1	506192	860.764	-0.0797702	0.11926	0.668877	0.503574	0.999792	9.01813e-05
AP1G1	507677	696.045	0.0615836	0.100389	-0.613448	0.53958	0.999792	9.01813e-05
AP1M1	504310	290.254	-0.273104	0.16524	1.65277	0.0983774	0.999792	9.01813e-05
AP1S1	768053; 616331	154.892	-0.0184294	0.190199	0.0968953	0.92281	0.999792	9.01813e-05
AP1S2	616331	191.578	0.189679	0.187928	-1.00931	0.312824	0.999792	9.01813e-05
AP2A1	784636	87.5048	0.770886	0.551944	-1.39668	0.162511	0.999792	9.01813e-05
AP2A2	515216	367.306	-0.151497	0.117021	1.29461	0.195456	0.999792	9.01813e-05
AP2B1	282183	2172.48	0.0433596	0.104654	-0.414315	0.678643	0.999792	9.01813e-05
AP2M1	517446	349.443	0.0265677	0.0941955	-0.282048	0.777907	0.999792	9.01813e-05
AP2S1	536553	255.947	0.0109321	0.239473	-0.0456505	0.963589	0.999792	9.01813e-05
AP3B1	767602	995.906	0.0663103	0.111388	-0.595308	0.551638	0.999792	9.01813e-05
AP3D1	281023	2297.39	0.130256	0.140683	-0.92588	0.354508	0.999792	9.01813e-05
AP3M1	514761	242.698	0.137698	0.130574	-1.05455	0.29163	0.999792	9.01813e-05
AP3M2	509427	5.86669	1.45346	2.14296	-0.678251	0.497612	0.999792	9.01813e-05
AP3S1	536359	175.239	0.351281	0.214918	-1.63449	0.102156	0.999792	9.01813e-05
AP4B1	512078	110.447	-0.180246	0.255163	0.706393	0.479944	0.999792	9.01813e-05
AP4E1	536144	297.723	-0.0131458	0.122436	0.107369	0.914496	0.999792	9.01813e-05
AP4M1	768040	85.1378	-0.0860895	0.310849	0.27695	0.781818	0.999792	9.01813e-05
AP4S1	618267	110.359	-0.134022	0.182716	0.733496	0.463256	0.999792	9.01813e-05
AP5B1	509087	36.2877	0.941744	2.34894	-0.400922	0.688477	0.999792	9.01813e-05
AP5M1	539663	210.123	-0.030008	0.217072	0.13824	0.890051	0.999792	9.01813e-05
AP5S1	618505	71.5685	0.0386518	0.65103	-0.0593703	0.952657	0.999792	9.01813e-05
AP5Z1	512522	120.998	-0.223433	0.940695	0.237519	0.812254	0.999792	9.01813e-05
APAF1	537782	172.27	0.253844	0.271499	-0.93497	0.349804	0.999792	9.01813e-05
APBA3	511925	129.503	-0.103447	0.30589	0.338182	0.735226	0.999792	9.01813e-05
APBB2	514013	250.441	-0.165443	0.154154	1.07323	0.283168	0.999792	9.01813e-05
APBB3	525278	25.9039	-0.0583223	1.63305	0.0357136	0.971511	0.999792	9.01813e-05
APC	533233	1244.63	0.0991584	0.105306	-0.941619	0.346388	0.999792	9.01813e-05
APC2	526572	6.09895	-0.688727	2.17382	0.316828	0.751374	0.999792	9.01813e-05
APCDD1	509040	817.659	-0.16757	0.291713	0.574433	0.565675	0.999792	9.01813e-05
APEH	514666	1086.77	-0.0530468	0.17081	0.310559	0.756136	0.999792	9.01813e-05
APEX1	281630	1369.42	0.0689374	0.137127	-0.502725	0.615157	0.999792	9.01813e-05
APEX2	511790	47.3705	-1.06705	1.12388	0.949435	0.342399	0.999792	9.01813e-05
APH1A	539247	1405.94	-0.157528	0.145454	1.08301	0.278805	0.999792	9.01813e-05
APH1B	530913	18.5734	-0.368487	0.907376	0.406101	0.684668	0.999792	9.01813e-05
API5	538968	1212.38	0.0949244	0.0845824	-1.12227	0.261747	0.999792	9.01813e-05
APLF	507989	364.084	0.145547	0.161505	-0.901195	0.367485	0.999792	9.01813e-05
APLP2	785005	2723.68	0.105475	0.105312	-1.00155	0.31656	0.999792	9.01813e-05
APOA1	281631	7548.47	-0.19603	0.192805	1.01672	0.309285	0.999792	9.01813e-05
APOA2	505394	39017.4	-0.22801	0.178087	1.28033	0.200429	0.999792	9.01813e-05
APOA4	537301	50.3767	0.562054	2.54308	-0.221013	0.825082	0.999792	9.01813e-05
APOA5	538914	18649.6	0.0612526	0.173538	-0.352963	0.724116	0.999792	9.01813e-05
APOB	494004	34213.6	-0.0636492	0.126556	0.502932	0.615012	0.999792	9.01813e-05
APOBEC3F	-	95.911	0.0471643	0.317315	-0.148636	0.881841	0.999792	9.01813e-05
APOBR	504800	80.4093	-0.194882	0.326982	0.596001	0.551175	0.999792	9.01813e-05
APOC2	618039	9564.39	-0.0551364	0.142696	0.386391	0.699207	0.999792	9.01813e-05
APOC3	408009	17913.9	-0.1907	0.198118	0.962558	0.335769	0.999792	9.01813e-05
APOC4	618041	6059.15	-0.267947	0.16634	1.61084	0.107214	0.999792	9.01813e-05
APOE	281004	13720.6	0.048226	0.227844	-0.211662	0.832371	0.999792	9.01813e-05
APOF	539595	3591.35	-0.194817	0.247211	0.788059	0.430662	0.999792	9.01813e-05
APOH	281006	33774.7	-0.0635406	0.126026	0.504187	0.61413	0.999792	9.01813e-05
APOLD1	538827	20.0388	-0.907178	0.595029	1.52459	0.12736	0.999792	9.01813e-05
APOM	505830	995.501	0.114134	0.193187	-0.590799	0.554655	0.999792	9.01813e-05
APOO	513847	12.3626	-0.182678	0.914665	0.199721	0.841699	0.999792	9.01813e-05
APOOL	506138	186.434	-0.177897	0.25695	0.692341	0.488723	0.999792	9.01813e-05
APPBP2	505734	614.622	-0.0105172	0.170127	0.0618195	0.950707	0.999792	9.01813e-05
APPL1	517850	627.115	0.0667972	0.110738	-0.6032	0.546375	0.999792	9.01813e-05
APPL2	515605	433.75	-0.213052	0.220261	0.967274	0.333407	0.999792	9.01813e-05
APTX	359714	140.69	-0.0796808	0.201041	0.396341	0.691853	0.999792	9.01813e-05
AQP11	510038	72.5475	-0.396733	0.44646	0.888618	0.374208	0.999792	9.01813e-05
AQP7	615498	235.033	0.97627	0.641651	-1.5215	0.128135	0.999792	9.01813e-05
AQP8	450206	7296.62	-0.229317	0.254944	0.899481	0.368396	0.999792	9.01813e-05
AQP9	516762	12336.4	-0.098379	0.114927	0.856014	0.39199	0.999792	9.01813e-05
AQR	537445	225.453	-0.0171652	0.149799	0.114588	0.908772	0.999792	9.01813e-05
AR	282604; 280675	10.6251	1.83836	2.4906	-0.73812	0.460442	0.999792	9.01813e-05
ARAF	540421	349.126	-0.0547359	0.14954	0.366028	0.714344	0.999792	9.01813e-05
ARAP1	511889	244.142	-0.228676	0.173917	1.31486	0.188556	0.999792	9.01813e-05
ARAP3	112447442	111.728	-0.147755	0.178691	0.826876	0.408307	0.999792	9.01813e-05
AREL1	539472	1049.47	-0.0925826	0.200028	0.462848	0.643473	0.999792	9.01813e-05
ARF1	338058	1001.21	0.138397	0.0996416	-1.38895	0.164848	0.999792	9.01813e-05
ARF3	510994	393.442	-0.0729724	0.141134	0.517044	0.605126	0.999792	9.01813e-05
ARF4	518601	90.8287	0.239867	0.317444	-0.75562	0.449877	0.999792	9.01813e-05
ARF6	100294979	316.774	1.01202	1.40909	-0.71821	0.472628	0.999792	9.01813e-05
ARFGAP2	505438	112.918	0.171149	0.251269	-0.68114	0.495783	0.999792	9.01813e-05
ARFGAP3	532778	1195.73	0.128356	0.123054	-1.04309	0.296907	0.999792	9.01813e-05
ARFGEF3	522232	24.026	0.588387	0.38527	-1.52721	0.126709	0.999792	9.01813e-05
ARFIP2	514938	168.602	0.271436	0.688821	-0.394059	0.693537	0.999792	9.01813e-05
ARFRP1	525394	294.903	-0.183683	0.209578	0.876443	0.380789	0.999792	9.01813e-05
ARG1	513608	2774.55	0.224463	0.219015	-1.02488	0.305422	0.999792	9.01813e-05
ARG2	518752	79.251	-1.36901	0.831409	1.64662	0.0996364	0.999792	9.01813e-05
ARHGAP1	512817	460.41	-0.132181	0.127491	1.03679	0.299833	0.999792	9.01813e-05
ARHGAP10	510704	209.341	-0.211277	0.320703	0.658793	0.510029	0.999792	9.01813e-05
ARHGAP11A	617811	18.1629	0.5146	1.16669	-0.441075	0.659159	0.999792	9.01813e-05
ARHGAP12	540393	798.029	-0.0623717	0.15931	0.391511	0.695419	0.999792	9.01813e-05
ARHGAP15	616246	54.4503	0.384028	0.38504	-0.997369	0.318585	0.999792	9.01813e-05
ARHGAP17	504245	371.615	0.0981167	0.154331	-0.635755	0.524936	0.999792	9.01813e-05
ARHGAP18	510743	261.643	-0.25945	0.173977	1.49129	0.135886	0.999792	9.01813e-05
ARHGAP20	515501	5.06891	-0.731796	2.21082	0.331007	0.74064	0.999792	9.01813e-05
ARHGAP21	538584	903.061	0.0972327	0.122415	-0.794288	0.427028	0.999792	9.01813e-05
ARHGAP22	509022	11.4088	0.411237	1.13802	-0.361361	0.71783	0.999792	9.01813e-05
ARHGAP23	523030	72.9393	0.347333	0.306127	-1.1346	0.256542	0.999792	9.01813e-05
ARHGAP24	539902	131.524	-0.199761	0.313736	0.636717	0.524309	0.999792	9.01813e-05
ARHGAP25	534994	94.797	-0.273929	0.25855	1.05948	0.289381	0.999792	9.01813e-05
ARHGAP26	538219	124.161	-0.373047	0.201891	1.84777	0.0646363	0.999792	9.01813e-05
ARHGAP27	789296	41.4296	-0.12224	0.320101	0.381881	0.70255	0.999792	9.01813e-05
ARHGAP28	530550	26.3828	-1.34425	1.14433	1.1747	0.240116	0.999792	9.01813e-05
ARHGAP29	504657	629.225	0.17333	0.158252	-1.09528	0.273395	0.999792	9.01813e-05
ARHGAP30	538835	120.933	0.0870838	0.300674	-0.289629	0.7721	0.999792	9.01813e-05
ARHGAP31	515490	97.9992	0.229784	0.269508	-0.852608	0.393877	0.999792	9.01813e-05
ARHGAP32	506260	329.226	0.13859	0.433535	-0.319675	0.749215	0.999792	9.01813e-05
ARHGAP33	100138767	2.07091	2.79061	2.53237	-1.10198	0.270472	0.999792	9.01813e-05
ARHGAP35	540310	943.017	0.0763926	0.153897	-0.496387	0.619622	0.999792	9.01813e-05
ARHGAP39	532363	48.439	-0.423956	0.281495	1.50609	0.132045	0.999792	9.01813e-05
ARHGAP4	100124430	72.4205	-0.094217	0.283183	0.332707	0.739355	0.999792	9.01813e-05
ARHGAP42	508009	411.746	-0.117439	0.188162	0.624137	0.532538	0.999792	9.01813e-05
ARHGAP44	509257	77.5471	0.326694	0.243775	-1.34015	0.180198	0.999792	9.01813e-05
ARHGAP45	512972	128.909	-0.0859394	0.236638	0.363169	0.716479	0.999792	9.01813e-05
ARHGAP5	788978	1533.14	0.0514856	0.0788942	-0.65259	0.514021	0.999792	9.01813e-05
ARHGAP6	100140016	50.9045	0.168009	0.343281	-0.489422	0.624543	0.999792	9.01813e-05
ARHGAP8	104968450	4.83025	1.51573	2.55134	-0.594094	0.552449	0.999792	9.01813e-05
ARHGDIA	338054	97.1426	0.252518	0.253876	-0.994652	0.319905	0.999792	9.01813e-05
ARHGDIB	327676	253.445	-0.0192994	0.202847	0.0951423	0.924202	0.999792	9.01813e-05
ARHGEF1	513377	62.0503	0.340378	0.918549	-0.37056	0.710965	0.999792	9.01813e-05
ARHGEF10	100138303	67.5527	0.030785	0.365156	-0.0843065	0.932813	0.999792	9.01813e-05
ARHGEF10L	529043	637.826	-0.334222	0.277319	1.20519	0.22813	0.999792	9.01813e-05
ARHGEF12	503575	1197.96	0.125886	0.139418	-0.902936	0.36656	0.999792	9.01813e-05
ARHGEF15	512021	78.6596	-0.174946	0.38708	0.451963	0.651296	0.999792	9.01813e-05
ARHGEF17	540026	31.1962	-0.630521	2.84531	0.2216	0.824625	0.999792	9.01813e-05
ARHGEF18	522521	175.361	-0.174942	0.224303	0.779934	0.43543	0.999792	9.01813e-05
ARHGEF19	617280	73.1973	0.213677	0.448447	-0.476483	0.63373	0.999792	9.01813e-05
ARHGEF2	505940	111.221	-0.266206	0.187602	1.41899	0.155902	0.999792	9.01813e-05
ARHGEF25	506075	7.3795	1.09	2.54782	-0.427817	0.668785	0.999792	9.01813e-05
ARHGEF26	531741	662.806	-0.59689	0.322956	1.84821	0.064572	0.999792	9.01813e-05
ARHGEF28	616969	47.6276	0.0532394	1.45535	-0.036582	0.970818	0.999792	9.01813e-05
ARHGEF3	782247	49.4351	0.334285	0.417853	-0.800007	0.423707	0.999792	9.01813e-05
ARHGEF37	526631	34.3518	-0.461925	0.538934	0.85711	0.391384	0.999792	9.01813e-05
ARHGEF38	618404	12.3936	1.04244	1.16703	-0.893245	0.371726	0.999792	9.01813e-05
ARHGEF39	780881	7.33175	0.351115	1.85896	-0.188877	0.850189	0.999792	9.01813e-05
ARHGEF4	505852	26.3156	-2.65145	1.76868	1.49911	0.133845	0.999792	9.01813e-05
ARHGEF40	527362	28.5	0.0731587	1.23151	-0.0594056	0.952629	0.999792	9.01813e-05
ARHGEF5	516290	442.453	0.386621	0.222714	-1.73595	0.0825728	0.999792	9.01813e-05
ARHGEF6	533823	338.473	-0.011346	0.213932	0.0530355	0.957704	0.999792	9.01813e-05
ARHGEF7	524352	264.864	0.0207225	0.176808	-0.117204	0.906699	0.999792	9.01813e-05
ARHGEF9	537718	31.9146	0.664548	0.901113	-0.737475	0.460834	0.999792	9.01813e-05
ARID1A	540181	789.223	-0.0914836	0.0955503	0.957438	0.338346	0.999792	9.01813e-05
ARID1B	505229	292.051	-0.232859	0.12853	1.81171	0.0700317	0.999792	9.01813e-05
ARID2	517876	268.51	-0.229271	0.242098	0.947021	0.343628	0.999792	9.01813e-05
ARID3A	511283	182.595	0.364978	0.280094	-1.30305	0.192556	0.999792	9.01813e-05
ARID3B	532938	21.6734	-1.14807	1.33177	0.862066	0.388651	0.999792	9.01813e-05
ARID4A	531515	1941.63	0.0663095	0.0868106	-0.763842	0.444961	0.999792	9.01813e-05
ARID4B	534612	3584.34	-0.0459865	0.15517	0.296362	0.766954	0.999792	9.01813e-05
ARID5B	783538	1683.99	-0.519341	0.299788	1.73236	0.0832092	0.999792	9.01813e-05
ARIH1	508410	1177.36	-0.00469849	0.115708	0.0406065	0.96761	0.999792	9.01813e-05
ARIH2	505320	326.572	-0.162915	0.176967	0.920598	0.35726	0.999792	9.01813e-05
ARL1	517345	863.945	0.212635	0.17688	-1.20214	0.229309	0.999792	9.01813e-05
ARL11	513113	66.8894	-0.249241	0.228553	1.09052	0.275484	0.999792	9.01813e-05
ARL13B	512781	711.019	0.113665	0.0903624	-1.25788	0.208436	0.999792	9.01813e-05
ARL16	518665	100.35	-0.336036	0.295537	1.13704	0.255523	0.999792	9.01813e-05
ARL3	540040	248.651	-0.0690706	0.137656	0.501763	0.615834	0.999792	9.01813e-05
ARL4A	767906	309.674	0.064096	0.232132	-0.276119	0.782457	0.999792	9.01813e-05
ARL4D	538936	3501.44	0.0112317	0.208718	-0.0538131	0.957084	0.999792	9.01813e-05
ARL5B	616679	314.914	-0.145397	0.194372	0.748035	0.454439	0.999792	9.01813e-05
ARL6IP1	777773	7592.8	-0.141561	0.140994	1.00402	0.315367	0.999792	9.01813e-05
ARL6IP6	507137	104.613	0.161678	0.208447	-0.775628	0.437969	0.999792	9.01813e-05
ARL8B	511009	21.6614	0.230977	0.674564	-0.342409	0.732043	0.999792	9.01813e-05
ARL9	539310	7.61998	1.99677	1.25643	-1.58924	0.112006	0.999792	9.01813e-05
ARMC1	514000	1379.19	0.082386	0.134242	-0.613711	0.539406	0.999792	9.01813e-05
ARMC10	100138038	1143.78	0.136685	0.0796372	-1.71634	0.0860993	0.999792	9.01813e-05
ARMC12	540812	246.732	0.373973	0.3701	-1.01046	0.312273	0.999792	9.01813e-05
ARMC5	515835	130.043	-0.116153	0.190057	0.61115	0.5411	0.999792	9.01813e-05
ARMC6	514111	77.4155	0.104954	0.266922	-0.393201	0.694171	0.999792	9.01813e-05
ARMC7	613424	57.8949	0.0243096	0.269719	-0.0901294	0.928184	0.999792	9.01813e-05
ARMC8	539591	501.625	-0.224603	0.204644	1.09753	0.27241	0.999792	9.01813e-05
ARMC9	536462	9.19092	-0.327206	0.851459	0.384289	0.700765	0.999792	9.01813e-05
ARMCX1	504577	35.4899	-0.60241	0.386438	1.55888	0.119025	0.999792	9.01813e-05
ARMCX2	767841	51.9222	-0.079785	0.245112	0.325504	0.7448	0.999792	9.01813e-05
ARMCX3	516747	246.126	-0.018639	0.141907	0.131346	0.895501	0.999792	9.01813e-05
ARMCX4	100139405	9.22951	1.24938	1.54611	-0.808081	0.419044	0.999792	9.01813e-05
ARMCX5	783344	66.8007	0.150046	0.259132	-0.579032	0.562567	0.999792	9.01813e-05
ARMH1	614845	79.7043	0.0692713	0.358508	-0.193221	0.846786	0.999792	9.01813e-05
ARMH3	100336729	168.285	-0.0387424	0.139957	0.276817	0.781921	0.999792	9.01813e-05
ARMH4	508562	13.3791	-0.815472	0.887307	0.919042	0.358074	0.999792	9.01813e-05
ARMT1	540698	49.9746	-0.146759	0.303834	0.483022	0.62908	0.999792	9.01813e-05
ARNT	281010	19.2855	-0.282055	1.13599	0.24829	0.80391	0.999792	9.01813e-05
ARNTL	530705	150.769	0.156762	0.262649	-0.596848	0.550609	0.999792	9.01813e-05
ARPC1A	508402	474.503	-0.0195499	0.168377	0.116108	0.907567	0.999792	9.01813e-05
ARPC1B	326600	1665.07	0.207472	0.913104	-0.227216	0.820255	0.999792	9.01813e-05
ARPC2	540838	1229.03	0.101614	0.130162	-0.780672	0.434996	0.999792	9.01813e-05
ARPC3	506596	1632.1	0.0574406	0.116515	-0.492988	0.622021	0.999792	9.01813e-05
ARPC4	539459	651.758	-0.0893716	0.144245	0.619581	0.535534	0.999792	9.01813e-05
ARPC5	614345	617.414	0.144712	0.103828	-1.39376	0.163389	0.999792	9.01813e-05
ARPC5L	613421	495.384	0.147725	0.224588	-0.65776	0.510692	0.999792	9.01813e-05
ARPIN	613997	270.451	-0.254561	0.157154	1.61982	0.105272	0.999792	9.01813e-05
ARPP19	282658	319.547	0.120626	0.152637	-0.790282	0.429363	0.999792	9.01813e-05
ARRB1	281637	470.585	-0.0464365	0.166221	0.279366	0.779964	0.999792	9.01813e-05
ARRB2	281638	358.844	0.0595414	0.240569	-0.247503	0.804519	0.999792	9.01813e-05
ARRDC1	786098	53.8675	-0.479082	1.16809	0.410143	0.681701	0.999792	9.01813e-05
ARRDC2	523285	5.06212	0.783053	2.14976	-0.364252	0.71567	0.999792	9.01813e-05
ARRDC3	541123	368.104	0.349971	0.398145	-0.879005	0.379399	0.999792	9.01813e-05
ARRDC4	538517	157.327	-0.28256	0.17944	1.57467	0.115332	0.999792	9.01813e-05
ARSA	505514	583.892	-0.0463707	0.12537	0.369872	0.711478	0.999792	9.01813e-05
ARSB	538401	259.425	0.225048	0.285967	-0.786972	0.431298	0.999792	9.01813e-05
ARSG	513067	287.408	-0.269813	0.208727	1.29266	0.196128	0.999792	9.01813e-05
ARSH	100336572	99.3331	-0.632542	0.506474	1.24891	0.211697	0.999792	9.01813e-05
ARSJ	540514	3.44193	-1.62712	2.13228	0.763086	0.445412	0.999792	9.01813e-05
ARSK	533618	293.583	0.0477193	0.147626	-0.323245	0.74651	0.999792	9.01813e-05
ART4	407146	82.5793	0.164261	0.30657	-0.5358	0.592097	0.999792	9.01813e-05
ARV1	515046	231.836	0.247711	0.221765	-1.117	0.263995	0.999792	9.01813e-05
ARVCF	517045	165.332	-0.521879	0.327824	1.59195	0.111396	0.999792	9.01813e-05
AS3MT	505482	3036.19	-0.514439	0.314385	1.63634	0.101769	0.999792	9.01813e-05
ASAH1	510620	433.214	-0.111765	0.133633	0.836354	0.402956	0.999792	9.01813e-05
ASAH2	100336736	70.3716	-0.220284	0.800561	0.275161	0.783192	0.999792	9.01813e-05
ASAP1	327705	725.401	0.0741981	0.112174	-0.661457	0.508319	0.999792	9.01813e-05
ASAP2	618009	251.764	0.040451	0.199961	-0.202294	0.839687	0.999792	9.01813e-05
ASB1	617358	154.863	0.0220235	0.182885	-0.120422	0.904149	0.999792	9.01813e-05
ASB11	511852	22.3844	0.0433363	0.738665	-0.0586684	0.953216	0.999792	9.01813e-05
ASB13	533598	229.64	0.314879	0.28867	-1.09079	0.275363	0.999792	9.01813e-05
ASB14	509431	27.918	-0.374171	0.415921	0.899621	0.368322	0.999792	9.01813e-05
ASB2	539244	8.6521	-1.0417	1.5729	0.662276	0.507794	0.999792	9.01813e-05
ASB3	540802	101.04	-0.0580362	0.260137	0.223099	0.823459	0.999792	9.01813e-05
ASB4	535831	81.2432	-0.753832	0.62582	1.20455	0.228377	0.999792	9.01813e-05
ASB6	509719	48.0004	-0.160975	0.433312	0.371498	0.710266	0.999792	9.01813e-05
ASB7	507483	791.222	0.0140285	0.143351	-0.0978615	0.922042	0.999792	9.01813e-05
ASB8	617269	292.534	0.0892491	0.152855	-0.58388	0.559301	0.999792	9.01813e-05
ASCC1	534915	180.764	-0.0586325	0.258883	0.226482	0.820826	0.999792	9.01813e-05
ASCC2	505503	496.569	0.149114	0.131346	-1.13527	0.256262	0.999792	9.01813e-05
ASDURF	-	28.0004	-0.261547	0.340407	0.768336	0.442288	0.999792	9.01813e-05
ASF1A	618099	160.278	0.00815546	0.155616	-0.0524076	0.958204	0.999792	9.01813e-05
ASF1B	510538	9.43618	1.9445	1.48057	-1.31334	0.189068	0.999792	9.01813e-05
ASGR2	531519	5716.73	-0.124839	0.11143	1.12034	0.262568	0.999792	9.01813e-05
ASH1L	540563	1966.35	-0.0292609	0.0853466	0.342848	0.731713	0.999792	9.01813e-05
ASH2L	100138350	104.462	0.118175	0.220271	-0.5365	0.591613	0.999792	9.01813e-05
ASIP	404192	2848.53	-0.207648	0.28213	0.736001	0.46173	0.999792	9.01813e-05
ASL	512771	1475.21	-0.388813	0.254201	1.52955	0.126128	0.999792	9.01813e-05
ASNS	514209	79.4573	-0.376236	0.261561	1.43842	0.150314	0.999792	9.01813e-05
ASNSD1	539672	1031.89	0.149994	0.204613	-0.733061	0.463521	0.999792	9.01813e-05
ASPA	509432	34.0952	-0.631505	1.43641	0.439642	0.660196	0.999792	9.01813e-05
ASPDH	100848343	512.224	-0.0167562	0.269007	0.062289	0.950333	0.999792	9.01813e-05
ASPG	505486	99.5187	-0.254285	1.43341	0.177399	0.859195	0.999792	9.01813e-05
ASPH	286771	2567.25	-0.0745769	0.117851	0.632807	0.52686	0.999792	9.01813e-05
ASPHD2	541223	15.3434	0.271718	1.35464	-0.200583	0.841024	0.999792	9.01813e-05
ASPM	534849	6.03456	2.21777	2.4929	-0.889638	0.37366	0.999792	9.01813e-05
ASPN	507990	545.269	0.180301	0.149939	-1.2025	0.229172	0.999792	9.01813e-05
ASPRV1	538522	2.37021	0.873483	1.10887	-0.787727	0.430857	0.999792	9.01813e-05
ASPSCR1	515670	374.003	-0.00598329	0.178697	0.0334828	0.97329	0.999792	9.01813e-05
ASRGL1	767970	699.774	-0.139545	0.262756	0.531081	0.595363	0.999792	9.01813e-05
ASTE1	101905341	69.9414	-0.0266097	0.241605	0.110137	0.912301	0.999792	9.01813e-05
ASXL1	522091	684.446	-0.1003	0.179553	0.558607	0.57643	0.999792	9.01813e-05
ATAD1	506045	1449.92	0.0794312	0.276597	-0.287173	0.77398	0.999792	9.01813e-05
ATAD2	522920	438.555	-0.130963	0.217526	0.602058	0.547136	0.999792	9.01813e-05
ATAD2B	518785	847.289	0.0602377	0.0984295	-0.611989	0.540545	0.999792	9.01813e-05
ATAD5	513059	51.6684	-0.526121	0.303891	1.73128	0.0834011	0.999792	9.01813e-05
ATAT1	786491	162.73	-0.476636	0.274688	1.73519	0.0827069	0.999792	9.01813e-05
ATE1	534601	788.83	-0.0836425	0.230826	0.362362	0.717081	0.999792	9.01813e-05
ATF1	506967	259.09	0.205349	0.197092	-1.04189	0.297462	0.999792	9.01813e-05
ATF2	509827	301.051	-0.0069337	0.139971	0.0495368	0.960491	0.999792	9.01813e-05
ATF3	515266	204.121	0.251235	0.508789	-0.493791	0.621454	0.999792	9.01813e-05
ATF4	509107	6182.32	-0.0802274	0.261215	0.307132	0.758743	0.999792	9.01813e-05
ATF6	530610	1831.84	0.139232	0.0876896	-1.58778	0.112336	0.999792	9.01813e-05
ATF6B	513928	534.919	0.0256037	0.10278	-0.249112	0.803274	0.999792	9.01813e-05
ATG10	787344	38.8092	-0.442542	0.412825	1.07198	0.283727	0.999792	9.01813e-05
ATG101	513049	196.801	0.328006	0.659598	-0.497281	0.618991	0.999792	9.01813e-05
ATG12	767903	1097.78	0.101658	0.166699	-0.60983	0.541974	0.999792	9.01813e-05
ATG13	507340	645.413	0.00627082	0.120149	-0.0521918	0.958376	0.999792	9.01813e-05
ATG14	538831	431.96	-0.188713	0.304507	0.619733	0.535434	0.999792	9.01813e-05
ATG16L1	509587	508.043	-0.1969	0.180562	1.09048	0.2755	0.999792	9.01813e-05
ATG16L2	511036	152.48	-0.417592	0.22633	1.84505	0.0650296	0.999792	9.01813e-05
ATG2A	529808	642.774	0.295853	0.167339	-1.76799	0.077063	0.999792	9.01813e-05
ATG2B	519961	281.964	0.0481286	0.176097	-0.273307	0.784617	0.999792	9.01813e-05
ATG3	508571	268.269	-0.0437071	0.156725	0.278879	0.780338	0.999792	9.01813e-05
ATG4A	408003	141.987	0.224061	0.192234	-1.16556	0.243792	0.999792	9.01813e-05
ATG4B	408002	257.577	0.132257	0.207612	-0.637039	0.524099	0.999792	9.01813e-05
ATG4C	531455	107.563	-0.1337	0.248636	0.537731	0.590762	0.999792	9.01813e-05
ATG4D	615657	107.491	-0.552739	1.58508	0.348713	0.727305	0.999792	9.01813e-05
ATG5	532686	174.222	0.266794	0.175242	-1.52243	0.127901	0.999792	9.01813e-05
ATG7	787967	91.8497	0.0387467	0.354916	-0.109171	0.913066	0.999792	9.01813e-05
ATG9A	540482	88.362	-0.0560443	0.268403	0.208807	0.834599	0.999792	9.01813e-05
ATIC	506343	254.536	0.0496682	0.201564	-0.246413	0.805362	0.999792	9.01813e-05
ATL3	515124	824.484	0.0525633	0.18937	-0.277569	0.781343	0.999792	9.01813e-05
ATM	526824	306.216	0.0351767	0.308877	-0.113886	0.909328	0.999792	9.01813e-05
ATMIN	781217	126.708	0.231099	0.277632	-0.832393	0.405187	0.999792	9.01813e-05
ATN1	513125	91.0558	0.209656	0.63126	-0.332123	0.739796	0.999792	9.01813e-05
ATOH7	539903	5.79467	0.0846801	1.66012	-0.0510085	0.959319	0.999792	9.01813e-05
ATOH8	616225	258.459	-0.265669	0.351867	0.755025	0.450234	0.999792	9.01813e-05
ATOX1	613998	1454.8	-0.205328	0.170126	1.20692	0.227463	0.999792	9.01813e-05
ATP10A	510723	51.598	-0.748037	0.618763	1.20892	0.226693	0.999792	9.01813e-05
ATP10B	100336948	32.7006	-0.128552	0.496123	0.259114	0.795547	0.999792	9.01813e-05
ATP10D	536495	57.8408	0.0198864	0.219062	-0.0907795	0.927668	0.999792	9.01813e-05
ATP11A	512547	284.072	0.0710785	0.202641	-0.350761	0.725768	0.999792	9.01813e-05
ATP11B	614392	69.3752	0.346862	0.313277	-1.10721	0.268205	0.999792	9.01813e-05
ATP11C	529689	2311.14	-0.0925118	0.180205	0.513371	0.607692	0.999792	9.01813e-05
ATP13A1	534369	19.643	0.425191	1.61746	-0.262876	0.792647	0.999792	9.01813e-05
ATP13A2	510792	47.4707	-0.693042	2.88802	0.239972	0.810352	0.999792	9.01813e-05
ATP13A3	523889	703.106	0.25373	0.162802	-1.55852	0.11911	0.999792	9.01813e-05
ATP1A1	282144	1763.96	0.150956	0.216461	-0.69738	0.485565	0.999792	9.01813e-05
ATP1B1	519758	4243.37	0.00378581	0.29842	-0.0126862	0.989878	0.999792	9.01813e-05
ATP1B2	282562	7.30148	-0.102722	1.58314	0.0648853	0.948265	0.999792	9.01813e-05
ATP1B3	532844	236.269	0.0440927	0.137092	-0.321629	0.747733	0.999792	9.01813e-05
ATP23	514014	254.316	-0.297865	0.210883	1.41246	0.157814	0.999792	9.01813e-05
ATP2A2	540568	994.2	0.168531	0.315123	-0.534809	0.592782	0.999792	9.01813e-05
ATP2A3	512313	18.8851	-1.11821	1.85286	0.603505	0.546173	0.999792	9.01813e-05
ATP2B1	282641	1856.83	-0.0116599	0.111763	0.104328	0.916909	0.999792	9.01813e-05
ATP2C1	327663	408.825	0.148284	0.11792	-1.25749	0.208575	0.999792	9.01813e-05
ATP2C2	510329	7.42077	-1.47439	2.12994	0.692222	0.488798	0.999792	9.01813e-05
ATP4A	521163	242.135	-0.35145	0.652417	0.538689	0.590101	0.999792	9.01813e-05
ATP5F1A	282578	2404.73	0.145056	0.126286	-1.14863	0.250708	0.999792	9.01813e-05
ATP5F1B	327675	4364.63	0.106372	0.116298	-0.914655	0.360373	0.999792	9.01813e-05
ATP5F1C	327668	1780.22	0.0218428	0.122462	-0.178364	0.858437	0.999792	9.01813e-05
ATP5F1D	338081	570.401	-0.21871	0.140836	1.55294	0.120436	0.999792	9.01813e-05
ATP5F1E	617230	3558.06	0.0223829	0.0919038	-0.243547	0.807582	0.999792	9.01813e-05
ATP5IF1	327699	2241.37	0.0442835	0.186624	-0.237287	0.812434	0.999792	9.01813e-05
ATP5MC1	338053	4543.98	-0.0976723	0.124644	0.783611	0.433268	0.999792	9.01813e-05
ATP5MC2	337887	1900.14	0.0418283	0.147144	-0.284268	0.776205	0.999792	9.01813e-05
ATP5MC3	540176	3617.24	0.104766	0.148721	-0.704449	0.481153	0.999792	9.01813e-05
ATP5ME	338040	3379.91	-0.109194	0.145757	0.749152	0.453766	0.999792	9.01813e-05
ATP5MF	506492	4716.4	-0.161064	0.109142	1.47573	0.140017	0.999792	9.01813e-05
ATP5MG	515696	3622.32	0.0983529	0.114483	-0.859103	0.390283	0.999792	9.01813e-05
ATP5MK	767982	715.218	0.137266	0.182845	-0.750723	0.452819	0.999792	9.01813e-05
ATP5PB	282701	1191.01	-0.215203	0.195971	1.09813	0.272147	0.999792	9.01813e-05
ATP5PD	282710	4140.29	0.0118638	0.105109	-0.112872	0.910132	0.999792	9.01813e-05
ATP5PF	282690	2791.59	0.0985651	0.146099	-0.674648	0.4999	0.999792	9.01813e-05
ATP5PO	281640	2895.21	0.00613179	0.101003	-0.060709	0.951591	0.999792	9.01813e-05
ATP6AP1	327687	793.013	-0.0865103	0.153417	0.563891	0.572828	0.999792	9.01813e-05
ATP6V0A1	286768	1502.44	0.04238	0.185397	-0.228591	0.819187	0.999792	9.01813e-05
ATP6V0A2	338038	375.595	0.0962381	0.0991921	-0.970219	0.331937	0.999792	9.01813e-05
ATP6V0B	505684	1563.22	-0.0104487	0.210581	0.0496184	0.960427	0.999792	9.01813e-05
ATP6V0D1	282148	238.242	0.273542	0.16374	-1.67059	0.0948033	0.999792	9.01813e-05
ATP6V0D2	511839	18.4453	-0.337017	0.751537	0.448438	0.653837	0.999792	9.01813e-05
ATP6V0E1	338075	1248.89	0.0209017	0.0957723	-0.218244	0.827239	0.999792	9.01813e-05
ATP6V0E2	505224	258.742	-0.200609	0.209408	0.95798	0.338073	0.999792	9.01813e-05
ATP6V1A	282147	219.843	0.196781	0.183455	-1.07264	0.283433	0.999792	9.01813e-05
ATP6V1B1	338059	8.16791	0.717416	1.84125	-0.389636	0.696806	0.999792	9.01813e-05
ATP6V1B2	338082	159.073	0.0078713	0.166357	-0.0473157	0.962262	0.999792	9.01813e-05
ATP6V1C1	338089	263.287	0.0408125	0.171279	-0.23828	0.811664	0.999792	9.01813e-05
ATP6V1D	404152	607.51	0.0956643	0.146036	-0.655072	0.512421	0.999792	9.01813e-05
ATP6V1E1	287017	759.099	-0.020284	0.149941	0.13528	0.892391	0.999792	9.01813e-05
ATP6V1F	282405	715.865	0.0957675	0.231543	-0.413605	0.679164	0.999792	9.01813e-05
ATP6V1H	282657	130.657	0.132408	0.178127	-0.743335	0.457279	0.999792	9.01813e-05
ATP7A	541275	85.5878	-0.120502	0.255839	0.471008	0.637635	0.999792	9.01813e-05
ATP7B	518075	395.97	0.305258	0.198746	-1.53592	0.124557	0.999792	9.01813e-05
ATP8A1	317692	108.434	-0.0854491	0.238599	0.358129	0.720247	0.999792	9.01813e-05
ATP8B3	618059	11.3145	1.35963	1.34916	-1.00776	0.31357	0.999792	9.01813e-05
ATP8B4	100137953	26.95	-0.401977	0.484333	0.82996	0.406562	0.999792	9.01813e-05
ATP9A	516579	377.561	-0.36418	0.204543	1.78046	0.075001	0.999792	9.01813e-05
ATP9B	510301	405.61	0.00974601	0.13484	-0.0722782	0.942381	0.999792	9.01813e-05
ATPAF1	505430	1078.9	0.0837946	0.117227	-0.714808	0.474728	0.999792	9.01813e-05
ATPAF2	513521	223.155	-0.218737	0.259245	0.843745	0.398812	0.999792	9.01813e-05
ATPSCKMT	525138	245.321	-0.165698	0.159883	1.03637	0.30003	0.999792	9.01813e-05
ATR	617636; 504869	73.9924	-0.172521	0.19389	0.889789	0.373579	0.999792	9.01813e-05
ATRAID	100125942	222.179	-0.10704	0.154473	0.692938	0.488349	0.999792	9.01813e-05
ATRNL1	504617	80.5623	0.233147	0.413569	-0.563744	0.572928	0.999792	9.01813e-05
ATRX	514473	5582.68	-0.0578392	0.0784211	0.737547	0.46079	0.999792	9.01813e-05
ATXN1	616399	1698.44	-0.315542	0.187974	1.67864	0.0932213	0.999792	9.01813e-05
ATXN10	767990	2568.17	0.129008	0.170878	-0.75497	0.450267	0.999792	9.01813e-05
ATXN1L	521025	182.488	-0.0373424	0.151142	0.247068	0.804856	0.999792	9.01813e-05
ATXN2	532649	2293.69	0.119132	0.105111	-1.1334	0.257047	0.999792	9.01813e-05
ATXN3	790880	276.671	0.161443	0.21094	-0.765349	0.444064	0.999792	9.01813e-05
ATXN7	536833	223.694	-0.0541832	0.21257	0.254896	0.798804	0.999792	9.01813e-05
ATXN7L1	534448	196.893	0.0590919	0.211346	-0.279598	0.779786	0.999792	9.01813e-05
ATXN7L3	525252	306.115	0.137323	0.212031	-0.647657	0.517207	0.999792	9.01813e-05
ATXN7L3B	777786	1536.5	0.0333936	0.123775	-0.269793	0.78732	0.999792	9.01813e-05
AUH	614716	391.172	0.0096643	0.198652	-0.0486495	0.961199	0.999792	9.01813e-05
AUP1	509130	1765.52	-0.0635303	0.090196	0.704358	0.48121	0.999792	9.01813e-05
AURKA	504437	28.6381	-1.57192	1.59741	0.984045	0.325093	0.999792	9.01813e-05
AURKAIP1	506359	504.274	-0.0922369	0.114358	0.80656	0.41992	0.999792	9.01813e-05
AURKB	360192	5.76231	-1.65218	2.57897	0.640636	0.521759	0.999792	9.01813e-05
AURKC	618599	30.5843	0.887573	1.48409	-0.59806	0.5498	0.999792	9.01813e-05
AUTS2	615936	529.698	-0.209865	0.183538	1.14344	0.252855	0.999792	9.01813e-05
AVEN	512666	199.186	0.0957153	0.227855	-0.420071	0.674433	0.999792	9.01813e-05
AVL9	534141	127.552	-0.125316	0.210631	0.594955	0.551874	0.999792	9.01813e-05
AVPI1	614488	560.328	-0.354909	0.264473	1.34195	0.179613	0.999792	9.01813e-05
AXIN1	504357	90.7007	-0.431896	0.614456	0.702892	0.482123	0.999792	9.01813e-05
AXIN2	511619	48.0922	0.537791	0.449975	-1.19516	0.232025	0.999792	9.01813e-05
AXL	516598; 534414	49.7129	0.225066	0.42436	-0.530364	0.595859	0.999792	9.01813e-05
AZGP1	508800	6871.94	0.00471961	0.315371	-0.0149653	0.98806	0.999792	9.01813e-05
AZI2	767932	684.901	0.15004	0.127585	-1.176	0.239596	0.999792	9.01813e-05
AZIN1	532835	459.361	0.190038	0.219981	-0.863885	0.387651	0.999792	9.01813e-05
B2M	280729	3856.5	-0.0948268	0.252021	0.376266	0.706719	0.999792	9.01813e-05
B3GALNT2	100125310	175.282	0.202872	0.14998	-1.35266	0.176163	0.999792	9.01813e-05
B3GALT1	539027	984.028	0.372745	0.209044	-1.7831	0.0745705	0.999792	9.01813e-05
B3GALT2	539815	113.951	-0.0721619	0.227708	0.316906	0.751315	0.999792	9.01813e-05
B3GALT4	768038	130.552	-0.233245	0.243651	0.957291	0.338421	0.999792	9.01813e-05
B3GALT5	614873	40.416	-0.0661513	0.921026	0.0718235	0.942742	0.999792	9.01813e-05
B3GALT6	522406	206.476	0.174396	0.289537	-0.602326	0.546957	0.999792	9.01813e-05
B3GAT3	404162	65.6734	1.31205	2.45021	-0.535483	0.592316	0.999792	9.01813e-05
B3GLCT	132346750	66.3542	0.0683697	0.691573	-0.0988612	0.921249	0.999792	9.01813e-05
B3GNT2	515585	407.953	0.0627514	0.265337	-0.236497	0.813047	0.999792	9.01813e-05
B3GNT3	784997	15.0694	0.282366	1.00136	-0.281982	0.777957	0.999792	9.01813e-05
B3GNT5	767899	43.9539	-0.509997	0.285188	1.78828	0.0737306	0.999792	9.01813e-05
B3GNT8	534859	19.6329	0.20827	0.685271	-0.303923	0.761186	0.999792	9.01813e-05
B3GNT9	614717	166.777	-0.11757	1.23263	0.0953812	0.924012	0.999792	9.01813e-05
B3GNTL1	617397	369.425	-0.242012	0.146383	1.65327	0.0982752	0.999792	9.01813e-05
B4GALT1	281781	1003.93	0.260152	0.326652	-0.79642	0.425788	0.999792	9.01813e-05
B4GALT2	100125390	82.9451	0.139104	1.72361	-0.0807052	0.935676	0.999792	9.01813e-05
B4GALT3	515771	112.902	0.0719446	0.232616	-0.309285	0.757105	0.999792	9.01813e-05
B4GALT4	511328	17.9477	-0.305385	0.433932	0.703763	0.481581	0.999792	9.01813e-05
B4GALT5	282407	290.56	0.0683584	0.218927	-0.312243	0.754856	0.999792	9.01813e-05
B4GALT6	524460	53.6169	0.189904	0.34089	-0.557081	0.577472	0.999792	9.01813e-05
B4GAT1	618055	329.134	-0.0826342	0.25347	0.326012	0.744415	0.999792	9.01813e-05
B9D1	505335	34.8019	0.448272	0.688908	-0.6507	0.51524	0.999792	9.01813e-05
B9D2	616609	79.9624	-0.378036	0.235472	1.60544	0.108397	0.999792	9.01813e-05
BAAT	786798	1604.5	-0.104824	0.225206	0.465457	0.641604	0.999792	9.01813e-05
BABAM1	504517	198.191	0.130269	0.188965	-0.689382	0.490583	0.999792	9.01813e-05
BABAM2	614152	176.17	-0.184472	0.204414	0.902441	0.366822	0.999792	9.01813e-05
BACE2	534774	402.868	0.0783832	0.183924	-0.426172	0.669982	0.999792	9.01813e-05
BACH1	531350	450.059	0.0786893	0.241309	-0.326093	0.744354	0.999792	9.01813e-05
BACH2	538296	354.141	0.322645	0.341417	-0.945018	0.34465	0.999792	9.01813e-05
BAD	615013	84.0216	-0.525007	1.7141	0.306287	0.759386	0.999792	9.01813e-05
BAG1	613855	592.226	0.265255	0.178634	-1.48491	0.137567	0.999792	9.01813e-05
BAG2	506107	136.238	-0.328485	0.222764	1.47458	0.140324	0.999792	9.01813e-05
BAG3	782633	3942.83	-0.301272	0.339891	0.886379	0.375413	0.999792	9.01813e-05
BAG4	516353	236.347	-0.168791	0.215964	0.781568	0.434469	0.999792	9.01813e-05
BAG5	522854	239.598	-0.0220556	0.280965	0.0784997	0.937431	0.999792	9.01813e-05
BAHCC1	786025	25.5446	-0.131672	0.661355	0.199095	0.842189	0.999792	9.01813e-05
BAHD1	617684	207.661	0.100506	0.183841	-0.5467	0.584585	0.999792	9.01813e-05
BAIAP2	507837	378.3	0.0912596	0.270463	-0.33742	0.7358	0.999792	9.01813e-05
BAIAP2L1	615412	1040	0.239993	0.177466	-1.35234	0.176267	0.999792	9.01813e-05
BAK1	514090	327.402	-0.0156705	0.277128	0.0565462	0.954907	0.999792	9.01813e-05
BANF1	360196	1242.6	-0.0672989	0.102195	0.658535	0.510195	0.999792	9.01813e-05
BANK1	100299906	40.1511	-0.156933	0.432706	0.362678	0.716845	0.999792	9.01813e-05
BAP1	281630; 100124510	214.225	-0.011648	0.168383	0.0691758	0.94485	0.999792	9.01813e-05
BARD1	530961	7.19933	-1.22629	2.5651	0.478067	0.632602	0.999792	9.01813e-05
BASP1	286842	1302.04	-0.286777	0.167653	1.71054	0.0871665	0.999792	9.01813e-05
BAX	280730	6.15915	-0.895702	0.955147	0.937763	0.348366	0.999792	9.01813e-05
BAZ1A	540621	1264.35	0.243914	0.352434	-0.692085	0.488884	0.999792	9.01813e-05
BAZ1B	508442	1732.09	-0.0305469	0.0804196	0.379844	0.704062	0.999792	9.01813e-05
BAZ2A	509799	939.526	-0.0719011	0.0938334	0.766263	0.44352	0.999792	9.01813e-05
BAZ2B	535498	4381.74	-0.22023	0.135583	1.62431	0.104309	0.999792	9.01813e-05
BBIP1	100847755	194.951	0.0499061	0.197669	-0.252474	0.800675	0.999792	9.01813e-05
BBLN	616015	196.434	-0.241051	0.203973	1.18178	0.237294	0.999792	9.01813e-05
BBOX1	507159	1279.49	0.116682	0.182219	-0.64034	0.521951	0.999792	9.01813e-05
BBS1	100848046	133.779	-0.190561	0.308668	0.617367	0.536992	0.999792	9.01813e-05
BBS10	538638	128.684	-0.334394	0.235958	1.41717	0.156432	0.999792	9.01813e-05
BBS12	516376	108.064	0.165482	0.290219	-0.570197	0.568544	0.999792	9.01813e-05
BBS2	533611	91.2235	0.562546	0.32689	-1.72091	0.0852678	0.999792	9.01813e-05
BBS4	532120	214.347	0.123167	0.156329	-0.787875	0.43077	0.999792	9.01813e-05
BBS5	528191	19.251	-0.646616	0.928716	0.696247	0.486274	0.999792	9.01813e-05
BBS7	100138953	7.79851	1.53088	2.13562	-0.716832	0.473478	0.999792	9.01813e-05
BBS9	535387	30.5081	-1.27798	0.846163	1.51033	0.13096	0.999792	9.01813e-05
BCAM	282862	458.714	-0.274402	0.310985	0.882364	0.37758	0.999792	9.01813e-05
BCAP29	511018	840.944	-0.0376039	0.099462	0.378073	0.705376	0.999792	9.01813e-05
BCAP31	533949	2827.36	-0.00602037	0.107416	0.0560474	0.955304	0.999792	9.01813e-05
BCAR1	527550	615.987	0.135396	0.143909	-0.940844	0.346785	0.999792	9.01813e-05
BCAS2	507944	615.281	0.144062	0.188381	-0.764738	0.444428	0.999792	9.01813e-05
BCAS3	521416	301.345	-0.268522	0.21213	1.26584	0.205572	0.999792	9.01813e-05
BCAS4	617710	21.1797	-0.310982	1.40863	0.22077	0.825272	0.999792	9.01813e-05
BCAT2	281643	36.9344	-0.555706	1.16831	0.47565	0.634323	0.999792	9.01813e-05
BCDIN3D	505650	84.5051	0.224203	0.336829	-0.665629	0.505648	0.999792	9.01813e-05
BCKDHA	282149	346.965	-0.136506	0.195204	0.699295	0.484367	0.999792	9.01813e-05
BCKDHB	282150	503.885	0.0933027	0.159228	-0.58597	0.557895	0.999792	9.01813e-05
BCKDK	505005	41.248	-0.474482	0.381208	1.24468	0.213249	0.999792	9.01813e-05
BCL10	540824	96.4954	0.206986	0.214714	-0.964008	0.335042	0.999792	9.01813e-05
BCL11B	783269	50.2649	0.466297	0.447705	-1.04153	0.297631	0.999792	9.01813e-05
BCL2	281020	88.985	-0.0624099	0.284201	0.219598	0.826184	0.999792	9.01813e-05
BCL2A1	282151	44.1807	0.317278	0.505092	-0.628159	0.5299	0.999792	9.01813e-05
BCL2L1	282152	44.639	-0.551443	0.307524	1.79317	0.0729452	0.999792	9.01813e-05
BCL2L11	507390	53.8663	0.198849	0.303745	-0.654657	0.512689	0.999792	9.01813e-05
BCL2L12	533338	207.536	-0.390471	0.22677	1.72188	0.085091	0.999792	9.01813e-05
BCL2L13	617809	755.688	0.00503514	0.127803	-0.0393977	0.968573	0.999792	9.01813e-05
BCL2L14	508365	17.4523	1.15573	1.08261	-1.06754	0.285727	0.999792	9.01813e-05
BCL2L15	509786	111.462	-0.637601	0.644448	0.989375	0.32248	0.999792	9.01813e-05
BCL3	531942	301.948	0.300643	0.56812	-0.529189	0.596674	0.999792	9.01813e-05
BCL6	539020	671.624	-0.123312	0.334953	0.368148	0.712763	0.999792	9.01813e-05
BCL6B	100138731	27.3353	-0.184497	1.18055	0.15628	0.875812	0.999792	9.01813e-05
BCL7A	616240	64.2667	-0.0532567	0.331145	0.160826	0.872231	0.999792	9.01813e-05
BCL7B	615062	120.281	0.343798	0.250557	-1.37213	0.170022	0.999792	9.01813e-05
BCL7C	618295	162.557	0.0826907	0.260444	-0.317499	0.750865	0.999792	9.01813e-05
BCL9	788729	43.7692	-0.200491	0.375323	0.534183	0.593215	0.999792	9.01813e-05
BCL9L	539340	554.745	-0.179405	0.204677	0.876523	0.380746	0.999792	9.01813e-05
BCLAF1	540648	3152.6	0.0754446	0.128389	-0.587625	0.556784	0.999792	9.01813e-05
BCLAF3	511003	182.858	0.0671849	0.140948	-0.476666	0.6336	0.999792	9.01813e-05
BCO2	514135	910.054	0.00366567	0.270243	-0.0135643	0.989178	0.999792	9.01813e-05
BCOR	784529	124.891	-0.0251901	0.334348	0.0753409	0.939943	0.999792	9.01813e-05
BCORL1	540023	217.074	0.0622047	0.23008	-0.270361	0.786882	0.999792	9.01813e-05
BCR	789892	168.935	0.0359111	0.244112	-0.147109	0.883046	0.999792	9.01813e-05
BDH2	515321	356.553	0.0985395	0.245331	-0.401659	0.687935	0.999792	9.01813e-05
BDP1	519320	1947.91	-0.0198755	0.0686152	0.289666	0.772072	0.999792	9.01813e-05
BEAN1	100297073	4.26276	-0.052181	1.5833	0.0329572	0.973709	0.999792	9.01813e-05
BECN1	527278	1268.83	-0.0433252	0.109762	0.394721	0.693049	0.999792	9.01813e-05
BEGAIN	527886	76.0376	-0.017728	0.362255	0.0489381	0.960969	0.999792	9.01813e-05
BEND3	525371	16.0461	0.346569	0.538146	-0.644005	0.519572	0.999792	9.01813e-05
BEND5	535329	351.845	0.171222	0.266966	-0.641365	0.521286	0.999792	9.01813e-05
BEND7	504404	426.005	0.168202	0.237055	-0.709551	0.477983	0.999792	9.01813e-05
BEST1	508924	20.1692	-0.248612	0.315354	0.788357	0.430488	0.999792	9.01813e-05
BET1L	509758	496.508	-0.101789	0.171727	0.592734	0.553359	0.999792	9.01813e-05
BEX2	767968; 768028	2028.34	-0.13219	0.184513	0.716424	0.47373	0.999792	9.01813e-05
BEX4	783451	131.897	-0.0538785	0.289185	0.186311	0.852201	0.999792	9.01813e-05
BFSP1	281644	2.40486	-4.76018	2.82509	1.68496	0.0919953	0.999792	9.01813e-05
BGN	280733	632.295	0.0821481	0.147258	-0.557851	0.576946	0.999792	9.01813e-05
BHLHA15	100848337	73.8697	0.229443	0.37325	-0.614717	0.538742	0.999792	9.01813e-05
BHLHE22	101902844	177.037	0.130972	0.306958	-0.426678	0.669614	0.999792	9.01813e-05
BHLHE40	506945	1730.47	-0.339993	0.272674	1.24688	0.21244	0.999792	9.01813e-05
BHLHE41	613907	86.9594	-0.0852827	0.251098	0.339639	0.734128	0.999792	9.01813e-05
BHMT	497025	5038.34	-0.235897	0.202555	1.16461	0.244177	0.999792	9.01813e-05
BICC1	537799	214.909	0.351365	0.310694	-1.1309	0.258096	0.999792	9.01813e-05
BICD1	533796; 784637	30.0207	-0.228113	0.899484	0.253605	0.799801	0.999792	9.01813e-05
BICD2	282447	60.9699	0.241317	0.250182	-0.964565	0.334763	0.999792	9.01813e-05
BICDL1	536747	13.9973	0.379107	0.450277	-0.841942	0.39982	0.999792	9.01813e-05
BICRA	531868	89.9229	-0.0960655	0.20266	0.474024	0.635483	0.999792	9.01813e-05
BICRAL	540169	119.834	-0.00460242	0.26527	0.0173499	0.986157	0.999792	9.01813e-05
BID	510373	369.28	0.0880245	0.136777	-0.643562	0.51986	0.999792	9.01813e-05
BIN1	614576	64.5472	0.315797	0.942387	-0.335103	0.737547	0.999792	9.01813e-05
BIN2	515025	158.064	0.120857	0.264795	-0.456417	0.64809	0.999792	9.01813e-05
BIN3	507115	142.778	0.0858906	0.158138	-0.543139	0.587034	0.999792	9.01813e-05
BIRC2	539314; 514386	1302.78	-0.0236312	0.0619816	0.381261	0.70301	0.999792	9.01813e-05
BIRC3	514386	428.373	-0.255011	0.246398	1.03496	0.30069	0.999792	9.01813e-05
BIRC5	414925	136.405	0.0982583	0.331851	-0.296091	0.76716	0.999792	9.01813e-05
BIRC6	534211	908.958	0.0663097	0.0917893	-0.722412	0.470041	0.999792	9.01813e-05
BIVM	532455	201.489	0.135994	0.181022	-0.751259	0.452497	0.999792	9.01813e-05
BLM	534148	10.05	1.91237	2.11333	-0.904911	0.365512	0.999792	9.01813e-05
BLMH	504483	1411.82	0.0361047	0.149188	-0.242009	0.808773	0.999792	9.01813e-05
BLNK	510393	38.9762	0.338652	0.784944	-0.431435	0.666152	0.999792	9.01813e-05
BLOC1S1	615149	1041.03	-0.118519	0.15074	0.786246	0.431723	0.999792	9.01813e-05
BLOC1S2	519172	157.891	0.00370828	0.236269	-0.0156952	0.987478	0.999792	9.01813e-05
BLOC1S3	538539	10.4518	0.166388	1.10334	-0.150805	0.88013	0.999792	9.01813e-05
BLOC1S5	505520	131.931	-0.254592	0.245999	1.03493	0.300701	0.999792	9.01813e-05
BLOC1S6	614408	828.332	0.0199455	0.125989	-0.158312	0.874211	0.999792	9.01813e-05
[truncated: 14,001 more rows]

## Sheet: LH2 vs CON
Gene Symbol	Gene ID	baseMean	log2FoldChange	lfcSE	stat	pvalue	padj	-log10padj			All	UP	Down
DVL1	523325	78.1247	-24.965	2.99525	8.33487	7.75844e-17	1.24189e-12	11.9059		# DEG	89	48	41
CNN1	534583	57.6395	-24.5496	2.99537	8.19586	2.48817e-16	1.99141e-12	11.7008		Fold change
LOC443297	-	211.446	-11.2761	1.67681	6.72472	1.75931e-11	7.04032e-08	7.15241		Mean		4.81422	8.64171
LOC105611567	-	10.3899	-6.92983	1.41819	4.8864	1.02697e-06	0.00117419	2.93026		Median		1.93872	1.84485
CLEC5A	615201	8.268	-6.59991	1.93136	3.41724	0.000632596	0.148911	0.827073
LOC105604827	-	6.09362	-6.15762	1.54933	3.97438	7.05634e-05	0.0377569	1.423
LOC121820741	-	4.1387	-5.60357	1.15211	4.86374	1.1519e-06	0.00122923	2.91037
LOC114109592	-	3.43618	-5.33258	1.5733	3.38941	0.000700423	0.153584	0.813653
TLCD3A	508425	6.67668	-5.0007	1.46234	3.41966	0.000626991	0.148911	0.827073
HSPA6	539835	67.2465	-3.53701	0.895228	3.95096	7.78395e-05	0.0377569	1.423
LOC114110140	-	1055.15	-2.0754	0.383497	5.41179	6.23979e-08	0.00012485	3.90361
ISG15	281871	939.347	-1.86218	0.547527	3.40107	0.000671224	0.151328	0.820081
FOS	280795	143.863	-1.44084	0.428172	3.36509	0.000765201	0.157033	0.804009
ABLIM1	504968	767.31	-1.43617	0.371577	3.86508	0.000111054	0.0507899	1.29422
KEF53_t09	-	15.3437	-1.40444	0.417011	3.36787	0.000757503	0.157033	0.804009
LOC114116957	-	577.336	-1.34307	0.365418	3.67544	0.000237441	0.0826242	1.08289
LOC114116333	-	1024.68	-1.32942	0.322089	4.12748	3.66758e-05	0.0244612	1.61152
LOC101117112	-	38878	-1.18885	0.312497	3.80435	0.00014218	0.0541873	1.2661
LOC101105867	-	1637.51	-1.16953	0.328215	3.56332	0.0003662	0.110564	0.956387
RTP3	618086	834.057	-1.14265	0.298559	3.8272	0.000129609	0.0534172	1.27232
NRROS	510688	55.3514	-1.13406	0.324767	3.49192	0.000479567	0.124531	0.904722
LOC101104700	-	1691.77	-1.08514	0.302582	3.58627	0.000335437	0.105303	0.977558
LOC114110138	-	1680.59	-1.07963	0.301906	3.57603	0.000348846	0.107384	0.969059
NEXMIF	512493	86.4999	-0.959273	0.286349	3.35002	0.000808057	0.157844	0.801771
NUDT16L1	518085	150.773	-0.807731	0.231599	3.48762	0.00048734	0.124531	0.904722
DTNBP1	506612	90.7611	-0.721708	0.207814	3.47286	0.000514949	0.128794	0.890106
PLEKHA2	530879	76.4628	-0.714555	0.21685	3.29516	0.000983667	0.184468	0.734079
LOC101110882	-	115.922	-0.660502	0.195196	3.38378	0.000714948	0.153648	0.813472
APOA1	281631	6218.78	-0.651831	0.145873	4.46847	7.87795e-06	0.00663696	2.17803
IGF1R	281848	270.812	-0.640023	0.189702	3.37384	0.000741281	0.156127	0.806521
HIVEP2	540396	260.877	-0.590936	0.16478	3.58622	0.000335507	0.105303	0.977558
LOC105609544	-	9532.99	-0.519715	0.15763	3.29705	0.000977075	0.184468	0.734079
PHF13	540889	108.873	-0.518273	0.154623	3.35186	0.000802712	0.157844	0.801771
MRPL16	538054	309.9	-0.473617	0.144075	3.2873	0.00101153	0.18611	0.73023
LOC101119459	-	667.985	-0.465241	0.112369	4.14031	3.46844e-05	0.0241388	1.61728
GOLT1A	508464	620.177	-0.454006	0.122781	3.69769	0.000217567	0.077391	1.11131
RBMX2	613705	1154.62	-0.426164	0.129413	3.29305	0.000991083	0.184468	0.734079
LOC101121607	-	398.448	-0.409463	0.120658	3.39358	0.000689852	0.153368	0.814266
PROC	281428	4890.1	-0.357758	0.109547	3.26581	0.00109152	0.196314	0.707049
FERMT2	616981	2740.51	-0.280721	0.0707211	3.96941	7.20499e-05	0.0377569	1.423
ITIH3	508355	21028.3	-0.269129	0.0758664	3.5474	0.000389054	0.113229	0.946043
UBE3C	508513	700.612	0.29244	0.0835627	-3.49964	0.000465879	0.124289	0.905568
WDFY3	537096	352.002	0.310747	0.0942864	-3.29578	0.000981485	0.184468	0.734079
GOT2	286886	4830.47	0.331069	0.0920018	-3.59851	0.000320044	0.105303	0.977558
MRPS16	510899	571.609	0.345004	0.0969524	-3.55849	0.00037299	0.110564	0.956387
GLO1	540335	2575.16	0.348078	0.0848361	-4.10294	4.07926e-05	0.0251141	1.60008
MGST1	493719	4197.3	0.350913	0.104755	-3.34983	0.000808598	0.157844	0.801771
HNRNPH2	534001	753.588	0.364686	0.0738341	-4.93926	7.84212e-07	0.000965606	3.0152
ATP2C1	327663	431.36	0.372577	0.0942364	-3.95364	7.69723e-05	0.0377569	1.423
LACTB2	535021	1209.25	0.389463	0.0821277	-4.74217	2.11445e-06	0.00211538	2.67461
EIF1B	513481	332.364	0.39152	0.0988723	-3.95986	7.49943e-05	0.0377569	1.423
SEH1L	506509	282.737	0.392511	0.116063	-3.38188	0.000719912	0.153648	0.813472
ZBTB44	540532	421.525	0.401222	0.119636	-3.35369	0.000797427	0.157844	0.801771
HSD17B12	789567	1349.77	0.444742	0.130056	-3.41962	0.000627093	0.148911	0.827073
SLC31A1	518976	1242.3	0.463376	0.104455	-4.43613	9.15887e-06	0.0073303	2.13488
DNAJC16	514510	545.203	0.499039	0.140952	-3.54049	0.000399382	0.114159	0.94249
LOC114108597	-	32318.3	0.507834	0.133155	-3.81384	0.000136822	0.0534172	1.27232
ATP6AP2	513520	783.121	0.518591	0.152111	-3.40929	0.000651319	0.148938	0.826994
SC5D	525154	5763.63	0.530118	0.100643	-5.26732	1.38433e-07	0.00022159	3.65445
MSI2	505542	351.112	0.554921	0.131016	-4.23553	2.28018e-05	0.0173804	1.75994
IDI1	514293	2590.37	0.596188	0.148381	-4.01794	5.87089e-05	0.0348057	1.45835
LSS	615906	328.563	0.656754	0.168463	-3.89852	9.67844e-05	0.0455655	1.34136
TM7SF2	282384	596.994	0.734915	0.176104	-4.17318	3.0038e-05	0.0218554	1.66044
DFFA	507981	66.2878	0.764107	0.219187	-3.48609	0.000490127	0.124531	0.904722
USP12	525655	336.324	0.795487	0.171812	-4.62998	3.65706e-06	0.00325214	2.48783
LARGE1	506466	216.357	0.846675	0.236007	-3.5875	0.000333862	0.105303	0.977558
LOC105609869	-	217.99	0.856207	0.228988	-3.7391	0.000184684	0.0671871	1.17271
CYP3A24	517246	17636.5	0.856543	0.169922	-5.04081	4.63568e-07	0.000674575	3.17097
BIRC5	414925	190.273	0.955103	0.291339	-3.27832	0.00104426	0.189948	0.721365
HSD17B7	505212	207.95	0.96634	0.251794	-3.83782	0.000124132	0.0534172	1.27232
DHCR7	514745	455.46	0.976469	0.278083	-3.51143	0.000445702	0.120921	0.917497
DHCR24	533726	4003.92	1.01932	0.155871	-6.53949	6.17276e-11	1.97615e-07	6.70418
LOC101119853	-	3080.84	1.17126	0.190057	-6.16269	7.15201e-10	1.63546e-06	5.78636
CSAD	516241	2128.67	1.31038	0.207471	-6.31594	2.68523e-10	7.16375e-07	6.14486
LOC114117883	-	206.203	1.4937	0.39139	-3.81639	0.000135421	0.0534172	1.27232
LOC101110189	-	112.7	1.49375	0.391238	-3.818	0.000134535	0.0534172	1.27232
LOC101113158	-	73.7125	1.5046	0.410387	-3.6663	0.000246085	0.0838103	1.0767
CTNND2	523661	9.64983	1.79505	0.526142	-3.41173	0.000645518	0.148938	0.826994
SCD	280924	2895.89	2.05187	0.385714	-5.31967	1.03958e-07	0.000184895	3.73307
LOC114108618	-	9143.03	3.2803	0.65673	-4.9949	5.88657e-07	0.000785219	3.10501
LOC121819183	-	3.87963	5.32615	1.40764	-3.78374	0.00015449	0.0575097	1.24026
LOC121816818	-	5.39413	5.80292	1.69527	-3.42301	0.000619322	0.148911	0.827073
LOC121817987	-	7.21475	6.22282	1.76828	-3.51915	0.000432939	0.119484	0.922691
AHNAK2	527701	7.22571	6.22373	1.76022	-3.53577	0.000406584	0.114179	0.942415
LOC105607350	-	8.74506	6.49969	1.7011	-3.82088	0.000132977	0.0534172	1.27232
LOC114116088	-	13.4312	7.11837	1.73219	-4.10946	3.96577e-05	0.0251141	1.60008
MORN4	614519	18.0393	7.54423	1.61819	-4.66215	3.12921e-06	0.00294643	2.5307
RASGRP2	512056	24.4401	7.98166	2.00712	-3.97667	6.98862e-05	0.0377569	1.423
LOC101108414	-	97.1026	24.1771	3.01169	-8.02776	9.92701e-16	5.29672e-12	11.276
FDPS	281156	195.742	1.13849	0.350831	-3.24513	0.00117395	0.205555	0.687073
LOC101112029	-	744.464	0.804345	0.248	-3.24333	0.00118142	0.205555	0.687073
SMPDL3A	505300	1277.88	0.513501	0.158183	-3.24624	0.00116939	0.205555	0.687073
BOK	504851	469.728	-0.424346	0.13136	3.2304	0.00123615	0.210501	0.676746
TUBGCP3	526529	117.699	0.547365	0.169373	-3.23172	0.00123048	0.210501	0.676746
EPB41L2	538959	561.8	0.356733	0.110701	-3.22248	0.00127085	0.214132	0.669319
MKRN1	514986	301.261	0.578249	0.179706	-3.21776	0.00129198	0.215424	0.666706
TMEM30A	505797	732.098	0.277025	0.0863524	-3.20808	0.00133625	0.220508	0.656575
ACSS3	531552	2357.15	0.440159	0.137628	-3.19817	0.00138302	0.222005	0.653638
CD200	534910	36.0243	-1.10783	0.346481	3.19736	0.00138692	0.222005	0.653638
LOC101119346	-	156.041	1.08649	0.33973	-3.19809	0.00138342	0.222005	0.653638
KEF53_t13	-	32.2416	-1.09311	0.34233	3.19314	0.00140733	0.223041	0.651616
IVD	510440	3869.71	0.385982	0.121403	-3.17934	0.00147612	0.231649	0.635169
NOTUM	525682	33.6063	8.44134	2.65836	-3.1754	0.00149631	0.232538	0.633506
LOC105603509	-	140.054	1.42915	0.450523	-3.17219	0.00151292	0.232859	0.632908
LOC121820703	-	8.10032	-4.74129	1.49993	3.16101	0.00157221	0.237419	0.624485
POLR3H	767843	52.1524	-0.723471	0.228812	3.16186	0.00156763	0.237419	0.624485
SLC22A7	407224	93.2711	-1.32924	0.422284	3.14775	0.00164534	0.24614	0.608818
ATP6V0D1	282148	245.012	0.4249	0.13512	-3.1446	0.00166315	0.2465	0.608183
LOC114112940	-	550.379	0.301914	0.0962634	-3.13634	0.00171072	0.250974	0.600371
REXO2	540139	1243.73	0.431537	0.137697	-3.13395	0.00172469	0.250974	0.600371
CRBN	511585	519.416	0.481045	0.154012	-3.12343	0.00178758	0.25548	0.592643
TAGLN	513463	119.731	-1.3086	0.418672	3.12559	0.00177446	0.25548	0.592643
ZBTB10	785123	159.648	-0.593003	0.190384	3.11478	0.00184083	0.260763	0.583754
CPSF2	327689	487.756	-0.281537	0.0905862	3.10794	0.00188395	0.262332	0.581149
FARP2	514637	8.84619	6.5149	2.09663	-3.10732	0.00188792	0.262332	0.581149
LOC114115302	-	534.168	0.398561	0.128455	-3.10273	0.00191746	0.262332	0.581149
MSMO1	504481	2612.92	0.658958	0.212319	-3.10362	0.0019117	0.262332	0.581149
TIAL1	614540	1522.34	-0.239581	0.0775588	3.08903	0.00200814	0.272409	0.564779
CAMK2N1	616227	1410.6	-0.677454	0.219592	3.08506	0.0020351	0.272654	0.564388
HTRA3	100336523	5.61908	-6.04392	1.96212	3.0803	0.00206795	0.272654	0.564388
LOC121819716	-	10.4358	-2.09871	0.681377	3.0801	0.00206929	0.272654	0.564388
TMED5	534351	546.75	0.398847	0.129544	-3.07884	0.00207808	0.272654	0.564388
CEPT1	504650	1525.87	0.24938	0.0812975	-3.0675	0.0021586	0.278737	0.554806
CGAS	782472	65.6473	-1.19	0.387951	3.0674	0.00215927	0.278737	0.554806
TRABD	513765	710.754	-0.327108	0.106835	3.0618	0.00220014	0.281741	0.55015
ALPL	280994	448.667	0.603247	0.197488	-3.0546	0.00225362	0.281797	0.550063
AMFR	507541	845.248	0.291866	0.0955369	-3.05501	0.0022505	0.281797	0.550063
FOXS1	540142	103.581	-1.30307	0.427128	3.05078	0.00228245	0.281797	0.550063
RPL28	618702	3226.77	-0.447526	0.146731	3.04998	0.0022886	0.281797	0.550063
RSAD2	506415	687.004	-1.82543	0.598263	3.05121	0.00227918	0.281797	0.550063
CHMP4B	616164	1050.18	0.402026	0.131981	-3.04608	0.00231847	0.283296	0.54776
LOC106991852	-	143.346	-0.695146	0.228615	3.04069	0.00236037	0.284079	0.546561
LOC121819811	-	8.53887	-4.69143	1.54199	3.04245	0.00234662	0.284079	0.546561
RYR2	537376	496.431	0.877634	0.290412	-3.02203	0.00251084	0.299933	0.522975
TSPAN5	538668	44.164	-0.760436	0.252004	3.01756	0.00254822	0.302143	0.519787
DDX58	504760	450.471	-1.12701	0.373917	3.01405	0.00257784	0.302943	0.518639
VAMP7	613984	353.614	0.373702	0.124059	-3.01229	0.00259282	0.302943	0.518639
CDS2	614834	239.528	0.383648	0.12766	-3.00522	0.0026539	0.303984	0.517149
IFI44	508348	1032.38	-1.09093	0.362683	3.00794	0.00263022	0.303984	0.517149
LOC114108708	-	867.468	-1.50288	0.500183	3.00467	0.0026587	0.303984	0.517149
B3GNT5	767899	37.0306	-0.911211	0.303895	2.99844	0.00271362	0.305437	0.515078
HERC6	527520	498.359	-1.34708	0.449831	2.99463	0.00274773	0.305437	0.515078
IGFALS	532494	1071.1	-0.487291	0.162697	2.99509	0.00274364	0.305437	0.515078
LOC101111083	-	7202.81	-1.11734	0.372472	2.9998	0.0027016	0.305437	0.515078
BRI3	615390	4446.87	0.339018	0.113528	-2.98621	0.00282459	0.307573	0.512052
NEIL2	444987	369.628	0.310336	0.103861	-2.98798	0.0028083	0.307573	0.512052
POP5	507410	201.577	-0.385558	0.128984	2.9892	0.00279706	0.307573	0.512052
CDHR5	100125282	302.431	1.54256	0.519144	-2.97136	0.00296484	0.313798	0.50335
LOC101108781	-	54.4575	-0.969266	0.325938	2.97377	0.00294162	0.313798	0.50335
LOC121817438	-	37.3564	1.9169	0.644241	-2.97543	0.00292577	0.313798	0.50335
PAFAH2	282299	387.436	0.451918	0.15217	-2.96982	0.00297978	0.313798	0.50335
PSTPIP1	513924	22.1132	-1.57764	0.529957	2.97692	0.00291159	0.313798	0.50335
CNKSR1	617552	7.66596	6.30865	2.12821	-2.9643	0.00303373	0.317392	0.498404
NR4A2	540245	94.2014	-0.77633	0.262401	2.95857	0.00309072	0.321254	0.493151
HMGCS1	407767	1125.46	0.728862	0.246567	-2.95604	0.00311619	0.321812	0.492397
EEF1D	516473	2259.7	-0.278942	0.0945591	2.94992	0.00317858	0.326151	0.486582
CMPK2	784304	1254.03	-1.20731	0.410029	2.94445	0.00323528	0.329309	0.482396
CPNE2	782388	253.252	0.454019	0.154271	-2.943	0.0032505	0.329309	0.482396
KCNE4	615761	7.70723	-3.17115	1.07827	2.94096	0.00327198	0.3294	0.482276
ACSL5	514159	1924.24	0.323248	0.11015	-2.93463	0.0033395	0.330232	0.48118
LOC121816105	-	7.0643	6.1912	2.11115	-2.93262	0.00336111	0.330232	0.48118
MAB21L2	539225	22.7834	1.01072	0.344083	-2.93744	0.00330939	0.330232	0.48118
SEPTIN11	535746	863.227	-0.218139	0.0743874	2.93247	0.00336277	0.330232	0.48118
FBXL21P	-	123.905	-1.69357	0.579031	2.92483	0.00344646	0.336388	0.47316
EHHADH	518852	17633.8	0.438783	0.150232	-2.92071	0.00349234	0.3388	0.470057
AGT	527114	13146.3	-0.395155	0.135794	2.90996	0.00361472	0.340358	0.468065
DHRS11	510264	352.753	0.40134	0.137888	-2.91062	0.00360707	0.340358	0.468065
LOC121815981	-	1740.38	-1.13011	0.387698	2.91493	0.00355766	0.340358	0.468065
PRKCZ	286877	75.0353	-0.460058	0.15797	2.91232	0.00358758	0.340358	0.468065
TTYH3	512271	166.409	-0.738915	0.25345	2.91542	0.00355207	0.340358	0.468065
AQP3	780866	18.0915	4.31221	1.48703	-2.89987	0.00373314	0.345413	0.461661
SEPSECS	518874	896.346	0.290623	0.100189	-2.90075	0.00372269	0.345413	0.461661
UBXN2A	613578	516.643	0.340033	0.117117	-2.90336	0.00369185	0.345413	0.461661
ALDH1A1	281615	14944.6	0.423073	0.146089	-2.896	0.00377951	0.347693	0.458804
LOC101120204	-	18803.5	2.6041	0.900162	-2.89293	0.00381671	0.349109	0.457039
IFIT3	509678	311.941	-1.96722	0.681366	2.88717	0.00388724	0.35354	0.451562
FBXO22	536605	118.584	0.51617	0.179783	-2.87107	0.00409084	0.36469	0.438076
IFI35	510697	627.638	-0.519947	0.180896	2.87429	0.0040494	0.36469	0.438076
LOC101121216	-	609.489	1.58867	0.553372	-2.87088	0.00409326	0.36469	0.438076
NIN	510366	430.861	-0.366338	0.127631	2.87029	0.00410097	0.36469	0.438076
CFTR	281067	68.978	-1.00529	0.351302	2.86162	0.00421485	0.372746	0.428587
HIC2	539541	97.848	-0.624075	0.21826	2.85931	0.0042456	0.372807	0.428516
LOC101113583	-	1559.31	0.908752	0.317959	-2.85808	0.00426212	0.372807	0.428516
LOC101111367	-	164.659	-0.799823	0.280442	2.85201	0.00434443	0.377942	0.422575
C2H9orf40	-	148.274	0.431504	0.151714	-2.84419	0.00445248	0.3791	0.421246
NCEH1	534212	23.6298	-1.26174	0.443249	2.84658	0.00441919	0.3791	0.421246
NUBP2	515660	61.1775	-0.650283	0.228226	2.84929	0.00438166	0.3791	0.421246
TOB1	768016	591.479	-0.601	0.21121	2.84551	0.00443399	0.3791	0.421246
METRNL	534297	195.897	-0.514171	0.180949	2.84152	0.0044899	0.380264	0.419915
LOC114115262	-	4.54698	-5.73906	2.021	2.83971	0.0045155	0.380419	0.419738
AP3S1	536359	182.45	0.520837	0.184073	-2.82952	0.00466181	0.390689	0.408169
EGR3	526233	15.2646	-3.69928	1.30867	2.82676	0.00470221	0.392022	0.406689
EVA1A	528994	223.572	0.656387	0.233038	-2.81665	0.00485272	0.392893	0.405725
KNCN	100139285	221.274	-0.580551	0.205667	2.82277	0.00476106	0.392893	0.405725
LGALS2	511098	213.561	-0.863655	0.30617	2.82083	0.00478989	0.392893	0.405725
LOC106991732	-	42.9977	0.917052	0.32494	-2.82222	0.00476927	0.392893	0.405725
LOC114112897	-	86.0483	1.31428	0.466691	-2.81617	0.00485993	0.392893	0.405725
LOC114115345	-	4911.38	0.517336	0.183573	-2.81815	0.00483013	0.392893	0.405725
CD14	281048	109.573	-0.663407	0.236969	2.79955	0.00511734	0.399577	0.3984
LOC101103965	-	1053.67	-1.3148	0.468432	2.80681	0.0050034	0.399577	0.3984
LOC101112122	-	383.658	-1.65317	0.590265	2.80072	0.00509881	0.399577	0.3984
LOC121816870	-	137.492	-0.571706	0.204138	2.80058	0.00510108	0.399577	0.3984
SLC44A3	507455	68.3211	-1.20166	0.428285	2.80575	0.00501998	0.399577	0.3984
UAP1	535325	298.369	-0.349639	0.124703	2.80377	0.00505088	0.399577	0.3984
XRRA1	369019	51.952	-0.926535	0.330661	2.80207	0.00507765	0.399577	0.3984
CD59	505574	2912.65	0.628127	0.224583	-2.79686	0.00516025	0.400971	0.396887
QSOX1	522986	1269.61	0.680439	0.243777	-2.79124	0.00525066	0.406026	0.391447
LOC106991529	-	229.163	-1.16736	0.419779	2.78089	0.00542098	0.415185	0.381759
LOC121819806	-	8.94976	2.05977	0.740523	-2.7815	0.00541078	0.415185	0.381759
HPRT1	281229	649.399	0.246901	0.0889964	-2.77428	0.00553246	0.421705	0.374991
CDK3	618631	258.536	0.524496	0.190385	-2.75492	0.00587064	0.437508	0.359014
NEXN	504819	484.848	-0.45836	0.166231	2.75736	0.00582697	0.437508	0.359014
SARAF	515461	1114.55	0.214895	0.0780311	-2.75396	0.00588785	0.437508	0.359014
SERTAD1	539321	549.219	-0.571099	0.20744	2.75308	0.00590377	0.437508	0.359014
TEAD1	536560	920.14	-0.334045	0.121299	2.75389	0.00588921	0.437508	0.359014
TMEM97	511378	1126.55	0.437769	0.158602	-2.76017	0.00577708	0.437508	0.359014
PPP1R37	516932	12.1073	6.96853	2.53856	-2.74507	0.00604971	0.446257	0.350415
GPR146	506876	46.5733	0.670228	0.245099	-2.73451	0.00624724	0.448429	0.348307
LOC101112013	-	160.714	-0.468924	0.171406	2.73575	0.00622382	0.448429	0.348307
LOC101119655	-	240.291	0.43394	0.158497	-2.73785	0.00618429	0.448429	0.348307
LOC105607964	-	5.69438	5.88164	2.1493	-2.73653	0.00620902	0.448429	0.348307
LOC114112219	-	5120.95	0.509649	0.186009	-2.73992	0.00614542	0.448429	0.348307
LUZP1	516426	252.497	-0.417156	0.152279	2.73942	0.0061547	0.448429	0.348307
HMG20B	507723	305.024	-0.344161	0.125997	2.7315	0.00630462	0.448759	0.347987
LOC121820089	-	5.849	5.91961	2.1673	-2.73133	0.00630791	0.448759	0.347987
SPP2	281500	15183.2	-0.517284	0.189592	2.72841	0.00636413	0.450755	0.346059
AKR1B1	317748	124.189	-0.818151	0.300535	2.72232	0.00648259	0.453	0.343902
LOC101107119	-	1159.1	1.44059	0.529547	-2.72043	0.0065198	0.453	0.343902
LOC101115386	-	25.6479	2.67441	0.983365	-2.71965	0.00653502	0.453	0.343902
LOC121820590	-	4.11149	-5.59507	2.05369	2.7244	0.00644188	0.453	0.343902
SLC23A1	505492	450.255	0.374869	0.137857	-2.71925	0.00654292	0.453	0.343902
SPSB1	504407	75.1893	2.34005	0.861364	-2.71669	0.00659392	0.453	0.343902
STMP1	784845	1327.53	0.315331	0.116019	-2.71792	0.00656932	0.453	0.343902
AOX1	338074	6415.92	0.607332	0.223979	-2.71155	0.0066969	0.454226	0.342728
DCXR	526937	2812.38	0.332226	0.12247	-2.71272	0.00667326	0.454226	0.342728
GRAMD1C	505581	274.888	0.506612	0.186738	-2.71295	0.00666862	0.454226	0.342728
HJV	100335368	819.424	-0.553985	0.204425	2.70997	0.00672903	0.454479	0.342486
ACSS2	506459	355.19	0.708731	0.261772	-2.70743	0.00678058	0.456037	0.341
ANKRD10	510084	183.493	-0.411366	0.152359	2.69998	0.00693433	0.457767	0.339356
LAPTM4A	404135	2576.65	0.145472	0.0538941	-2.69922	0.00695026	0.457767	0.339356
LOC101104669	-	168.094	0.722782	0.26799	-2.69704	0.00699582	0.457767	0.339356
LOC101116687	-	337.808	-0.498605	0.184534	2.70196	0.00689317	0.457767	0.339356
LOC101122059	-	3.88486	-5.51224	2.0416	2.69996	0.00693484	0.457767	0.339356
MUC5AC	789503	23.0521	-8.07897	2.99605	2.69654	0.00700649	0.457767	0.339356
PTMA	786336	22000.5	-0.297009	0.109865	2.70341	0.00686328	0.457767	0.339356
GPHN	535194	462.676	0.361078	0.134296	-2.68868	0.00717345	0.46488	0.332659
UGT1A6	286792	13235.6	0.324382	0.12062	-2.6893	0.00716024	0.46488	0.332659
LOC114110808	-	22.5143	-0.935094	0.34886	2.68043	0.00735287	0.474586	0.323685
PIK3AP1	100138311	1016.3	-0.294488	0.109966	2.67798	0.00740668	0.476139	0.322266
INSIG1	511899	1627.59	0.60152	0.225031	-2.67305	0.00751652	0.478276	0.320322
PKLR	539579	178.44	0.452236	0.169304	-2.67114	0.00755943	0.478276	0.320322
SHF	512726	119.506	-0.819639	0.306848	2.67116	0.00755903	0.478276	0.320322
ZDHHC2	536310	419.36	0.621839	0.232582	-2.67364	0.00750338	0.478276	0.320322
MYO1B	537282	2804.53	0.240561	0.0901699	-2.66786	0.00763352	0.481062	0.317799
LOC121816013	-	3046.43	0.509649	0.191181	-2.6658	0.00768053	0.482126	0.316839
KLHDC3	541138	1151.78	0.193877	0.0728309	-2.66201	0.00776751	0.485682	0.313648
LAMTOR5	516090	1110.94	0.302976	0.113903	-2.65996	0.00781499	0.486749	0.312695
COMMD6	616226	262.478	0.440817	0.165939	-2.6565	0.00789556	0.489861	0.309927
C9H8orf33	-	225.594	-0.475376	0.179153	2.65346	0.0079671	0.490498	0.309363
LOC101118641	-	488.656	-0.525475	0.197971	2.65431	0.00794719	0.490498	0.309363
STK19	508320	668.534	-0.410676	0.155049	2.64868	0.00808077	0.49559	0.304878
LOC121816967	-	213.15	-1.70949	0.646009	2.64623	0.00813947	0.496852	0.303773
PLXDC2	515731	3.50619	-2.94994	1.11519	2.64523	0.00816344	0.496852	0.303773
CLTC	281080	3129.34	0.200194	0.0758002	-2.64107	0.00826445	0.501095	0.30008
LOC101117015	-	326.581	-0.580699	0.220124	2.63805	0.0083384	0.501618	0.299627
LRPPRC	509995	564.995	0.358949	0.136191	-2.63562	0.00839842	0.501618	0.299627
PCCB	515902	1549.61	0.258992	0.0982335	-2.63649	0.00837685	0.501618	0.299627
SLC15A1	521181	45.4899	2.66137	1.00854	-2.63883	0.00831932	0.501618	0.299627
ARPC2	540838	1287.77	0.31704	0.120353	-2.63426	0.00843221	0.501763	0.299501
LOC101108923	-	47.2572	-0.959791	0.365186	2.62823	0.00858307	0.505108	0.296616
LOC121819847	-	38.2376	-1.0865	0.413065	2.63033	0.00853016	0.505108	0.296616
MAP4K1	522002	7.37075	-6.43437	2.44764	2.62881	0.00856844	0.505108	0.296616
LOC101103174	-	124.646	-0.579379	0.220666	2.6256	0.00864971	0.505313	0.296439
MAPK4	529183	111.192	2.97021	1.13079	-2.62666	0.00862281	0.505313	0.296439
ABHD1	510774	55.9685	-0.753726	0.287432	2.62227	0.00873459	0.508416	0.29378
C18H14orf28	-	16.6294	-0.990832	0.378522	2.61764	0.00885412	0.511653	0.291024
LOC101110741	-	681.068	-0.343574	0.131202	2.61866	0.00882766	0.511653	0.291024
MBTPS1	511682	648.366	0.196626	0.0751796	-2.61542	0.00891177	0.513132	0.289771
IQCB1	534598	183.974	-0.461775	0.176658	2.61394	0.00895049	0.513514	0.289447
ADAMTS3	534082	63.3007	-0.58439	0.223688	2.61252	0.00898773	0.513809	0.289198
KLF2	520939	165.364	-0.712241	0.2729	2.6099	0.00905697	0.515141	0.288074
NOCT	540641	101.49	-1.45066	0.555977	2.6092	0.00907539	0.515141	0.288074
ABCA3	505787	161.29	0.978874	0.375792	-2.60483	0.00919198	0.517487	0.2861
GPR27	782069	13.2074	-1.24773	0.479039	2.60466	0.00919651	0.517487	0.2861
IFI44L	508347	276.341	-1.16529	0.447496	2.60402	0.00921371	0.517487	0.2861
GSTZ1	514822	7225.78	-0.271439	0.104366	2.60084	0.00929949	0.518825	0.284979
ZNF322	783152	370.903	0.230484	0.0886224	-2.60074	0.00930236	0.518825	0.284979
LOC105601852	-	236.238	0.423346	0.163025	-2.59682	0.00940916	0.52296	0.281532
CERS6	616901	258.864	0.76986	0.296831	-2.5936	0.0094978	0.524249	0.280462
KEF53_t11	-	30.7092	-1.67643	0.646373	2.59359	0.00949786	0.524249	0.280462
ATP6V1D	404152	625.349	0.269302	0.104111	-2.58669	0.00969039	0.532399	0.273763
PSMF1	617807	1103.77	-0.544695	0.210639	2.58592	0.00971203	0.532399	0.273763
LGMN	281281	474.54	0.394822	0.153065	-2.57944	0.00989606	0.540214	0.267434
PSD4	532237	47.391	-0.608316	0.236012	2.57748	0.00995243	0.540214	0.267434
TRIM34	539820	120.454	-0.941353	0.36524	2.57736	0.00995585	0.540214	0.267434
DMD	537655	637.967	0.318344	0.123676	-2.574	0.0100529	0.543639	0.26469
LOC101116157	-	24344.6	-0.241159	0.0939856	2.56591	0.0102905	0.554612	0.256011
ERRFI1	516303	3191.37	-0.518099	0.202057	2.56412	0.0103438	0.555615	0.255226
GMPPA	504889	154.613	-0.535206	0.208966	2.5612	0.010431	0.558424	0.253036
LOC114118110	-	15.7145	-1.31778	0.515055	2.55852	0.0105119	0.56088	0.25113
MYH10	317655	1392.48	-0.328853	0.128724	2.55471	0.0106275	0.565165	0.247825
FOXE3	787258	7.23894	1.65924	0.651577	-2.5465	0.0108808	0.574814	0.240473
SERPINA1	280699	14997.5	-0.444244	0.174399	2.54729	0.0108563	0.574814	0.240473
FLRT3	529416	153.753	1.86277	0.733106	-2.54094	0.0110556	0.578326	0.237828
MRPL24	532203	720.73	0.321283	0.126409	-2.54161	0.0110344	0.578326	0.237828
STIM2	541299	208.486	-0.394626	0.155257	2.54176	0.0110296	0.578326	0.237828
FILIP1L	504954	362.662	-0.725866	0.28598	2.53817	0.0111432	0.58101	0.235817
PSME4	528142	331.273	0.362888	0.14317	-2.53468	0.0112552	0.584939	0.232889
DESI1	614655	441.111	0.497115	0.196291	-2.53254	0.011324	0.586611	0.23165
UBE2G1	613676	661.892	0.379763	0.150054	-2.53084	0.011379	0.587559	0.230949
RCC2	509120	275.709	-0.350705	0.138732	2.52793	0.0114736	0.589377	0.229607
ZNF792	519314	81.0622	0.479191	0.189591	-2.5275	0.0114878	0.589377	0.229607
LOC105605445	-	13.9151	-1.86068	0.737377	2.52337	0.0116235	0.594434	0.225896
ACAA2	522006	11796.5	0.479393	0.190304	-2.51909	0.0117659	0.597895	0.223375
LOC114113204	-	62.9144	0.61101	0.242519	-2.51943	0.0117544	0.597895	0.223375
EMC10	507692	3380.33	0.136524	0.0542873	-2.51484	0.0119086	0.601912	0.220467
SPTLC1	614165	1028.06	0.218513	0.0869011	-2.5145	0.0119202	0.601912	0.220467
MRC2	529049	53.6794	-0.596588	0.237407	2.51293	0.0119732	0.60269	0.219906
SLCO2B1	317704	4845.17	-0.526318	0.209626	2.51075	0.0120476	0.60453	0.218582
RPSA	281898	5112.97	-0.323097	0.12891	2.50638	0.0121974	0.610138	0.214572
CADM1	529873	3847.63	0.397772	0.158878	-2.50364	0.0122922	0.612966	0.212564
DDIT4	529235	302.633	-0.938568	0.375393	2.50023	0.0124114	0.613177	0.212414
MVK	505792	624.555	0.522276	0.208889	-2.50026	0.0124103	0.613177	0.212414
SLC38A6	520243	54.4806	0.561635	0.224475	-2.502	0.0123494	0.613177	0.212414
LOC121818630	-	7.85917	-1.6849	0.67566	2.49371	0.0126417	0.622633	0.205768
LOC121819799	-	29.877	-1.47673	0.592485	2.49243	0.0126873	0.622964	0.205537
ONECUT2	782542	27010.6	0.323636	0.130137	-2.48688	0.012887	0.630833	0.200086
ACTB	280979	15588.9	-0.220688	0.089012	2.4793	0.013164	0.638877	0.194583
LOC101119640	-	1561.83	-0.620812	0.250592	2.47738	0.013235	0.638877	0.194583
LOC105604058	-	3.07253	-5.17447	2.08699	2.4794	0.0131605	0.638877	0.194583
LOC114115343	-	4785.31	0.410658	0.165893	-2.47543	0.0133075	0.638877	0.194583
NSMCE2	519974	187.354	0.529402	0.214009	-2.47374	0.0133706	0.638877	0.194583
NSMCE4A	527312	978.024	-0.396393	0.160076	2.47628	0.0132759	0.638877	0.194583
RWDD1	541216	2150.62	0.258124	0.104314	-2.47449	0.0133428	0.638877	0.194583
SERPINA7	282518	638.418	-0.664894	0.268584	2.47555	0.0133031	0.638877	0.194583
LOC101116336	-	13635.8	0.396885	0.160643	-2.4706	0.0134885	0.64259	0.192066
LOC114113408	-	14.3321	1.22742	0.497466	-2.46735	0.0136116	0.646531	0.189411
AUH	614716	443.458	0.429101	0.174009	-2.46597	0.0136642	0.647111	0.189021
DDR2	533523	90.9243	-0.74542	0.302471	2.46444	0.0137229	0.647322	0.18888
PNPLA8	535496	944.59	0.353118	0.143387	-2.46269	0.01379	0.647322	0.18888
SLC43A2	511955	174.949	-0.489233	0.198574	2.46373	0.0137498	0.647322	0.18888
GADD45GIP1	504718	165.997	-0.415977	0.169042	2.46079	0.0138632	0.647957	0.188454
LOC105606266	-	146.068	-0.638441	0.259543	2.45986	0.013899	0.647957	0.188454
QPRT	614254	1060.99	0.292903	0.119105	-2.45919	0.013925	0.647957	0.188454
DIPK1C	517668	449.887	-0.803877	0.327329	2.45587	0.0140545	0.648329	0.188204
LOC101102194	-	615.857	-1.36624	0.55585	2.45793	0.0139742	0.648329	0.188204
PIGK	508700	448.596	0.305107	0.124235	-2.45588	0.014054	0.648329	0.188204
AGMO	613658	4.11963	5.41357	2.21167	-2.44773	0.014376	0.649764	0.187244
AVIL	520771	4.09528	5.40416	2.21853	-2.43592	0.014854	0.649764	0.187244
C6H4orf19	511424	304.926	-0.81419	0.332134	2.45139	0.0142305	0.649764	0.187244
CLTRN	513188	249.877	0.553924	0.226254	-2.44824	0.0143555	0.649764	0.187244
COL27A1	513668	495.41	-0.710085	0.291868	2.4329	0.0149786	0.649764	0.187244
CREB3L2	785086	52.4392	-0.674702	0.276021	2.44439	0.0145099	0.649764	0.187244
DNAJC15	618047	308.515	0.335798	0.136959	-2.45182	0.0142135	0.649764	0.187244
EGLN3	535578	151.648	0.399285	0.164107	-2.43307	0.0149715	0.649764	0.187244
GFOD2	507361	88.7359	-0.431786	0.176347	2.44849	0.0143455	0.649764	0.187244
KMO	515996	181.472	-1.13895	0.466659	2.44065	0.014661	0.649764	0.187244
LOC101117868	-	3.95557	5.35514	2.1967	-2.43782	0.0147763	0.649764	0.187244
LOC105612888	-	37.2452	1.0002	0.408536	-2.44826	0.0143548	0.649764	0.187244
LOC105615131	-	40.9838	-0.844797	0.347112	2.43379	0.0149419	0.649764	0.187244
LOC114117256	-	65.3953	-0.755263	0.309922	2.43695	0.0148117	0.649764	0.187244
LOC121819835	-	140.284	0.65275	0.267128	-2.44359	0.014542	0.649764	0.187244
MOB3A	505007	149.448	-0.385145	0.158189	2.43471	0.0149038	0.649764	0.187244
NUGGC	515679	267.072	-0.942635	0.385059	2.44803	0.014364	0.649764	0.187244
PGD	514939	1223.77	0.494295	0.203172	-2.4329	0.0149786	0.649764	0.187244
SERPIND1	100125764	4397.03	-0.334819	0.137457	2.4358	0.0148589	0.649764	0.187244
SMARCC1	522045	2329.2	0.155086	0.0633818	-2.44685	0.0144111	0.649764	0.187244
TRAF3IP3	505371	90.4319	-0.554644	0.227333	2.43978	0.014696	0.649764	0.187244
WDR7	536469	359.668	0.301391	0.123408	-2.44223	0.0145968	0.649764	0.187244
MRM2	790010	267.063	0.381908	0.157218	-2.42916	0.0151339	0.652961	0.185113
TRNAG-UCC-61	-	8.26047	1.29475	0.532872	-2.42975	0.0151093	0.652961	0.185113
AK4	517063	438.355	0.738621	0.30477	-2.42354	0.0153702	0.660685	0.180005
AQP7	615498	297.711	1.47577	0.609081	-2.42294	0.0153955	0.660685	0.180005
PRSS33	528784	230.184	-0.859099	0.354791	2.42142	0.0154598	0.661673	0.179357
PCBP2	540653	2157.35	0.1814	0.0749681	-2.41969	0.0155336	0.663055	0.17845
CLDN16	282184	16.368	1.98586	0.822481	-2.41448	0.0157578	0.665066	0.177135
DYNLRB1	513342	632.985	0.203597	0.0843815	-2.41281	0.01583	0.665066	0.177135
INPP1	281869	310.204	-0.590487	0.244384	2.41623	0.0156823	0.665066	0.177135
NES	522383	185.202	-0.710131	0.294314	2.41283	0.015829	0.665066	0.177135
PMEPA1	617469	569.723	-0.602956	0.249521	2.41645	0.0156725	0.665066	0.177135
UBE2A	282107	136.325	0.496517	0.205609	-2.41486	0.0157414	0.665066	0.177135
CHMP2B	615954	173.729	0.366663	0.152088	-2.41087	0.0159147	0.665135	0.17709
PCNX1	514244	740.195	-0.321405	0.133311	2.41095	0.0159111	0.665135	0.17709
POLE	785457	23.8905	-0.946212	0.392645	2.40984	0.0159594	0.665267	0.177004
EIF4G2	286870	6961.82	0.193637	0.0804877	-2.40579	0.0161374	0.668874	0.174656
LOC121817803	-	16.5052	-2.65287	1.10305	2.40503	0.0161713	0.668874	0.174656
USP38	534262	223.871	0.446146	0.185411	-2.40625	0.0161173	0.668874	0.174656
E2F1	535369	3.8735	5.32353	2.21497	-2.40343	0.0162419	0.670064	0.173884
GGCT	533374	95.1152	0.544428	0.226841	-2.40004	0.0163933	0.67422	0.171198
SQLE	526535	819.532	0.950222	0.396043	-2.39929	0.0164269	0.67422	0.171198
MX1	280872	3574.55	-1.23718	0.516587	2.39491	0.0166243	0.680578	0.167122
LOC101110855	-	1767.86	-0.429561	0.179471	2.39349	0.0166891	0.681487	0.166543
KEF53_t10	-	25.8838	-1.69939	0.710427	2.39207	0.0167535	0.682373	0.165978
MYO1D	522967	276.756	0.377812	0.158227	-2.38779	0.0169501	0.688628	0.162015
ADAM12	407229	24.4575	1.54378	0.647193	-2.38534	0.0170632	0.691471	0.160226
CCDC42	536427	7.91765	-3.86326	1.62526	2.37701	0.0174538	0.691849	0.159989
LOC101107908	-	887.183	-0.489693	0.20564	2.38131	0.0172512	0.691849	0.159989
LOC105611265	-	382.979	0.563794	0.237142	-2.37745	0.0174328	0.691849	0.159989
LOC114113982	-	21.6396	2.56725	1.07993	-2.37725	0.0174422	0.691849	0.159989
LOC114116823	-	214.936	0.375529	0.157969	-2.37724	0.0174427	0.691849	0.159989
LOC114117610	-	16.601	1.03511	0.434337	-2.3832	0.0171628	0.691849	0.159989
MEMO1	615803	840.681	0.235272	0.0987755	-2.38189	0.0172242	0.691849	0.159989
RTF1	518260	1487.52	-0.118994	0.0500639	2.37684	0.0174615	0.691849	0.159989
TMUB2	614388	137.938	-0.429649	0.180576	2.37932	0.0173446	0.691849	0.159989
CAPN5	536988	203.168	-0.77397	0.326657	2.36937	0.0178186	0.702548	0.153324
KCNK1	505563	312.243	1.05635	0.445838	-2.36935	0.0178194	0.702548	0.153324
ATP8B4	100137953	19.0456	-1.54146	0.651869	2.36468	0.0180455	0.702807	0.153164
CHAC1	505991	5.47368	-6.00448	2.53845	2.36541	0.01801	0.702807	0.153164
F7	617960	727.416	-0.563638	0.238333	2.36492	0.0180342	0.702807	0.153164
LOC101123090	-	4.92943	-2.15105	0.909284	2.36566	0.0179981	0.702807	0.153164
LOC121818236	-	2.87645	-5.07819	2.14487	2.36759	0.0179041	0.702807	0.153164
CTNNA1	526848	531.784	0.309308	0.131054	-2.36016	0.0182671	0.707995	0.14997
LPIN1	537224	626.904	0.986629	0.418002	-2.36035	0.0182578	0.707995	0.14997
LOC101119038	-	3105.66	0.264218	0.11204	-2.35825	0.0183612	0.70992	0.14879
DNAJB1	538426	923.826	-0.756761	0.321608	2.35305	0.01862	0.716466	0.144804
LOC101104162	-	486.027	-0.292601	0.124336	2.3533	0.0186074	0.716466	0.144804
LOC105602911	-	1607.13	-0.72968	0.310446	2.35043	0.0187519	0.718996	0.143274
TMEM9B	515665	963.269	0.131804	0.0560879	-2.34996	0.0187755	0.718996	0.143274
LOC114116612	-	5.45393	-5.99837	2.55469	2.34798	0.0188755	0.719381	0.143041
STAB1	505543	359.794	0.247989	0.105599	-2.34841	0.0188537	0.719381	0.143041
GGPS1	780882	57.7005	-0.717839	0.307233	2.33646	0.0194672	0.74017	0.130669
ATOH8	616225	207.047	-0.826645	0.354037	2.33491	0.019548	0.741482	0.129899
CD24	767920	133.408	-0.504833	0.216393	2.33294	0.0196512	0.743632	0.128642
IMMT	508853	635.61	0.231019	0.0992768	-2.32702	0.0199644	0.747551	0.126359
LOC101103947	-	22874.6	1.26287	0.543007	-2.32569	0.020035	0.747551	0.126359
LOC121817720	-	121.91	0.712315	0.305905	-2.32855	0.019883	0.747551	0.126359
LOC121818680	-	84.6824	-0.67329	0.289174	2.32832	0.0198949	0.747551	0.126359
LOC121819525	-	5.22313	-5.93702	2.55122	2.32713	0.0199585	0.747551	0.126359
RETSAT	614455	4971.27	0.443594	0.190692	-2.32623	0.0200061	0.747551	0.126359
BCAR3	506231	165.94	0.590678	0.25547	-2.31212	0.020771	0.762928	0.117516
CDK20	510920	27.8608	4.00314	1.7319	-2.31141	0.0208102	0.762928	0.117516
CLPTM1L	506200	411.154	0.335526	0.145229	-2.31033	0.02087	0.762928	0.117516
EPHX2	511716	12023.2	0.39029	0.169141	-2.30749	0.0210276	0.762928	0.117516
IL13RA1	407110	915.828	0.313327	0.135929	-2.30508	0.021162	0.762928	0.117516
LOC106990281	-	554.678	-2.11765	0.915026	2.31431	0.0206509	0.762928	0.117516
MEPCE	519969	347.696	-0.332252	0.143829	2.31005	0.0208855	0.762928	0.117516
PER1	516318	858.774	-0.516038	0.223254	2.31144	0.0208087	0.762928	0.117516
PPP1R10	510825	780.265	-0.446699	0.19376	2.30543	0.0211427	0.762928	0.117516
RPL19	510615	2058.01	-0.208255	0.0903349	2.30537	0.0211459	0.762928	0.117516
SCN3A	534223	5.07966	-5.89665	2.558	2.30518	0.0211566	0.762928	0.117516
SZT2	533805	108.446	-0.369998	0.160352	2.30741	0.021032	0.762928	0.117516
WASHC4	783379	794.448	0.187615	0.0813508	-2.30624	0.0210971	0.762928	0.117516
ZNF770	786537	135.938	-0.4628	0.199855	2.31568	0.0205757	0.762928	0.117516
ZNFX1	539807	2280.01	-0.855495	0.369741	2.31377	0.0206804	0.762928	0.117516
ANXA5	281626	627.064	0.483687	0.210273	-2.30028	0.0214322	0.77023	0.11338
KRI1	511427	74.8352	-2.44265	1.06212	2.29978	0.0214608	0.77023	0.11338
PEX5	514832	374.095	0.329269	0.143464	-2.29513	0.0217257	0.777994	0.109024
LOC101115706	-	4898.83	-0.350399	0.152856	2.29234	0.021886	0.778511	0.108735
MAPKBP1	788366	162.688	0.425172	0.185388	-2.29342	0.0218238	0.778511	0.108735
SLC5A3	282362	361.336	-0.458297	0.199914	2.29247	0.0218784	0.778511	0.108735
C5H19orf44	-	563.158	-0.453727	0.198741	2.28301	0.0224298	0.782716	0.106396
EFR3A	535125	1478	0.198118	0.0868973	-2.27991	0.0226127	0.782716	0.106396
GPC3	615239	257.429	-1.14473	0.501009	2.28486	0.0223212	0.782716	0.106396
ISCA1	514652	816.447	0.274233	0.120046	-2.28439	0.0223484	0.782716	0.106396
LOC101106395	-	2743.64	0.289976	0.127242	-2.27893	0.022671	0.782716	0.106396
LOC101119509	-	9188.27	0.905062	0.395706	-2.28721	0.0221838	0.782716	0.106396
LOC121820449	-	59.4116	1.27414	0.557372	-2.28599	0.022255	0.782716	0.106396
LSM14B	529294	214.762	-0.364477	0.159948	2.27873	0.0226833	0.782716	0.106396
MAML2	521194	355.564	-0.45152	0.197573	2.28533	0.0222932	0.782716	0.106396
PEX13	540337	92.5445	0.543591	0.23824	-2.2817	0.0225072	0.782716	0.106396
RASGEF1B	506971	730.146	-0.667605	0.292985	2.27863	0.0226888	0.782716	0.106396
RNF31	509856	198.133	-0.385852	0.16869	2.28735	0.0221756	0.782716	0.106396
S100A10	282466	1747.51	0.43584	0.191203	-2.27946	0.0226398	0.782716	0.106396
TMEM82	508176	337.852	-0.524408	0.22948	2.2852	0.0223013	0.782716	0.106396
CARNMT1	538441	185.802	0.504164	0.221473	-2.27641	0.0228213	0.784912	0.105179
GSTM3	615507	574.266	-0.529797	0.233006	2.27375	0.022981	0.784912	0.105179
GTF3A	100135054	4.87095	-5.83596	2.56459	2.27559	0.0228704	0.784912	0.105179
LOC114117136	-	9.93106	-1.22755	0.539865	2.2738	0.0229778	0.784912	0.105179
LOC121820200	-	3.04568	-3.37062	1.48471	2.27023	0.0231938	0.784912	0.105179
METTL27	509616	98.5433	-0.616576	0.271319	2.27252	0.0230554	0.784912	0.105179
PALM3	527118	639.456	-0.359247	0.158064	2.2728	0.0230384	0.784912	0.105179
TLR4	281536	33.9283	-1.41322	0.622301	2.27096	0.0231493	0.784912	0.105179
TRUB2	511988	244.145	0.478833	0.210917	-2.27025	0.0231924	0.784912	0.105179
LOC121816824	-	75.3818	-0.618018	0.272501	2.26795	0.0233325	0.78648	0.104312
PTPN11	533590	2678.76	0.267838	0.118102	-2.26785	0.0233384	0.78648	0.104312
RGS2	100848920	120.246	-1.03677	0.45739	2.26671	0.0234078	0.787161	0.103936
LOC114118597	-	5.83393	-1.66102	0.734071	2.26275	0.0236508	0.791886	0.101338
RAP1A	282031	424.015	0.236211	0.104418	-2.26217	0.0236868	0.791886	0.101338
TMEM183A	534797	332.936	-0.287871	0.127263	2.26201	0.0236967	0.791886	0.101338
LOC101120481	-	104.064	0.607644	0.269015	-2.25877	0.0238975	0.793626	0.100384
RGS5	540509	111.9	1.40889	0.623607	-2.25925	0.0238677	0.793626	0.100384
RIDA	504390	1062.33	0.388489	0.171953	-2.25928	0.023866	0.793626	0.100384
MED6	505293	174.486	0.395171	0.175047	-2.25751	0.0239761	0.794588	0.099858
LOC101122056	-	17.2968	0.915036	0.406073	-2.25337	0.0242355	0.794955	0.0996575
LOC114109054	-	200.663	-1.63622	0.725859	2.25419	0.0241845	0.794955	0.0996575
LOC121816533	-	37.4468	0.850468	0.377258	-2.25434	0.0241745	0.794955	0.0996575
PPP3CC	533527	101.462	-0.467418	0.207366	2.25407	0.0241917	0.794955	0.0996575
RARRES1	510102	234.027	1.87114	0.830064	-2.25421	0.024183	0.794955	0.0996575
LOC106991783	-	586.442	0.272329	0.120899	-2.25253	0.0242889	0.795077	0.0995907
RHOJ	540619	93.0971	0.50412	0.22391	-2.25144	0.0243576	0.795698	0.099252
MIDEAS	505848	415.006	0.736156	0.327148	-2.25022	0.0244347	0.796592	0.098764
AASDH	782093	470.284	1.18112	0.526551	-2.24313	0.0248887	0.797716	0.0981516
ANO3	100139986	22.7844	0.813568	0.362756	-2.24274	0.0249135	0.797716	0.0981516
CACUL1	100337346	388.281	0.370636	0.165625	-2.2378	0.0252342	0.797716	0.0981516
CIAO2A	512871	510.7	0.341953	0.152648	-2.24014	0.0250818	0.797716	0.0981516
COL16A1	507010	15.984	2.35886	1.05495	-2.23599	0.0253524	0.797716	0.0981516
DDIT3	777788	518.598	-0.465029	0.208205	2.23352	0.0255149	0.797716	0.0981516
DPH3	511579	214.247	0.44441	0.199009	-2.23311	0.0255415	0.797716	0.0981516
GPX3	281210	775.932	1.6635	0.742296	-2.24102	0.025025	0.797716	0.0981516
IFIT5	515091	1036.45	-0.575087	0.257386	2.23433	0.0254611	0.797716	0.0981516
INPP5K	514123	67.1096	-0.527303	0.235304	2.24094	0.0250298	0.797716	0.0981516
KAT2A	514420	113.136	-0.32293	0.144128	2.24057	0.0250538	0.797716	0.0981516
LOC100527962	-	60.106	-0.764693	0.342229	2.23445	0.0254534	0.797716	0.0981516
LOC105601912	-	254.412	-0.599839	0.267633	2.24127	0.0250084	0.797716	0.0981516
LOC105611277	-	21.411	0.716026	0.3204	-2.23479	0.0254312	0.797716	0.0981516
LOC105611628	-	308.053	-0.694308	0.310615	2.23526	0.0254	0.797716	0.0981516
LOC114110433	-	5013.87	-0.222989	0.0995699	2.23952	0.0251223	0.797716	0.0981516
MED14	529109	124.664	-0.357537	0.160158	2.23241	0.0255882	0.797716	0.0981516
ORAI3	515971	254.343	-0.501771	0.223508	2.24498	0.0247696	0.797716	0.0981516
PIGH	515306	103.65	-0.552256	0.246503	2.24037	0.0250671	0.797716	0.0981516
PLEKHA4	510748	2062.44	0.478211	0.213109	-2.24397	0.0248342	0.797716	0.0981516
TMEM26	100125281	23.3758	1.7514	0.783929	-2.23414	0.0254741	0.797716	0.0981516
TPRKB	519224	134.348	0.575581	0.256863	-2.2408	0.0250387	0.797716	0.0981516
TUBB6	534206	135.337	-0.710206	0.318194	2.23199	0.0256154	0.797716	0.0981516
TNPO1	767620	843.628	0.195405	0.0875841	-2.23106	0.0256771	0.798084	0.0979516
ALPK1	524375	41.467	-0.654217	0.29343	2.22955	0.025777	0.798679	0.0976278
RNF145	534282	377.111	0.54871	0.246139	-2.22927	0.025796	0.798679	0.0976278
AKIP1	504225	80.5079	0.41549	0.186487	-2.22798	0.0258816	0.79937	0.097252
MANSC1	512999	159.849	-0.371164	0.166633	2.22743	0.0259182	0.79937	0.097252
B3GALNT2	100125310	175.337	0.295022	0.132885	-2.22014	0.0264095	0.801908	0.0958752
DHX58	508378	282.333	-0.725935	0.328461	2.21011	0.0270978	0.801908	0.0958752
DPP4	281122	8124.78	0.298168	0.134622	-2.21485	0.0267701	0.801908	0.0958752
HAO2	509481	3121.4	-0.725673	0.327856	2.21339	0.026871	0.801908	0.0958752
LEMD3	530659	162.762	0.343094	0.155326	-2.20886	0.0271841	0.801908	0.0958752
LOC106990150	-	1447.94	1.34795	0.605938	-2.22457	0.0261098	0.801908	0.0958752
LOC114110259	-	781.261	-0.53251	0.240807	2.21135	0.0270114	0.801908	0.0958752
LOC114110572	-	64.2973	0.99301	0.448184	-2.21563	0.0267169	0.801908	0.0958752
LOC114112791	-	3.23347	5.06309	2.27522	-2.22532	0.0260597	0.801908	0.0958752
MAB21L3	518597	2422.95	0.57293	0.258056	-2.22018	0.0264067	0.801908	0.0958752
NLRP1	528166	4.50411	-5.72488	2.58667	2.21323	0.0268819	0.801908	0.0958752
PFKFB1	282304	850.605	0.359155	0.161792	-2.21985	0.0264287	0.801908	0.0958752
PIK3CB	517948	64.1714	0.438249	0.197471	-2.21931	0.0264655	0.801908	0.0958752
PKIB	615798	6.32239	4.43563	2.00288	-2.21463	0.0267858	0.801908	0.0958752
PSMA5	510155	610.964	0.290168	0.131285	-2.21022	0.02709	0.801908	0.0958752
RNF213	509283	1986.08	-0.730832	0.330904	2.20859	0.0272029	0.801908	0.0958752
SH3D19	535511	1034.06	0.421676	0.189818	-2.22148	0.0263184	0.801908	0.0958752
SMPD3	514201	48.1684	-0.592078	0.267357	2.21456	0.0267901	0.801908	0.0958752
SNX21	100125285	142.687	-0.320258	0.144166	2.22145	0.0263205	0.801908	0.0958752
SPPL2A	530325	2434.47	0.151029	0.0680302	-2.22002	0.0264171	0.801908	0.0958752
SUMO3	617236	1113.49	-0.263321	0.118743	2.21756	0.0265846	0.801908	0.0958752
TAFAZZIN	515177	167.424	0.297781	0.134817	-2.20879	0.0271894	0.801908	0.0958752
UBQLN4	533021	113.339	-0.460917	0.208546	2.21015	0.0270951	0.801908	0.0958752
ZFAND2A	613974	5.51288	2.8568	1.29087	-2.21308	0.0268918	0.801908	0.0958752
DNAJC17	524795	307.253	-0.509469	0.231084	2.20469	0.0274762	0.804042	0.0947212
LOC114114866	-	5.95426	-4.1519	1.88207	2.20603	0.0273822	0.804042	0.0947212
TMEM249	789629	8.94732	-2.36575	1.07281	2.20518	0.0274411	0.804042	0.0947212
WDR37	529876	497.098	-0.295889	0.1341	2.20649	0.0273498	0.804042	0.0947212
TMEM38A	532775	3.06627	4.98941	2.26457	-2.20324	0.0275775	0.805535	0.0939157
TPBG	540358	3.08706	3.41286	1.55177	-2.19933	0.0278544	0.812141	0.0903686
C1H3orf52	613977	46.5385	0.798896	0.363884	-2.19547	0.0281299	0.816983	0.0877868
GM2A	504524	699.158	-0.405846	0.184968	2.19415	0.0282246	0.816983	0.0877868
SEC23A	533994	664.019	0.293983	0.133946	-2.19479	0.0281786	0.816983	0.0877868
SLC43A1	614153	736.78	-0.309208	0.140852	2.19527	0.0281439	0.816983	0.0877868
SSH3	514643	67.2548	-0.618336	0.282037	2.19239	0.0283514	0.819172	0.0866251
LOC105612912	-	2.69259	3.77264	1.72138	-2.19164	0.0284054	0.819251	0.0865829
CSDE1	513993	4695.26	0.168399	0.0768802	-2.19041	0.0284944	0.819576	0.0864109
IDH1	281235	2135.59	0.341223	0.155939	-2.18819	0.0286561	0.819576	0.0864109
LOC114110916	-	21.5965	-1.09165	0.498938	2.18796	0.0286726	0.819576	0.0864109
LOC121816372	-	28.0019	0.932555	0.425934	-2.18944	0.0285652	0.819576	0.0864109
LOC121816895	-	211.837	-1.78175	0.813975	2.18895	0.0286006	0.819576	0.0864109
HMOX2	510243	577.132	0.335232	0.153555	-2.18314	0.0290258	0.823057	0.0845699
INKA2	616754	4.34915	-5.6729	2.59663	2.18471	0.0289099	0.823057	0.0845699
LOC121818629	-	3578.43	0.736558	0.337612	-2.18167	0.0291341	0.823057	0.0845699
PPP1R12A	538606	1959.05	-0.193938	0.0888479	2.1828	0.0290502	0.823057	0.0845699
PPP1R3C	539466	1502.83	-0.827469	0.37933	2.18139	0.0291543	0.823057	0.0845699
TERB1	100295202	6.01311	3.70383	1.69739	-2.18207	0.0291044	0.823057	0.0845699
TMEM199	511376	153.878	0.410891	0.188158	-2.18375	0.0289804	0.823057	0.0845699
TSG101	507659	166.912	0.265299	0.121658	-2.18069	0.0292066	0.82308	0.0845581
LOC114110806	-	2.99491	4.43058	2.03339	-2.17891	0.0293381	0.825334	0.0833701
ASCL1	540473	1253.28	-1.33873	0.614907	2.17713	0.029471	0.82617	0.0829307
PPME1	535390	689.397	0.193555	0.0888907	-2.17745	0.0294467	0.82617	0.0829307
ATRN	281017	1420.14	0.262662	0.12093	-2.17201	0.0298548	0.826793	0.0826034
DERL2	508465	1885.77	0.158444	0.0728425	-2.17517	0.0296177	0.826793	0.0826034
LOC105603846	-	239.209	0.703704	0.323951	-2.17226	0.0298363	0.826793	0.0826034
PRR13	506705	554.152	0.297293	0.136717	-2.17452	0.0296661	0.826793	0.0826034
TRAFD1	512642	198.907	-0.448046	0.206121	2.1737	0.0297275	0.826793	0.0826034
TUBA1C	504244	140.233	-0.618554	0.284756	2.17223	0.0298384	0.826793	0.0826034
UBR4	514561	1049.02	0.252817	0.116292	-2.17398	0.0297067	0.826793	0.0826034
LOC101119648	-	2063.21	0.487023	0.224741	-2.16704	0.0302319	0.834347	0.0786531
PRRG3	539569	6.04171	4.42839	2.04327	-2.16731	0.0302114	0.834347	0.0786531
PPL	522886	514.151	0.458289	0.211682	-2.16498	0.0303889	0.837237	0.0771515
ACSL3	100138312	446.952	0.306421	0.141821	-2.16061	0.0307253	0.839833	0.0758071
ATG4A	408003	154.487	0.515207	0.239026	-2.15544	0.0311271	0.839833	0.0758071
ATP1A1	282144	1825.78	0.330738	0.153402	-2.15602	0.0310819	0.839833	0.0758071
ENTPD5	533096	1244.98	0.351044	0.162951	-2.15429	0.0312176	0.839833	0.0758071
FKTN	536891	80.9442	-0.677587	0.314254	2.15618	0.0310696	0.839833	0.0758071
FUCA1	509522	367.637	0.264796	0.122801	-2.15629	0.0310608	0.839833	0.0758071
LOC101105553	-	481.341	0.408048	0.189149	-2.15728	0.0309835	0.839833	0.0758071
LOC101111496	-	467.861	-0.418352	0.193733	2.15943	0.0308168	0.839833	0.0758071
LOC114109383	-	51.0482	2.14375	0.994713	-2.15515	0.0311502	0.839833	0.0758071
LOC121816249	-	2.18249	-4.67881	2.17068	2.15546	0.0311259	0.839833	0.0758071
MAP1LC3B	408001	745.251	0.27135	0.1256	-2.16042	0.0307401	0.839833	0.0758071
MOV10	523206	609.994	-0.314583	0.145492	2.1622	0.0306025	0.839833	0.0758071
NUDT8	616332	221.832	-0.66603	0.308635	2.15798	0.0309291	0.839833	0.0758071
SP110	515204	1737.66	-0.498568	0.231379	2.15477	0.0311798	0.839833	0.0758071
PPIA	281418	3159.76	0.31599	0.146752	-2.15323	0.0313009	0.84066	0.0753794
TCIRG1	513684	487.242	-0.459042	0.213402	2.15106	0.0314713	0.843822	0.0737493
FNBP1L	616665	497.473	0.313781	0.145976	-2.14953	0.0315925	0.843977	0.0736696
LOC114115247	-	29.6802	-0.634932	0.295479	2.14883	0.0316481	0.843977	0.0736696
NEK6	515816	2475.46	-0.245238	0.114131	2.14874	0.0316552	0.843977	0.0736696
SPG7	515269	264.193	0.395314	0.18401	-2.14832	0.031688	0.843977	0.0736696
C23H18orf25	-	104.219	0.386976	0.180509	-2.14381	0.0320481	0.845129	0.0730769
DOCK7	537464	145.456	-0.365146	0.170195	2.14546	0.0319163	0.845129	0.0730769
LOC101102450	-	4.51185	-1.89176	0.882028	2.14479	0.0319698	0.845129	0.0730769
LOC105605148	-	6.47649	-1.90167	0.886245	2.14576	0.031892	0.845129	0.0730769
LOC106990930	-	46.4959	0.746106	0.348016	-2.14388	0.0320424	0.845129	0.0730769
PDE1C	526211	15.1434	-1.28914	0.600959	2.14513	0.0319425	0.845129	0.0730769
ANKZF1	507867	150.571	-0.358577	0.167453	2.14136	0.0322453	0.846303	0.072474
FAM98A	530070	403.795	0.375187	0.17523	-2.14111	0.0322655	0.846303	0.072474
LOC101112243	-	478.331	0.346923	0.162066	-2.14063	0.0323041	0.846303	0.072474
LOC121819951	-	42.427	-0.521389	0.243385	2.14224	0.032174	0.846303	0.072474
BLVRB	281650	3294.33	0.261581	0.12252	-2.13501	0.0327603	0.848377	0.0714113
C7H15orf62	-	187.345	-0.593255	0.277444	2.13829	0.0324933	0.848377	0.0714113
COPE	338085	571.79	-0.23993	0.112465	2.13338	0.0328936	0.848377	0.0714113
LOC101114013	-	3.3312	2.02694	0.947663	-2.13888	0.0324451	0.848377	0.0714113
LOC105602028	-	81.9961	0.483144	0.226551	-2.1326	0.0329573	0.848377	0.0714113
MED13	524868	1720.66	-0.295447	0.13856	2.13226	0.0329852	0.848377	0.0714113
MX2	280873	553.327	-1.69866	0.795449	2.13547	0.0327225	0.848377	0.0714113
MYO6	535127	406.603	-0.380873	0.178683	2.13155	0.0330435	0.848377	0.0714113
RPS11	539196	8465.27	-0.19153	0.0897224	2.1347	0.0327857	0.848377	0.0714113
TAF15	536067	267.943	0.231107	0.108239	-2.13515	0.0327487	0.848377	0.0714113
TGDS	534594	492.303	0.437996	0.205515	-2.13121	0.0330722	0.848377	0.0714113
TP53BP2	514474	451.286	0.661604	0.309932	-2.13467	0.0327878	0.848377	0.0714113
ULK4	100336480	5.1831	5.74546	2.69361	-2.133	0.0329246	0.848377	0.0714113
ATG12	767903	1164.04	0.345377	0.16229	-2.12815	0.033325	0.853193	0.0689529
ITK	522311	3.99607	-5.55171	2.60984	2.12722	0.0334014	0.853193	0.0689529
TMEM135	523885	443.596	0.342342	0.160951	-2.127	0.0334199	0.853193	0.0689529
TMEM147	535038	2137.93	-0.178494	0.0839653	2.12581	0.0335192	0.854366	0.0683561
LOC114115331	-	8.3454	0.989021	0.465912	-2.12277	0.0337735	0.858503	0.0662584
SNRPG	522621	373.313	0.351099	0.165411	-2.12258	0.0337888	0.858503	0.0662584
LOC101111878	-	42.0052	-0.742789	0.3507	2.11801	0.0341738	0.864911	0.0630287
LOC105613390	-	75.0133	-0.694957	0.32836	2.11645	0.0343064	0.864911	0.0630287
LOC114113991	-	11.8145	1.51873	0.716947	-2.11834	0.0341466	0.864911	0.0630287
RASA3	282532	330.645	-0.402544	0.190317	2.11513	0.0344192	0.864911	0.0630287
RFC2	508652	123.556	-0.390979	0.184732	2.11646	0.0343055	0.864911	0.0630287
SEC14L5	790103	4.62432	-2.94941	1.39375	2.11616	0.0343308	0.864911	0.0630287
THSD7A	782187	25.2914	-1.58726	0.750334	2.1154	0.034396	0.864911	0.0630287
GCN1	536143	400.59	0.293532	0.138989	-2.11192	0.0346937	0.86993	0.0605156
ZFYVE27	514383	43.7361	0.538645	0.255098	-2.11152	0.0347276	0.86993	0.0605156
CLEC4F	511001	372.168	-0.98713	0.467733	2.11045	0.0348193	0.870862	0.0600505
LOC101104611	-	1845.41	-0.224986	0.106651	2.10956	0.0348959	0.871419	0.0597731
ABHD10	515563	343.225	-0.449545	0.213474	2.10585	0.0352171	0.87276	0.059105
ALDH5A1	532724	1706.13	0.265615	0.126443	-2.10067	0.03567	0.87276	0.059105
BAZ2B	535498	4099.74	-0.276236	0.131191	2.1056	0.0352393	0.87276	0.059105
CNOT3	527305	5.06674	5.71262	2.71445	-2.10452	0.0353333	0.87276	0.059105
HCAR2	527744	122.032	1.17081	0.556876	-2.10246	0.035513	0.87276	0.059105
HDGFL3	784070	315.424	-0.249365	0.118629	2.10206	0.0355483	0.87276	0.059105
HERPUD2	512265	86.4086	0.528018	0.250675	-2.10639	0.0351707	0.87276	0.059105
IER3	505455	405.826	-0.338568	0.161014	2.10273	0.0354896	0.87276	0.059105
LOC101102156	-	857.143	-0.607345	0.289128	2.10061	0.0356751	0.87276	0.059105
LOC101110171	-	282.94	0.355822	0.168934	-2.10628	0.0351801	0.87276	0.059105
LOC105604459	-	63.6618	-0.593008	0.28236	2.10018	0.035713	0.87276	0.059105
SLC38A4	527476	5129.19	0.397893	0.189322	-2.10167	0.035582	0.87276	0.059105
TMBIM6	616210	15263.5	0.139646	0.0663884	-2.10347	0.0354244	0.87276	0.059105
ZNF189	540816	235.637	-0.412243	0.195571	2.10789	0.0350401	0.87276	0.059105
CORO1A	282196	109.365	-0.631361	0.301104	2.09682	0.0360097	0.873157	0.0589079
GABPB2	540818	247.331	-0.410585	0.195863	2.09629	0.0360565	0.873157	0.0589079
PSMA1	515503	937.885	0.298676	0.142348	-2.09821	0.0358862	0.873157	0.0589079
TKT	445425	1040.91	0.352131	0.167918	-2.09704	0.0359904	0.873157	0.0589079
TMPRSS2	511037	99.4281	-1.00367	0.478253	2.09862	0.0358503	0.873157	0.0589079
TSPO	281033	2209.04	0.517254	0.246544	-2.09802	0.0359033	0.873157	0.0589079
PPARGC1A	338446	1511.99	-0.801475	0.382558	2.09504	0.0361675	0.87452	0.05823
EIF3G	615695	470.099	-0.26293	0.12578	2.0904	0.0365819	0.874607	0.0581871
ELK4	540309	874.227	-0.219126	0.104802	2.09085	0.0365414	0.874607	0.0581871
LOC101117086	-	1721.21	0.334071	0.159774	-2.0909	0.036537	0.874607	0.0581871
LOC101117389	-	231.341	0.454497	0.217319	-2.09138	0.0364938	0.874607	0.0581871
NDRG4	515033	18.0863	-1.82526	0.872342	2.09236	0.0364061	0.874607	0.0581871
SENP1	538091	66.6944	-0.515588	0.24654	2.09129	0.0365017	0.874607	0.0581871
SH3BP4	520462	115.152	0.585717	0.280233	-2.09011	0.0366081	0.874607	0.0581871
SLC40A1	527023	2287.82	0.329289	0.157507	-2.09063	0.036561	0.874607	0.0581871
ING2	404141	263.116	-0.515819	0.246888	2.08929	0.036682	0.875064	0.0579601
ENTPD4	531411	389.34	0.304815	0.145944	-2.08859	0.0367451	0.875266	0.0578601
LOC101119162	-	7.1751	2.25494	1.08	-2.0879	0.036807	0.875437	0.0577751
FXYD3	780807	13.2846	4.23226	2.02875	-2.08614	0.0369661	0.876844	0.0570778
LOC101109313	-	109.565	0.454711	0.218041	-2.08543	0.0370302	0.876844	0.0570778
LOC121817815	-	4.97399	1.87416	0.898954	-2.08482	0.0370852	0.876844	0.0570778
ZYX	768226	70.2206	-1.16805	0.560261	2.08483	0.0370843	0.876844	0.0570778
ATP2B2	613800	158.077	-0.734899	0.353616	2.07824	0.0376875	0.879393	0.0558168
CERT1	286797	2278.41	0.305137	0.146817	-2.07835	0.0376775	0.879393	0.0558168
DNASE2B	525117	95.818	-0.639275	0.307603	2.07825	0.0376865	0.879393	0.0558168
DUSP23	513978	158.903	0.442842	0.212887	-2.08018	0.0375092	0.879393	0.0558168
EHD1	511908	331.405	-0.460427	0.221336	2.08021	0.037506	0.879393	0.0558168
HAGHL	511836	99.0546	-0.534616	0.25711	2.07933	0.037587	0.879393	0.0558168
LIMCH1	535165	608.278	-0.483382	0.232147	2.08222	0.037322	0.879393	0.0558168
LOC114108924	-	2.06421	2.89484	1.39102	-2.08109	0.0374259	0.879393	0.0558168
TMCC1	510486	979.736	0.399904	0.192177	-2.08091	0.0374423	0.879393	0.0558168
CAAP1	515858	127.845	-0.362159	0.174745	2.0725	0.038219	0.879674	0.055678
CNNM2	504632	60.3171	0.542279	0.26134	-2.075	0.037987	0.879674	0.055678
EPHA1	525946	245.145	-0.410487	0.198086	2.07227	0.03824	0.879674	0.055678
GSR	506406	179.001	0.373366	0.179814	-2.0764	0.0378569	0.879674	0.055678
LOC105611269	-	34.2494	0.915243	0.441682	-2.07218	0.0382491	0.879674	0.055678
LOC121816723	-	49.4264	-0.74723	0.360225	2.07434	0.0380476	0.879674	0.055678
LOC121816865	-	2.54104	-3.98854	1.92327	2.07384	0.0380944	0.879674	0.055678
METRN	515528	27.2652	-0.860516	0.414774	2.07466	0.0380178	0.879674	0.055678
TMPO	510267	294.779	-0.258024	0.124507	2.07236	0.0382317	0.879674	0.055678
WDR45B	506232	189.556	-0.320786	0.154678	2.07389	0.0380893	0.879674	0.055678
ARL6IP5	509977	642.726	0.147187	0.0711988	-2.06726	0.0387096	0.88377	0.0536608
CTTN	506939	675.601	0.225967	0.10961	-2.06155	0.0392507	0.88377	0.0536608
ENO4	767880	181.201	-0.652947	0.316755	2.06136	0.0392684	0.88377	0.0536608
FAM174B	614841	147.117	0.365893	0.177476	-2.06165	0.0392413	0.88377	0.0536608
GATA6	654400	359.403	-0.322107	0.156261	2.06134	0.0392709	0.88377	0.0536608
LOC101104661	-	1084.01	-0.950094	0.46029	2.06412	0.0390062	0.88377	0.0536608
LOC101119757	-	1870.14	0.300972	0.146006	-2.06137	0.0392678	0.88377	0.0536608
LOC114115576	-	55.4441	-0.435833	0.210822	2.0673	0.0387057	0.88377	0.0536608
MB21D2	519376	350.423	-0.458013	0.222362	2.05977	0.039421	0.88377	0.0536608
METTL17	514880	464.168	-0.311209	0.15102	2.06071	0.0393305	0.88377	0.0536608
MRPS34	618357	259.482	-0.372396	0.180072	2.06804	0.0386364	0.88377	0.0536608
PLPP1	617172	1016.42	0.381665	0.184624	-2.06726	0.0387099	0.88377	0.0536608
PPP2R5C	505757	1644.66	0.224976	0.108876	-2.06636	0.0387949	0.88377	0.0536608
QRSL1	532822	114.084	0.398615	0.193286	-2.06231	0.0391785	0.88377	0.0536608
SEMA4D	785942	198.621	-0.917902	0.445454	2.0606	0.0393412	0.88377	0.0536608
SERHL2	531992	119.154	1.58158	0.76763	-2.06034	0.0393663	0.88377	0.0536608
TRIM14	522632	35.8432	-0.672202	0.325648	2.06419	0.0389993	0.88377	0.0536608
ZNF609	510374	763.064	-0.283192	0.13724	2.06348	0.0390666	0.88377	0.0536608
HTATIP2	539276	304.67	0.481776	0.234119	-2.05782	0.0396072	0.885345	0.0528876
INTU	519372	19.0954	0.917217	0.445774	-2.05758	0.0396301	0.885345	0.0528876
LOC105615213	-	107.574	-0.840924	0.408751	2.0573	0.0396572	0.885345	0.0528876
IGF2BP2	519028	65.1243	-0.508284	0.247201	2.05616	0.0397675	0.886573	0.0522857
LOC114116812	-	164.548	0.360996	0.175701	-2.05461	0.0399169	0.88743	0.0518658
RASSF4	510549	320.053	-0.629216	0.306233	2.0547	0.039908	0.88743	0.0518658
RRBP1	505941	6431.48	-0.303603	0.147819	2.05388	0.0399869	0.887753	0.0517079
SKP1	615427	822.893	0.212601	0.103567	-2.05279	0.0400926	0.888868	0.0511627
CFAP99	100847979	2.09373	-4.61602	2.25173	2.04999	0.0403653	0.890068	0.0505766
LOC101109854	-	635.933	0.26255	0.128143	-2.04888	0.0404737	0.890068	0.0505766
LOC114112930	-	12.8597	1.20749	0.588777	-2.05085	0.0402819	0.890068	0.0505766
NKRF	100124519	60.3949	0.695271	0.339325	-2.04898	0.0404641	0.890068	0.0505766
TBC1D15	534252	431.072	0.454171	0.221527	-2.05018	0.0403469	0.890068	0.0505766
ZNF394	522836	63.1976	0.528084	0.257751	-2.04881	0.0404804	0.890068	0.0505766
MKNK1	525647	242.801	-0.52296	0.25543	2.04737	0.0406216	0.890349	0.0504399
TGOLN2	511904	3433.09	0.250417	0.122335	-2.04699	0.0406595	0.890349	0.0504399
ZNF148	613265	1169.97	-0.189982	0.0928109	2.04698	0.04066	0.890349	0.0504399
LOC105612361	-	1263.23	-1.34632	0.657952	2.04622	0.0407343	0.890756	0.0502414
CIAPIN1	535119	110.15	0.556636	0.272296	-2.04423	0.0409308	0.893011	0.049143
LOC101119740	-	7869.23	0.365469	0.178846	-2.04348	0.0410048	0.893011	0.049143
RAPH1	523153	703.639	0.366958	0.179558	-2.04367	0.0409857	0.893011	0.049143
ABCD3	526059	1073.74	0.254983	0.125641	-2.02946	0.0424111	0.894356	0.0484897
AURKB	360192	3.8653	-5.50072	2.69474	2.04128	0.0412227	0.894356	0.0484897
BCOR	784529	97.5566	-0.636175	0.311617	2.04153	0.0411984	0.894356	0.0484897
BST-2B	-	183.417	-0.908617	0.446645	2.03432	0.0419196	0.894356	0.0484897
CA2	280740	539.177	0.582363	0.286595	-2.03201	0.0421527	0.894356	0.0484897
CCDC28A	532940	125.598	0.582783	0.288931	-2.01703	0.0436925	0.894356	0.0484897
CDC42	532712	1515.09	0.166962	0.0827357	-2.01801	0.0435898	0.894356	0.0484897
CDC73	100139547	804.881	0.159331	0.0789221	-2.01884	0.0435034	0.894356	0.0484897
CLDN15	514998	447.002	-0.505577	0.24972	2.02457	0.0429113	0.894356	0.0484897
CLTB	281698	545.318	0.246367	0.121612	-2.02586	0.0427795	0.894356	0.0484897
DDC	280762	1769.75	0.504721	0.247794	-2.03686	0.0416643	0.894356	0.0484897
DPH5	508904	503.122	-0.287413	0.141603	2.02971	0.0423863	0.894356	0.0484897
GALT	506997	254.525	-0.540408	0.266523	2.02762	0.042599	0.894356	0.0484897
GNA15	532029	3.58725	-5.39535	2.65524	2.03196	0.0421572	0.894356	0.0484897
INHBC	530785	275.86	0.774108	0.38369	-2.01754	0.0436395	0.894356	0.0484897
INTS12	517489	62.9373	-0.709032	0.350164	2.02485	0.0428823	0.894356	0.0484897
JMJD8	100139040	559.202	0.27496	0.134735	-2.04074	0.0412766	0.894356	0.0484897
KEF53_p03	-	20566.3	-0.447828	0.222003	2.01722	0.043673	0.894356	0.0484897
LDLRAD4	511553	32.8006	-0.828693	0.408328	2.02948	0.0424092	0.894356	0.0484897
LOC101102848	-	83.7894	0.665764	0.326791	-2.03727	0.0416225	0.894356	0.0484897
LOC101106021	-	194.901	0.374017	0.185352	-2.01787	0.0436049	0.894356	0.0484897
LOC101110679	-	173.959	1.51871	0.749532	-2.02622	0.0427426	0.894356	0.0484897
LOC101111628	-	63.4258	-0.974959	0.478934	2.03568	0.041782	0.894356	0.0484897
LOC101119928	-	59.8932	-0.435452	0.213716	2.03753	0.0415971	0.894356	0.0484897
LOC101123672	-	7079.77	-0.3027	0.148807	2.03418	0.0419338	0.894356	0.0484897
LOC105608279	-	255.991	-0.489081	0.242338	2.01817	0.0435731	0.894356	0.0484897
LOC114117421	-	4.40109	1.4535	0.720277	-2.01797	0.043594	0.894356	0.0484897
LOC114118589	-	112.402	0.644578	0.316064	-2.03939	0.0414109	0.894356	0.0484897
LOC121819111	-	15.672	0.789567	0.386989	-2.04028	0.0413222	0.894356	0.0484897
MBNL3	540550	5059.96	0.460079	0.227823	-2.01946	0.0434398	0.894356	0.0484897
NKD1	618586	3.67085	-5.4277	2.66665	2.0354	0.0418108	0.894356	0.0484897
OSBPL2	505328	126.965	0.3433	0.169749	-2.0224	0.0431349	0.894356	0.0484897
PAPSS2	536409	1147.47	0.217589	0.107685	-2.02061	0.0433204	0.894356	0.0484897
PLAG1	539210	16.5913	-1.4935	0.737159	2.02603	0.0427619	0.894356	0.0484897
PLS1	616560	136.764	-0.716433	0.354421	2.02142	0.0432363	0.894356	0.0484897
PSMD1	511803	5324.09	0.213887	0.1056	-2.02545	0.0428214	0.894356	0.0484897
RAB5A	539764	340.437	0.29554	0.145053	-2.03746	0.0416037	0.894356	0.0484897
RASGRF2	524957	15.9052	1.1205	0.552194	-2.02918	0.0424401	0.894356	0.0484897
SECISBP2L	100848979	1299.73	0.32885	0.162217	-2.02723	0.0426388	0.894356	0.0484897
SLC35D1	613734	580.218	0.332576	0.163293	-2.03668	0.041682	0.894356	0.0484897
TNRC18	526616	351.653	-0.197687	0.0973179	2.03135	0.0422195	0.894356	0.0484897
TUBGCP5	512912	177.527	-0.339437	0.167563	2.02572	0.042793	0.894356	0.0484897
UBXN2B	530316	330.327	0.329873	0.163293	-2.02012	0.0433706	0.894356	0.0484897
USP40	531139	1329.82	0.271482	0.134366	-2.02046	0.0433357	0.894356	0.0484897
UST	535975	62.1355	0.670468	0.330651	-2.02772	0.0425884	0.894356	0.0484897
WDR89	539045	39.0235	0.68799	0.337745	-2.03701	0.0416493	0.894356	0.0484897
ZNF507	540613	247.541	0.258286	0.127521	-2.02544	0.0428222	0.894356	0.0484897
LOC100101238	-	64.2745	-1.27437	0.632604	2.01449	0.0439582	0.897498	0.0469666
SSB	338071	2927.8	0.148111	0.0735097	-2.01485	0.0439202	0.897498	0.0469666
LOC114114851	-	48.779	-0.751943	0.373387	2.01384	0.0440262	0.897742	0.0468486
ATP9A	516579	357.96	-0.37103	0.184975	2.00584	0.0448736	0.897864	0.0467892
EIF1	509764	1630.2	0.208893	0.104039	-2.00782	0.0446619	0.897864	0.0467892
EPSTI1	614555	5119.94	-0.571622	0.284475	2.00939	0.0444954	0.897864	0.0467892
FAM20C	534672	600.53	-0.208788	0.103923	2.00906	0.0445307	0.897864	0.0467892
LOC105601867	-	50860.6	1.36305	0.677216	-2.01273	0.0441432	0.897864	0.0467892
LOC114118386	-	47.0549	-0.705432	0.351357	2.00774	0.0446713	0.897864	0.0467892
MAMDC4	515379	2.3328	-3.8602	1.92231	2.0081	0.0446329	0.897864	0.0467892
MINDY2	524749	242.227	0.340759	0.16978	-2.00707	0.0447423	0.897864	0.0467892
MYH14	514212	577.976	0.273905	0.136445	-2.00744	0.0447028	0.897864	0.0467892
SLC37A3	506910	105.666	0.470723	0.233953	-2.01204	0.0442155	0.897864	0.0467892
SMIM14	614774	4265.53	0.352848	0.17589	-2.00608	0.044848	0.897864	0.0467892
SYCP3	615896	139.035	0.531496	0.264275	-2.01114	0.0443102	0.897864	0.0467892
TENT4A	523016	175.663	-0.354968	0.17693	2.00626	0.0448286	0.897864	0.0467892
TOR1A	533699	178.589	0.338464	0.168257	-2.01159	0.0442636	0.897864	0.0467892
TUT1	616339	94.474	-0.427273	0.212555	2.01018	0.0444122	0.897864	0.0467892
BCL2L1	282152	41.8467	-0.578367	0.288576	2.00421	0.0450475	0.897999	0.046724
GCLM	525659	950.037	0.370337	0.18478	-2.0042	0.0450486	0.897999	0.046724
LOC101112474	-	43.0783	-0.549608	0.27409	2.00521	0.0449402	0.897999	0.046724
ARMC1	514000	1411.8	0.243352	0.121609	-2.00111	0.0453809	0.899246	0.0461215
ASS1	280726	430.945	-0.523795	0.262277	1.9971	0.0458139	0.899246	0.0461215
C3H2orf68	-	151.638	-0.3657	0.182985	1.99853	0.0456594	0.899246	0.0461215
CAPZA1	534656	672.616	0.171877	0.0858876	-2.00118	0.0453726	0.899246	0.0461215
F11R	281258	929.251	0.332326	0.166336	-1.99792	0.0457248	0.899246	0.0461215
LIAS	530865	108.069	0.502282	0.251344	-1.99838	0.045675	0.899246	0.0461215
LOC101115213	-	243.878	0.274103	0.137173	-1.99823	0.0456915	0.899246	0.0461215
LOC101115969	-	384.163	0.154262	0.0771409	-1.99974	0.0455284	0.899246	0.0461215
LOC101120103	-	368.242	-0.812339	0.406201	1.99985	0.0455168	0.899246	0.0461215
LOC105608879	-	149.003	0.508766	0.254978	-1.99533	0.0460064	0.899246	0.0461215
LOC105614911	-	81.2956	-0.621975	0.310792	2.00126	0.0453645	0.899246	0.0461215
LOC114116087	-	18.2943	3.23247	1.62046	-1.99479	0.0460662	0.899246	0.0461215
PHEX	536029	4.92151	-1.6633	0.830784	2.00209	0.045275	0.899246	0.0461215
PPP2R3A	787607	273.518	-0.283874	0.14224	1.99574	0.0459619	0.899246	0.0461215
RAB11FIP1	518839	198.951	0.701011	0.351387	-1.99498	0.0460446	0.899246	0.0461215
SPRYD3	534570	206.347	-0.339066	0.169865	1.99609	0.0459236	0.899246	0.0461215
TNFAIP1	539674	265.638	0.475692	0.238163	-1.99734	0.0457884	0.899246	0.0461215
ELOVL5	617293	2415.86	0.365408	0.183367	-1.99276	0.0462874	0.902464	0.0445701
LOC121816159	-	20.7321	-0.902224	0.452897	1.99212	0.0463581	0.902742	0.0444364
ADCY7	281603	49.8525	-0.643858	0.323707	1.98902	0.0466995	0.902801	0.0444078
COBLL1	532067	2870.59	0.307614	0.154633	-1.98932	0.0466664	0.902801	0.0444078
ENTPD6	508097	152.101	-0.483978	0.243055	1.99123	0.0464558	0.902801	0.0444078
LOC101119057	-	580.33	0.190851	0.0959483	-1.9891	0.0466901	0.902801	0.0444078
NFKBIE	506727	43.6167	-0.653522	0.328498	1.98943	0.0466542	0.902801	0.0444078
VDR	533656	40.9648	-0.733378	0.368591	1.98968	0.0466264	0.902801	0.0444078
LOC121820774	-	4.62205	-3.94058	1.98269	1.98749	0.0468682	0.904968	0.0433668
DDI2	515551	5703.87	0.3455	0.173882	-1.98698	0.0469247	0.904969	0.0433663
CALD1	281660	24318.6	0.138776	0.0701003	-1.97968	0.0477392	0.907923	0.0419512
DHPS	444988	57.1884	-0.993084	0.500778	1.98308	0.047358	0.907923	0.0419512
DISC1	613555	44.578	-0.56859	0.287311	1.97901	0.0478153	0.907923	0.0419512
DNAJC12	281259	1354.72	0.486865	0.245541	-1.98283	0.0473868	0.907923	0.0419512
KIAA0319L	784489	225.088	-0.351673	0.177667	1.9794	0.047771	0.907923	0.0419512
LOC101109262	-	2.42534	4.64983	2.34308	-1.9845	0.0472007	0.907923	0.0419512
LOC105609758	-	285.403	-0.374145	0.188827	1.98142	0.0475442	0.907923	0.0419512
LOC106991327	-	10.8563	1.27704	0.645016	-1.97986	0.0477192	0.907923	0.0419512
LOC114118420	-	3.35828	-5.30183	2.67773	1.97997	0.0477068	0.907923	0.0419512
NSUN6	511775	269.905	-0.446291	0.224988	1.98362	0.0472978	0.907923	0.0419512
PAIP2B	789468	529.266	0.440609	0.22225	-1.98249	0.047424	0.907923	0.0419512
TFRC	504698	1034.07	0.582579	0.293956	-1.98186	0.0474952	0.907923	0.0419512
TRIM38	531022	388.786	-0.368836	0.185864	1.98444	0.0472069	0.907923	0.0419512
ASPRV1	538522	4.28401	2.01142	1.01763	-1.97657	0.04809	0.910534	0.0407037
BET1	616526	330.711	0.327457	0.165915	-1.97365	0.048422	0.910534	0.0407037
C1GALT1	539417	579.806	0.281138	0.142598	-1.97154	0.0486623	0.910534	0.0407037
DEGS1	507290	369.585	0.542608	0.274563	-1.97626	0.0481251	0.910534	0.0407037
KLHL26	527458	73.8658	-0.337378	0.17105	1.97239	0.0485648	0.910534	0.0407037
LOC101104860	-	869.558	-0.741125	0.376152	1.97028	0.0488061	0.910534	0.0407037
LOC105602554	-	3.28074	-5.26839	2.67057	1.97276	0.048523	0.910534	0.0407037
LOC105603235	-	88.9582	0.470036	0.238457	-1.97115	0.0487064	0.910534	0.0407037
LOC105605903	-	4660.99	-0.6767	0.342863	1.97368	0.0484187	0.910534	0.0407037
LOC114112654	-	6.50709	4.00323	2.02467	-1.97723	0.0480154	0.910534	0.0407037
PHKA2	515732	126.836	0.375588	0.190504	-1.97155	0.0486613	0.910534	0.0407037
RGS12	505477	73.2187	-0.73167	0.371344	1.97033	0.0488009	0.910534	0.0407037
SLC35B1	353217	153.559	0.470376	0.238561	-1.97172	0.0486416	0.910534	0.0407037
SPX	509493	29.0984	1.47131	0.745946	-1.9724	0.0485634	0.910534	0.0407037
TNPO2	504589	707.286	-0.275072	0.139501	1.97183	0.0486286	0.910534	0.0407037
SYNGR2	513812	298.117	-0.342693	0.173994	1.96957	0.0488873	0.910988	0.0404871
PDLIM2	512907	246.573	0.379827	0.192978	-1.96825	0.0490398	0.912768	0.0396394
ALB	280717	1.07341e+06	-0.322312	0.164015	1.96514	0.0493982	0.915145	0.0385103
CDH6	537946	11.0596	1.45861	0.742947	-1.96327	0.0496147	0.915145	0.0385103
DCAF15	539970	22.1662	-1.0693	0.544815	1.96269	0.0496821	0.915145	0.0385103
DYRK2	104968453	290.962	0.238925	0.121567	-1.96537	0.0493709	0.915145	0.0385103
KCNK5	782166	390.523	-0.429958	0.218936	1.96385	0.0495474	0.915145	0.0385103
LOC101116026	-	122.237	-0.367811	0.187379	1.96292	0.049655	0.915145	0.0385103
LOC101121621	-	1074.29	0.178766	0.0909294	-1.96598	0.0493007	0.915145	0.0385103
MRPS5	512469	481.762	-0.215352	0.109649	1.96402	0.0495283	0.915145	0.0385103
PHF21A	510395	559.359	-0.340297	0.173094	1.96597	0.0493019	0.915145	0.0385103
ACTG1	404122	3492.72	-0.333688	0.17074	1.95436	0.0506586	0.915802	0.0381983
CALCRL	527140	227.511	0.260668	0.133065	-1.95895	0.0501188	0.915802	0.0381983
CCDC47	540167	935.092	0.27757	0.142045	-1.95409	0.0506904	0.915802	0.0381983
HSBP1L1	100335435	93.981	-0.723215	0.369645	1.95651	0.0504046	0.915802	0.0381983
LOC101103845	-	484.745	-0.34715	0.177369	1.95722	0.0503211	0.915802	0.0381983
LOC105601916	-	14.7936	-1.08455	0.554311	1.95658	0.0503971	0.915802	0.0381983
LOC106991011	-	3.93715	-1.75949	0.899606	1.95585	0.0504832	0.915802	0.0381983
LOC114113171	-	28.3581	-1.13873	0.58231	1.95554	0.0505195	0.915802	0.0381983
LRRC61	616659	331.361	-0.344242	0.175821	1.95792	0.0502397	0.915802	0.0381983
MAP3K20	519251	612.381	0.441073	0.225178	-1.95877	0.0501395	0.915802	0.0381983
MID1IP1	615572	83.8539	0.709438	0.36248	-1.95718	0.0503264	0.915802	0.0381983
RAP1B	327708	299.952	0.243958	0.124835	-1.95424	0.050673	0.915802	0.0381983
RIPPLY1	101905562	48.4079	-1.52779	0.781069	1.95603	0.0504619	0.915802	0.0381983
SWSAP1	507152	89.2611	0.41519	0.212344	-1.95527	0.0505511	0.915802	0.0381983
TMEM179B	512135	818.677	-0.186562	0.095387	1.95584	0.0504836	0.915802	0.0381983
TRAK2	523970	148.359	-0.409154	0.208686	1.96062	0.0499238	0.915802	0.0381983
TUBB4A	540236	4134.23	0.387296	0.198035	-1.95569	0.0505016	0.915802	0.0381983
RMDN1	513788	418.096	0.28071	0.143834	-1.95162	0.0509835	0.920059	0.0361844
ALDH1L2	516864	68.334	-0.818601	0.419817	1.9499	0.051188	0.921672	0.0354235
MLLT6	538601	215.647	-0.215877	0.110699	1.95013	0.0511611	0.921672	0.0354235
LOC101118198	-	2.19793	3.97157	2.03789	-1.94886	0.0513119	0.922865	0.0348621
HPS5	510165	455.466	0.255038	0.130984	-1.94709	0.0515238	0.925635	0.0335602
PORCN	540373	4.76442	-3.24527	1.66844	1.94509	0.0517636	0.928901	0.0320305
SEPTIN10	514603	402.565	0.227515	0.117092	-1.94304	0.0520109	0.932294	0.0304471
MATR3	505129	3865.25	-0.13867	0.0714013	1.94213	0.0521216	0.933233	0.0300101
TTF2	531369	111.886	-0.495424	0.255166	1.94158	0.0521884	0.933385	0.0299392
LSM5	615136	73.2486	0.466175	0.240195	-1.94082	0.05228	0.933981	0.0296622
ARHGAP1	512817	413.701	-0.308908	0.159334	1.93875	0.0525322	0.93744	0.0280566
ADPRH	525738	70.532	-0.579507	0.299182	1.93697	0.0527485	0.937949	0.0278206
ARHGAP4	100124430	61.6778	-0.438401	0.22627	1.93751	0.0526826	0.937949	0.0278206
MAP1A	515593	114.421	-0.93643	0.483211	1.93793	0.0526316	0.937949	0.0278206
ZNF74	509706	106.37	0.398723	0.205889	-1.93659	0.0527952	0.937949	0.0278206
SNRNP27	790677	557.102	0.166121	0.0858439	-1.93515	0.0529719	0.940046	0.0268509
NDFIP2	512310	555.326	0.234987	0.121468	-1.93456	0.053044	0.940282	0.0267417
CHP1	512662	1885.07	0.191761	0.0991721	-1.93362	0.0531599	0.941295	0.0262742
TIMP2	282093	393.249	-0.234582	0.121362	1.93291	0.0532474	0.941803	0.02604
MAN2B1	282272	859.891	0.182149	0.0943305	-1.93096	0.0534879	0.941894	0.0259978
RNMT	511555	445.709	0.281507	0.145786	-1.93096	0.053488	0.941894	0.0259978
WASF3	540674	1926.91	-0.234866	0.121573	1.93189	0.0533734	0.941894	0.0259978
ZNF557	522449	137.203	-0.384424	0.198979	1.93198	0.0533615	0.941894	0.0259978
CD164	509820	1445.85	0.183722	0.0952424	-1.92899	0.0537317	0.941913	0.0259891
RASSF5	539767	586.824	-0.559759	0.290187	1.92896	0.0537358	0.941913	0.0259891
RIPK2	534407	165.61	0.330522	0.171289	-1.92962	0.0536543	0.941913	0.0259891
STAP1	507296	22.9497	-0.726809	0.376761	1.9291	0.0537187	0.941913	0.0259891
TFAM	510059	884.071	0.204433	0.106002	-1.92858	0.0537833	0.941913	0.0259891
LOC101107085	-	261.825	0.263225	0.136644	-1.92635	0.0540605	0.944702	0.0247051
LOC121819596	-	73.3604	-0.581829	0.301985	1.92668	0.0540194	0.944702	0.0247051
TMEM33	614879	1346.37	0.221417	0.115039	-1.92471	0.0542654	0.947248	0.0235361
IL22RA2	533061	3.28313	-5.26493	2.73641	1.92403	0.0543513	0.947713	0.0233231
CARMIL1	537314	55.6568	-0.589644	0.306732	1.92234	0.0545627	0.949332	0.0225818
LGI4	618195	1412.43	-0.729786	0.379572	1.92266	0.0545231	0.949332	0.0225818
LOC101111732	-	4.81329	-1.60512	0.835816	1.92042	0.0548046	0.952505	0.0211329
CEP162	512152	289.717	-0.331094	0.172469	1.91973	0.0548918	0.952547	0.0211137
NT5DC3	520927	92.3889	-0.479619	0.249872	1.91946	0.054926	0.952547	0.0211137
DBI	768330	7839.21	0.236857	0.123482	-1.91815	0.0550922	0.953363	0.0207418
SOAT1	504287	49.458	0.598605	0.312024	-1.91846	0.055053	0.953363	0.0207418
BCL2L15	509786	80.4875	-1.78141	0.930021	1.91545	0.0554353	0.95377	0.0205561
C5H5orf63	-	206.198	-0.32156	0.167926	1.9149	0.0555058	0.95377	0.0205561
GLB1	507188	392.448	0.246588	0.128653	-1.91669	0.0552769	0.95377	0.0205561
GNAQ	536654	595.522	0.240844	0.125724	-1.91565	0.0554094	0.95377	0.0205561
KDM1A	532997	285.925	-0.215249	0.112403	1.91497	0.0554965	0.95377	0.0205561
RABGAP1	519260	571.31	-0.162043	0.0846318	1.91468	0.0555328	0.95377	0.0205561
SLC66A2	533304	504.513	-0.28285	0.147648	1.9157	0.0554033	0.95377	0.0205561
LOC114115314	-	3.89396	5.33187	2.78634	-1.91357	0.0556747	0.954198	0.0203616
TOR3A	789634	184.54	0.752407	0.393198	-1.91356	0.0556769	0.954198	0.0203616
KRBA2	530088	71.2476	0.45567	0.238326	-1.91196	0.0558814	0.955655	0.0196989
NAV2	100139508	234.284	-0.652924	0.34143	1.91232	0.0558352	0.955655	0.0196989
LOC105602171	-	90.5308	-0.480831	0.251595	1.91113	0.0559877	0.956452	0.0193367
XPNPEP2	504822	829.6	0.469539	0.245883	-1.9096	0.0561845	0.95879	0.0182766
LOC106991288	-	3.08202	-5.17641	2.71322	1.90785	0.056411	0.959802	0.0178182
RNF167	616030	563.895	-0.302547	0.158553	1.90818	0.0563681	0.959802	0.0178182
SRD5A2	527024	167.103	-0.576915	0.302406	1.90775	0.0564237	0.959802	0.0178182
ADAMTS4	286806	18.7965	-2.44616	1.283	1.90659	0.0565736	0.960311	0.017588
RBM22	512330	564.016	0.212272	0.111321	-1.90684	0.0565409	0.960311	0.017588
LOC101118441	-	411.444	-0.600086	0.314887	1.90572	0.0566872	0.96122	0.0171772
NFXL1	784953	162.004	0.48792	0.256193	-1.9045	0.0568446	0.961852	0.0168917
RADIL	506708	2.21331	-3.76576	1.977	1.90479	0.0568078	0.961852	0.0168917
ARL6	519014	67.4041	-0.427872	0.224809	1.90327	0.0570051	0.962401	0.0166439
CARD6	520291	555.176	0.171118	0.0899373	-1.90264	0.0570877	0.962401	0.0166439
GTF3C6	518472	207.433	0.271329	0.142727	-1.90103	0.0572977	0.962401	0.0166439
IPO11	538236	236.71	0.295896	0.155585	-1.90183	0.0571931	0.962401	0.0166439
LOC101121255	-	339.61	-0.362045	0.190317	1.90232	0.0571287	0.962401	0.0166439
LOC105601949	-	396.889	-1.29758	0.682731	1.90057	0.0573581	0.962401	0.0166439
LOC114113859	-	512.629	-0.369801	0.194553	1.90077	0.0573316	0.962401	0.0166439
LOC114118748	-	5914.39	0.25708	0.135094	-1.90297	0.0570447	0.962401	0.0166439
LOC101108695	-	167.104	0.461951	0.2432	-1.89947	0.0575027	0.963524	0.0161373
MEIS2	539573	256.921	0.292239	0.15391	-1.89876	0.0575959	0.963524	0.0161373
VBP1	508727	211.754	0.42354	0.22307	-1.89869	0.0576056	0.963524	0.0161373
LARS1	509429	290.224	0.25629	0.135016	-1.89821	0.057668	0.963561	0.0161208
HSD17B8	532422	675.669	-0.205664	0.108376	1.8977	0.0577362	0.963695	0.0160605
EIF2S3	512350	192.053	0.244415	0.128848	-1.89693	0.0578377	0.964383	0.0157505
NUDCD2	532693	279.88	0.314135	0.165718	-1.8956	0.0580132	0.966304	0.0148864
MLYCD	512341	699.231	0.360416	0.19019	-1.89503	0.0580884	0.96655	0.0147758
LOC105611516	-	247.749	0.432139	0.228099	-1.89453	0.0581551	0.966655	0.0147286
LOC121817310	-	5.40604	-1.90614	1.00645	1.89393	0.0582348	0.966975	0.0145847
LOC114113590	-	135.87	0.741404	0.391711	-1.89273	0.0583938	0.968611	0.0138504
LOC101110693	-	4.36155	-5.67618	3.00094	1.89147	0.0585621	0.969268	0.0135561
ODF2	539043	255.958	-0.218875	0.115758	1.89079	0.0586518	0.969268	0.0135561
PIGQ	508048	137.708	-0.465113	0.246111	1.88985	0.0587781	0.969268	0.0135561
PSMD2	539784	1798.26	0.176689	0.0934837	-1.89005	0.0587509	0.969268	0.0135561
TRPV2	507664	145.583	-0.396022	0.209567	1.88971	0.0587967	0.969268	0.0135561
VHL	540957	553.031	0.232591	0.122995	-1.89105	0.0586174	0.969268	0.0135561
FUBP1	513562	1382.02	-0.220128	0.116525	1.88911	0.0588767	0.969588	0.0134128
BAIAP2L1	615412	1040.5	0.328403	0.173981	-1.88758	0.0590829	0.970872	0.0128381
ELAC1	532568	509.747	-0.209768	0.111154	1.88718	0.0591366	0.970872	0.0128381
SPRING1	534423	314.622	0.292535	0.154961	-1.8878	0.0590527	0.970872	0.0128381
ALDOB	515263	53955.3	-0.370187	0.196385	1.885	0.0594295	0.971318	0.0126387
C1H3orf33	507040	219.209	-0.319626	0.16945	1.88625	0.0592609	0.971318	0.0126387
CILK1	506286	546.732	-0.580946	0.308224	1.88482	0.0594541	0.971318	0.0126387
DYNC1LI2	519789	559.955	0.240841	0.127701	-1.88598	0.0592982	0.971318	0.0126387
FADD	493720	149.446	0.395322	0.209772	-1.88453	0.059493	0.971318	0.0126387
FOSB	540819	32.2491	-3.5318	1.87436	1.88426	0.0595292	0.971318	0.0126387
LOC114110710	-	42.6629	0.697785	0.370408	-1.88383	0.0595886	0.971318	0.0126387
ACOX1	513996	5729.34	0.330473	0.17597	-1.87801	0.0603803	0.973002	0.0118861
CDC42EP4	540152	852.462	-0.382324	0.20361	1.87773	0.0604183	0.973002	0.0118861
CRIP3	530071	188.784	-0.433561	0.23064	1.87982	0.0601325	0.973002	0.0118861
GPR174	781056	5.78173	2.94928	1.571	-1.87732	0.0604737	0.973002	0.0118861
LOC121818666	-	6.22653	2.84555	1.51615	-1.87683	0.0605408	0.973002	0.0118861
LRP3	100301323	128.686	-0.458044	0.244053	1.87682	0.0605429	0.973002	0.0118861
LRRD1	784825	3.72343	5.26642	2.79875	-1.88171	0.0598758	0.973002	0.0118861
MEIS1	613877	42.2283	-0.49511	0.263088	1.88192	0.0598467	0.973002	0.0118861
NAA40	517933	20.3971	-0.752382	0.400424	1.87896	0.0602495	0.973002	0.0118861
NIF3L1	509473	85.8992	0.430782	0.229197	-1.87953	0.0601726	0.973002	0.0118861
SLC16A12	538469	3686.85	-0.268958	0.143124	1.87919	0.0602179	0.973002	0.0118861
TBX2	535982	22.4328	-0.704977	0.374511	1.88239	0.0597825	0.973002	0.0118861
UNC50	513629	993.569	0.18056	0.0961256	-1.87837	0.0603302	0.973002	0.0118861
ZNF891	100125388	49.3499	-0.606905	0.322798	1.88014	0.0600894	0.973002	0.0118861
APLNR	615435	233.725	-0.642352	0.343564	1.86967	0.0615294	0.973651	0.0115965
HMGCR	407159	2744.45	0.586258	0.313707	-1.86881	0.0616495	0.973651	0.0115965
ID3	538690	563.627	-0.50504	0.269933	1.87098	0.0613476	0.973651	0.0115965
LOC101114285	-	242.968	-1.23438	0.660591	1.8686	0.0616782	0.973651	0.0115965
LOC105606262	-	2138.43	-0.683056	0.364463	1.87414	0.0609106	0.973651	0.0115965
LOC114111378	-	236.166	0.570938	0.304997	-1.87194	0.0612144	0.973651	0.0115965
LOC121819436	-	12.5247	-1.11994	0.598186	1.87224	0.0611741	0.973651	0.0115965
MAPK8	539941	123.893	0.299197	0.159683	-1.87369	0.0609734	0.973651	0.0115965
NUDT22	533578	106.472	-0.364158	0.194838	1.86903	0.061619	0.973651	0.0115965
PDPK1	100138102	332.643	0.207868	0.111071	-1.87149	0.0612772	0.973651	0.0115965
RBP4	281444	31743.3	-0.211112	0.112544	1.87582	0.0606805	0.973651	0.0115965
RNF125	519541	920.496	0.865509	0.462428	-1.87166	0.0612532	0.973651	0.0115965
RPL29	507270	2976.57	-0.158985	0.085072	1.86883	0.0616463	0.973651	0.0115965
SLC25A1	282476	451.13	-0.464217	0.247866	1.87285	0.0610887	0.973651	0.0115965
SLIT3	615883	212.257	-0.352734	0.188767	1.86862	0.0616758	0.973651	0.0115965
STOX2	535434	143.47	-0.366287	0.195972	1.86907	0.0616128	0.973651	0.0115965
TPGS1	505683	97.2868	-0.400969	0.213958	1.87406	0.0609226	0.973651	0.0115965
TSPYL1	538541	220.641	0.276822	0.148075	-1.86947	0.0615571	0.973651	0.0115965
C16H5orf49	-	5.45352	-4.3325	2.31916	1.86814	0.0617428	0.973712	0.0115696
NAA50	517211	568.201	0.254257	0.136193	-1.86689	0.0619174	0.975504	0.0107711
LOC121818525	-	11.634	3.31937	1.77943	-1.86541	0.0621234	0.977081	0.0100693
RIPOR3	516658	300.766	0.404797	0.217058	-1.86493	0.0621915	0.977081	0.0100693
STXBP5	537603	329.999	0.262674	0.140854	-1.86486	0.0622007	0.977081	0.0100693
ADAM32	520297	15.6056	-0.910417	0.488879	1.86225	0.0625674	0.978415	0.00947689
CACNA1A	282648	19.5825	-1.05095	0.564392	1.86208	0.0625912	0.978415	0.00947689
LOC106990652	-	290.859	0.328361	0.176182	-1.86376	0.0623555	0.978415	0.00947689
LOC114117552	-	42.9978	-2.23131	1.19761	1.86313	0.0624435	0.978415	0.00947689
XRCC6	510132	175.191	0.511428	0.274594	-1.86249	0.0625345	0.978415	0.00947689
POLR2D	617422	269.119	0.323629	0.17392	-1.86079	0.0627741	0.980318	0.0086332
LOC101113603	-	3356.44	0.189089	0.10167	-1.85984	0.0629082	0.981454	0.00812987
LOC105607240	-	19.4966	1.52017	0.81756	-1.8594	0.0629698	0.981458	0.00812809
PPP2R2B	509290	951.111	-0.435009	0.234009	1.85894	0.0630354	0.981525	0.00809846
LOC114109613	-	5.24142	-3.67129	1.97704	1.85696	0.0633163	0.984941	0.00658957
LOC114113987	-	137.648	-0.568451	0.306234	1.85626	0.0634159	0.985532	0.00632912
CXCL14	511771	54.3943	-0.97516	0.525501	1.85568	0.0634997	0.985877	0.00617717
NSMAF	509626	312.605	0.410953	0.221569	-1.85474	0.0636337	0.987	0.00568263
MRM3	538817	186.627	0.364154	0.196461	-1.85356	0.0638015	0.988645	0.00495943
IGFBP5	404185	376.771	-0.720245	0.389054	1.85127	0.0641305	0.989003	0.00480231
LOC114116409	-	43.6568	-0.638701	0.345011	1.85125	0.0641335	0.989003	0.00480231
RHOBTB3	530930	2546.09	0.252247	0.136237	-1.85153	0.064093	0.989003	0.00480231
THOC7	510250	290.761	-0.210794	0.113807	1.8522	0.063997	0.989003	0.00480231
TRNAS-AGA-10	-	6.84112	1.14254	0.616932	-1.85197	0.0640306	0.989003	0.00480231
ATP6V1G1	281641	2027.97	0.136416	0.0737475	-1.84978	0.0643458	0.990829	0.00400149
S100A2	509860	114.99	1.89021	1.02197	-1.84957	0.0643757	0.990829	0.00400149
THAP12	508969	325.063	0.257847	0.139533	-1.84793	0.064613	0.993525	0.00282119
LOC101103154	-	68.5586	0.452503	0.245007	-1.8469	0.0647618	0.994078	0.00257946
LOC114117279	-	6.78219	-1.98675	1.07577	1.84682	0.0647731	0.994078	0.00257946
UFSP2	617788	300.265	0.302686	0.164011	-1.84553	0.0649611	0.996008	0.00173708
ANO1	532126	2485.92	0.329306	0.178697	-1.84281	0.0653565	0.997903	0.00091182
LOC101111220	-	22.5555	1.05764	0.574248	-1.84177	0.0655081	0.997903	0.00091182
LOC105609393	-	780.754	-0.335003	0.181785	1.84286	0.06535	0.997903	0.00091182
PIR	790878	121.069	0.551797	0.299607	-1.84173	0.0655143	0.997903	0.00091182
PLIN2	280981	652.907	1.02432	0.555978	-1.84237	0.0654205	0.997903	0.00091182
SFMBT1	511984	1835.2	0.155131	0.0842137	-1.84211	0.0654584	0.997903	0.00091182
SLC22A1	519461	11230.1	0.209969	0.114009	-1.84169	0.0655211	0.997903	0.00091182
A1BG	518955	13423.9	-0.340992	0.208741	1.63357	0.10235	0.999843	6.82725e-05
A1CF	100336715	10106.9	0.109352	0.0948142	-1.15333	0.248776	0.999843	6.82725e-05
AAAS	506561	18.3107	0.0912931	1.07365	-0.0850308	0.932237	0.999843	6.82725e-05
AACS	505842	26.1855	0.198313	0.856441	-0.231555	0.816884	0.999843	6.82725e-05
AADACL3	530613	5.15715	-0.190333	2.25206	0.084515	0.932647	0.999843	6.82725e-05
AAGAB	507035	274.091	-0.0977399	0.106873	0.914542	0.360432	0.999843	6.82725e-05
AAK1	532546	723.129	-0.1524	0.153668	0.991747	0.321321	0.999843	6.82725e-05
AAMDC	533224	1197.11	0.114784	0.195961	-0.585748	0.558045	0.999843	6.82725e-05
AAR2	533351	105.888	-0.035212	0.181611	0.193887	0.846265	0.999843	6.82725e-05
AARS1	510933	400.708	-0.0935767	0.130358	0.717841	0.472855	0.999843	6.82725e-05
AARS2	786099	105.847	-0.188863	0.617899	0.305653	0.759869	0.999843	6.82725e-05
AASDHPPT	519816	1290.91	0.046534	0.140961	-0.330119	0.74131	0.999843	6.82725e-05
AASS	520865	921.297	-0.229154	0.238066	0.962566	0.335765	0.999843	6.82725e-05
AATF	786013	94.3846	-0.0993599	0.218383	0.454979	0.649124	0.999843	6.82725e-05
AATK	511515	7.97452	-0.546829	1.95279	0.280024	0.779459	0.999843	6.82725e-05
ABAT	280969	415.918	-0.25455	0.313983	0.810713	0.41753	0.999843	6.82725e-05
ABCA1	535379	1048.5	0.0626597	0.238067	-0.263202	0.792395	0.999843	6.82725e-05
ABCA10	504909	3203.91	0.00816752	0.212647	-0.0384089	0.969362	0.999843	6.82725e-05
ABCA4	281584	88.4929	-0.553943	0.5387	1.02829	0.303811	0.999843	6.82725e-05
ABCA5	510497	117.418	-0.0341405	0.256526	0.133088	0.894124	0.999843	6.82725e-05
ABCA6	537351	1432.67	0.236398	0.19691	-1.20054	0.22993	0.999843	6.82725e-05
ABCB1	281585	342.702	-0.00108368	0.176215	0.00614975	0.995093	0.999843	6.82725e-05
ABCB10	789800	305.823	0.234676	0.179988	-1.30385	0.192286	0.999843	6.82725e-05
ABCB11	531150	5195.88	-0.128242	0.216353	0.592745	0.553352	0.999843	6.82725e-05
ABCB6	783257	141.544	-0.206319	0.199896	1.03214	0.302008	0.999843	6.82725e-05
ABCB7	533669	362.139	0.00577162	0.165259	-0.0349247	0.97214	0.999843	6.82725e-05
ABCB8	511548	139.888	-0.182232	0.196706	0.926418	0.354229	0.999843	6.82725e-05
ABCC1	281588	73.3825	0.126061	0.354069	-0.356036	0.721814	0.999843	6.82725e-05
ABCC10	508399	56.3443	-0.218725	1.09198	0.200301	0.841245	0.999843	6.82725e-05
ABCC11	101909228	207.126	-0.0353444	0.437567	0.0807749	0.935621	0.999843	6.82725e-05
ABCC2	520925	14644	0.145322	0.127767	-1.1374	0.255372	0.999843	6.82725e-05
ABCC3	533151	25.9235	0.384549	0.879438	-0.437266	0.661918	0.999843	6.82725e-05
ABCC5	511769	1590.84	0.368844	0.269956	-1.36631	0.17184	0.999843	6.82725e-05
ABCC6	100337270	1101.19	0.0873901	0.191117	-0.45726	0.647484	0.999843	6.82725e-05
ABCC9	100336551	147.757	0.00359843	0.193193	-0.0186261	0.985139	0.999843	6.82725e-05
ABCD1	515178	223.987	-0.0424073	0.200285	0.211735	0.832314	0.999843	6.82725e-05
ABCD4	528646	883.747	0.136135	0.226173	-0.601905	0.547237	0.999843	6.82725e-05
ABCE1	514991	344.814	0.0170543	0.187582	-0.0909163	0.927559	0.999843	6.82725e-05
ABCF1	281589	1013.36	-0.0307769	0.127654	0.241096	0.809481	0.999843	6.82725e-05
ABCF3	530975	228.753	-0.0656632	0.203363	0.322887	0.746781	0.999843	6.82725e-05
ABCG1	510745	13.9022	0.173907	1.06743	-0.162921	0.870581	0.999843	6.82725e-05
ABCG2	536203	922.182	0.103265	0.124306	-0.830739	0.406121	0.999843	6.82725e-05
ABCG5	515536	26.2644	-0.357666	0.82357	0.434287	0.66408	0.999843	6.82725e-05
ABCG8	508829	266.52	-0.0779276	0.245962	0.316829	0.751374	0.999843	6.82725e-05
ABHD11	510109	31.1965	-0.745921	1.27344	0.585755	0.55804	0.999843	6.82725e-05
ABHD12	768242	104.518	-0.355873	0.59601	0.597093	0.550445	0.999843	6.82725e-05
ABHD12B	100138482	943.319	-0.0555334	0.114305	0.485833	0.627085	0.999843	6.82725e-05
ABHD13	513848	719.731	0.180489	0.16917	-1.06691	0.286014	0.999843	6.82725e-05
ABHD14A	515122	181.947	0.235516	0.236597	-0.995433	0.319526	0.999843	6.82725e-05
ABHD14B	615289	2230.69	-0.193871	0.179277	1.08141	0.279517	0.999843	6.82725e-05
ABHD15	528755	70.1664	-0.0632798	0.238096	0.265774	0.790413	0.999843	6.82725e-05
ABHD16A	513252	687.265	-0.0436518	0.116613	0.374331	0.708158	0.999843	6.82725e-05
ABHD16B	514829	6.30185	-0.018425	0.855746	0.0215309	0.982822	0.999843	6.82725e-05
ABHD17A	614425	711.62	0.130275	0.103636	-1.25704	0.20874	0.999843	6.82725e-05
ABHD17B	781153	223.421	-0.0702791	0.149803	0.469145	0.638966	0.999843	6.82725e-05
ABHD17C	520956	554.478	-0.479481	0.272011	1.76273	0.0779465	0.999843	6.82725e-05
ABHD18	530484	172.752	0.155574	0.163397	-0.952125	0.341034	0.999843	6.82725e-05
ABHD2	508717	770.388	-0.233369	0.260205	0.896867	0.36979	0.999843	6.82725e-05
ABHD3	539795	43.5155	-0.194393	0.389644	0.498899	0.61785	0.999843	6.82725e-05
ABHD4	509896	96.2296	0.777343	0.643075	-1.20879	0.226744	0.999843	6.82725e-05
ABHD5	535588	19.5393	0.278212	0.406885	-0.683761	0.494126	0.999843	6.82725e-05
ABHD6	505283	156.236	-0.167478	0.283472	0.590809	0.554648	0.999843	6.82725e-05
ABHD8	768306	14.3462	-1.48549	1.41455	1.05015	0.293648	0.999843	6.82725e-05
ABI1	540815	414.096	-0.0318579	0.128781	0.24738	0.804614	0.999843	6.82725e-05
ABI2	537711	176.277	-0.405988	0.236401	1.71737	0.0859109	0.999843	6.82725e-05
ABI3	529835	23.1869	-0.963872	1.48012	0.651213	0.514909	0.999843	6.82725e-05
ABITRAM	507081	113.577	-0.279547	0.216832	1.28923	0.197317	0.999843	6.82725e-05
ABL1	540876	60.9426	0.209763	0.262317	-0.799653	0.423912	0.999843	6.82725e-05
ABL2	511845	63.8814	0.197983	0.254383	-0.778288	0.436399	0.999843	6.82725e-05
ABLIM3	613794	1359.61	-0.0562735	0.118636	0.474336	0.63526	0.999843	6.82725e-05
ABR	515556	85.631	-0.300867	0.243587	1.23515	0.216774	0.999843	6.82725e-05
ABRACL	505914	31.2232	-0.0818561	0.351605	0.232807	0.815911	0.999843	6.82725e-05
ABRAXAS1	504796	185.52	-0.111075	0.204988	0.541861	0.587914	0.999843	6.82725e-05
ABRAXAS2	510233	190.051	0.071821	0.166878	-0.430379	0.66692	0.999843	6.82725e-05
ABT1	539270	333.348	0.156498	0.146632	-1.06728	0.285844	0.999843	6.82725e-05
ABTB2	528597	220.904	-0.245899	0.196784	1.24959	0.211451	0.999843	6.82725e-05
ACAA1	508324	5355.42	-0.268772	0.175009	1.53576	0.124598	0.999843	6.82725e-05
ACACA	281590	142.795	0.298087	0.660691	-0.451175	0.651863	0.999843	6.82725e-05
ACACB	515338	71.333	0.127246	0.361745	-0.351757	0.72502	0.999843	6.82725e-05
ACAD10	513508	3069.29	-0.0648261	0.13168	0.492299	0.622508	0.999843	6.82725e-05
ACAD11	526956	996.293	-0.442077	0.337737	1.30894	0.190555	0.999843	6.82725e-05
ACAD8	512070	1107	0.225168	0.125648	-1.79206	0.0731241	0.999843	6.82725e-05
ACAD9	617428	1144.26	-0.00795041	0.20388	0.0389955	0.968894	0.999843	6.82725e-05
ACADL	614508	3532.53	-0.222718	0.178671	1.24652	0.212572	0.999843	6.82725e-05
ACADM	505968	6486.02	-0.100238	0.104818	0.956305	0.338918	0.999843	6.82725e-05
ACADS	511222	2528.49	0.0311761	0.112987	-0.275927	0.782604	0.999843	6.82725e-05
ACADSB	504301	18594.5	0.151082	0.14799	-1.02089	0.307305	0.999843	6.82725e-05
ACADVL	282130	3715.19	-0.207731	0.194317	1.06903	0.285056	0.999843	6.82725e-05
ACAP1	508582	17.0439	-0.672319	1.44002	0.466883	0.640584	0.999843	6.82725e-05
ACAP2	506187	539.277	-0.164127	0.138104	1.18843	0.234663	0.999843	6.82725e-05
ACAP3	515444	47.9901	0.177531	0.619387	-0.286624	0.7744	0.999843	6.82725e-05
ACAT1	511082	5664.72	-0.0126207	0.134738	0.0936684	0.925373	0.999843	6.82725e-05
ACAT2	512044	4870.43	0.0105198	0.137937	-0.0762651	0.939208	0.999843	6.82725e-05
ACBD3	783375	985.599	0.0322894	0.142344	-0.226841	0.820548	0.999843	6.82725e-05
ACBD4	515848	190.333	-0.322245	0.245498	1.31262	0.189312	0.999843	6.82725e-05
ACBD5	353160	381.045	0.210943	0.21949	-0.961057	0.336524	0.999843	6.82725e-05
ACBD6	618245	199.803	-0.0995461	0.221434	0.449552	0.653034	0.999843	6.82725e-05
ACCS	505649	110.98	-0.0648674	0.631757	0.102678	0.918219	0.999843	6.82725e-05
ACD	510353	103.357	-0.105096	0.630855	0.166594	0.86769	0.999843	6.82725e-05
ACE2	509235	45.2719	0.556801	0.618728	-0.899911	0.368168	0.999843	6.82725e-05
ACER2	540732	203.639	0.307503	0.310678	-0.98978	0.322281	0.999843	6.82725e-05
ACER3	615110	61.1558	0.481783	0.323745	-1.48816	0.136709	0.999843	6.82725e-05
ACIN1	534600	1650.4	-0.0478125	0.0713846	0.669787	0.502993	0.999843	6.82725e-05
ACKR2	512583	6.96229	-1.81069	2.57368	0.70354	0.481719	0.999843	6.82725e-05
ACKR3	509585	18.5635	-0.382769	1.29895	0.294675	0.768242	0.999843	6.82725e-05
ACKR4	281672	42.5885	-0.0222819	0.444592	0.0501178	0.960029	0.999843	6.82725e-05
ACLY	511135	298.507	-0.154479	0.208281	0.741688	0.458277	0.999843	6.82725e-05
ACMSD	515030	557.816	0.13531	0.432441	-0.312897	0.754359	0.999843	6.82725e-05
ACO1	512995	1313.3	0.0494655	0.106217	-0.465702	0.641429	0.999843	6.82725e-05
ACO2	280976	912.298	0.064755	0.117138	-0.552811	0.580393	0.999843	6.82725e-05
ACOD1	107131195	7.06403	-1.28014	1.40839	0.908933	0.363385	0.999843	6.82725e-05
ACOT12	525155	149.853	0.0141109	0.355833	-0.0396559	0.968367	0.999843	6.82725e-05
ACOT6	516537	168.727	0.162002	0.352373	-0.459746	0.645698	0.999843	6.82725e-05
ACOT7	514788	13.971	0.330788	1.26001	-0.262527	0.792915	0.999843	6.82725e-05
ACOT8	504360	295.144	-0.324632	0.189547	1.71267	0.0867732	0.999843	6.82725e-05
ACOT9	527845	50.7884	-0.39286	0.554088	0.709021	0.478311	0.999843	6.82725e-05
ACOX2	514969	2530.85	-0.171149	0.137385	1.24576	0.212852	0.999843	6.82725e-05
ACOX3	510065	459.42	0.18063	0.149942	-1.20467	0.22833	0.999843	6.82725e-05
ACOXL	100336467	6.51216	0.372777	1.65551	-0.225174	0.821844	0.999843	6.82725e-05
ACP1	280977	1394.37	-0.00273486	0.0491415	0.0556529	0.955618	0.999843	6.82725e-05
ACP2	535407	381.2	-0.414568	0.246978	1.67857	0.0932367	0.999843	6.82725e-05
ACP5	517002	497.526	-0.279498	0.197474	1.41536	0.156962	0.999843	6.82725e-05
ACP6	515738	381.275	-0.0379446	0.235416	0.161181	0.87195	0.999843	6.82725e-05
ACSF2	768237	83.8334	-0.0213214	0.282322	0.0755215	0.9398	0.999843	6.82725e-05
ACSF3	509209	116.993	0.306182	0.291451	-1.05054	0.293468	0.999843	6.82725e-05
ACSL1	537161	14345.3	0.0187781	0.236277	-0.079475	0.936655	0.999843	6.82725e-05
ACSL4	536628	478.39	0.0336903	0.281087	-0.119857	0.904596	0.999843	6.82725e-05
ACSM1	282576	6883.24	0.165828	0.115967	-1.42996	0.152728	0.999843	6.82725e-05
ACSM2B	512227	6709.64	0.0408269	0.275938	-0.147957	0.882377	0.999843	6.82725e-05
ACSM3	533798	3283.47	0.0545298	0.249501	-0.218556	0.826996	0.999843	6.82725e-05
ACSM5	100298888	3215.06	0.000360048	0.169873	-0.00211952	0.998309	0.999843	6.82725e-05
ACSS1	282873	55.6139	-0.258004	0.325509	0.792615	0.428002	0.999843	6.82725e-05
ACTA2	515610	612.516	-0.534325	0.367981	1.45205	0.146489	0.999843	6.82725e-05
ACTL6A	100125416	62.552	-0.157152	0.264502	0.594141	0.552418	0.999843	6.82725e-05
ACTN1	524770	523.838	-0.144254	0.197868	0.72904	0.465977	0.999843	6.82725e-05
ACTN4	522269	968.204	0.115379	0.169418	-0.681034	0.49585	0.999843	6.82725e-05
ACTR10	511083	312.698	0.238244	0.139713	-1.70523	0.0881509	0.999843	6.82725e-05
ACTR1A	514371	189.511	-0.217846	0.221273	0.984513	0.324863	0.999843	6.82725e-05
ACTR1B	100125305	175.423	0.0735098	0.208154	-0.353151	0.723975	0.999843	6.82725e-05
ACTR2	538486	694.392	-0.115448	0.166567	0.6931	0.488247	0.999843	6.82725e-05
ACTR3	281597	647.142	0.127899	0.136212	-0.938974	0.347744	0.999843	6.82725e-05
ACTR3B	616404	36.0862	-0.0782746	0.337535	0.231901	0.816615	0.999843	6.82725e-05
ACTR5	100297865	51.3723	-0.564986	1.29774	0.43536	0.663301	0.999843	6.82725e-05
ACTR6	613596	166.342	-0.240459	0.244806	0.982243	0.32598	0.999843	6.82725e-05
ACTR8	615133	183.139	0.0107447	0.227164	-0.0472991	0.962275	0.999843	6.82725e-05
ACTRT3	509723	14.6954	-0.347652	0.676442	0.513942	0.607292	0.999843	6.82725e-05
ACVR1	338068	247.991	0.00408872	0.222956	-0.0183387	0.985369	0.999843	6.82725e-05
ACVR1B	539315	140.759	0.300691	0.28891	-1.04078	0.297978	0.999843	6.82725e-05
ACVR2A	281598	25.0712	0.463657	1.47752	-0.313809	0.753666	0.999843	6.82725e-05
ACVR2B	282131	46.9281	-0.0283418	0.250332	0.113217	0.909859	0.999843	6.82725e-05
ACVRL1	534536	80.466	-0.418572	0.292384	1.43158	0.152263	0.999843	6.82725e-05
ACY1	768058	976.15	0.176868	0.267299	-0.661686	0.508173	0.999843	6.82725e-05
ACYP1	507844	6.47992	-1.26011	1.86938	0.674077	0.500262	0.999843	6.82725e-05
ACYP2	767889	95.3721	0.435094	0.605833	-0.718174	0.47265	0.999843	6.82725e-05
ADA	280712	22.1608	0.886245	1.04946	-0.844479	0.398402	0.999843	6.82725e-05
ADAL	512667	490.251	-0.124225	0.154678	0.803119	0.421906	0.999843	6.82725e-05
ADAM10	282132	373.242	0.159182	0.173559	-0.917161	0.359058	0.999843	6.82725e-05
ADAM15	784605	55.0057	-0.0963933	0.896021	0.107579	0.914329	0.999843	6.82725e-05
ADAM17	517541	254.067	0.305848	0.366117	-0.835383	0.403502	0.999843	6.82725e-05
ADAM19	510907	16.2903	0.0668409	0.68269	-0.0979081	0.922005	0.999843	6.82725e-05
ADAM22	523645	48.0347	0.117074	0.434126	-0.269677	0.787409	0.999843	6.82725e-05
ADAM28	-	8.43127	0.859693	2.2675	-0.379138	0.704585	0.999843	6.82725e-05
ADAM8	519652	8.08033	-0.774069	2.2565	0.34304	0.731568	0.999843	6.82725e-05
ADAM9	281600	102.976	-0.0275405	0.249971	0.110174	0.912271	0.999843	6.82725e-05
ADAMTS1	512171	436.584	-0.21697	0.230593	0.94092	0.346746	0.999843	6.82725e-05
ADAMTS10	513140	4.90912	-1.07695	1.63388	0.659138	0.509807	0.999843	6.82725e-05
ADAMTS12	525276	36.585	0.699079	0.893519	-0.782389	0.433986	0.999843	6.82725e-05
ADAMTS13	532272	233.854	-0.153796	0.202494	0.75951	0.447548	0.999843	6.82725e-05
ADAMTS15	514927	64.4539	-0.299091	0.635569	0.470588	0.637935	0.999843	6.82725e-05
ADAMTS2	282401	45.5322	-0.0914735	2.12875	0.0429705	0.965725	0.999843	6.82725e-05
ADAMTS5	286805	86.6481	-0.352397	0.3501	1.00656	0.314146	0.999843	6.82725e-05
ADAMTS6	540722	4.89867	2.97269	2.06559	-1.43915	0.150109	0.999843	6.82725e-05
ADAMTS7	504694	9.66888	-0.362171	2.6492	0.13671	0.89126	0.999843	6.82725e-05
ADAMTS9	537051	103.328	0.0387079	0.612688	-0.0631771	0.949625	0.999843	6.82725e-05
ADAMTSL1	101909640	54.9508	0.101584	0.288403	-0.352228	0.724668	0.999843	6.82725e-05
ADAMTSL2	526780	147.971	1.9147	2.70921	-0.706738	0.479729	0.999843	6.82725e-05
ADAMTSL3	537483	118.55	0.161676	0.623778	-0.259189	0.79549	0.999843	6.82725e-05
ADAMTSL4	507654	11.5176	-0.116705	1.70275	0.0685389	0.945357	0.999843	6.82725e-05
ADAMTSL5	107131164	3.26918	-1.33945	2.66724	0.502186	0.615537	0.999843	6.82725e-05
ADAP1	282176	11.5325	0.476879	0.700176	-0.681085	0.495818	0.999843	6.82725e-05
ADAP2	534106	312.775	0.238718	0.321181	-0.74325	0.45733	0.999843	6.82725e-05
ADAR	505134	695.113	-0.4032	0.265592	1.51811	0.128986	0.999843	6.82725e-05
ADARB1	521761	78.6643	0.197531	0.226923	-0.870473	0.384042	0.999843	6.82725e-05
ADAT1	618521	134.627	0.00346076	0.216944	-0.0159524	0.987272	0.999843	6.82725e-05
ADAT2	615418	66.8352	0.0448698	0.316659	-0.141697	0.887319	0.999843	6.82725e-05
ADCK2	539345	208.867	0.11742	0.188027	-0.624485	0.532309	0.999843	6.82725e-05
ADCK5	522614	99.153	-0.40852	0.260752	1.5667	0.117185	0.999843	6.82725e-05
ADCY1	281601	17.4037	0.102935	1.52691	-0.0674141	0.946252	0.999843	6.82725e-05
ADCY3	535603	10.8831	-0.739822	1.06408	0.695271	0.486886	0.999843	6.82725e-05
ADCY4	788151	34.8402	-0.24782	0.383035	0.646991	0.517638	0.999843	6.82725e-05
ADCY5	505740	84.7768	-0.0823473	0.247991	0.332057	0.739846	0.999843	6.82725e-05
ADCY6	509936	216.679	-0.034459	0.191934	0.179535	0.857517	0.999843	6.82725e-05
ADCY9	525482	99.4631	-0.394994	0.315287	1.25281	0.210275	0.999843	6.82725e-05
ADD1	507193	554.546	-0.153815	0.146945	1.04675	0.295214	0.999843	6.82725e-05
ADD3	505225	1243.12	0.186518	0.181846	-1.02569	0.305037	0.999843	6.82725e-05
ADGB	528523	33.1065	-0.402457	1.30048	0.309469	0.756965	0.999843	6.82725e-05
ADGRA2	616111	123.899	0.199059	0.308295	-0.645676	0.518489	0.999843	6.82725e-05
ADGRA3	541147	265.77	-0.079646	0.205292	0.387965	0.698042	0.999843	6.82725e-05
ADGRE1	-	238.428	0.227228	0.212521	-1.0692	0.284978	0.999843	6.82725e-05
ADGRE5	338066	353.974	-0.351345	0.226554	1.55083	0.120943	0.999843	6.82725e-05
ADGRF5	532674	857.33	-0.0309271	0.108771	0.284333	0.776155	0.999843	6.82725e-05
ADGRG1	509703	24.5853	0.502943	0.822706	-0.611328	0.540982	0.999843	6.82725e-05
ADGRG5	509974	13.0838	-0.961025	1.52183	0.631494	0.527718	0.999843	6.82725e-05
ADGRG6	534326	898.257	0.0813744	0.211854	-0.384106	0.7009	0.999843	6.82725e-05
ADGRG7	523482	17.7685	1.46591	1.25425	-1.16875	0.242506	0.999843	6.82725e-05
ADGRL1	788252	54.2686	0.226378	0.307563	-0.736038	0.461707	0.999843	6.82725e-05
ADGRL2	281278	717.788	-0.0731976	0.143977	0.508398	0.611175	0.999843	6.82725e-05
ADGRL3	282651	8.60381	1.05688	1.45203	-0.727863	0.466698	0.999843	6.82725e-05
ADGRL4	535066	102.309	-0.0647317	0.216155	0.299469	0.764583	0.999843	6.82725e-05
ADGRV1	537034	38.3354	-0.266939	0.478648	0.557694	0.577053	0.999843	6.82725e-05
ADH1C	509744	29189.2	-0.226181	0.200932	1.12566	0.26031	0.999843	6.82725e-05
ADHFE1	507711	709.759	-0.110953	0.207495	0.534726	0.592839	0.999843	6.82725e-05
ADI1	615764	4081.25	0.0983033	0.0839024	-1.17164	0.241342	0.999843	6.82725e-05
ADIPOR1	407235	329.083	0.060258	0.104585	-0.57616	0.564507	0.999843	6.82725e-05
ADIPOR2	407234	199.366	-0.30072	0.264414	1.13731	0.255411	0.999843	6.82725e-05
ADK	783572	586.304	0.252868	0.202034	-1.25161	0.210711	0.999843	6.82725e-05
ADM	280713	427.451	-0.173603	0.2556	0.679196	0.497014	0.999843	6.82725e-05
ADNP2	504380	183.139	-0.171	0.172364	0.992089	0.321154	0.999843	6.82725e-05
ADO	100297937	155.655	-0.0312016	0.250404	0.124605	0.900836	0.999843	6.82725e-05
ADORA2A	617828	28.3659	-0.508147	0.862133	0.589407	0.555588	0.999843	6.82725e-05
ADORA2B	529760	29.2136	0.148146	0.613324	-0.241546	0.809132	0.999843	6.82725e-05
ADPGK	518158	93.1082	0.120588	0.149435	-0.806961	0.419689	0.999843	6.82725e-05
ADPRM	534038	238.098	0.192974	0.205728	-0.938004	0.348242	0.999843	6.82725e-05
ADPRS	521650	202.377	0.142835	0.145662	-0.980592	0.326794	0.999843	6.82725e-05
ADRA1A	282134	2064.49	-0.255879	0.159094	1.60835	0.107758	0.999843	6.82725e-05
ADRA1D	539543	16.6492	-0.542361	1.25513	0.432114	0.665659	0.999843	6.82725e-05
ADRA2A	282135	15.1583	0.475731	1.06271	-0.447659	0.654399	0.999843	6.82725e-05
ADRA2B	516422	49.6672	-0.0665468	0.428911	0.155153	0.876701	0.999843	6.82725e-05
ADRB1	281604	88.5067	0.00470189	0.345678	-0.0136019	0.989148	0.999843	6.82725e-05
ADRB2	281605	8.79735	0.12379	0.978582	-0.126499	0.899337	0.999843	6.82725e-05
ADRM1	519729	963.696	0.0194986	0.164133	-0.118797	0.905436	0.999843	6.82725e-05
ADSL	510949	227.327	-0.211142	0.13289	1.58885	0.112094	0.999843	6.82725e-05
ADSS1	784089	152.24	-0.635027	0.408955	1.5528	0.120471	0.999843	6.82725e-05
ADSS2	522529	448.221	0.296099	0.305021	-0.970747	0.331674	0.999843	6.82725e-05
AEBP1	317693	202.943	0.100737	0.364607	-0.276291	0.782325	0.999843	6.82725e-05
AEBP2	537791	202.686	-0.155967	0.157202	0.992146	0.321126	0.999843	6.82725e-05
AEN	614749	250.118	-0.184159	0.417694	0.440896	0.659289	0.999843	6.82725e-05
AFAP1	534032	53.456	-0.0743313	0.315554	0.235558	0.813776	0.999843	6.82725e-05
AFAP1L1	510738	65.1868	-0.0816717	0.284304	0.287269	0.773906	0.999843	6.82725e-05
AFAP1L2	615436	614.906	1.18116	0.813034	-1.45278	0.146285	0.999843	6.82725e-05
AFDN	504856	3530.42	0.0507337	0.119976	-0.422866	0.672393	0.999843	6.82725e-05
AFF1	781149	398.052	-0.210436	0.135683	1.55094	0.120915	0.999843	6.82725e-05
AFF2	522215	252.197	0.198896	0.228746	-0.869506	0.38457	0.999843	6.82725e-05
AFF3	787488	35.3009	-0.0101684	0.497422	0.0204422	0.983691	0.999843	6.82725e-05
AFF4	541306	3258.95	0.0635131	0.131284	-0.483785	0.628538	0.999843	6.82725e-05
AFG1L	537689	207.661	-0.181723	0.202982	0.895267	0.370644	0.999843	6.82725e-05
AFG3L2	515757	496.322	0.202837	0.138903	-1.46028	0.144213	0.999843	6.82725e-05
AFM	508264	2810.84	-0.237221	0.163482	1.45105	0.146765	0.999843	6.82725e-05
AFMID	518864	385.74	-0.0778361	0.368163	0.211417	0.832562	0.999843	6.82725e-05
AFTPH	540837	700.102	0.156942	0.116602	-1.34597	0.178313	0.999843	6.82725e-05
AGA	511345	260.415	0.093656	0.138336	-0.677019	0.498394	0.999843	6.82725e-05
AGAP1	522241	163.809	-0.0455649	0.142584	0.319565	0.749298	0.999843	6.82725e-05
AGAP3	616302	51.3847	-0.704179	0.687814	1.02379	0.305933	0.999843	6.82725e-05
AGBL2	100848075	11.87	-1.87788	1.86662	1.00603	0.3144	0.999843	6.82725e-05
AGBL3	527479	17.1718	0.273756	1.06881	-0.256131	0.79785	0.999843	6.82725e-05
AGBL5	538585	144.531	0.268391	0.313972	-0.854824	0.392649	0.999843	6.82725e-05
AGFG1	536149	1555.55	-0.0280036	0.138735	0.201849	0.840035	0.999843	6.82725e-05
AGFG2	510361	286.676	-0.0890195	0.192656	0.462064	0.644036	0.999843	6.82725e-05
AGGF1	511650	1255.14	0.0233089	0.096389	-0.241821	0.808919	0.999843	6.82725e-05
AGK	514693	18.0636	-0.139276	0.831696	0.16746	0.867008	0.999843	6.82725e-05
AGL	517397	1143.56	0.0945056	0.188538	-0.501254	0.616192	0.999843	6.82725e-05
AGMAT	514509	2047.41	0.00270319	0.0955232	-0.0282987	0.977424	0.999843	6.82725e-05
AGO2	404130	523.636	-0.191457	0.158337	1.20918	0.226594	0.999843	6.82725e-05
AGO3	406231	864.373	0.10269	0.0882533	-1.16358	0.244593	0.999843	6.82725e-05
AGO4	528046	59.4867	0.559431	0.307155	-1.82133	0.0685569	0.999843	6.82725e-05
AGPAT1	282137	63.9296	-0.0226566	0.259196	0.0874112	0.930345	0.999843	6.82725e-05
AGPAT2	512112	363.135	0.128083	0.215275	-0.594975	0.55186	0.999843	6.82725e-05
AGPAT3	506607	526.75	-0.0659702	0.119215	0.553372	0.580009	0.999843	6.82725e-05
AGPAT5	530414	201.004	-0.474222	0.303028	1.56494	0.117596	0.999843	6.82725e-05
AGPS	613679	277.607	0.0815579	0.186274	-0.437839	0.661503	0.999843	6.82725e-05
AGR2	415112	20.9679	-0.601821	1.72361	0.349164	0.726967	0.999843	6.82725e-05
AGRN	525795	134.281	-0.311885	0.390012	0.799681	0.423896	0.999843	6.82725e-05
AGTPBP1	534958	69.1697	0.223383	0.301919	-0.739879	0.459373	0.999843	6.82725e-05
AGTR1	281607	624.516	0.132792	0.204077	-0.650697	0.515242	0.999843	6.82725e-05
AGXT	789572	371.465	-0.00195935	0.244867	0.00800172	0.993616	0.999843	6.82725e-05
AGXT2	521553	1151.36	0.0117567	0.193581	-0.0607326	0.951572	0.999843	6.82725e-05
AHCTF1	504716	646.9	-0.0297977	0.110338	0.27006	0.787114	0.999843	6.82725e-05
AHCY	508158	8383.75	0.0196524	0.248573	-0.0790606	0.936984	0.999843	6.82725e-05
AHCYL1	505511	949.399	0.204489	0.126904	-1.61136	0.107101	0.999843	6.82725e-05
AHCYL2	532836	266.205	-0.306616	0.175785	1.74427	0.0811119	0.999843	6.82725e-05
AHDC1	522105	93.5355	-0.12928	0.280707	0.460549	0.645122	0.999843	6.82725e-05
AHI1	528398	212.335	-0.0946987	0.178959	0.529165	0.596691	0.999843	6.82725e-05
AHNAK	531336	1058.16	0.163474	0.139698	-1.1702	0.24192	0.999843	6.82725e-05
AHR	280714	899.862	0.12644	0.319526	-0.395712	0.692317	0.999843	6.82725e-05
AHSA1	539220	973.258	-0.00937341	0.136685	0.0685769	0.945326	0.999843	6.82725e-05
AHSA2P	-	143.846	-0.0554978	0.241385	0.229914	0.818158	0.999843	6.82725e-05
AHSG	280988	257455	-0.0768465	0.139064	0.552598	0.580539	0.999843	6.82725e-05
AIDA	508353	418.766	-0.0669683	0.11533	0.580665	0.561467	0.999843	6.82725e-05
AIF1	280989	570.125	0.0364041	0.188421	-0.193206	0.846798	0.999843	6.82725e-05
AIF1L	617493	6333.7	-0.14274	0.238836	0.597646	0.550076	0.999843	6.82725e-05
AIFM1	535714	1263.83	-0.0349017	0.111353	0.313433	0.753952	0.999843	6.82725e-05
[truncated: 14,671 more rows]

## Sheet: HH2 vs CON
Gene Symbol	Gene ID	baseMean	log2FoldChange	lfcSE	stat	pvalue	padj	-log10padj			All	UP	Down
[truncated: 15,955 more rows]

[truncated: 3 more sheets: GO Entries, DIA Entries, Overlap DEG]
