# Supplementary material for: Liver Transcriptomic Profiles of Ruminant Species Fed Spent Hemp Biomass Containing Cannabinoids
Source: Genes (Basel). 2024 Jul 22;15(7):963. doi: 10.3390/genes15070963 (PMC11275923; doi:10.3390/genes15070963)
Supplement: Supplementary file 1 [file genes-15-00963-s001.zip › Supplementary File S6.xlsx]

## Sheet: Legend
The file contains the complete results of bioinformatic analyses of lambs' experiment, including gene ontology (GO) based on DAVID and GSE and KEGG based on GSE
The following sheet are available:
Sheet name	Content
GO - DAVID	Complete results of the significantly enriched gene ontology (GO) terms in each comparison of the Lambs' experiment, analyzed using DAVID
GO - GSE	Complete results of the significantly enriched gene ontology (GO) terms in each comparison of the Lambs' experiment, analyzed using gene-set enrichment analysis (GSEA)
KEGG - GSE	Complete results of the significantly enriched Kyoto Encyclopedia of Genes and Genomes (KEGG) pathways in each comparison of the Lambs' experiment, analyzed using gene-set enrichment analysis (GSEA)

## Sheet: GO - DAVID
Comparison	Direction	Category	Term	Count	P-Value	Fold Enrichment
HH2 vs CON	Up	BP	transmembrane transport	6	0.047	3
HH2 vs CON	Up	BP	cholesterol biosynthetic process	5	6.1e-05	22.3
HH2 vs CON	Up	CC	chromosome, centromeric region	4	0.0028	13.8
HH2 vs CON	Up	CC	peroxisome	4	0.032	5.7
HH2 vs CON	Up	BP	isoprenoid biosynthetic process	3	0.0042	29.8
HH2 vs CON	Up	CC	ruffle	3	0.038	9.6
HH2 vs CON	Up	BP	central nervous system development	3	0.049	8.4
HH2 vs CON	Up	MF	lysophosphatidic acid binding	2	0.024	82.9
HH2 vs CON	Up	MF	acetate-CoA ligase activity	2	0.035	55.3
HH2 vs CON	Up	MF	propionate-CoA ligase activity	2	0.035	55.3
HH2 vs CON	Down	CC	extracellular space	13	0.013	2.2
HH2 vs CON	Down	MF	iron ion binding	6	0.0077	4.9
HH2 vs CON	Down	CC	apical plasma membrane	5	0.032	4.1
HH2 vs CON	Down	BP	glutathione metabolic process	4	0.0068	10.2
HH2 vs CON	Down	BP	xenobiotic metabolic process	4	0.01	8.7
HH2 vs CON	Down	MF	E-box binding	3	0.01	19.2
HH2 vs CON	Down	MF	transferase activity, transferring acyl groups other than amino-acyl groups	3	0.02	13.6
HH2 vs CON	Down	BP	gluconeogenesis	3	0.022	12.7
HH2 vs CON	Down	BP	response to bacterium	3	0.025	12
HH2 vs CON	Down	BP	antimicrobial humoral immune response mediated by antimicrobial peptide	3	0.027	11.4
HH2 vs CON	Down	MF	glutathione transferase activity	3	0.038	9.6
HH2 vs CON	Down	MF	acetyl-CoA C-acyltransferase activity	2	0.026	76.9
LH2 vs CON	Up	BP	cholesterol biosynthetic process	5	2.4e-07	86.1
LH2 vs CON	Up	CC	endoplasmic reticulum membrane	9	1.9e-05	7.2
LH2 vs CON	Up	BP	steroid metabolic process	3	0.00024	122.7
LH2 vs CON	Up	MF	iron ion binding	5	0.00024	15.7
LH2 vs CON	Up	MF	monooxygenase activity	3	0.0066	23.8
LH2 vs CON	Up	MF	heme binding	3	0.042	9
LH2 vs CON	Up	MF	oxidoreductase activity	3	0.042	8.9
LH2 vs CON	Up	MF	oxidoreductase activity, acting on the CH-CH group of donors, NAD or NADP as acceptor	2	0.0096	201
LH2 vs CON	Up	MF	testosterone 6-beta-hydroxylase activity	2	0.013	150.7
LH2 vs CON	Up	BP	oxidative demethylation	2	0.023	81.8
LH2 vs CON	Up	MF	aromatase activity	2	0.032	60.3
LH2 vs CON	Down	BP	response to interferon-alpha	3	4.1e-05	270.7
LH2 vs CON	Down	BP	response to interferon-beta	3	4.1e-05	270.7
LH2 vs CON	Down	BP	negative regulation of viral entry into host cell	3	0.00014	154.7
LH2 vs CON	Down	BP	response to interferon-gamma	3	0.00031	108.3
LH2 vs CON	Down	BP	type I interferon signaling pathway	3	0.00045	90.2
LH2 vs CON	Down	BP	negative regulation of viral genome replication	3	0.00045	90.2
LH2 vs CON	Down	BP	defense response to virus	3	0.0084	20.8
LH2 vs CON	Down	MF	actin binding	3	0.043	8.6
HH1 vs CON	Up	MF	iron ion binding	3	0.014	15.4
HH1 vs CON	Up	CC	endoplasmic reticulum membrane	4	0.026	5.7
HH1 vs CON	Up	CC	cytosol	6	0.044	2.8
HH1 vs CON	Down	MF	phenylpyruvate tautomerase activity	2	0.0049	391.6
HH1 vs CON	Down	BP	negative regulation of myeloid cell apoptotic process	2	0.0074	258.6
HH1 vs CON	Down	MF	fatty acid binding	2	0.032	60.3
HH1 vs CON	Down	CC	cell surface	3	0.041	9
LH1 vs CON	Up	MF	structural constituent of ribosome	70	1.6e-42	7.7
LH1 vs CON	Up	BP	translation	67	3.6e-41	7.9
LH1 vs CON	Up	CC	ribosome	65	2.3e-39	7.8
LH1 vs CON	Up	CC	ribonucleoprotein complex	49	3.3e-27	7
LH1 vs CON	Up	CC	cytosolic large ribosomal subunit	36	2.1e-23	8.8
LH1 vs CON	Up	CC	mitochondrion	25	0.027	1.6
LH1 vs CON	Up	MF	RNA binding	25	0.028	1.6
LH1 vs CON	Up	CC	cytosolic small ribosomal subunit	20	7e-13	8.7
LH1 vs CON	Up	BP	cytoplasmic translation	19	1.6e-13	10.2
LH1 vs CON	Up	MF	GTP binding	15	0.021	2
LH1 vs CON	Up	MF	GTPase activity	14	0.0076	2.3
LH1 vs CON	Up	CC	organelle membrane	12	0.00035	3.7
LH1 vs CON	Up	CC	mitochondrial matrix	11	5.9e-05	5
LH1 vs CON	Up	BP	intracellular protein transport	10	0.032	2.3
LH1 vs CON	Up	BP	ribosomal large subunit assembly	8	4.3e-05	8.2
LH1 vs CON	Up	MF	rRNA binding	7	0.00035	7.2
LH1 vs CON	Up	CC	large ribosomal subunit	7	0.0015	5.5
LH1 vs CON	Up	CC	peroxisome	7	0.0045	4.5
LH1 vs CON	Up	MF	5S rRNA binding	6	4.1e-06	21.4
LH1 vs CON	Up	BP	ribosomal large subunit biogenesis	6	0.0009	7.8
LH1 vs CON	Up	MF	translation initiation factor activity	6	0.013	4.3
LH1 vs CON	Up	BP	translational elongation	5	0.0018	9.2
LH1 vs CON	Up	MF	translation elongation factor activity	5	0.0051	7
LH1 vs CON	Up	CC	mitochondrial respiratory chain complex IV	5	0.0072	6.4
LH1 vs CON	Up	CC	ubiquitin ligase complex	5	0.015	5.1
LH1 vs CON	Up	CC	endosome membrane	5	0.048	3.6
LH1 vs CON	Up	CC	nascent polypeptide-associated complex	4	0.002	14.8
LH1 vs CON	Up	CC	eukaryotic 43S preinitiation complex	4	0.0099	8.7
LH1 vs CON	Up	MF	2 iron, 2 sulfur cluster binding	4	0.012	8.3
LH1 vs CON	Up	CC	eukaryotic 48S preinitiation complex	4	0.012	8.2
LH1 vs CON	Up	BP	fatty acid beta-oxidation	4	0.041	5.2
LH1 vs CON	Up	BP	ribosomal small subunit biogenesis	4	0.044	5
LH1 vs CON	Up	BP	negative regulation of synaptic vesicle exocytosis	3	0.0019	38.8
LH1 vs CON	Up	BP	Rap protein signal transduction	3	0.017	14.6
LH1 vs CON	Up	BP	cellular response to cAMP	3	0.021	12.9
LH1 vs CON	Up	MF	small ribosomal subunit rRNA binding	3	0.025	11.8
LH1 vs CON	Down	CC	nucleus	51	0.004	1.4
LH1 vs CON	Down	CC	cytoplasm	46	0.012	1.4
LH1 vs CON	Down	CC	cytosol	26	0.027	1.5
LH1 vs CON	Down	CC	nucleoplasm	16	0.04	1.7
LH1 vs CON	Down	BP	defense response to virus	12	7.2e-11	16.9
LH1 vs CON	Down	BP	regulation of transcription, DNA-templated	12	0.014	2.3
LH1 vs CON	Down	BP	innate immune response	11	4.9e-06	6.7
LH1 vs CON	Down	BP	negative regulation of viral genome replication	8	7.3e-11	46.9
LH1 vs CON	Down	CC	chromatin	7	0.0067	4.1
LH1 vs CON	Down	MF	ubiquitin protein ligase binding	6	0.012	4.3
LH1 vs CON	Down	BP	positive regulation of transcription, DNA-templated	6	0.023	3.7
LH1 vs CON	Down	MF	double-stranded RNA binding	5	0.00047	13.4
LH1 vs CON	Down	MF	2'-5'-oligoadenylate synthetase activity	4	1e-05	72.4
LH1 vs CON	Down	BP	regulation of ribonuclease activity	4	1.1e-05	70.3
LH1 vs CON	Down	MF	endopeptidase inhibitor activity	4	0.00065	22.3
LH1 vs CON	Down	BP	complement activation, classical pathway	4	0.00071	21.6
LH1 vs CON	Down	BP	apoptotic signaling pathway	4	0.0035	12.8
LH1 vs CON	Down	BP	response to interferon-alpha	3	0.0012	52.7
LH1 vs CON	Down	BP	response to interferon-beta	3	0.0012	52.7
LH1 vs CON	Down	BP	negative regulation of viral entry into host cell	3	0.004	30.1
LH1 vs CON	Down	BP	response to interferon-gamma	3	0.0083	21.1
LH1 vs CON	Down	BP	complement activation	3	0.01	19.2
LH1 vs CON	Down	BP	type I interferon signaling pathway	3	0.012	17.6
LH1 vs CON	Down	BP	circadian regulation of gene expression	3	0.045	8.8
LH1 vs CON	Down	MF	olfactory receptor binding	2	0.027	72.4
LH1 vs CON	Down	BP	protein insertion into membrane	2	0.028	70.3
LH1 vs CON	Down	BP	negative regulation of mitochondrial depolarization	2	0.028	70.3
LH1 vs CON	Down	BP	detection of chemical stimulus involved in sensory perception of bitter taste	2	0.042	46.9

## Sheet: GO - GSE
Comparison	ONTOLOGY	ID	Description	setSize	enrichmentScore	NES	pvalue	p.adjust	qvalue	rank	leading_edge	core_enrichment
LH1 vs CON	CC	GO:0032433	filopodium tip	6	0.941893	1.8943	0.000223736	0.000223736	0.825425	30	tags=50%, list=0%, signal=50%	ABITRAM/VIL1/MORN4
LH1 vs CON	BP	GO:0048662	negative regulation of smooth muscle cell proliferation	8	-0.932773	-1.81527	0.00030637	0.00030637	0.825425	3	tags=12%, list=0%, signal=13%	CNN1
LH1 vs CON	BP	GO:0033002	muscle cell proliferation	25	-0.787917	-1.88601	0.00100332	0.00100332	0.953284	660	tags=8%, list=4%, signal=8%	CNN1/EDN1
LH1 vs CON	BP	GO:0031032	actomyosin structure organization	28	-0.800412	-1.94816	0.00145474	0.00145474	0.953284	660	tags=14%, list=4%, signal=14%	CNN1/KRT19/LPAR1/EDN1
LH1 vs CON	BP	GO:0051125	regulation of actin nucleation	7	0.865473	1.84794	0.00297932	0.00297932	0.953284	30	tags=29%, list=0%, signal=29%	ARF1/VIL1
LH1 vs CON	BP	GO:0048659	smooth muscle cell proliferation	16	-0.824174	-1.80621	0.00306482	0.00306482	0.953284	660	tags=12%, list=4%, signal=12%	CNN1/EDN1
LH1 vs CON	BP	GO:0048660	regulation of smooth muscle cell proliferation	16	-0.824174	-1.80621	0.00306482	0.00306482	0.953284	660	tags=12%, list=4%, signal=12%	CNN1/EDN1
LH1 vs CON	BP	GO:2001252	positive regulation of chromosome organization	20	-0.776569	-1.79856	0.0033192	0.0033192	0.953284	916	tags=20%, list=6%, signal=19%	AURKB/INO80E/FEN1/ERCC1
LH1 vs CON	MF	GO:0008017	microtubule binding	31	0.629797	1.83571	0.0033474	0.0033474	0.953284	2578	tags=55%, list=16%, signal=46%	NEIL2/DNAI7/VAPB/MAPRE1/CHP1/SBDS/SKA2/ARL3/KRIT1/SPAST/DPYSL2/CRIPT/CETN2/BIRC5/CEP44/SKA1/FAM83D
LH1 vs CON	BP	GO:0006694	steroid biosynthetic process	25	0.639066	1.79497	0.00362501	0.00362501	0.953284	3700	tags=60%, list=23%, signal=46%	NSDHL/ASAH1/FDX1/SRD5A1/LPCAT3/MVD/SOD1/HSD17B12/INSIG1/FDPS/LSS/TM7SF2/IDI1/DHCR7/FGF1
LH1 vs CON	MF	GO:0005516	calmodulin binding	31	-0.751522	-1.86337	0.00369411	0.00369411	0.953284	608	tags=10%, list=4%, signal=9%	CNN1/MAP6D1/KCNH1
LH1 vs CON	BP	GO:0048483	autonomic nervous system development	7	-0.894175	-1.67835	0.0038262	0.0038262	0.953284	7	tags=14%, list=0%, signal=14%	HLX
LH1 vs CON	BP	GO:1904705	regulation of vascular associated smooth muscle cell proliferation	6	-0.920998	-1.6687	0.00440755	0.00440755	0.953284	3	tags=17%, list=0%, signal=17%	CNN1
LH1 vs CON	BP	GO:1990874	vascular associated smooth muscle cell proliferation	6	-0.920998	-1.6687	0.00440755	0.00440755	0.953284	3	tags=17%, list=0%, signal=17%	CNN1
LH1 vs CON	BP	GO:0002828	regulation of type 2 immune response	8	-0.865388	-1.68413	0.00505532	0.00505532	0.953284	914	tags=50%, list=6%, signal=47%	HLX/RSAD2/NOD2/NLRP3
LH1 vs CON	BP	GO:0042092	type 2 immune response	8	-0.865388	-1.68413	0.00505532	0.00505532	0.953284	914	tags=50%, list=6%, signal=47%	HLX/RSAD2/NOD2/NLRP3
LH1 vs CON	BP	GO:0032506	cytokinetic process	8	-0.864334	-1.68208	0.00516704	0.00516704	0.953284	291	tags=25%, list=2%, signal=25%	AURKB/KLHDC8B
LH1 vs CON	MF	GO:0004602	glutathione peroxidase activity	6	0.882995	1.77584	0.00526968	0.00526968	0.953284	105	tags=67%, list=1%, signal=66%	MGST2/GPX7/GPX3/PTGES
LH1 vs CON	BP	GO:0006695	cholesterol biosynthetic process	14	0.740583	1.88577	0.00595273	0.00595273	0.953284	1367	tags=64%, list=9%, signal=59%	LPCAT3/MVD/SOD1/FDPS/LSS/TM7SF2/IDI1/DHCR7/FGF1
LH1 vs CON	BP	GO:0016126	sterol biosynthetic process	14	0.740583	1.88577	0.00595273	0.00595273	0.953284	1367	tags=64%, list=9%, signal=59%	LPCAT3/MVD/SOD1/FDPS/LSS/TM7SF2/IDI1/DHCR7/FGF1
LH1 vs CON	BP	GO:1902653	secondary alcohol biosynthetic process	14	0.740583	1.88577	0.00595273	0.00595273	0.953284	1367	tags=64%, list=9%, signal=59%	LPCAT3/MVD/SOD1/FDPS/LSS/TM7SF2/IDI1/DHCR7/FGF1
LH1 vs CON	CC	GO:0097431	mitotic spindle pole	9	0.792572	1.79166	0.00644329	0.00644329	0.953284	24	tags=44%, list=0%, signal=44%	MAPRE1/YPEL5/AURKA/FAM83D
LH1 vs CON	BP	GO:0032890	regulation of organic acid transport	7	0.835702	1.78437	0.00699443	0.00699443	0.953284	659	tags=29%, list=4%, signal=27%	CLTRN/PTGES
LH1 vs CON	BP	GO:0043370	regulation of CD4-positive, alpha-beta T cell differentiation	8	-0.852157	-1.65838	0.00724155	0.00724155	0.953284	914	tags=38%, list=6%, signal=35%	HLX/ZC3H12A/NLRP3
LH1 vs CON	BP	GO:0042476	odontogenesis	14	0.732659	1.86559	0.0072748	0.0072748	0.953284	1038	tags=21%, list=7%, signal=20%	BMP4/ASPN/AQP3
LH1 vs CON	BP	GO:0048484	enteric nervous system development	4	-0.935907	-1.54257	0.00735564	0.00735564	0.953284	7	tags=25%, list=0%, signal=25%	HLX
LH1 vs CON	BP	GO:0048566	embryonic digestive tract development	6	-0.908978	-1.64692	0.00755066	0.00755066	0.953284	430	tags=33%, list=3%, signal=32%	HLX/CXCL8
LH1 vs CON	BP	GO:0010972	negative regulation of G2/M transition of mitotic cell cycle	8	-0.851173	-1.65647	0.0078029	0.0078029	0.953284	45	tags=12%, list=0%, signal=12%	AURKB
LH1 vs CON	BP	GO:1902750	negative regulation of cell cycle G2/M phase transition	8	-0.851173	-1.65647	0.0078029	0.0078029	0.953284	45	tags=12%, list=0%, signal=12%	AURKB
LH1 vs CON	BP	GO:0050679	positive regulation of epithelial cell proliferation	27	-0.745535	-1.80902	0.00787305	0.00787305	0.953284	1333	tags=26%, list=8%, signal=24%	HLX/F3/NR4A1/PPP1R16B/NOD2/MYC/FGF2
LH1 vs CON	BP	GO:0045622	regulation of T-helper cell differentiation	7	-0.864935	-1.62346	0.00827722	0.00827722	0.953284	914	tags=43%, list=6%, signal=40%	HLX/ZC3H12A/NLRP3
LH1 vs CON	BP	GO:0046637	regulation of alpha-beta T cell differentiation	10	-0.840837	-1.71409	0.00861015	0.00861015	0.953284	914	tags=30%, list=6%, signal=28%	HLX/ZC3H12A/NLRP3
LH1 vs CON	BP	GO:0032609	type II interferon production	8	-0.843205	-1.64096	0.0089256	0.0089256	0.953284	853	tags=38%, list=5%, signal=35%	ISG15/ZC3H12A/NOD2
LH1 vs CON	BP	GO:0032649	regulation of type II interferon production	8	-0.843205	-1.64096	0.0089256	0.0089256	0.953284	853	tags=38%, list=5%, signal=35%	ISG15/ZC3H12A/NOD2
LH1 vs CON	BP	GO:0044380	protein localization to cytoskeleton	9	0.77511	1.75219	0.00893392	0.00893392	0.953284	24	tags=44%, list=0%, signal=44%	MAPRE1/AURKA/CRIPT/FAM83D
LH1 vs CON	BP	GO:0002819	regulation of adaptive immune response	26	-0.704906	-1.70227	0.00908812	0.00908812	0.953284	914	tags=19%, list=6%, signal=18%	HLX/RSAD2/ZC3H12A/NOD2/NLRP3
LH1 vs CON	MF	GO:1901618	organic hydroxy compound transmembrane transporter activity	5	0.898009	1.72612	0.00955984	0.00955984	0.953284	440	tags=40%, list=3%, signal=39%	SLC6A2/AQP3
LH1 vs CON	BP	GO:0008202	steroid metabolic process	44	0.553148	1.72968	0.00989574	0.00989574	0.953284	3403	tags=55%, list=21%, signal=43%	LIPC/NSDHL/ASAH1/MBTPS2/FDX1/SRD5A1/LPCAT3/ESR1/MVD/SULT1E1/FECH/ARV1/EDNRB/SOD1/HSD17B12/INSIG1/FDPS/LSS/TM7SF2/RDH5/IDI1/DHCR7/FGF1/DHRS9
LH1 vs CON	BP	GO:0046638	positive regulation of alpha-beta T cell differentiation	8	-0.836673	-1.62825	0.0100483	0.0100483	0.953284	914	tags=25%, list=6%, signal=24%	HLX/NLRP3
LH1 vs CON	BP	GO:0007519	skeletal muscle tissue development	27	-0.727373	-1.76495	0.0100698	0.0100698	0.953284	709	tags=15%, list=4%, signal=14%	HLX/NR4A1/ANKRD1/FOS
LH1 vs CON	BP	GO:0060538	skeletal muscle organ development	27	-0.727373	-1.76495	0.0100698	0.0100698	0.953284	709	tags=15%, list=4%, signal=14%	HLX/NR4A1/ANKRD1/FOS
LH1 vs CON	BP	GO:0010613	positive regulation of cardiac muscle hypertrophy	5	-0.908075	-1.57902	0.0104656	0.0104656	0.953284	660	tags=20%, list=4%, signal=19%	EDN1
LH1 vs CON	BP	GO:0014742	positive regulation of muscle hypertrophy	5	-0.908075	-1.57902	0.0104656	0.0104656	0.953284	660	tags=20%, list=4%, signal=19%	EDN1
LH1 vs CON	MF	GO:0033764	steroid dehydrogenase activity, acting on the CH-OH group of donors, NAD or NADP as acceptor	9	0.767337	1.73461	0.0105583	0.0105583	0.953284	1312	tags=44%, list=8%, signal=41%	HSD17B12/HSD11B1/RDH5/DHRS9
LH1 vs CON	BP	GO:0032892	positive regulation of organic acid transport	4	0.909367	1.63284	0.0106208	0.0106208	0.953284	659	tags=50%, list=4%, signal=48%	CLTRN/PTGES
LH1 vs CON	BP	GO:0010389	regulation of G2/M transition of mitotic cell cycle	11	-0.797086	-1.64574	0.0110708	0.0110708	0.953284	45	tags=9%, list=0%, signal=9%	AURKB
LH1 vs CON	CC	GO:0005902	microvillus	14	0.711346	1.81132	0.0111226	0.0111226	0.953284	320	tags=14%, list=2%, signal=14%	ATP6V1B1/VIL1
LH1 vs CON	BP	GO:0002825	regulation of T-helper 1 type immune response	4	-0.92338	-1.52192	0.0112534	0.0112534	0.953284	7	tags=25%, list=0%, signal=25%	HLX
LH1 vs CON	BP	GO:0046631	alpha-beta T cell activation	21	-0.71702	-1.67397	0.011547	0.011547	0.953284	914	tags=24%, list=6%, signal=22%	HLX/RSAD2/ZC3H12A/GPR18/NLRP3
LH1 vs CON	MF	GO:0022836	gated channel activity	27	-0.712488	-1.72883	0.0116042	0.0116042	0.953284	1744	tags=33%, list=11%, signal=30%	SCN1B/GABRB1/NCS1/CLIC1/KCNH1/CLCN7/KCNJ12/KCNMA1/KCNB2
LH1 vs CON	MF	GO:0022839	monoatomic ion gated channel activity	27	-0.712488	-1.72883	0.0116042	0.0116042	0.953284	1744	tags=33%, list=11%, signal=30%	SCN1B/GABRB1/NCS1/CLIC1/KCNH1/CLCN7/KCNJ12/KCNMA1/KCNB2
LH1 vs CON	BP	GO:0002822	regulation of adaptive immune response based on somatic recombination of immune receptors built from immunoglobulin superfamily domains	24	-0.727366	-1.72179	0.0123336	0.0123336	0.953284	914	tags=21%, list=6%, signal=20%	HLX/RSAD2/ZC3H12A/NOD2/NLRP3
LH1 vs CON	BP	GO:0046688	response to copper ion	4	-0.920078	-1.51648	0.0127622	0.0127622	0.953284	195	tags=25%, list=1%, signal=25%	IL1A
LH1 vs CON	BP	GO:0070849	response to epidermal growth factor	6	0.853868	1.71726	0.012769	0.012769	0.953284	30	tags=33%, list=0%, signal=33%	EEF1A1/VIL1
LH1 vs CON	BP	GO:0030036	actin cytoskeleton organization	100	-0.564218	-1.58539	0.0128796	0.0128796	0.953284	660	tags=8%, list=4%, signal=8%	CNN1/PACSIN1/KRT19/ASB2/CDC42EP2/LPAR1/SCIN/EDN1
LH1 vs CON	BP	GO:0051255	spindle midzone assembly	4	-0.919147	-1.51494	0.0135204	0.0135204	0.953284	562	tags=50%, list=4%, signal=48%	AURKB/CCDC69
LH1 vs CON	BP	GO:0006270	DNA replication initiation	7	0.807465	1.72408	0.0136534	0.0136534	0.953284	416	tags=57%, list=3%, signal=56%	MCM7/MCM6/MCM5/CCNE2
LH1 vs CON	BP	GO:2000514	regulation of CD4-positive, alpha-beta T cell activation	9	-0.841224	-1.65981	0.0137141	0.0137141	0.953284	914	tags=33%, list=6%, signal=31%	HLX/ZC3H12A/NLRP3
LH1 vs CON	BP	GO:0001675	acrosome assembly	4	-0.915212	-1.50846	0.0137731	0.0137731	0.953284	38	tags=25%, list=0%, signal=25%	RFX2
LH1 vs CON	BP	GO:0051094	positive regulation of developmental process	154	-0.50662	-1.47065	0.0140157	0.0140157	0.953284	1358	tags=14%, list=9%, signal=13%	HLX/F3/IL1A/PTGS2/PPARG/ISG15/ZC3H12A/CXCL8/CLIC1/MUSTN1/SCIN/CPNE1/SRPX2/EDN1/FOS/LPL/SFN/TGFB1I1/NLRP3/SEMA4A/FGF2/FKBP1B
LH1 vs CON	CC	GO:0042585	germinal vesicle	4	-0.91509	-1.50826	0.0140258	0.0140258	0.953284	45	tags=25%, list=0%, signal=25%	AURKB
LH1 vs CON	BP	GO:0001556	oocyte maturation	7	-0.847137	-1.59006	0.0145125	0.0145125	0.953284	898	tags=43%, list=6%, signal=40%	PTGS2/EDN1/NPR2
LH1 vs CON	BP	GO:0030029	actin filament-based process	103	-0.555269	-1.55831	0.0146188	0.0146188	0.953284	660	tags=8%, list=4%, signal=7%	CNN1/PACSIN1/KRT19/ASB2/CDC42EP2/LPAR1/SCIN/EDN1
LH1 vs CON	BP	GO:0032613	interleukin-10 production	4	-0.911334	-1.50207	0.0147839	0.0147839	0.953284	1067	tags=75%, list=7%, signal=70%	ISG15/NOD2/CD28
LH1 vs CON	BP	GO:0032653	regulation of interleukin-10 production	4	-0.911334	-1.50207	0.0147839	0.0147839	0.953284	1067	tags=75%, list=7%, signal=70%	ISG15/NOD2/CD28
LH1 vs CON	BP	GO:0045597	positive regulation of cell differentiation	104	-0.551575	-1.55192	0.0148588	0.0148588	0.953284	914	tags=14%, list=6%, signal=14%	HLX/PTGS2/PPARG/ISG15/ZC3H12A/CLIC1/MUSTN1/SCIN/CPNE1/EDN1/FOS/LPL/SFN/TGFB1I1/NLRP3
LH1 vs CON	BP	GO:0030104	water homeostasis	5	0.884571	1.70029	0.0149429	0.0149429	0.953284	320	tags=40%, list=2%, signal=39%	ATP6V1B1/AQP3
LH1 vs CON	BP	GO:0050891	multicellular organismal-level water homeostasis	5	0.884571	1.70029	0.0149429	0.0149429	0.953284	320	tags=40%, list=2%, signal=39%	ATP6V1B1/AQP3
LH1 vs CON	BP	GO:1990868	response to chemokine	11	-0.789051	-1.62915	0.015095	0.015095	0.953284	660	tags=27%, list=4%, signal=26%	CXCR4/ZC3H12A/EDN1
LH1 vs CON	BP	GO:1990869	cellular response to chemokine	11	-0.789051	-1.62915	0.015095	0.015095	0.953284	660	tags=27%, list=4%, signal=26%	CXCR4/ZC3H12A/EDN1
LH1 vs CON	CC	GO:0098858	actin-based cell projection	37	0.521547	1.56703	0.0151677	0.0151677	0.953284	320	tags=11%, list=2%, signal=11%	ATP6V1B1/GPM6A/VIL1/MORN4
LH1 vs CON	BP	GO:0002092	positive regulation of receptor internalization	7	0.80086	1.70998	0.0156761	0.0156761	0.953284	66	tags=29%, list=0%, signal=28%	ANGPT1/APLN
LH1 vs CON	MF	GO:0005149	interleukin-1 receptor binding	4	-0.909203	-1.49856	0.0157948	0.0157948	0.953284	446	tags=50%, list=3%, signal=49%	IL1A/TRIP6
LH1 vs CON	BP	GO:1903537	meiotic cell cycle process involved in oocyte maturation	5	-0.896544	-1.55897	0.0158072	0.0158072	0.953284	660	tags=40%, list=4%, signal=38%	PTGS2/EDN1
LH1 vs CON	BP	GO:0048706	embryonic skeletal system development	11	0.720881	1.73177	0.0159826	0.0159826	0.953284	3243	tags=55%, list=20%, signal=43%	TGFBR1/MTHFD1L/RDH10/COL1A1/BMI1/BMP4
LH1 vs CON	BP	GO:0046620	regulation of organ growth	11	-0.786446	-1.62378	0.0159895	0.0159895	0.953284	1333	tags=36%, list=8%, signal=33%	HLX/PI16/EDN1/FGF2
LH1 vs CON	BP	GO:0007010	cytoskeleton organization	201	-0.481135	-1.41756	0.0160641	0.0160641	0.953284	660	tags=8%, list=4%, signal=8%	CNN1/AURKB/BFSP1/PSRC1/MAP6D1/PACSIN1/KRT19/DRC1/ASB2/PTGS2/CDC42EP2/LPAR1/SLC39A12/SCIN/CCDC69/EDN1
LH1 vs CON	BP	GO:0043247	telomere maintenance in response to DNA damage	4	-0.907227	-1.4953	0.0163002	0.0163002	0.953284	916	tags=50%, list=6%, signal=47%	INO80E/ERCC1
LH1 vs CON	BP	GO:1904505	regulation of telomere maintenance in response to DNA damage	4	-0.907227	-1.4953	0.0163002	0.0163002	0.953284	916	tags=50%, list=6%, signal=47%	INO80E/ERCC1
LH1 vs CON	BP	GO:0002830	positive regulation of type 2 immune response	5	-0.895368	-1.55692	0.0165539	0.0165539	0.953284	914	tags=60%, list=6%, signal=57%	RSAD2/NOD2/NLRP3
LH1 vs CON	MF	GO:0005244	voltage-gated monoatomic ion channel activity	18	-0.736131	-1.65148	0.0169731	0.0169731	0.953284	1744	tags=44%, list=11%, signal=40%	SCN1B/NCS1/CLIC1/KCNH1/CLCN7/KCNJ12/KCNMA1/KCNB2
LH1 vs CON	MF	GO:0022832	voltage-gated channel activity	18	-0.736131	-1.65148	0.0169731	0.0169731	0.953284	1744	tags=44%, list=11%, signal=40%	SCN1B/NCS1/CLIC1/KCNH1/CLCN7/KCNJ12/KCNMA1/KCNB2
LH1 vs CON	BP	GO:2000026	regulation of multicellular organismal development	158	-0.513376	-1.4948	0.017114	0.017114	0.953284	1410	tags=15%, list=9%, signal=13%	HLX/F3/IL1A/INO80E/GPR4/PTGS2/ISG15/ZC3H12A/PI16/CXCL8/PPP1R16B/MUSTN1/SCIN/SRPX2/EDN1/FOS/SFN/NLRP3/SEMA4A/CXCL10/MYC/FGF2/GPR171
LH1 vs CON	BP	GO:0002090	regulation of receptor internalization	9	0.738006	1.66831	0.0173031	0.0173031	0.953284	66	tags=33%, list=0%, signal=33%	ARF1/PPP3R1/APLN
LH1 vs CON	CC	GO:0051233	spindle midzone	6	-0.889521	-1.61167	0.0178047	0.0178047	0.953284	562	tags=33%, list=4%, signal=32%	AURKB/CCDC69
LH1 vs CON	MF	GO:0038023	signaling receptor activity	80	-0.56483	-1.54748	0.017907	0.017907	0.953284	1563	tags=22%, list=10%, signal=20%	CXCR4/NR4A1/GABRB1/PLAUR/GPR4/PPARG/LPAR1/RXRG/NOD2/NPR2/PROKR1/CD40/PROCR/KIT/IL2RG/GPR171/TLR4/GPR161
LH1 vs CON	MF	GO:0060089	molecular transducer activity	80	-0.56483	-1.54748	0.017907	0.017907	0.953284	1563	tags=22%, list=10%, signal=20%	CXCR4/NR4A1/GABRB1/PLAUR/GPR4/PPARG/LPAR1/RXRG/NOD2/NPR2/PROKR1/CD40/PROCR/KIT/IL2RG/GPR171/TLR4/GPR161
LH1 vs CON	BP	GO:2000516	positive regulation of CD4-positive, alpha-beta T cell activation	7	-0.837136	-1.57129	0.018052	0.018052	0.953284	914	tags=29%, list=6%, signal=27%	HLX/NLRP3
LH1 vs CON	BP	GO:0043367	CD4-positive, alpha-beta T cell differentiation	12	-0.780507	-1.63074	0.0182044	0.0182044	0.953284	914	tags=33%, list=6%, signal=31%	HLX/RSAD2/ZC3H12A/NLRP3
LH1 vs CON	BP	GO:0055123	digestive system development	18	-0.730204	-1.63818	0.018396	0.018396	0.953284	1295	tags=17%, list=8%, signal=15%	HLX/CXCL8/KIT
LH1 vs CON	BP	GO:0046634	regulation of alpha-beta T cell activation	13	-0.781322	-1.65398	0.0184847	0.0184847	0.953284	914	tags=23%, list=6%, signal=22%	HLX/ZC3H12A/NLRP3
LH1 vs CON	MF	GO:0003925	G protein activity	18	0.641153	1.69649	0.0186091	0.0186091	0.953284	2125	tags=39%, list=13%, signal=34%	RAB11A/RAP1A/RAP1B/RAB5A/RASL12/ARL8B/RERG
LH1 vs CON	CC	GO:0030017	sarcomere	25	-0.666765	-1.59601	0.0187254	0.0187254	0.953284	2002	tags=32%, list=13%, signal=28%	ANKRD1/KRT19/ASB2/LRRC39/FBP2/FKBP1B/DES/ACTA2
LH1 vs CON	MF	GO:0015631	tubulin binding	50	0.476576	1.52593	0.0189507	0.0189507	0.953284	2578	tags=42%, list=16%, signal=35%	UXT/NEIL2/DNAI7/VAPB/PDCD5/MAPRE1/CHP1/SBDS/SKA2/ARL3/KRIT1/NCALD/TBCA/SPAST/DPYSL2/CRIPT/CETN2/BIRC5/CEP44/SKA1/FAM83D
LH1 vs CON	BP	GO:0046632	alpha-beta T cell differentiation	15	-0.78447	-1.70246	0.0190655	0.0190655	0.953284	914	tags=33%, list=6%, signal=31%	HLX/RSAD2/ZC3H12A/GPR18/NLRP3
LH1 vs CON	CC	GO:0042383	sarcolemma	21	-0.691532	-1.61446	0.0193786	0.0193786	0.953284	559	tags=19%, list=4%, signal=18%	SCN1B/CACNB1/KRT19/SLC2A4
LH1 vs CON	BP	GO:0008203	cholesterol metabolic process	26	0.56735	1.58893	0.0194253	0.0194253	0.953284	3793	tags=58%, list=24%, signal=44%	LIPC/NSDHL/MBTPS2/FDX1/LPCAT3/MVD/FECH/ARV1/SOD1/FDPS/LSS/TM7SF2/IDI1/DHCR7/FGF1
LH1 vs CON	BP	GO:0016125	sterol metabolic process	26	0.56735	1.58893	0.0194253	0.0194253	0.953284	3793	tags=58%, list=24%, signal=44%	LIPC/NSDHL/MBTPS2/FDX1/LPCAT3/MVD/FECH/ARV1/SOD1/FDPS/LSS/TM7SF2/IDI1/DHCR7/FGF1
LH1 vs CON	BP	GO:0010927	cellular component assembly involved in morphogenesis	14	-0.744294	-1.58564	0.0197249	0.0197249	0.953284	660	tags=21%, list=4%, signal=21%	RFX2/KRT19/EDN1
LH1 vs CON	CC	GO:0001674	female germ cell nucleus	5	-0.88899	-1.54583	0.01979	0.01979	0.953284	45	tags=20%, list=0%, signal=20%	AURKB
LH1 vs CON	BP	GO:0001938	positive regulation of endothelial cell proliferation	14	-0.743713	-1.5844	0.0199404	0.0199404	0.953284	1333	tags=29%, list=8%, signal=26%	F3/NR4A1/PPP1R16B/FGF2
LH1 vs CON	BP	GO:0072673	lamellipodium morphogenesis	6	0.831313	1.6719	0.0200937	0.0200937	0.953284	30	tags=33%, list=0%, signal=33%	ENPP2/VIL1
LH1 vs CON	BP	GO:1902743	regulation of lamellipodium organization	13	0.699134	1.72582	0.0202898	0.0202898	0.953284	736	tags=15%, list=5%, signal=15%	HRG/VIL1
LH1 vs CON	BP	GO:0050714	positive regulation of protein secretion	14	-0.742827	-1.58252	0.0203716	0.0203716	0.953284	219	tags=14%, list=1%, signal=14%	IL1A/ANKRD1
LH1 vs CON	MF	GO:0030971	receptor tyrosine kinase binding	13	-0.77451	-1.63956	0.0204305	0.0204305	0.953284	253	tags=15%, list=2%, signal=15%	ANGPT4/DOK2
LH1 vs CON	MF	GO:1990782	protein tyrosine kinase binding	13	-0.77451	-1.63956	0.0204305	0.0204305	0.953284	253	tags=15%, list=2%, signal=15%	ANGPT4/DOK2
LH1 vs CON	BP	GO:0048477	oogenesis	13	-0.773703	-1.63785	0.0204305	0.0204305	0.953284	916	tags=31%, list=6%, signal=29%	PTGS2/EDN1/NPR2/ERCC1
LH1 vs CON	MF	GO:0043295	glutathione binding	6	0.830645	1.67056	0.0204916	0.0204916	0.953284	27	tags=33%, list=0%, signal=33%	MGST2/PTGES
LH1 vs CON	BP	GO:0045620	negative regulation of lymphocyte differentiation	8	-0.811825	-1.57989	0.0206471	0.0206471	0.953284	388	tags=25%, list=2%, signal=24%	HLX/ZC3H12A
LH1 vs CON	BP	GO:0046635	positive regulation of alpha-beta T cell activation	10	-0.799827	-1.63049	0.0211013	0.0211013	0.953284	914	tags=20%, list=6%, signal=19%	HLX/NLRP3
LH1 vs CON	BP	GO:1902107	positive regulation of leukocyte differentiation	23	-0.678405	-1.61013	0.0212793	0.0212793	0.953284	914	tags=13%, list=6%, signal=12%	HLX/FOS/NLRP3
LH1 vs CON	BP	GO:1903708	positive regulation of hemopoiesis	23	-0.678405	-1.61013	0.0212793	0.0212793	0.953284	914	tags=13%, list=6%, signal=12%	HLX/FOS/NLRP3
LH1 vs CON	BP	GO:1902808	positive regulation of cell cycle G1/S phase transition	8	0.78985	1.7102	0.0214086	0.0214086	0.953284	24	tags=38%, list=0%, signal=37%	MBLAC1/PLRG1/FAM83D
LH1 vs CON	BP	GO:0002287	alpha-beta T cell activation involved in immune response	9	-0.807465	-1.5932	0.0216477	0.0216477	0.953284	914	tags=33%, list=6%, signal=31%	HLX/ZC3H12A/NLRP3
LH1 vs CON	BP	GO:0002293	alpha-beta T cell differentiation involved in immune response	9	-0.807465	-1.5932	0.0216477	0.0216477	0.953284	914	tags=33%, list=6%, signal=31%	HLX/ZC3H12A/NLRP3
LH1 vs CON	BP	GO:0002294	CD4-positive, alpha-beta T cell differentiation involved in immune response	9	-0.807465	-1.5932	0.0216477	0.0216477	0.953284	914	tags=33%, list=6%, signal=31%	HLX/ZC3H12A/NLRP3
LH1 vs CON	BP	GO:0042093	T-helper cell differentiation	9	-0.807465	-1.5932	0.0216477	0.0216477	0.953284	914	tags=33%, list=6%, signal=31%	HLX/ZC3H12A/NLRP3
LH1 vs CON	BP	GO:0048565	digestive tract development	17	-0.73542	-1.63048	0.0221586	0.0221586	0.953284	1295	tags=18%, list=8%, signal=16%	HLX/CXCL8/KIT
LH1 vs CON	BP	GO:0045581	negative regulation of T cell differentiation	7	-0.818425	-1.53617	0.0222995	0.0222995	0.953284	388	tags=29%, list=2%, signal=28%	HLX/ZC3H12A
LH1 vs CON	BP	GO:0098586	cellular response to virus	7	-0.817432	-1.5343	0.0222995	0.0222995	0.953284	2049	tags=57%, list=13%, signal=50%	ZC3H12A/IFI6/CXCL10/IRF3
LH1 vs CON	BP	GO:0042044	fluid transport	4	0.88118	1.58223	0.0224412	0.0224412	0.953284	34	tags=50%, list=0%, signal=50%	EXT1/AQP3
LH1 vs CON	CC	GO:0030175	filopodium	19	0.609041	1.62255	0.0226117	0.0226117	0.953284	293	tags=21%, list=2%, signal=21%	KITLG/GPM6A/VIL1/MORN4
LH1 vs CON	BP	GO:0071364	cellular response to epidermal growth factor stimulus	5	0.858768	1.65069	0.023691	0.023691	0.953284	30	tags=40%, list=0%, signal=40%	EEF1A1/VIL1
LH1 vs CON	BP	GO:0060537	muscle tissue development	54	-0.632505	-1.67338	0.0239761	0.0239761	0.953284	709	tags=13%, list=4%, signal=12%	HLX/NR4A1/ANKRD1/ASB2/PI16/EDN1/FOS
LH1 vs CON	BP	GO:0048546	digestive tract morphogenesis	6	-0.878194	-1.59114	0.0240184	0.0240184	0.953284	7	tags=17%, list=0%, signal=17%	HLX
LH1 vs CON	CC	GO:0005882	intermediate filament	8	-0.80362	-1.56392	0.0251713	0.0251713	0.953284	1604	tags=38%, list=10%, signal=34%	BFSP1/KRT19/SLC1A4
LH1 vs CON	CC	GO:0030016	myofibril	27	-0.652421	-1.58308	0.0260215	0.0260215	0.953284	2002	tags=30%, list=13%, signal=26%	ANKRD1/KRT19/ASB2/LRRC39/FBP2/FKBP1B/DES/ACTA2
LH1 vs CON	BP	GO:1902749	regulation of cell cycle G2/M phase transition	13	-0.754337	-1.59686	0.026289	0.026289	0.953284	45	tags=8%, list=0%, signal=8%	AURKB
LH1 vs CON	MF	GO:0016229	steroid dehydrogenase activity	10	0.725821	1.70066	0.0268123	0.0268123	0.953284	1312	tags=40%, list=8%, signal=37%	HSD17B12/HSD11B1/RDH5/DHRS9
LH1 vs CON	BP	GO:0042127	regulation of cell population proliferation	180	-0.460979	-1.34744	0.0271682	0.0271682	0.953284	1165	tags=9%, list=7%, signal=8%	CNN1/HLX/F3/IL1A/NR4A1/PPP1R16B/MUSTN1/SCIN/KCNH1/EDN1/DHPS/SFN/NOD2/CD28/CXCL10/MYC
LH1 vs CON	CC	GO:0045111	intermediate filament cytoskeleton	12	-0.756195	-1.57994	0.0272753	0.0272753	0.953284	251	tags=17%, list=2%, signal=16%	BFSP1/KRT19
LH1 vs CON	CC	GO:0031674	I band	20	-0.684595	-1.58554	0.0273542	0.0273542	0.953284	1700	tags=30%, list=11%, signal=27%	ANKRD1/KRT19/ASB2/FBP2/FKBP1B/DES
LH1 vs CON	BP	GO:0072698	protein localization to microtubule cytoskeleton	8	0.776791	1.68192	0.0275826	0.0275826	0.953284	24	tags=50%, list=0%, signal=50%	MAPRE1/AURKA/CRIPT/FAM83D
LH1 vs CON	BP	GO:1904888	cranial skeletal system development	10	0.722518	1.69292	0.0286148	0.0286148	0.953284	3243	tags=50%, list=20%, signal=40%	TGFBR1/MTHFD1L/RDH10/BMP4/INSIG1
LH1 vs CON	BP	GO:0035710	CD4-positive, alpha-beta T cell activation	15	-0.742719	-1.61186	0.0286873	0.0286873	0.953284	914	tags=27%, list=6%, signal=25%	HLX/RSAD2/ZC3H12A/NLRP3
LH1 vs CON	BP	GO:0061337	cardiac conduction	5	-0.873339	-1.51862	0.0287686	0.0287686	0.953284	116	tags=20%, list=1%, signal=20%	SCN1B
LH1 vs CON	BP	GO:1901222	regulation of NIK/NF-kappaB signaling	20	-0.6822	-1.58	0.0289751	0.0289751	0.953284	853	tags=20%, list=5%, signal=19%	ZC3H12A/TRIP6/CPNE1/NOD2
LH1 vs CON	BP	GO:2000392	regulation of lamellipodium morphogenesis	4	0.87098	1.56391	0.0290092	0.0290092	0.953284	30	tags=50%, list=0%, signal=50%	ENPP2/VIL1
LH1 vs CON	BP	GO:0050868	negative regulation of T cell activation	12	-0.751435	-1.57	0.0290493	0.0290493	0.953284	388	tags=17%, list=2%, signal=16%	HLX/ZC3H12A
LH1 vs CON	BP	GO:1902652	secondary alcohol metabolic process	29	0.538861	1.55766	0.0290607	0.0290607	0.953284	3793	tags=55%, list=24%, signal=42%	LIPC/NSDHL/MBTPS2/FDX1/LPCAT3/MVD/IDH1/FECH/ARV1/SOD1/FDPS/LSS/TM7SF2/IDI1/DHCR7/FGF1
LH1 vs CON	CC	GO:0031970	organelle envelope lumen	29	0.538145	1.55559	0.0290607	0.0290607	0.953284	844	tags=38%, list=5%, signal=36%	MIX23/FKBP10/TIMM8A/ALPL/TIMM8B/SIRT5/NDUFS1/REXO2/MYOC/FBXL4/PTGES
LH1 vs CON	BP	GO:0032370	positive regulation of lipid transport	10	0.721178	1.68977	0.0290654	0.0290654	0.953284	1205	tags=30%, list=8%, signal=28%	TMEM30A/NMB/PTGES
LH1 vs CON	MF	GO:0016765	transferase activity, transferring alkyl or aryl (other than methyl) groups	18	0.610184	1.61454	0.029528	0.029528	0.953284	1151	tags=22%, list=7%, signal=21%	MGST1/FDPS/FNTA/PTGES
LH1 vs CON	BP	GO:0048738	cardiac muscle tissue development	25	-0.63678	-1.52424	0.0301481	0.0301481	0.953284	1333	tags=20%, list=8%, signal=18%	ANKRD1/ASB2/PI16/EDN1/FGF2
LH1 vs CON	MF	GO:0004869	cysteine-type endopeptidase inhibitor activity	7	0.761702	1.62637	0.0302874	0.0302874	0.953284	1164	tags=29%, list=7%, signal=26%	BIRC5/VIL1
LH1 vs CON	BP	GO:0007098	centrosome cycle	22	0.581381	1.57236	0.0303424	0.0303424	0.953284	647	tags=18%, list=4%, signal=17%	CEP44/PCLAF/CCNF/PLK4
LH1 vs CON	BP	GO:0031023	microtubule organizing center organization	22	0.581381	1.57236	0.0303424	0.0303424	0.953284	647	tags=18%, list=4%, signal=17%	CEP44/PCLAF/CCNF/PLK4
LH1 vs CON	BP	GO:0002286	T cell activation involved in immune response	15	-0.734381	-1.59376	0.0303624	0.0303624	0.953284	914	tags=20%, list=6%, signal=19%	HLX/ZC3H12A/NLRP3
LH1 vs CON	MF	GO:0017022	myosin binding	5	-0.865756	-1.50543	0.0307698	0.0307698	0.953284	70	tags=20%, list=0%, signal=20%	CXCR4
LH1 vs CON	BP	GO:0045807	positive regulation of endocytosis	9	0.711115	1.60752	0.0308402	0.0308402	0.953284	66	tags=33%, list=0%, signal=33%	PPT1/CDC42/APLN
LH1 vs CON	BP	GO:0032526	response to retinoic acid	7	0.760596	1.62401	0.0311005	0.0311005	0.953284	34	tags=29%, list=0%, signal=29%	SNW1/AQP3
LH1 vs CON	BP	GO:0007051	spindle organization	33	-0.629839	-1.56912	0.0311256	0.0311256	0.953284	562	tags=12%, list=4%, signal=12%	AURKB/PSRC1/PTGS2/CCDC69
LH1 vs CON	CC	GO:0000940	outer kinetochore	5	0.847029	1.62812	0.0315257	0.0315257	0.953284	124	tags=80%, list=1%, signal=79%	SPC24/SKA2/SPC25/SKA1
LH1 vs CON	BP	GO:0000086	G2/M transition of mitotic cell cycle	18	-0.695804	-1.56101	0.0316626	0.0316626	0.953284	528	tags=11%, list=3%, signal=11%	AURKB/KDM8
LH1 vs CON	BP	GO:0002292	T cell differentiation involved in immune response	11	-0.761105	-1.57145	0.0316874	0.0316874	0.953284	914	tags=27%, list=6%, signal=26%	HLX/ZC3H12A/NLRP3
LH1 vs CON	BP	GO:0015850	organic hydroxy compound transport	29	0.53359	1.54242	0.0317798	0.0317798	0.953284	440	tags=21%, list=3%, signal=20%	SLC22A1/ARV1/SLC6A2/NMB/ARL8B/AQP3
LH1 vs CON	BP	GO:0048646	anatomical structure formation involved in morphogenesis	151	-0.4658	-1.35101	0.0321888	0.0321888	0.953284	1333	tags=12%, list=8%, signal=11%	RFX2/ANGPT4/F3/IL1A/NR4A1/KRT19/GPR4/ZC3H12A/CXCL8/PPP1R16B/SRPX2/EDN1/ERCC1/SEMA4A/CXCL10/ANGPTL4/TTLL1/FGF2
LH1 vs CON	BP	GO:1903038	negative regulation of leukocyte cell-cell adhesion	13	-0.746496	-1.58026	0.0323723	0.0323723	0.953284	388	tags=15%, list=2%, signal=15%	HLX/ZC3H12A
LH1 vs CON	BP	GO:0051250	negative regulation of lymphocyte activation	13	-0.745839	-1.57887	0.0323723	0.0323723	0.953284	388	tags=15%, list=2%, signal=15%	HLX/ZC3H12A
LH1 vs CON	BP	GO:1903706	regulation of hemopoiesis	60	-0.535035	-1.42802	0.0324519	0.0324519	0.953284	1410	tags=13%, list=9%, signal=12%	HLX/ISG15/ZC3H12A/SCIN/FOS/NLRP3/MYC/GPR171
LH1 vs CON	BP	GO:0035239	tube morphogenesis	128	-0.483723	-1.38907	0.0325733	0.0325733	0.953284	1333	tags=12%, list=8%, signal=11%	HLX/ANGPT4/F3/IL1A/NR4A1/GPR4/ZC3H12A/CXCL8/PPP1R16B/SRPX2/EDN1/SEMA4A/CXCL10/ANGPTL4/FGF2
LH1 vs CON	BP	GO:1902105	regulation of leukocyte differentiation	43	-0.565476	-1.45337	0.0332103	0.0332103	0.953284	1165	tags=12%, list=7%, signal=11%	HLX/ZC3H12A/FOS/NLRP3/MYC
LH1 vs CON	CC	GO:0043292	contractile fiber	28	-0.644805	-1.56942	0.0333888	0.0333888	0.953284	2002	tags=29%, list=13%, signal=25%	ANKRD1/KRT19/ASB2/LRRC39/FBP2/FKBP1B/DES/ACTA2
LH1 vs CON	MF	GO:0043028	cysteine-type endopeptidase regulator activity involved in apoptotic process	7	0.755167	1.61242	0.0335397	0.0335397	0.953284	1164	tags=29%, list=7%, signal=26%	BIRC5/VIL1
LH1 vs CON	BP	GO:0030048	actin filament-based movement	6	0.805515	1.62002	0.0336219	0.0336219	0.953284	30	tags=50%, list=0%, signal=50%	PIK3CA/EMP2/VIL1
LH1 vs CON	BP	GO:0051249	regulation of lymphocyte activation	61	-0.536373	-1.43255	0.0337349	0.0337349	0.953284	1067	tags=13%, list=7%, signal=12%	HLX/ZC3H12A/DCAF15/DHPS/BLOC1S3/NOD2/NLRP3/CD28
LH1 vs CON	BP	GO:0070252	actin-mediated cell contraction	5	0.84315	1.62067	0.0341373	0.0341373	0.953284	30	tags=60%, list=0%, signal=60%	PIK3CA/EMP2/VIL1
LH1 vs CON	BP	GO:0045765	regulation of angiogenesis	42	-0.560463	-1.43897	0.0343137	0.0343137	0.953284	1333	tags=19%, list=8%, signal=17%	F3/IL1A/GPR4/ZC3H12A/CXCL8/PPP1R16B/CXCL10/FGF2
LH1 vs CON	MF	GO:0005126	cytokine receptor binding	21	-0.649945	-1.51737	0.0348993	0.0348993	0.953284	1104	tags=19%, list=7%, signal=18%	IL1A/CXCL8/TRIP6/CXCL10
LH1 vs CON	MF	GO:0005355	glucose transmembrane transporter activity	5	-0.86058	-1.49643	0.035773	0.035773	0.953284	1202	tags=60%, list=8%, signal=55%	SLC2A4/SLC2A8/SLC2A3
LH1 vs CON	MF	GO:0015145	monosaccharide transmembrane transporter activity	5	-0.86058	-1.49643	0.035773	0.035773	0.953284	1202	tags=60%, list=8%, signal=55%	SLC2A4/SLC2A8/SLC2A3
LH1 vs CON	MF	GO:0015149	hexose transmembrane transporter activity	5	-0.86058	-1.49643	0.035773	0.035773	0.953284	1202	tags=60%, list=8%, signal=55%	SLC2A4/SLC2A8/SLC2A3
LH1 vs CON	MF	GO:0051119	sugar transmembrane transporter activity	5	-0.86058	-1.49643	0.035773	0.035773	0.953284	1202	tags=60%, list=8%, signal=55%	SLC2A4/SLC2A8/SLC2A3
LH1 vs CON	BP	GO:0033044	regulation of chromosome organization	35	-0.582724	-1.46424	0.0358911	0.0358911	0.953284	3553	tags=34%, list=22%, signal=27%	AURKB/INO80E/FEN1/ERCC1/MYC/PCID2/SMARCD1/XRCC3/NABP2/TEX14/SPDL1/LCMT1
LH1 vs CON	MF	GO:0005216	monoatomic ion channel activity	44	-0.642316	-1.64992	0.0360608	0.0360608	0.953284	1744	tags=25%, list=11%, signal=22%	SCN1B/GABRB1/CACNB1/NCS1/CLIC1/KCNH1/CLCN7/SLC1A4/KCNJ12/KCNMA1/KCNB2
LH1 vs CON	BP	GO:0022408	negative regulation of cell-cell adhesion	20	-0.661015	-1.53093	0.0363881	0.0363881	0.953284	388	tags=10%, list=2%, signal=10%	HLX/ZC3H12A
LH1 vs CON	BP	GO:0055007	cardiac muscle cell differentiation	12	-0.735141	-1.53595	0.0368732	0.0368732	0.953284	660	tags=25%, list=4%, signal=24%	ASB2/PI16/EDN1
LH1 vs CON	BP	GO:0006919	activation of cysteine-type endopeptidase activity involved in apoptotic process	12	-0.735111	-1.53589	0.0368732	0.0368732	0.953284	1722	tags=33%, list=11%, signal=30%	F3/S100A9/MYC/BAX
LH1 vs CON	BP	GO:0055001	muscle cell development	24	-0.662205	-1.56754	0.0368811	0.0368811	0.953284	660	tags=17%, list=4%, signal=16%	KRT19/ASB2/PI16/EDN1
LH1 vs CON	BP	GO:0006888	endoplasmic reticulum to Golgi vesicle-mediated transport	22	0.569575	1.54043	0.0369514	0.0369514	0.953284	4167	tags=64%, list=26%, signal=47%	MIA3/CNIH4/SAR1A/SEC13/STEEP1/VAPB/COPA/GOLT1B/VAMP7/SPAST/YIPF5/SEC24A/SEC23A/INSIG1
LH1 vs CON	BP	GO:0061061	muscle structure development	88	-0.510046	-1.40796	0.0372526	0.0372526	0.953284	709	tags=9%, list=4%, signal=9%	HLX/NR4A1/ANKRD1/KRT19/ASB2/PI16/EDN1/FOS
LH1 vs CON	BP	GO:0001525	angiogenesis	88	-0.509701	-1.407	0.0372526	0.0372526	0.953284	1333	tags=16%, list=8%, signal=15%	ANGPT4/F3/IL1A/NR4A1/GPR4/ZC3H12A/CXCL8/PPP1R16B/SRPX2/EDN1/SEMA4A/CXCL10/ANGPTL4/FGF2
LH1 vs CON	BP	GO:0002460	adaptive immune response based on somatic recombination of immune receptors built from immunoglobulin superfamily domains	42	-0.627524	-1.61115	0.0374022	0.0374022	0.953284	1095	tags=17%, list=7%, signal=16%	HLX/RSAD2/ZC3H12A/NOD2/NLRP3/ERCC1/CD40
LH1 vs CON	BP	GO:0090307	mitotic spindle assembly	14	-0.707932	-1.50818	0.037464	0.037464	0.953284	45	tags=7%, list=0%, signal=7%	AURKB
LH1 vs CON	BP	GO:1903707	negative regulation of hemopoiesis	16	-0.70177	-1.53796	0.0375522	0.0375522	0.953284	1165	tags=19%, list=7%, signal=17%	HLX/ZC3H12A/MYC
LH1 vs CON	BP	GO:0055006	cardiac cell development	8	-0.793021	-1.5433	0.0377074	0.0377074	0.953284	660	tags=38%, list=4%, signal=36%	ASB2/PI16/EDN1
LH1 vs CON	BP	GO:0055013	cardiac muscle cell development	8	-0.793021	-1.5433	0.0377074	0.0377074	0.953284	660	tags=38%, list=4%, signal=36%	ASB2/PI16/EDN1
LH1 vs CON	BP	GO:0003300	cardiac muscle hypertrophy	9	-0.772198	-1.52362	0.0378788	0.0378788	0.953284	660	tags=22%, list=4%, signal=21%	PI16/EDN1
LH1 vs CON	BP	GO:0010611	regulation of cardiac muscle hypertrophy	9	-0.772198	-1.52362	0.0378788	0.0378788	0.953284	660	tags=22%, list=4%, signal=21%	PI16/EDN1
LH1 vs CON	BP	GO:0014743	regulation of muscle hypertrophy	9	-0.772198	-1.52362	0.0378788	0.0378788	0.953284	660	tags=22%, list=4%, signal=21%	PI16/EDN1
LH1 vs CON	BP	GO:0051251	positive regulation of lymphocyte activation	42	-0.556564	-1.42896	0.0379902	0.0379902	0.953284	1067	tags=14%, list=7%, signal=13%	HLX/DHPS/BLOC1S3/NOD2/NLRP3/CD28
LH1 vs CON	BP	GO:0050678	regulation of epithelial cell proliferation	43	-0.618616	-1.58995	0.0382836	0.0382836	0.953284	1333	tags=19%, list=8%, signal=17%	HLX/F3/NR4A1/PPP1R16B/SFN/NOD2/MYC/FGF2
LH1 vs CON	BP	GO:0007159	leukocyte cell-cell adhesion	54	-0.547346	-1.44808	0.0383693	0.0383693	0.953284	1067	tags=13%, list=7%, signal=12%	HLX/S100A9/ZC3H12A/DHPS/NOD2/NLRP3/CD28
LH1 vs CON	BP	GO:0042596	fear response	4	0.85196	1.52976	0.0385036	0.0385036	0.953284	1417	tags=75%, list=9%, signal=68%	EXT1/DPP4/ADRA2A
LH1 vs CON	BP	GO:0048704	embryonic skeletal system morphogenesis	8	0.755391	1.63559	0.0386154	0.0386154	0.953284	3243	tags=62%, list=20%, signal=50%	TGFBR1/MTHFD1L/RDH10/BMI1/BMP4
LH1 vs CON	BP	GO:0048260	positive regulation of receptor-mediated endocytosis	8	0.754985	1.63471	0.0386154	0.0386154	0.953284	66	tags=25%, list=0%, signal=25%	PPT1/APLN
LH1 vs CON	BP	GO:0002695	negative regulation of leukocyte activation	16	-0.706426	-1.54816	0.0386843	0.0386843	0.953284	388	tags=12%, list=2%, signal=12%	HLX/ZC3H12A
LH1 vs CON	BP	GO:0050673	epithelial cell proliferation	62	-0.528662	-1.40937	0.038835	0.038835	0.953284	1333	tags=13%, list=8%, signal=12%	HLX/F3/NR4A1/PPP1R16B/SFN/NOD2/MYC/FGF2
LH1 vs CON	CC	GO:0071006	U2-type catalytic step 1 spliceosome	4	0.849878	1.52602	0.039237	0.039237	0.953284	851	tags=75%, list=5%, signal=71%	RBM8A/EIF4A3/MAGOHB
LH1 vs CON	CC	GO:0071012	catalytic step 1 spliceosome	4	0.849878	1.52602	0.039237	0.039237	0.953284	851	tags=75%, list=5%, signal=71%	RBM8A/EIF4A3/MAGOHB
LH1 vs CON	BP	GO:0009994	oocyte differentiation	10	-0.776089	-1.5821	0.0392695	0.0392695	0.953284	898	tags=30%, list=6%, signal=28%	PTGS2/EDN1/NPR2
LH1 vs CON	BP	GO:0048599	oocyte development	10	-0.776089	-1.5821	0.0392695	0.0392695	0.953284	898	tags=30%, list=6%, signal=28%	PTGS2/EDN1/NPR2
LH1 vs CON	BP	GO:0051225	spindle assembly	19	-0.67199	-1.52377	0.0393487	0.0393487	0.953284	562	tags=11%, list=4%, signal=10%	AURKB/CCDC69
LH1 vs CON	BP	GO:0002029	desensitization of G protein-coupled receptor signaling pathway	5	0.83343	1.60199	0.0393678	0.0393678	0.953284	66	tags=40%, list=0%, signal=40%	ADRB2/APLN
LH1 vs CON	BP	GO:0022401	negative adaptation of signaling pathway	5	0.83343	1.60199	0.0393678	0.0393678	0.953284	66	tags=40%, list=0%, signal=40%	ADRB2/APLN
LH1 vs CON	BP	GO:0023058	adaptation of signaling pathway	5	0.83343	1.60199	0.0393678	0.0393678	0.953284	66	tags=40%, list=0%, signal=40%	ADRB2/APLN
LH1 vs CON	MF	GO:0005262	calcium channel activity	10	-0.758388	-1.54601	0.0402985	0.0402985	0.953284	411	tags=20%, list=3%, signal=19%	CACNB1/NCS1
LH1 vs CON	BP	GO:0002720	positive regulation of cytokine production involved in immune response	10	-0.757357	-1.54391	0.0402985	0.0402985	0.953284	1902	tags=50%, list=12%, signal=44%	RSAD2/NOD2/NLRP3/KIT/TICAM1
LH1 vs CON	BP	GO:0002698	negative regulation of immune effector process	15	-0.699879	-1.51888	0.04039	0.04039	0.953284	853	tags=20%, list=5%, signal=19%	HLX/ZC3H12A/NOD2
LH1 vs CON	BP	GO:2000106	regulation of leukocyte apoptotic process	13	-0.717754	-1.51942	0.0404624	0.0404624	0.953284	853	tags=15%, list=5%, signal=15%	AURKB/NOD2
LH1 vs CON	BP	GO:0060041	retina development in camera-type eye	9	0.688665	1.55677	0.0404639	0.0404639	0.953284	2096	tags=33%, list=13%, signal=29%	TSPAN12/ROM1/GPM6A
LH1 vs CON	BP	GO:0006721	terpenoid metabolic process	20	0.599408	1.60884	0.0405667	0.0405667	0.953284	712	tags=40%, list=4%, signal=38%	DGAT2/TTR/RDH10/FDPS/ALDH1A1/LSS/RDH5/DHRS9
LH1 vs CON	BP	GO:0043372	positive regulation of CD4-positive, alpha-beta T cell differentiation	6	-0.850254	-1.54052	0.0405886	0.0405886	0.953284	914	tags=33%, list=6%, signal=31%	HLX/NLRP3
LH1 vs CON	BP	GO:0045624	positive regulation of T-helper cell differentiation	6	-0.850254	-1.54052	0.0405886	0.0405886	0.953284	914	tags=33%, list=6%, signal=31%	HLX/NLRP3
LH1 vs CON	CC	GO:0032420	stereocilium	8	0.752258	1.62881	0.040822	0.040822	0.953284	6	tags=25%, list=0%, signal=25%	IFT20/MORN4
LH1 vs CON	CC	GO:0032421	stereocilium bundle	8	0.752258	1.62881	0.040822	0.040822	0.953284	6	tags=25%, list=0%, signal=25%	IFT20/MORN4
LH1 vs CON	BP	GO:1901223	negative regulation of NIK/NF-kappaB signaling	7	-0.808531	-1.51759	0.0410095	0.0410095	0.953284	575	tags=29%, list=4%, signal=28%	ZC3H12A/CPNE1
LH1 vs CON	BP	GO:0046622	positive regulation of organ growth	7	-0.807117	-1.51494	0.0410095	0.0410095	0.953284	1333	tags=43%, list=8%, signal=39%	HLX/EDN1/FGF2
LH1 vs CON	BP	GO:0042088	T-helper 1 type immune response	6	-0.847926	-1.5363	0.041069	0.041069	0.953284	7	tags=17%, list=0%, signal=17%	HLX
LH1 vs CON	BP	GO:0014706	striated muscle tissue development	28	-0.600584	-1.46179	0.0410783	0.0410783	0.953284	1333	tags=18%, list=8%, signal=16%	ANKRD1/ASB2/PI16/EDN1/FGF2
LH1 vs CON	MF	GO:0000977	RNA polymerase II transcription regulatory region sequence-specific DNA binding	34	-0.572955	-1.43448	0.0410959	0.0410959	0.953284	1165	tags=12%, list=7%, signal=11%	RFX2/PPARG/FOS/MYC
LH1 vs CON	BP	GO:0044839	cell cycle G2/M phase transition	20	-0.667988	-1.54708	0.0411324	0.0411324	0.953284	528	tags=10%, list=3%, signal=10%	AURKB/KDM8
LH1 vs CON	BP	GO:0045580	regulation of T cell differentiation	23	-0.642852	-1.52575	0.04117	0.04117	0.953284	914	tags=13%, list=6%, signal=12%	HLX/ZC3H12A/NLRP3
LH1 vs CON	BP	GO:0007052	mitotic spindle organization	23	-0.640178	-1.5194	0.04117	0.04117	0.953284	87	tags=9%, list=1%, signal=9%	AURKB/PSRC1
LH1 vs CON	BP	GO:0035265	organ growth	22	-0.658918	-1.55437	0.0413341	0.0413341	0.953284	1333	tags=18%, list=8%, signal=17%	HLX/PI16/EDN1/FGF2
LH1 vs CON	BP	GO:0032814	regulation of natural killer cell activation	6	-0.830264	-1.5043	0.0415335	0.0415335	0.953284	851	tags=33%, list=5%, signal=32%	DCAF15/BLOC1S3
LH1 vs CON	BP	GO:0001935	endothelial cell proliferation	24	-0.623139	-1.47506	0.041555	0.041555	0.953284	1333	tags=17%, list=8%, signal=15%	F3/NR4A1/PPP1R16B/FGF2
LH1 vs CON	BP	GO:0003014	renal system process	23	0.568291	1.55131	0.0416591	0.0416591	0.953284	1587	tags=30%, list=10%, signal=27%	AGTR1/SPX/EDNRB/BMP4/LGMN/ATP6V1B1/AQP3
LH1 vs CON	BP	GO:1901342	regulation of vasculature development	43	-0.557973	-1.43409	0.0418204	0.0418204	0.953284	1333	tags=19%, list=8%, signal=17%	F3/IL1A/GPR4/ZC3H12A/CXCL8/PPP1R16B/CXCL10/FGF2
LH1 vs CON	BP	GO:0030217	T cell differentiation	41	-0.556481	-1.41811	0.0421314	0.0421314	0.953284	2330	tags=22%, list=15%, signal=19%	HLX/RSAD2/ZC3H12A/GPR18/NLRP3/KIT/SMARCD1/NCAPH2/TMEM98
LH1 vs CON	BP	GO:0050777	negative regulation of immune response	22	-0.654957	-1.54503	0.0421366	0.0421366	0.953284	853	tags=18%, list=5%, signal=17%	HLX/ISG15/ZC3H12A/NOD2
LH1 vs CON	MF	GO:0004745	NAD-retinol dehydrogenase activity	4	0.846208	1.51943	0.0421705	0.0421705	0.953284	574	tags=75%, list=4%, signal=72%	RDH10/RDH5/DHRS9
LH1 vs CON	BP	GO:0070228	regulation of lymphocyte apoptotic process	8	-0.789796	-1.53702	0.0422323	0.0422323	0.953284	45	tags=12%, list=0%, signal=12%	AURKB
LH1 vs CON	BP	GO:0051057	positive regulation of small GTPase mediated signal transduction	8	-0.78216	-1.52216	0.0422323	0.0422323	0.953284	427	tags=25%, list=3%, signal=24%	RASGRP4/LPAR1
LH1 vs CON	BP	GO:0140894	endolysosomal toll-like receptor signaling pathway	9	-0.766554	-1.51248	0.0424242	0.0424242	0.953284	2759	tags=44%, list=17%, signal=37%	RSAD2/TASL/COLEC12/RAB7B
LH1 vs CON	CC	GO:0034707	chloride channel complex	11	-0.738661	-1.52511	0.0433483	0.0433483	0.953284	624	tags=27%, list=4%, signal=26%	GABRB1/CLIC1/CLCN7
LH1 vs CON	BP	GO:0042573	retinoic acid metabolic process	4	0.844245	1.51591	0.0443707	0.0443707	0.953284	87	tags=50%, list=1%, signal=50%	RDH10/DHRS9
LH1 vs CON	MF	GO:0005261	monoatomic cation channel activity	29	-0.628197	-1.53053	0.0443814	0.0443814	0.953284	1744	tags=24%, list=11%, signal=22%	SCN1B/CACNB1/NCS1/KCNH1/KCNJ12/KCNMA1/KCNB2
LH1 vs CON	BP	GO:0022409	positive regulation of cell-cell adhesion	38	-0.603962	-1.52118	0.0444158	0.0444158	0.953284	1067	tags=16%, list=7%, signal=15%	HLX/PLAUR/DHPS/NOD2/NLRP3/CD28
LH1 vs CON	BP	GO:0099024	plasma membrane invagination	6	-0.827505	-1.4993	0.0447284	0.0447284	0.953284	45	tags=17%, list=0%, signal=17%	AURKB
LH1 vs CON	BP	GO:0002699	positive regulation of immune effector process	34	-0.566998	-1.41956	0.0448319	0.0448319	0.953284	1902	tags=21%, list=12%, signal=18%	HLX/RSAD2/NOD2/NLRP3/KIT/S100B/TICAM1
LH1 vs CON	BP	GO:0032633	interleukin-4 production	5	-0.855621	-1.48781	0.0449251	0.0449251	0.953284	1067	tags=60%, list=7%, signal=56%	NLRP3/FCER1G/CD28
LH1 vs CON	BP	GO:0032673	regulation of interleukin-4 production	5	-0.855621	-1.48781	0.0449251	0.0449251	0.953284	1067	tags=60%, list=7%, signal=56%	NLRP3/FCER1G/CD28
LH1 vs CON	BP	GO:0032753	positive regulation of interleukin-4 production	5	-0.855621	-1.48781	0.0449251	0.0449251	0.953284	1067	tags=60%, list=7%, signal=56%	NLRP3/FCER1G/CD28
LH1 vs CON	CC	GO:0032806	carboxy-terminal domain protein kinase complex	5	-0.855019	-1.48676	0.0449251	0.0449251	0.953284	1875	tags=40%, list=12%, signal=35%	CCNH/ERCC2
LH1 vs CON	BP	GO:0007281	germ cell development	35	-0.630465	-1.5842	0.045252	0.045252	0.953284	1280	tags=26%, list=8%, signal=24%	RFX2/PTGS2/IQCF1/EDN1/SLC26A8/CCDC42/NPR2/ERCC1/TTLL1
LH1 vs CON	MF	GO:0038187	pattern recognition receptor activity	7	-0.801089	-1.50363	0.0457413	0.0457413	0.953284	2378	tags=57%, list=15%, signal=49%	NOD2/TLR4/PTAFR/COLEC12
LH1 vs CON	BP	GO:0046579	positive regulation of Ras protein signal transduction	7	-0.7987	-1.49914	0.0457413	0.0457413	0.953284	427	tags=29%, list=3%, signal=28%	RASGRP4/LPAR1
LH1 vs CON	MF	GO:0003899	DNA-directed 5'-3' RNA polymerase activity	6	-0.825248	-1.49521	0.0463259	0.0463259	0.953284	313	tags=17%, list=2%, signal=16%	POLR3H
LH1 vs CON	BP	GO:0002031	G protein-coupled receptor internalization	4	0.843081	1.51382	0.0465708	0.0465708	0.953284	66	tags=100%, list=0%, signal=100%	GRK2/ARRB2/APLN
LH1 vs CON	BP	GO:0016114	terpenoid biosynthetic process	6	0.779223	1.56714	0.0467835	0.0467835	0.953284	712	tags=67%, list=4%, signal=64%	RDH10/FDPS/LSS/DHRS9
LH1 vs CON	BP	GO:0001936	regulation of endothelial cell proliferation	17	-0.690977	-1.53194	0.046832	0.046832	0.953284	1333	tags=24%, list=8%, signal=22%	F3/NR4A1/PPP1R16B/FGF2
LH1 vs CON	BP	GO:0061640	cytoskeleton-dependent cytokinesis	17	-0.689725	-1.52917	0.046832	0.046832	0.953284	291	tags=12%, list=2%, signal=12%	AURKB/KLHDC8B
LH1 vs CON	BP	GO:0032467	positive regulation of cytokinesis	6	-0.841965	-1.5255	0.046833	0.046833	0.953284	45	tags=17%, list=0%, signal=17%	AURKB
LH1 vs CON	BP	GO:0045766	positive regulation of angiogenesis	20	-0.652362	-1.51089	0.0471698	0.0471698	0.953284	1333	tags=25%, list=8%, signal=23%	F3/IL1A/ZC3H12A/CXCL8/FGF2
LH1 vs CON	BP	GO:1904018	positive regulation of vasculature development	20	-0.652362	-1.51089	0.0471698	0.0471698	0.953284	1333	tags=25%, list=8%, signal=23%	F3/IL1A/ZC3H12A/CXCL8/FGF2
LH1 vs CON	BP	GO:0045621	positive regulation of lymphocyte differentiation	16	-0.686825	-1.50521	0.0472879	0.0472879	0.953284	914	tags=12%, list=6%, signal=12%	HLX/NLRP3
LH1 vs CON	BP	GO:1902106	negative regulation of leukocyte differentiation	15	-0.707791	-1.53605	0.0475575	0.0475575	0.953284	1165	tags=20%, list=7%, signal=19%	HLX/ZC3H12A/MYC
LH1 vs CON	BP	GO:0050863	regulation of T cell activation	47	-0.545296	-1.4128	0.047561	0.047561	0.953284	1067	tags=13%, list=7%, signal=12%	HLX/ZC3H12A/DHPS/NOD2/NLRP3/CD28
LH1 vs CON	BP	GO:0030155	regulation of cell adhesion	97	-0.496884	-1.39541	0.0478905	0.0478905	0.953284	1067	tags=10%, list=7%, signal=10%	HLX/CXCR4/PLAUR/GPR4/ZC3H12A/CXCL8/DHPS/NOD2/NLRP3/CD28
LH1 vs CON	MF	GO:0004601	peroxidase activity	18	0.579201	1.53256	0.0480881	0.0480881	0.953284	105	tags=17%, list=1%, signal=17%	CAT/GPX3/PTGES
LH1 vs CON	MF	GO:0016684	oxidoreductase activity, acting on peroxide as acceptor	18	0.579201	1.53256	0.0480881	0.0480881	0.953284	105	tags=17%, list=1%, signal=17%	CAT/GPX3/PTGES
LH1 vs CON	BP	GO:1901989	positive regulation of cell cycle phase transition	15	0.624217	1.57293	0.0482009	0.0482009	0.953284	2472	tags=47%, list=16%, signal=39%	AIF1/NPM1/NSMCE2/MBLAC1/PLRG1/BIRC5/FAM83D
LH1 vs CON	BP	GO:0030574	collagen catabolic process	6	0.769615	1.54782	0.0483829	0.0483829	0.953284	2277	tags=50%, list=14%, signal=43%	CTSK/CTSV/ADAMTS2
LH1 vs CON	BP	GO:0033363	secretory granule organization	9	-0.754398	-1.4885	0.0484848	0.0484848	0.953284	851	tags=22%, list=5%, signal=21%	RFX2/BLOC1S3
LH1 vs CON	BP	GO:0042445	hormone metabolic process	34	0.50896	1.47982	0.048491	0.048491	0.953284	3356	tags=44%, list=21%, signal=35%	FDX1/SRD5A1/DGAT2/TTR/ESR1/RDH10/SULT1E1/YIPF5/CTSK/EDNRB/HSD17B12/CTSV/ALDH1A1/RDH5/DHRS9
LH1 vs CON	MF	GO:0046332	SMAD binding	12	-0.721862	-1.50821	0.0486726	0.0486726	0.953284	803	tags=25%, list=5%, signal=24%	ANKRD1/FOS/TGFB1I1
LH1 vs CON	BP	GO:0007155	cell adhesion	183	-0.448057	-1.3128	0.0489074	0.0489074	0.953284	1295	tags=11%, list=8%, signal=11%	HLX/CXCR4/S100A9/PLAUR/CLSTN3/GPR4/MFAP4/ZC3H12A/CXCL8/TRIP6/VWF/ITGA5/SRPX2/DHPS/VCAN/NOD2/ATP1B2/NLRP3/CD28/ICAM1/KIT
LH1 vs CON	BP	GO:0045064	T-helper 2 cell differentiation	4	-0.887828	-1.46333	0.0489865	0.0489865	0.953284	914	tags=50%, list=6%, signal=47%	HLX/NLRP3
LH1 vs CON	BP	GO:0045628	regulation of T-helper 2 cell differentiation	4	-0.887828	-1.46333	0.0489865	0.0489865	0.953284	914	tags=50%, list=6%, signal=47%	HLX/NLRP3
LH1 vs CON	BP	GO:0006775	fat-soluble vitamin metabolic process	4	-0.885548	-1.45957	0.0489865	0.0489865	0.953284	454	tags=25%, list=3%, signal=24%	AIFM2
LH1 vs CON	BP	GO:0010721	negative regulation of cell development	32	-0.57567	-1.4322	0.048995	0.048995	0.953284	1165	tags=12%, list=7%, signal=12%	HLX/ZC3H12A/NPR2/MYC
LH1 vs CON	BP	GO:0002042	cell migration involved in sprouting angiogenesis	10	-0.745096	-1.51892	0.0492537	0.0492537	0.953284	1333	tags=30%, list=8%, signal=27%	NR4A1/SRPX2/FGF2
LH1 vs CON	MF	GO:0016247	channel regulator activity	24	-0.616185	-1.4586	0.0495979	0.0495979	0.953284	116	tags=8%, list=1%, signal=8%	HPCAL4/SCN1B
LH1 vs CON	MF	GO:0099106	ion channel regulator activity	24	-0.616185	-1.4586	0.0495979	0.0495979	0.953284	116	tags=8%, list=1%, signal=8%	HPCAL4/SCN1B
LH1 vs CON	BP	GO:0043114	regulation of vascular permeability	6	-0.837507	-1.51743	0.0497197	0.0497197	0.953284	275	tags=17%, list=2%, signal=16%	GPR4
LH1 vs CON	BP	GO:0045071	negative regulation of viral genome replication	5	-0.849863	-1.4778	0.0499168	0.0499168	0.953284	630	tags=60%, list=4%, signal=58%	RSAD2/ISG15/MX1
LH1 vs CON	BP	GO:0019184	nonribosomal peptide biosynthetic process	5	-0.849302	-1.47682	0.0499168	0.0499168	0.953284	66	tags=20%, list=0%, signal=20%	GGT6
HH1 vs CON	BP	GO:2001032	regulation of double-strand break repair via nonhomologous end joining	5	0.975296	1.73128	5.12472e-05	5.12472e-05	0.277298	51	tags=40%, list=0%, signal=40%	HSF1/WRAP53
HH1 vs CON	BP	GO:0045807	positive regulation of endocytosis	10	0.913008	1.88124	0.000118199	0.000118199	0.319788	106	tags=30%, list=1%, signal=30%	CDC42/APLN/SMPD1
HH1 vs CON	CC	GO:0030684	preribosome	4	0.98256	1.66263	0.000183847	0.000183847	0.331599	69	tags=50%, list=0%, signal=50%	NOP56/TBL3
HH1 vs CON	BP	GO:0006919	activation of cysteine-type endopeptidase activity involved in apoptotic process	12	-0.911636	-1.93626	0.000258927	0.000258927	0.350263	798	tags=42%, list=5%, signal=40%	S100A9/S100A8/F3/MYC/BAX
HH1 vs CON	BP	GO:0043281	regulation of cysteine-type endopeptidase activity involved in apoptotic process	37	-0.734273	-1.88973	0.000388044	0.000388044	0.419941	1500	tags=27%, list=9%, signal=25%	S100A9/PLAUR/S100A8/F3/MYC/IFI6/BAX/MICAL1/NR4A1/CDKN2D
HH1 vs CON	BP	GO:2001056	positive regulation of cysteine-type endopeptidase activity	19	-0.827993	-1.9149	0.000617702	0.000617702	0.557065	798	tags=26%, list=5%, signal=25%	S100A9/S100A8/F3/MYC/BAX
HH1 vs CON	BP	GO:0032623	interleukin-2 production	8	-0.904533	-1.74802	0.00112993	0.00112993	0.635012	673	tags=38%, list=4%, signal=36%	NOD2/IL1A/CD28
HH1 vs CON	BP	GO:0032663	regulation of interleukin-2 production	8	-0.904533	-1.74802	0.00112993	0.00112993	0.635012	673	tags=38%, list=4%, signal=36%	NOD2/IL1A/CD28
HH1 vs CON	BP	GO:0043280	positive regulation of cysteine-type endopeptidase activity involved in apoptotic process	16	-0.869822	-1.93879	0.00128317	0.00128317	0.635012	798	tags=31%, list=5%, signal=30%	S100A9/S100A8/F3/MYC/BAX
HH1 vs CON	BP	GO:0010952	positive regulation of peptidase activity	29	-0.731339	-1.82049	0.00145262	0.00145262	0.635012	798	tags=17%, list=5%, signal=16%	S100A9/S100A8/F3/MYC/BAX
HH1 vs CON	BP	GO:0030593	neutrophil chemotaxis	14	-0.830963	-1.8202	0.00158852	0.00158852	0.635012	225	tags=21%, list=1%, signal=21%	NOD2/S100A9/S100A8
HH1 vs CON	BP	GO:0032720	negative regulation of tumor necrosis factor production	4	-0.961863	-1.62892	0.00160393	0.00160393	0.635012	597	tags=75%, list=4%, signal=72%	NOD2/POMC/GPR18
HH1 vs CON	BP	GO:1903556	negative regulation of tumor necrosis factor superfamily cytokine production	4	-0.961863	-1.62892	0.00160393	0.00160393	0.635012	597	tags=75%, list=4%, signal=72%	NOD2/POMC/GPR18
HH1 vs CON	BP	GO:0002183	cytoplasmic translational initiation	14	-0.830075	-1.81825	0.00164298	0.00164298	0.635012	15	tags=7%, list=0%, signal=7%	EIF3L
HH1 vs CON	BP	GO:0051973	positive regulation of telomerase activity	4	0.959778	1.62408	0.00214801	0.00214801	0.774857	51	tags=50%, list=0%, signal=50%	CCT2/WRAP53
HH1 vs CON	BP	GO:2000116	regulation of cysteine-type endopeptidase activity	42	-0.715841	-1.88986	0.00259554	0.00259554	0.833627	1500	tags=26%, list=9%, signal=24%	S100A9/PLAUR/S100A8/F3/MYC/IFI6/BAX/MICAL1/NR4A1/PCID2/CDKN2D
HH1 vs CON	CC	GO:0033178	proton-transporting two-sector ATPase complex, catalytic domain	10	0.860107	1.77224	0.0026404	0.0026404	0.833627	44	tags=20%, list=0%, signal=20%	ATP6V1A/ATP6V1E2
HH1 vs CON	BP	GO:0051972	regulation of telomerase activity	5	0.927583	1.64659	0.00294464	0.00294464	0.833627	51	tags=60%, list=0%, signal=60%	CCT2/TP53/WRAP53
HH1 vs CON	BP	GO:0071621	granulocyte chemotaxis	17	-0.811673	-1.81094	0.00398346	0.00398346	0.833627	225	tags=18%, list=1%, signal=17%	NOD2/S100A9/S100A8
HH1 vs CON	BP	GO:0032526	response to retinoic acid	8	0.859732	1.69435	0.00401279	0.00401279	0.833627	162	tags=25%, list=1%, signal=25%	GDAP1/AQP3
HH1 vs CON	BP	GO:0048260	positive regulation of receptor-mediated endocytosis	8	0.859164	1.69323	0.00401279	0.00401279	0.833627	106	tags=25%, list=1%, signal=25%	PPT1/APLN
HH1 vs CON	BP	GO:0002092	positive regulation of receptor internalization	7	0.88986	1.69868	0.00420693	0.00420693	0.833627	106	tags=29%, list=1%, signal=28%	ATAD1/APLN
HH1 vs CON	CC	GO:0072687	meiotic spindle	4	-0.947068	-1.60386	0.00456233	0.00456233	0.833627	328	tags=75%, list=2%, signal=73%	AURKB/AURKA/HSPA2
HH1 vs CON	BP	GO:0030100	regulation of endocytosis	19	0.756896	1.76304	0.00457082	0.00457082	0.833627	106	tags=16%, list=1%, signal=16%	PPP3R1/APLN/SMPD1
HH1 vs CON	BP	GO:1990266	neutrophil migration	19	-0.767084	-1.77403	0.00459434	0.00459434	0.833627	225	tags=16%, list=1%, signal=16%	NOD2/S100A9/S100A8
HH1 vs CON	BP	GO:0002820	negative regulation of adaptive immune response	4	-0.945538	-1.60127	0.00494571	0.00494571	0.833627	50	tags=25%, list=0%, signal=25%	NOD2
HH1 vs CON	BP	GO:0002823	negative regulation of adaptive immune response based on somatic recombination of immune receptors built from immunoglobulin superfamily domains	4	-0.945538	-1.60127	0.00494571	0.00494571	0.833627	50	tags=25%, list=0%, signal=25%	NOD2
HH1 vs CON	BP	GO:0019081	viral translation	7	-0.907172	-1.69834	0.00528532	0.00528532	0.833627	15	tags=14%, list=0%, signal=14%	EIF3L
HH1 vs CON	BP	GO:0046688	response to copper ion	4	-0.943675	-1.59811	0.00548244	0.00548244	0.833627	112	tags=25%, list=1%, signal=25%	IL1A
HH1 vs CON	BP	GO:0051341	regulation of oxidoreductase activity	9	-0.879155	-1.76064	0.00560591	0.00560591	0.833627	50	tags=11%, list=0%, signal=11%	NOD2
HH1 vs CON	BP	GO:0052547	regulation of peptidase activity	72	-0.600084	-1.71714	0.00573553	0.00573553	0.833627	1611	tags=19%, list=10%, signal=18%	S100A9/PLAUR/S100A8/F3/PI16/MYC/IFI6/BAX/TFPI2/MICAL1/NR4A1/PCID2/CDKN2D/NGF
HH1 vs CON	BP	GO:0051353	positive regulation of oxidoreductase activity	6	-0.893335	-1.63396	0.00594532	0.00594532	0.833627	50	tags=17%, list=0%, signal=17%	NOD2
HH1 vs CON	BP	GO:0046686	response to cadmium ion	4	-0.9416	-1.5946	0.00609585	0.00609585	0.833627	536	tags=25%, list=3%, signal=24%	FOS
HH1 vs CON	BP	GO:0071276	cellular response to cadmium ion	4	-0.9416	-1.5946	0.00609585	0.00609585	0.833627	536	tags=25%, list=3%, signal=24%	FOS
HH1 vs CON	BP	GO:0140962	multicellular organismal-level chemical homeostasis	7	0.876748	1.67366	0.0064362	0.0064362	0.833627	894	tags=29%, list=6%, signal=27%	ATP6V1B1/AQP3
HH1 vs CON	CC	GO:0045111	intermediate filament cytoskeleton	12	-0.832545	-1.76827	0.00665016	0.00665016	0.833627	272	tags=25%, list=2%, signal=25%	BFSP1/S100A8/KRT222
HH1 vs CON	CC	GO:0097729	9+2 motile cilium	17	0.773181	1.76966	0.00666785	0.00666785	0.833627	783	tags=29%, list=5%, signal=28%	PRKACA/ENKUR/IFT27/ODAD4/TEKT3
HH1 vs CON	BP	GO:0051336	regulation of hydrolase activity	139	-0.493141	-1.55501	0.00699024	0.00699024	0.833627	1611	tags=16%, list=10%, signal=14%	S100A9/RGS16/PLAUR/S100A8/F3/PI16/FGF2/MYC/IFI6/FKBP1B/BAX/MASTL/ANGPTL4/TFPI2/MICAL1/NR4A1/RHOC/RASA3/LPAR1/PCID2/CDKN2D/NGF
HH1 vs CON	BP	GO:0010950	positive regulation of endopeptidase activity	23	-0.789809	-1.89074	0.00711944	0.00711944	0.833627	798	tags=22%, list=5%, signal=21%	S100A9/S100A8/F3/MYC/BAX
HH1 vs CON	CC	GO:0001669	acrosomal vesicle	14	0.776188	1.73369	0.00741447	0.00741447	0.833627	783	tags=29%, list=5%, signal=27%	IQCF1/PRKACA/ATP6V1E2/TEKT3
HH1 vs CON	BP	GO:0071867	response to monoamine	9	-0.859043	-1.72036	0.00835958	0.00835958	0.833627	62	tags=11%, list=0%, signal=11%	HTR2A
HH1 vs CON	BP	GO:0071868	cellular response to monoamine stimulus	9	-0.859043	-1.72036	0.00835958	0.00835958	0.833627	62	tags=11%, list=0%, signal=11%	HTR2A
HH1 vs CON	BP	GO:0071869	response to catecholamine	9	-0.859043	-1.72036	0.00835958	0.00835958	0.833627	62	tags=11%, list=0%, signal=11%	HTR2A
HH1 vs CON	BP	GO:0071870	cellular response to catecholamine stimulus	9	-0.859043	-1.72036	0.00835958	0.00835958	0.833627	62	tags=11%, list=0%, signal=11%	HTR2A
HH1 vs CON	BP	GO:1903350	response to dopamine	9	-0.859043	-1.72036	0.00835958	0.00835958	0.833627	62	tags=11%, list=0%, signal=11%	HTR2A
HH1 vs CON	BP	GO:1903351	cellular response to dopamine	9	-0.859043	-1.72036	0.00835958	0.00835958	0.833627	62	tags=11%, list=0%, signal=11%	HTR2A
HH1 vs CON	CC	GO:0035770	ribonucleoprotein granule	44	0.596638	1.62758	0.00837008	0.00837008	0.833627	851	tags=9%, list=5%, signal=9%	DDX25/CNOT7/PQBP1/DDX4
HH1 vs CON	BP	GO:0001556	oocyte maturation	7	-0.888645	-1.66365	0.00863587	0.00863587	0.833627	627	tags=57%, list=4%, signal=55%	AURKA/PTGS2/EDN1/NPR2
HH1 vs CON	CC	GO:0001674	female germ cell nucleus	5	-0.907376	-1.60811	0.0086994	0.0086994	0.833627	322	tags=40%, list=2%, signal=39%	AURKB/AURKA
HH1 vs CON	BP	GO:0050920	regulation of chemotaxis	28	-0.712709	-1.76057	0.00887839	0.00887839	0.833627	597	tags=18%, list=4%, signal=17%	NOD2/CXCR4/TMEM102/FGF2/GPR18
HH1 vs CON	MF	GO:0015108	chloride transmembrane transporter activity	9	-0.853406	-1.70907	0.00908648	0.00908648	0.833627	1309	tags=56%, list=8%, signal=51%	GABRB1/GABRA3/PACC1/SLC6A6/SLC1A4
HH1 vs CON	CC	GO:0016282	eukaryotic 43S preinitiation complex	9	-0.852611	-1.70748	0.00908648	0.00908648	0.833627	15	tags=11%, list=0%, signal=11%	EIF3L
HH1 vs CON	BP	GO:0042044	fluid transport	4	0.932069	1.57719	0.00968103	0.00968103	0.833627	63	tags=75%, list=0%, signal=75%	HYAL2/CFTR/AQP3
HH1 vs CON	CC	GO:0032433	filopodium tip	5	0.898172	1.59438	0.00985187	0.00985187	0.833627	4	tags=40%, list=0%, signal=40%	UBE2K/MORN4
HH1 vs CON	BP	GO:0019730	antimicrobial humoral response	5	-0.904293	-1.60264	0.00990972	0.00990972	0.833627	50	tags=20%, list=0%, signal=20%	NOD2
HH1 vs CON	BP	GO:0001732	formation of cytoplasmic translation initiation complex	10	-0.845336	-1.71702	0.00999782	0.00999782	0.833627	15	tags=10%, list=0%, signal=10%	EIF3L
HH1 vs CON	CC	GO:0005852	eukaryotic translation initiation factor 3 complex	10	-0.845336	-1.71702	0.00999782	0.00999782	0.833627	15	tags=10%, list=0%, signal=10%	EIF3L
HH1 vs CON	CC	GO:0033290	eukaryotic 48S preinitiation complex	10	-0.845336	-1.71702	0.00999782	0.00999782	0.833627	15	tags=10%, list=0%, signal=10%	EIF3L
HH1 vs CON	CC	GO:0070993	translation preinitiation complex	10	-0.845336	-1.71702	0.00999782	0.00999782	0.833627	15	tags=10%, list=0%, signal=10%	EIF3L
HH1 vs CON	BP	GO:0002920	regulation of humoral immune response	4	-0.930614	-1.576	0.0100944	0.0100944	0.833627	676	tags=50%, list=4%, signal=48%	NOD2/S100B
HH1 vs CON	BP	GO:0032640	tumor necrosis factor production	15	-0.775018	-1.69562	0.0103506	0.0103506	0.833627	1398	tags=33%, list=9%, signal=30%	NOD2/POMC/GPR18/LPL/CD14
HH1 vs CON	BP	GO:0032680	regulation of tumor necrosis factor production	15	-0.775018	-1.69562	0.0103506	0.0103506	0.833627	1398	tags=33%, list=9%, signal=30%	NOD2/POMC/GPR18/LPL/CD14
HH1 vs CON	BP	GO:0071706	tumor necrosis factor superfamily cytokine production	15	-0.775018	-1.69562	0.0103506	0.0103506	0.833627	1398	tags=33%, list=9%, signal=30%	NOD2/POMC/GPR18/LPL/CD14
HH1 vs CON	BP	GO:1903555	regulation of tumor necrosis factor superfamily cytokine production	15	-0.775018	-1.69562	0.0103506	0.0103506	0.833627	1398	tags=33%, list=9%, signal=30%	NOD2/POMC/GPR18/LPL/CD14
HH1 vs CON	BP	GO:0009967	positive regulation of signal transduction	218	-0.44617	-1.46955	0.0104377	0.0104377	0.833627	2862	tags=22%, list=18%, signal=19%	NOD2/CXCR4/S100A9/POMC/PLAUR/ANKRD1/S100A8/TGFB1I1/F3/FGF2/MYC/TEDC2/EDN1/TCIM/MAP2K6/BAX/TMEM108/ADRB2/NTS/GAS8/GADD45B/LMCD1/CD14/TSPAN5/LPAR1/PCID2/ERP29/GJA1/FABP5/DDIT3/TNF/PDGFA/TGFB2/DMTN/FLOT1/F7/RRAGA/RASGRP4/AVPI1/ZNHIT1/SHARPIN/ARMC9/SHKBP1/ADRA1A/STK25/SPRY2/CIB1/PIK3R1/GPX1
HH1 vs CON	CC	GO:0030667	secretory granule membrane	16	0.770942	1.74848	0.0111501	0.0111501	0.833627	40	tags=12%, list=0%, signal=12%	CD46/TEKT3
HH1 vs CON	CC	GO:0002080	acrosomal membrane	5	0.895554	1.58973	0.0111654	0.0111654	0.833627	40	tags=40%, list=0%, signal=40%	CD46/TEKT3
HH1 vs CON	MF	GO:0017022	myosin binding	5	-0.900378	-1.5957	0.0112713	0.0112713	0.833627	52	tags=20%, list=0%, signal=20%	CXCR4
HH1 vs CON	CC	GO:0036464	cytoplasmic ribonucleoprotein granule	40	0.612055	1.63582	0.0114456	0.0114456	0.833627	851	tags=10%, list=5%, signal=9%	DDX25/CNOT7/PQBP1/DDX4
HH1 vs CON	CC	GO:0042585	germinal vesicle	4	-0.927234	-1.57027	0.0114814	0.0114814	0.833627	322	tags=50%, list=2%, signal=49%	AURKB/AURKA
HH1 vs CON	MF	GO:0030544	Hsp70 protein binding	9	-0.841898	-1.68602	0.0117033	0.0117033	0.833627	50	tags=11%, list=0%, signal=11%	NOD2
HH1 vs CON	BP	GO:0023056	positive regulation of signaling	234	-0.438301	-1.45697	0.0118607	0.0118607	0.833627	2862	tags=22%, list=18%, signal=18%	NOD2/CXCR4/S100A9/POMC/PLAUR/ANKRD1/S100A8/TGFB1I1/F3/FGF2/MYC/TEDC2/EDN1/TCIM/INHBB/MAP2K6/BAX/TMEM108/ADRB2/NTS/GAS8/GADD45B/LMCD1/CD14/TSPAN5/LPAR1/PCID2/ERP29/GJA1/FABP5/DDIT3/TNF/PDGFA/TGFB2/DMTN/FLOT1/F7/RRAGA/RASGRP4/AVPI1/ZNHIT1/SHARPIN/ARMC9/SHKBP1/ADRA1A/STK25/SPRY2/DTNBP1/CIB1/PIK3R1/GPX1
HH1 vs CON	BP	GO:1901224	positive regulation of NIK/NF-kappaB signaling	12	-0.811715	-1.72403	0.0118891	0.0118891	0.833627	527	tags=17%, list=3%, signal=16%	NOD2/TCIM
HH1 vs CON	BP	GO:0042476	odontogenesis	14	0.757788	1.6926	0.0119068	0.0119068	0.833627	1039	tags=21%, list=6%, signal=20%	FST/EDA/AQP3
HH1 vs CON	BP	GO:0035872	nucleotide-binding domain, leucine rich repeat containing receptor signaling pathway	4	-0.926539	-1.5691	0.0119437	0.0119437	0.833627	50	tags=25%, list=0%, signal=25%	NOD2
HH1 vs CON	BP	GO:0070486	leukocyte aggregation	4	-0.926442	-1.56893	0.0119437	0.0119437	0.833627	225	tags=50%, list=1%, signal=49%	S100A9/S100A8
HH1 vs CON	BP	GO:0010569	regulation of double-strand break repair via homologous recombination	13	0.77316	1.69322	0.0123066	0.0123066	0.833627	884	tags=23%, list=6%, signal=22%	RTEL1/RAD51/WRAP53
HH1 vs CON	MF	GO:0005254	chloride channel activity	8	-0.84319	-1.62947	0.0124557	0.0124557	0.833627	1309	tags=50%, list=8%, signal=46%	GABRB1/GABRA3/PACC1/SLC1A4
HH1 vs CON	BP	GO:0019080	viral gene expression	19	-0.726473	-1.68011	0.0124765	0.0124765	0.833627	15	tags=5%, list=0%, signal=5%	EIF3L
HH1 vs CON	BP	GO:0030104	water homeostasis	5	0.889535	1.57905	0.012479	0.012479	0.833627	894	tags=40%, list=6%, signal=38%	ATP6V1B1/AQP3
HH1 vs CON	BP	GO:0050891	multicellular organismal-level water homeostasis	5	0.889535	1.57905	0.012479	0.012479	0.833627	894	tags=40%, list=6%, signal=38%	ATP6V1B1/AQP3
HH1 vs CON	BP	GO:0052548	regulation of endopeptidase activity	63	-0.610949	-1.71306	0.0131552	0.0131552	0.848444	1611	tags=21%, list=10%, signal=19%	S100A9/PLAUR/S100A8/F3/MYC/IFI6/BAX/TFPI2/MICAL1/NR4A1/PCID2/CDKN2D/NGF
HH1 vs CON	MF	GO:0051879	Hsp90 protein binding	8	-0.841456	-1.62612	0.0132016	0.0132016	0.848444	50	tags=12%, list=0%, signal=12%	NOD2
HH1 vs CON	BP	GO:1904996	positive regulation of leukocyte adhesion to vascular endothelial cell	5	0.887917	1.57617	0.0132087	0.0132087	0.848444	167	tags=40%, list=1%, signal=40%	RHOA/ITGB2
HH1 vs CON	CC	GO:0031143	pseudopodium	5	0.8872	1.5749	0.0133547	0.0133547	0.848444	175	tags=40%, list=1%, signal=40%	MAPK1/MYOZ1
HH1 vs CON	MF	GO:0005149	interleukin-1 receptor binding	4	-0.923303	-1.56361	0.0134848	0.0134848	0.848444	112	tags=25%, list=1%, signal=25%	IL1A
HH1 vs CON	CC	GO:0034707	chloride channel complex	11	-0.803816	-1.66741	0.0142458	0.0142458	0.884542	994	tags=36%, list=6%, signal=34%	GABRB1/GABRA3/PACC1/CLIC1
HH1 vs CON	BP	GO:0043552	positive regulation of phosphatidylinositol 3-kinase activity	5	-0.892124	-1.58107	0.0145997	0.0145997	0.884542	441	tags=40%, list=3%, signal=39%	NOD2/FGF2
HH1 vs CON	MF	GO:0046332	SMAD binding	12	-0.799018	-1.69706	0.0148429	0.0148429	0.884542	536	tags=25%, list=3%, signal=24%	ANKRD1/TGFB1I1/FOS
HH1 vs CON	CC	GO:0030992	intraciliary transport particle B	4	0.920607	1.55779	0.0148456	0.0148456	0.884542	152	tags=50%, list=1%, signal=50%	IFT46/IFT27
HH1 vs CON	BP	GO:0097530	granulocyte migration	23	-0.735163	-1.75993	0.0148759	0.0148759	0.884542	225	tags=13%, list=1%, signal=13%	NOD2/S100A9/S100A8
HH1 vs CON	MF	GO:0015605	organophosphate ester transmembrane transporter activity	4	0.919917	1.55663	0.0151338	0.0151338	0.890099	23	tags=50%, list=0%, signal=50%	SLC25A5/SLC37A2
HH1 vs CON	BP	GO:0009266	response to temperature stimulus	27	-0.688255	-1.68316	0.0153041	0.0153041	0.890437	1068	tags=19%, list=7%, signal=17%	IL1A/HSPA2/TCIM/DNAJB1/ADRB2
HH1 vs CON	BP	GO:0097193	intrinsic apoptotic signaling pathway	52	-0.57771	-1.58944	0.0159635	0.0159635	0.910342	1867	tags=23%, list=12%, signal=20%	S100A9/PLAUR/S100A8/MYC/DDIT4/IFI6/BAX/FHIT/CDKN2D/ERP29/DDIT3/HINT1
HH1 vs CON	BP	GO:0030323	respiratory tube development	28	0.634121	1.62879	0.0164319	0.0164319	0.910342	609	tags=39%, list=4%, signal=38%	HES1/AIMP2/BMP4/WNT2/HSD11B1/HOPX/CHI3L1/ADAMTS2/NFIB/RAB3A/ODAD4
HH1 vs CON	BP	GO:0030324	lung development	28	0.634121	1.62879	0.0164319	0.0164319	0.910342	609	tags=39%, list=4%, signal=38%	HES1/AIMP2/BMP4/WNT2/HSD11B1/HOPX/CHI3L1/ADAMTS2/NFIB/RAB3A/ODAD4
HH1 vs CON	BP	GO:0060541	respiratory system development	28	0.634121	1.62879	0.0164319	0.0164319	0.910342	609	tags=39%, list=4%, signal=38%	HES1/AIMP2/BMP4/WNT2/HSD11B1/HOPX/CHI3L1/ADAMTS2/NFIB/RAB3A/ODAD4
HH1 vs CON	BP	GO:0010647	positive regulation of cell communication	233	-0.438562	-1.4584	0.0167401	0.0167401	0.910342	2862	tags=22%, list=18%, signal=18%	NOD2/CXCR4/S100A9/POMC/PLAUR/ANKRD1/S100A8/TGFB1I1/F3/FGF2/MYC/TEDC2/EDN1/TCIM/INHBB/MAP2K6/BAX/TMEM108/ADRB2/NTS/GAS8/GADD45B/LMCD1/CD14/TSPAN5/LPAR1/PCID2/ERP29/GJA1/FABP5/DDIT3/TNF/PDGFA/TGFB2/DMTN/FLOT1/F7/RRAGA/RASGRP4/AVPI1/ZNHIT1/SHARPIN/ARMC9/SHKBP1/ADRA1A/STK25/SPRY2/DTNBP1/CIB1/PIK3R1/GPX1
HH1 vs CON	CC	GO:0015030	Cajal body	13	0.762747	1.67042	0.0169396	0.0169396	0.910342	51	tags=38%, list=0%, signal=38%	PHAX/NHP2/ANGEL2/LSG1/WRAP53
HH1 vs CON	BP	GO:0008593	regulation of Notch signaling pathway	16	-0.743392	-1.65698	0.0174735	0.0174735	0.910342	1453	tags=25%, list=9%, signal=23%	NOD2/TCIM/HEY1/TSPAN5
HH1 vs CON	BP	GO:0032495	response to muramyl dipeptide	4	-0.915973	-1.5512	0.0175008	0.0175008	0.910342	50	tags=25%, list=0%, signal=25%	NOD2
HH1 vs CON	BP	GO:0071225	cellular response to muramyl dipeptide	4	-0.915973	-1.5512	0.0175008	0.0175008	0.910342	50	tags=25%, list=0%, signal=25%	NOD2
HH1 vs CON	BP	GO:0090218	positive regulation of lipid kinase activity	6	-0.868108	-1.58782	0.0178979	0.0178979	0.910342	441	tags=33%, list=3%, signal=32%	NOD2/FGF2
HH1 vs CON	BP	GO:0002712	regulation of B cell mediated immunity	6	-0.866977	-1.58575	0.0182039	0.0182039	0.910342	50	tags=17%, list=0%, signal=17%	NOD2
HH1 vs CON	BP	GO:0002889	regulation of immunoglobulin mediated immune response	6	-0.866977	-1.58575	0.0182039	0.0182039	0.910342	50	tags=17%, list=0%, signal=17%	NOD2
HH1 vs CON	BP	GO:2000241	regulation of reproductive process	21	-0.732628	-1.71289	0.0184827	0.0184827	0.910342	638	tags=24%, list=4%, signal=23%	CFAP206/AURKA/PTGS2/NPR2/INHBB
HH1 vs CON	BP	GO:0009994	oocyte differentiation	10	-0.819828	-1.66521	0.0186277	0.0186277	0.910342	627	tags=40%, list=4%, signal=38%	AURKA/PTGS2/EDN1/NPR2
HH1 vs CON	BP	GO:0048599	oocyte development	10	-0.819828	-1.66521	0.0186277	0.0186277	0.910342	627	tags=40%, list=4%, signal=38%	AURKA/PTGS2/EDN1/NPR2
HH1 vs CON	BP	GO:0048477	oogenesis	13	-0.792443	-1.71278	0.0191843	0.0191843	0.910342	941	tags=38%, list=6%, signal=36%	AURKA/PTGS2/EDN1/NPR2/ERCC1
HH1 vs CON	BP	GO:0048524	positive regulation of viral process	15	0.734623	1.65816	0.0191921	0.0191921	0.910342	293	tags=27%, list=2%, signal=26%	ATG5/PDE12/CNOT7/SMPD1
HH1 vs CON	BP	GO:0030149	sphingolipid catabolic process	5	0.867372	1.5397	0.0192143	0.0192143	0.910342	61	tags=60%, list=0%, signal=60%	ENPP2/NEU3/SMPD1
HH1 vs CON	BP	GO:0045862	positive regulation of proteolysis	53	-0.567757	-1.55534	0.0194383	0.0194383	0.910342	798	tags=11%, list=5%, signal=11%	S100A9/S100A8/F3/AURKA/MYC/BAX
HH1 vs CON	BP	GO:2001267	regulation of cysteine-type endopeptidase activity involved in apoptotic signaling pathway	5	-0.882751	-1.56446	0.0199173	0.0199173	0.910342	191	tags=20%, list=1%, signal=20%	PLAUR
HH1 vs CON	BP	GO:1903429	regulation of cell maturation	5	-0.88254	-1.56409	0.0199173	0.0199173	0.910342	627	tags=60%, list=4%, signal=58%	AURKA/PTGS2/NPR2
HH1 vs CON	BP	GO:0030595	leukocyte chemotaxis	33	-0.637972	-1.61493	0.0199943	0.0199943	0.910342	597	tags=15%, list=4%, signal=15%	NOD2/S100A9/S100A8/TMEM102/GPR18
HH1 vs CON	CC	GO:0005882	intermediate filament	8	-0.823546	-1.59151	0.0205373	0.0205373	0.910342	1309	tags=38%, list=8%, signal=34%	BFSP1/KRT222/SLC1A4
HH1 vs CON	CC	GO:0031252	cell leading edge	68	-0.547016	-1.55079	0.0207046	0.0207046	0.910342	1059	tags=10%, list=7%, signal=10%	CAPG/CXCR4/ACTG2/PACSIN1/S100B/ACTA2/CD44
HH1 vs CON	BP	GO:0010833	telomere maintenance via telomere lengthening	12	0.769768	1.6636	0.020879	0.020879	0.910342	1640	tags=33%, list=10%, signal=30%	CCT6A/FBXO4/RAD51/WRAP53
HH1 vs CON	BP	GO:0044000	movement in host	22	0.659564	1.59507	0.0214846	0.0214846	0.910342	1693	tags=32%, list=11%, signal=28%	CHMP2B/AGTR1/ITGAV/SNX3/PC/ACE2/SMPD1
HH1 vs CON	BP	GO:0055021	regulation of cardiac muscle tissue growth	6	-0.859452	-1.57199	0.0218752	0.0218752	0.910342	478	tags=50%, list=3%, signal=49%	PI16/FGF2/EDN1
HH1 vs CON	BP	GO:0060420	regulation of heart growth	6	-0.859452	-1.57199	0.0218752	0.0218752	0.910342	478	tags=50%, list=3%, signal=49%	PI16/FGF2/EDN1
HH1 vs CON	BP	GO:0044409	entry into host	18	0.689241	1.58792	0.0219736	0.0219736	0.910342	1693	tags=22%, list=11%, signal=20%	ITGAV/SNX3/ACE2/SMPD1
HH1 vs CON	BP	GO:0046718	viral entry into host cell	18	0.689241	1.58792	0.0219736	0.0219736	0.910342	1693	tags=22%, list=11%, signal=20%	ITGAV/SNX3/ACE2/SMPD1
HH1 vs CON	CC	GO:0032420	stereocilium	8	0.805497	1.58746	0.0221586	0.0221586	0.910342	4	tags=25%, list=0%, signal=25%	IFT20/MORN4
HH1 vs CON	CC	GO:0032421	stereocilium bundle	8	0.805497	1.58746	0.0221586	0.0221586	0.910342	4	tags=25%, list=0%, signal=25%	IFT20/MORN4
HH1 vs CON	BP	GO:0002714	positive regulation of B cell mediated immunity	5	-0.878252	-1.55649	0.022654	0.022654	0.910342	50	tags=20%, list=0%, signal=20%	NOD2
HH1 vs CON	BP	GO:0002891	positive regulation of immunoglobulin mediated immune response	5	-0.878252	-1.55649	0.022654	0.022654	0.910342	50	tags=20%, list=0%, signal=20%	NOD2
HH1 vs CON	CC	GO:0042470	melanosome	49	-0.584275	-1.59106	0.0226963	0.0226963	0.910342	2185	tags=16%, list=14%, signal=14%	CAPG/CTNS/SLC1A5/SLC1A4/ERP29/PPIB/GCHFR/FLOT1
HH1 vs CON	CC	GO:0048770	pigment granule	49	-0.584275	-1.59106	0.0226963	0.0226963	0.910342	2185	tags=16%, list=14%, signal=14%	CAPG/CTNS/SLC1A5/SLC1A4/ERP29/PPIB/GCHFR/FLOT1
HH1 vs CON	BP	GO:1900151	regulation of nuclear-transcribed mRNA catabolic process, deadenylation-dependent decay	5	0.861764	1.52975	0.0227345	0.0227345	0.910342	293	tags=40%, list=2%, signal=39%	PABPC1/CNOT7
HH1 vs CON	BP	GO:0001818	negative regulation of cytokine production	26	-0.663838	-1.62013	0.0227415	0.0227415	0.910342	676	tags=19%, list=4%, signal=18%	NOD2/POMC/GPR18/INHBB/S100B
HH1 vs CON	BP	GO:0002090	regulation of receptor internalization	9	0.801456	1.61902	0.0227465	0.0227465	0.910342	106	tags=22%, list=1%, signal=22%	PPP3R1/APLN
HH1 vs CON	BP	GO:0046466	membrane lipid catabolic process	8	0.803857	1.58423	0.0227534	0.0227534	0.910342	61	tags=38%, list=0%, signal=37%	ENPP2/NEU3/SMPD1
HH1 vs CON	BP	GO:0035994	response to muscle stretch	4	-0.910424	-1.5418	0.0230761	0.0230761	0.910342	536	tags=50%, list=3%, signal=48%	ANKRD1/FOS
HH1 vs CON	BP	GO:0048468	cell development	316	-0.395983	-1.34756	0.0231834	0.0231834	0.910342	1987	tags=16%, list=12%, signal=14%	BFSP1/CFAP206/SLC39A12/IL1A/S100A8/NCS1/NCDN/PACSIN1/AURKA/PTGS2/PI16/FGF2/MYC/RILPL2/EDN1/TCIM/FOS/GPR18/CCDC42/NPR2/ASB2/S100B/FKBP1B/IQCG/NRROS/PAX6/KIT/ERCC1/TMEM108/CNN2/ACTA2/TTLL1/STC1/FRZB/SCIN/EHD1/LLGL1/LPAR1/PCID2/TMEM98/CLDN5/GJA1/NLRP3/ATAT1/CDK5/RFX2/SERPINH1/SMARCD1/EPB42/PLS1
HH1 vs CON	BP	GO:0034340	response to type I interferon	17	0.724567	1.65839	0.0232415	0.0232415	0.910342	293	tags=29%, list=2%, signal=29%	MX1/IFNAR1/UBE2K/CNOT7/SMPD1
HH1 vs CON	CC	GO:0030990	intraciliary transport particle	5	0.858136	1.52331	0.0233212	0.0233212	0.910342	152	tags=40%, list=1%, signal=40%	IFT43/IFT27
HH1 vs CON	BP	GO:0003016	respiratory system process	7	0.825179	1.57521	0.0233852	0.0233852	0.910342	315	tags=29%, list=2%, signal=28%	RAB3A/ODAD4
HH1 vs CON	BP	GO:0002230	positive regulation of defense response to virus by host	7	0.823789	1.57256	0.0233852	0.0233852	0.910342	97	tags=29%, list=1%, signal=28%	STING1/PQBP1
HH1 vs CON	BP	GO:0031623	receptor internalization	21	0.68006	1.63158	0.0243725	0.0243725	0.929366	167	tags=19%, list=1%, signal=19%	GRK3/RAB5A/ITGB2/APLN
HH1 vs CON	BP	GO:0006954	inflammatory response	111	-0.478832	-1.45936	0.02446	0.02446	0.929366	1972	tags=18%, list=12%, signal=16%	MIF/NOD2/S100A9/IL1A/S100A8/F3/PTGS2/S100B/IRAK2/NRROS/KIT/LPL/DNASE1/PTAFR/CAMK2N1/TLR4/NKG7/TNF/CHIA/ENPP3
HH1 vs CON	BP	GO:1905168	positive regulation of double-strand break repair via homologous recombination	9	0.797433	1.61089	0.0245784	0.0245784	0.929366	51	tags=33%, list=0%, signal=33%	WDR48/ACTR2/WRAP53
HH1 vs CON	CC	GO:1905286	serine-type peptidase complex	5	-0.873065	-1.5473	0.0247825	0.0247825	0.929366	316	tags=40%, list=2%, signal=39%	PLAUR/F3
HH1 vs CON	BP	GO:0071347	cellular response to interleukin-1	9	-0.799206	-1.60053	0.0249833	0.0249833	0.929366	372	tags=22%, list=2%, signal=22%	ANKRD1/PTGS2
HH1 vs CON	MF	GO:0005539	glycosaminoglycan binding	39	-0.604757	-1.5755	0.0250731	0.0250731	0.929366	1057	tags=13%, list=7%, signal=12%	NOD2/FGF2/VCAN/LPL/LTBP2
HH1 vs CON	BP	GO:0010822	positive regulation of mitochondrion organization	19	-0.694744	-1.60673	0.0250762	0.0250762	0.929366	897	tags=21%, list=6%, signal=20%	PLAUR/AURKA/BAX/PPARGC1A
HH1 vs CON	MF	GO:1901505	carbohydrate derivative transmembrane transporter activity	9	0.794662	1.60529	0.0257996	0.0257996	0.930705	23	tags=44%, list=0%, signal=44%	SLC22A1/SLC35A5/SLC25A5/SLC37A2
HH1 vs CON	MF	GO:0003743	translation initiation factor activity	25	-0.673862	-1.64071	0.0258387	0.0258387	0.930705	483	tags=8%, list=3%, signal=8%	EIF3L/EIF2D
HH1 vs CON	BP	GO:0032757	positive regulation of interleukin-8 production	9	-0.793153	-1.5884	0.0258598	0.0258598	0.930705	316	tags=22%, list=2%, signal=22%	NOD2/F3
HH1 vs CON	BP	GO:1901222	regulation of NIK/NF-kappaB signaling	20	-0.706522	-1.64242	0.0260744	0.0260744	0.930705	527	tags=10%, list=3%, signal=10%	NOD2/TCIM
HH1 vs CON	BP	GO:0000724	double-strand break repair via homologous recombination	22	0.640711	1.54948	0.0265028	0.0265028	0.930705	2456	tags=32%, list=15%, signal=27%	RNF138/MMS22L/NSMCE2/RAD51D/RTEL1/RAD51/WRAP53
HH1 vs CON	BP	GO:0000725	recombinational repair	22	0.640711	1.54948	0.0265028	0.0265028	0.930705	2456	tags=32%, list=15%, signal=27%	RNF138/MMS22L/NSMCE2/RAD51D/RTEL1/RAD51/WRAP53
HH1 vs CON	CC	GO:0001726	ruffle	29	-0.621027	-1.5459	0.0268271	0.0268271	0.930705	676	tags=10%, list=4%, signal=10%	CAPG/PACSIN1/S100B
HH1 vs CON	BP	GO:0048814	regulation of dendrite morphogenesis	7	0.814678	1.55517	0.0268712	0.0268712	0.930705	97	tags=29%, list=1%, signal=28%	YWHAH/PQBP1
HH1 vs CON	BP	GO:0045840	positive regulation of mitotic nuclear division	5	-0.867784	-1.53794	0.0269111	0.0269111	0.930705	673	tags=60%, list=4%, signal=57%	IL1A/EDN1/CD28
HH1 vs CON	BP	GO:0051785	positive regulation of nuclear division	5	-0.867784	-1.53794	0.0269111	0.0269111	0.930705	673	tags=60%, list=4%, signal=57%	IL1A/EDN1/CD28
HH1 vs CON	BP	GO:2001244	positive regulation of intrinsic apoptotic signaling pathway	16	-0.724929	-1.61583	0.0270044	0.0270044	0.930705	798	tags=25%, list=5%, signal=24%	S100A9/S100A8/MYC/BAX
HH1 vs CON	MF	GO:0005246	calcium channel regulator activity	9	-0.788764	-1.57961	0.0273208	0.0273208	0.935154	708	tags=22%, list=4%, signal=21%	HPCAL4/FKBP1B
HH1 vs CON	BP	GO:0032743	positive regulation of interleukin-2 production	7	-0.841976	-1.57628	0.0274946	0.0274946	0.935154	673	tags=29%, list=4%, signal=27%	IL1A/CD28
HH1 vs CON	BP	GO:0043616	keratinocyte proliferation	4	0.899769	1.52253	0.0278171	0.0278171	0.935154	1039	tags=50%, list=6%, signal=47%	FST/INTU
HH1 vs CON	BP	GO:0009408	response to heat	21	-0.70884	-1.65727	0.0280877	0.0280877	0.935154	915	tags=19%, list=6%, signal=18%	IL1A/HSPA2/TCIM/DNAJB1
HH1 vs CON	BP	GO:0071622	regulation of granulocyte chemotaxis	8	-0.812161	-1.56951	0.0283324	0.0283324	0.935154	50	tags=12%, list=0%, signal=12%	NOD2
HH1 vs CON	BP	GO:0019058	viral life cycle	42	0.545148	1.47289	0.0284125	0.0284125	0.935154	2888	tags=26%, list=18%, signal=22%	ATG5/CHMP2B/AGTR1/PDE12/ITGAV/HMOX1/SNX3/PC/ACE2/CNOT7/SMPD1
HH1 vs CON	BP	GO:0035308	negative regulation of protein dephosphorylation	5	-0.864188	-1.53156	0.0284314	0.0284314	0.935154	1410	tags=60%, list=9%, signal=55%	FKBP1B/MASTL/PPP1R16B
HH1 vs CON	BP	GO:0006278	RNA-templated DNA biosynthetic process	9	0.788084	1.592	0.0288528	0.0288528	0.935154	51	tags=33%, list=0%, signal=33%	CCT6A/FBXO4/WRAP53
HH1 vs CON	BP	GO:0007004	telomere maintenance via telomerase	9	0.788084	1.592	0.0288528	0.0288528	0.935154	51	tags=33%, list=0%, signal=33%	CCT6A/FBXO4/WRAP53
HH1 vs CON	BP	GO:0090022	regulation of neutrophil chemotaxis	6	-0.849337	-1.55349	0.0289118	0.0289118	0.935154	50	tags=17%, list=0%, signal=17%	NOD2
HH1 vs CON	CC	GO:0036126	sperm flagellum	15	0.713225	1.60986	0.0291658	0.0291658	0.935154	783	tags=27%, list=5%, signal=25%	PRKACA/ENKUR/IFT27/TEKT3
HH1 vs CON	BP	GO:1903053	regulation of extracellular matrix organization	6	0.848104	1.56488	0.0296006	0.0296006	0.935154	54	tags=50%, list=0%, signal=50%	DPP4/DCN/ANGPTL7
HH1 vs CON	CC	GO:0031514	motile cilium	33	0.572715	1.48056	0.0296331	0.0296331	0.935154	1020	tags=24%, list=6%, signal=23%	DRC1/PRKACA/INTU/ENKUR/CFAP45/IFT27/ODAD4/TEKT3
HH1 vs CON	BP	GO:0001961	positive regulation of cytokine-mediated signaling pathway	9	-0.782965	-1.568	0.0296584	0.0296584	0.935154	478	tags=22%, list=3%, signal=22%	CXCR4/EDN1
HH1 vs CON	BP	GO:0030198	extracellular matrix organization	34	0.575343	1.50114	0.0302091	0.0302091	0.935154	609	tags=12%, list=4%, signal=11%	LUM/ADAMTS2/FMOD/ANGPTL7
HH1 vs CON	BP	GO:0045229	external encapsulating structure organization	34	0.575343	1.50114	0.0302091	0.0302091	0.935154	609	tags=12%, list=4%, signal=11%	LUM/ADAMTS2/FMOD/ANGPTL7
HH1 vs CON	BP	GO:0046598	positive regulation of viral entry into host cell	4	0.896779	1.51747	0.0304171	0.0304171	0.935154	61	tags=50%, list=0%, signal=50%	TRIM21/SMPD1
HH1 vs CON	BP	GO:0075294	positive regulation by symbiont of entry into host	4	0.896779	1.51747	0.0304171	0.0304171	0.935154	61	tags=50%, list=0%, signal=50%	TRIM21/SMPD1
HH1 vs CON	BP	GO:1903902	positive regulation of viral life cycle	4	0.896779	1.51747	0.0304171	0.0304171	0.935154	61	tags=50%, list=0%, signal=50%	TRIM21/SMPD1
HH1 vs CON	BP	GO:0002031	G protein-coupled receptor internalization	4	0.896018	1.51619	0.0309965	0.0309965	0.947582	106	tags=50%, list=1%, signal=50%	ARRB2/APLN
HH1 vs CON	BP	GO:2001242	regulation of intrinsic apoptotic signaling pathway	34	-0.605499	-1.53305	0.031252	0.031252	0.950024	1786	tags=24%, list=11%, signal=21%	S100A9/PLAUR/S100A8/MYC/BAX/CDKN2D/ERP29/DDIT3
HH1 vs CON	BP	GO:1902533	positive regulation of intracellular signal transduction	147	-0.461219	-1.4586	0.0317455	0.0317455	0.959637	2862	tags=24%, list=18%, signal=20%	NOD2/S100A9/POMC/ANKRD1/S100A8/F3/FGF2/MYC/EDN1/TCIM/MAP2K6/BAX/ADRB2/NTS/GADD45B/LMCD1/LPAR1/PCID2/ERP29/GJA1/DDIT3/TNF/PDGFA/TGFB2/F7/RRAGA/RASGRP4/AVPI1/ZNHIT1/SHARPIN/ADRA1A/STK25/SPRY2/CIB1/GPX1
HH1 vs CON	BP	GO:0044403	biological process involved in symbiotic interaction	43	0.556966	1.51201	0.0322905	0.0322905	0.967416	2817	tags=28%, list=18%, signal=23%	CHMP2B/SCARB1/AGTR1/RAB5A/ITGAV/NAPEPLD/HMOX1/SNX3/PC/ACE2/CX3CR1/SMPD1
HH1 vs CON	CC	GO:0001650	fibrillar center	20	-0.692166	-1.60905	0.0323604	0.0323604	0.967416	194	tags=10%, list=1%, signal=10%	EIF3L/ANKRD1
HH1 vs CON	BP	GO:0008203	cholesterol metabolic process	27	0.620963	1.58479	0.0329572	0.0329572	0.974488	3279	tags=48%, list=20%, signal=38%	IDI1/HMGCS2/ARV1/SCARB1/PMVK/LDLR/LPCAT3/TM7SF2/FGF1/LSS/DHCR7/FDPS/SMPD1
HH1 vs CON	BP	GO:0016125	sterol metabolic process	27	0.620963	1.58479	0.0329572	0.0329572	0.974488	3279	tags=48%, list=20%, signal=38%	IDI1/HMGCS2/ARV1/SCARB1/PMVK/LDLR/LPCAT3/TM7SF2/FGF1/LSS/DHCR7/FDPS/SMPD1
HH1 vs CON	BP	GO:1904705	regulation of vascular associated smooth muscle cell proliferation	6	-0.843621	-1.54303	0.0341279	0.0341279	0.993342	1654	tags=50%, list=10%, signal=45%	CNN1/FGF2/GJA1
HH1 vs CON	BP	GO:1990874	vascular associated smooth muscle cell proliferation	6	-0.843621	-1.54303	0.0341279	0.0341279	0.993342	1654	tags=50%, list=10%, signal=45%	CNN1/FGF2/GJA1
HH1 vs CON	BP	GO:0051701	biological process involved in interaction with host	26	0.62189	1.57236	0.0342127	0.0342127	0.993342	2817	tags=31%, list=18%, signal=25%	CHMP2B/SCARB1/AGTR1/ITGAV/SNX3/PC/ACE2/SMPD1
HH1 vs CON	BP	GO:0044092	negative regulation of molecular function	170	-0.433326	-1.39379	0.0343291	0.0343291	0.993342	1733	tags=16%, list=11%, signal=14%	INKA2/NOD2/PLAUR/AURKA/PI16/IFI6/ZGPAT/S100B/FKBP1B/IRAK2/SCGB1A1/BAX/HEY1/LAX1/MAD2L2/MASTL/PDE6D/ADRB2/ANGPTL4/TFPI2/GADD45B/MICAL1/NR4A1/PCID2/CDKN2D/NGF/ORMDL3
HH1 vs CON	BP	GO:0097529	myeloid leukocyte migration	35	-0.608307	-1.55101	0.0350622	0.0350622	1	225	tags=9%, list=1%, signal=8%	NOD2/S100A9/S100A8
HH1 vs CON	BP	GO:0051963	regulation of synapse assembly	4	-0.894613	-1.51503	0.0357969	0.0357969	1	869	tags=50%, list=5%, signal=47%	SEMA4A/SRPX2
HH1 vs CON	BP	GO:2001268	negative regulation of cysteine-type endopeptidase activity involved in apoptotic signaling pathway	4	-0.89402	-1.51402	0.0357969	0.0357969	1	191	tags=25%, list=1%, signal=25%	PLAUR
HH1 vs CON	BP	GO:2000243	positive regulation of reproductive process	8	-0.803663	-1.55308	0.0358543	0.0358543	1	638	tags=38%, list=4%, signal=36%	AURKA/PTGS2/INHBB
HH1 vs CON	BP	GO:2001235	positive regulation of apoptotic signaling pathway	25	-0.655095	-1.59502	0.0358652	0.0358652	1	798	tags=16%, list=5%, signal=15%	S100A9/S100A8/MYC/BAX
HH1 vs CON	BP	GO:0008202	steroid metabolic process	44	0.534862	1.45906	0.0370944	0.0370944	1	3279	tags=39%, list=20%, signal=31%	IDI1/HMGCS2/ARV1/SCARB1/YWHAH/PMVK/HSD17B12/LDLR/LPCAT3/TM7SF2/FGF1/INSIG1/LSS/RDH5/DHCR7/FDPS/SMPD1
HH1 vs CON	BP	GO:0002688	regulation of leukocyte chemotaxis	16	-0.709991	-1.58253	0.038022	0.038022	1	597	tags=19%, list=4%, signal=18%	NOD2/TMEM102/GPR18
HH1 vs CON	BP	GO:1902622	regulation of neutrophil migration	8	-0.797854	-1.54186	0.0382646	0.0382646	1	50	tags=12%, list=0%, signal=12%	NOD2
HH1 vs CON	BP	GO:0070371	ERK1 and ERK2 cascade	33	-0.601786	-1.52333	0.039624	0.039624	1	478	tags=12%, list=3%, signal=12%	NOD2/FGF2/MYC/EDN1
HH1 vs CON	BP	GO:0032637	interleukin-8 production	10	-0.789376	-1.60335	0.0397976	0.0397976	1	316	tags=20%, list=2%, signal=20%	NOD2/F3
HH1 vs CON	BP	GO:0032677	regulation of interleukin-8 production	10	-0.789376	-1.60335	0.0397976	0.0397976	1	316	tags=20%, list=2%, signal=20%	NOD2/F3
HH1 vs CON	MF	GO:0008509	monoatomic anion transmembrane transporter activity	13	-0.74581	-1.61199	0.0403515	0.0403515	1	1309	tags=38%, list=8%, signal=35%	GABRB1/GABRA3/PACC1/SLC6A6/SLC1A4
HH1 vs CON	BP	GO:0031098	stress-activated protein kinase signaling cascade	26	-0.631162	-1.54038	0.0405332	0.0405332	1	1258	tags=15%, list=8%, signal=14%	NOD2/MYC/MAP2K6/GADD45B
HH1 vs CON	CC	GO:0036064	ciliary basal body	34	-0.594226	-1.5045	0.0408244	0.0408244	1	1330	tags=18%, list=8%, signal=16%	CFAP206/DYNC2LI1/AURKA/GAS8/TTLL1/RAB28
HH1 vs CON	BP	GO:0002181	cytoplasmic translation	37	-0.594724	-1.53058	0.040852	0.040852	1	1528	tags=8%, list=10%, signal=7%	EIF3L/DNAJC24/DPH2
HH1 vs CON	BP	GO:0043062	extracellular structure organization	35	0.568235	1.48666	0.0416196	0.0416196	1	609	tags=9%, list=4%, signal=8%	ADAMTS2/FMOD/ANGPTL7
HH1 vs CON	BP	GO:0007292	female gamete generation	21	-0.684609	-1.60062	0.0418279	0.0418279	1	941	tags=29%, list=6%, signal=27%	AURKA/PTGS2/EDN1/NPR2/INHBB/ERCC1
HH1 vs CON	BP	GO:0050790	regulation of catalytic activity	380	-0.371316	-1.27993	0.0422961	0.0422961	1	2009	tags=15%, list=13%, signal=13%	INKA2/NOD2/S100A9/RGS16/PLAUR/S100A8/NCS1/F3/PI16/FGF2/MYC/EDN1/TCIM/CDC42EP2/IFI6/ZGPAT/S100B/MAP2K6/GINS3/FKBP1B/SCGB1A1/RGS2/BAX/LAX1/MAD2L2/MASTL/RCAN3/PDE6D/ACAP1/ADRB2/MOB3B/CISH/ANGPTL4/TFPI2/GADD45B/MICAL1/NR4A1/PPP1R16B/LLGL1/RHOC/RASA3/LPAR1/PCID2/CAPN1/CDKN2D/ERP29/NGF/UBE2S/ORMDL3/CDK5/TNF/CHTF8/PDGFA/RFC2/PPP1R3B/CALML4/TGFB2
HH1 vs CON	CC	GO:0005921	gap junction	8	-0.793297	-1.53305	0.0424827	0.0424827	1	1654	tags=50%, list=10%, signal=45%	GJC2/GJA4/GJB2/GJA1
HH1 vs CON	BP	GO:0032515	negative regulation of phosphoprotein phosphatase activity	4	-0.883581	-1.49634	0.04389	0.04389	1	874	tags=50%, list=5%, signal=47%	FKBP1B/MASTL
HH1 vs CON	BP	GO:0032613	interleukin-10 production	4	-0.883511	-1.49623	0.04389	0.04389	1	673	tags=50%, list=4%, signal=48%	NOD2/CD28
HH1 vs CON	BP	GO:0032653	regulation of interleukin-10 production	4	-0.883511	-1.49623	0.04389	0.04389	1	673	tags=50%, list=4%, signal=48%	NOD2/CD28
HH1 vs CON	BP	GO:0002708	positive regulation of lymphocyte mediated immunity	15	-0.702579	-1.53713	0.0441846	0.0441846	1	50	tags=7%, list=0%, signal=7%	NOD2
HH1 vs CON	BP	GO:0030162	regulation of proteolysis	118	-0.469809	-1.44746	0.0443854	0.0443854	1	1797	tags=17%, list=11%, signal=15%	S100A9/PLAUR/S100A8/F3/AURKA/PI16/MYC/IFI6/BAX/RHBDF1/FHIT/TFPI2/MICAL1/NR4A1/PCID2/CDKN2D/TMEM98/NGF/CDK5/TNF
HH1 vs CON	BP	GO:0007088	regulation of mitotic nuclear division	18	-0.692556	-1.58323	0.0446431	0.0446431	1	1468	tags=28%, list=9%, signal=25%	IL1A/AURKB/EDN1/CD28/PCID2
HH1 vs CON	BP	GO:0051783	regulation of nuclear division	18	-0.692556	-1.58323	0.0446431	0.0446431	1	1468	tags=28%, list=9%, signal=25%	IL1A/AURKB/EDN1/CD28/PCID2
HH1 vs CON	MF	GO:0008092	cytoskeletal protein binding	119	-0.462281	-1.42211	0.0448446	0.0448446	1	2739	tags=21%, list=17%, signal=18%	NOD2/CXCR4/ANKRD1/S100A8/S100B/TAGLN/RCAN3/SPAG8/CNN2/TPM2/DES/GAS8/DNASE1/MICAL1/SCIN/GJA1/HSPH1/DMTN/UXT/B9D2/WASHC1/BAG2/CORO1A/PFN2/EPB41L5
HH1 vs CON	BP	GO:1903900	regulation of viral life cycle	20	0.656376	1.55393	0.0450724	0.0450724	1	1314	tags=25%, list=8%, signal=23%	PDE12/HMOX1/SNX3/CNOT7/SMPD1
HH1 vs CON	BP	GO:0044093	positive regulation of molecular function	228	-0.402933	-1.33847	0.0453125	0.0453125	1	1913	tags=16%, list=12%, signal=14%	NOD2/S100A9/RGS16/PLAUR/S100A8/NCS1/F3/FGF2/MYC/EDN1/TCIM/MAP2K6/GINS3/BAX/PAX6/PPARGC1A/DNAJB1/SPAG8/ADRB2/DNAJC24/NTS/MOB3B/CRTC2/RNF25/RHOC/LPAR1/ERP29/ARID5B/MED25/CLDN5/UBE2S/CDK5/TNF/CHTF8/PDGFA/RFC2
HH1 vs CON	MF	GO:0038187	pattern recognition receptor activity	7	-0.8145	-1.52485	0.0453818	0.0453818	1	2196	tags=71%, list=14%, signal=62%	NOD2/COLEC12/PTAFR/TLR4/LY96
HH1 vs CON	BP	GO:0051345	positive regulation of hydrolase activity	70	-0.53327	-1.51233	0.0454029	0.0454029	1	1467	tags=13%, list=9%, signal=12%	S100A9/RGS16/S100A8/F3/FGF2/MYC/BAX/RHOC/LPAR1
HH1 vs CON	BP	GO:0060326	cell chemotaxis	46	-0.574163	-1.53873	0.0456853	0.0456853	1	851	tags=15%, list=5%, signal=14%	NOD2/S100A9/S100A8/TMEM102/FGF2/GPR18/KIT
HH1 vs CON	BP	GO:0006935	chemotaxis	78	-0.517929	-1.48928	0.0458728	0.0458728	1	1886	tags=18%, list=12%, signal=16%	NOD2/CXCR4/S100A9/S100A8/TMEM102/FGF2/EDN1/GPR18/KIT/PTAFR/NR4A1/PPIB/CDK5/PDGFA
HH1 vs CON	BP	GO:0042330	taxis	78	-0.517929	-1.48928	0.0458728	0.0458728	1	1886	tags=18%, list=12%, signal=16%	NOD2/CXCR4/S100A9/S100A8/TMEM102/FGF2/EDN1/GPR18/KIT/PTAFR/NR4A1/PPIB/CDK5/PDGFA
HH1 vs CON	BP	GO:0040011	locomotion	184	-0.411053	-1.33749	0.0461285	0.0461285	1	1654	tags=12%, list=10%, signal=11%	NOD2/CXCR4/CFAP206/S100A9/PRR5L/S100A8/TMEM102/FGF2/EDN1/GPR18/TBCCD1/BRMS1L/KIT/SRPX2/CNN2/PTAFR/NR4A1/STC1/RHOC/PKN1/PPIB/CLDN5/GJA1
HH1 vs CON	BP	GO:0007281	germ cell development	35	-0.593962	-1.51443	0.0462819	0.0462819	1	1181	tags=26%, list=7%, signal=24%	CFAP206/AURKA/PTGS2/EDN1/CCDC42/NPR2/IQCG/ERCC1/TTLL1
HH1 vs CON	CC	GO:0098862	cluster of actin-based cell projections	16	0.699847	1.58723	0.0462843	0.0462843	1	4	tags=25%, list=0%, signal=25%	B4GALT1/MYO1D/CLTRN/MORN4
HH1 vs CON	BP	GO:0071902	positive regulation of protein serine/threonine kinase activity	34	-0.592058	-1.49902	0.0468165	0.0468165	1	2849	tags=38%, list=18%, signal=31%	NOD2/EDN1/TCIM/MAP2K6/ADRB2/ERP29/TNF/PDGFA/CKS2/CCND2/SPRY2/CIB1/PIK3R1
HH1 vs CON	MF	GO:0008135	translation factor activity, RNA binding	36	-0.588672	-1.51051	0.0475216	0.0475216	1	483	tags=6%, list=3%, signal=5%	EIF3L/EIF2D
HH1 vs CON	BP	GO:0032088	negative regulation of NF-kappaB transcription factor activity	18	-0.689177	-1.5755	0.0475232	0.0475232	1	709	tags=11%, list=4%, signal=11%	NOD2/IRAK2
HH1 vs CON	MF	GO:0003779	actin binding	56	-0.542702	-1.50182	0.0477876	0.0477876	1	1412	tags=14%, list=9%, signal=13%	NOD2/CXCR4/TAGLN/CNN2/TPM2/DNASE1/MICAL1/SCIN
HH1 vs CON	MF	GO:0005253	monoatomic anion channel activity	10	-0.782468	-1.58932	0.0480518	0.0480518	1	1309	tags=40%, list=8%, signal=37%	GABRB1/GABRA3/PACC1/SLC1A4
HH1 vs CON	MF	GO:0090079	translation regulator activity, nucleic acid binding	37	-0.584882	-1.50525	0.0480591	0.0480591	1	483	tags=5%, list=3%, signal=5%	EIF3L/EIF2D
HH1 vs CON	BP	GO:1902652	secondary alcohol metabolic process	30	0.585027	1.49526	0.0483028	0.0483028	1	3279	tags=43%, list=20%, signal=35%	IDI1/HMGCS2/ARV1/SCARB1/PMVK/LDLR/LPCAT3/TM7SF2/FGF1/LSS/DHCR7/FDPS/SMPD1
HH1 vs CON	BP	GO:0019882	antigen processing and presentation	15	-0.693765	-1.51785	0.0493097	0.0493097	1	520	tags=13%, list=3%, signal=13%	NOD2/IFI30
HH1 vs CON	BP	GO:0010638	positive regulation of organelle organization	83	-0.488323	-1.4134	0.04947	0.04947	1	1467	tags=16%, list=9%, signal=14%	IL1A/PLAUR/AURKB/AURKA/EDN1/INO80E/CD28/BAX/PPARGC1A/ERCC1/ADRB2/RHOC/LPAR1
LH2 vs CON	BP	GO:0048662	negative regulation of smooth muscle cell proliferation	8	-0.94297	-1.79314	0.000185374	0.000185374	0.637118	2	tags=12%, list=0%, signal=13%	CNN1
LH2 vs CON	BP	GO:0048659	smooth muscle cell proliferation	16	-0.863145	-1.88767	0.000352909	0.000352909	0.637118	2	tags=6%, list=0%, signal=6%	CNN1
LH2 vs CON	BP	GO:0048660	regulation of smooth muscle cell proliferation	16	-0.863145	-1.88767	0.000352909	0.000352909	0.637118	2	tags=6%, list=0%, signal=6%	CNN1
LH2 vs CON	BP	GO:0002720	positive regulation of cytokine production involved in immune response	10	-0.874536	-1.76173	0.00274045	0.00274045	1	242	tags=30%, list=2%, signal=30%	KIT/NOD2/RSAD2
LH2 vs CON	BP	GO:0031032	actomyosin structure organization	28	-0.803144	-1.93875	0.00313409	0.00313409	1	2	tags=4%, list=0%, signal=4%	CNN1
LH2 vs CON	BP	GO:0001541	ovarian follicle development	9	-0.884373	-1.74242	0.0031346	0.0031346	1	241	tags=22%, list=2%, signal=22%	KIT/PTGS2
LH2 vs CON	BP	GO:0001938	positive regulation of endothelial cell proliferation	14	-0.815145	-1.74309	0.00327547	0.00327547	1	725	tags=29%, list=5%, signal=27%	NR4A1/F3/PPP1R16B/FGF2
LH2 vs CON	BP	GO:0006695	cholesterol biosynthetic process	14	0.82199	1.79453	0.00374089	0.00374089	1	2066	tags=71%, list=13%, signal=62%	MVD/NSDHL/LPCAT3/HMGCR/IDI1/LSS/TM7SF2/FGF1/DHCR7/FDPS
LH2 vs CON	BP	GO:0016126	sterol biosynthetic process	14	0.82199	1.79453	0.00374089	0.00374089	1	2066	tags=71%, list=13%, signal=62%	MVD/NSDHL/LPCAT3/HMGCR/IDI1/LSS/TM7SF2/FGF1/DHCR7/FDPS
LH2 vs CON	BP	GO:1902653	secondary alcohol biosynthetic process	14	0.82199	1.79453	0.00374089	0.00374089	1	2066	tags=71%, list=13%, signal=62%	MVD/NSDHL/LPCAT3/HMGCR/IDI1/LSS/TM7SF2/FGF1/DHCR7/FDPS
LH2 vs CON	CC	GO:0030684	preribosome	4	0.95755	1.63735	0.00391275	0.00391275	1	93	tags=50%, list=1%, signal=50%	UTP23/TBL3
LH2 vs CON	BP	GO:1904705	regulation of vascular associated smooth muscle cell proliferation	6	-0.923041	-1.69144	0.00452092	0.00452092	1	2	tags=17%, list=0%, signal=17%	CNN1
LH2 vs CON	BP	GO:1990874	vascular associated smooth muscle cell proliferation	6	-0.923041	-1.69144	0.00452092	0.00452092	1	2	tags=17%, list=0%, signal=17%	CNN1
LH2 vs CON	BP	GO:0010972	negative regulation of G2/M transition of mitotic cell cycle	8	-0.878117	-1.66981	0.00621885	0.00621885	1	23	tags=12%, list=0%, signal=12%	AURKB
LH2 vs CON	BP	GO:1902750	negative regulation of cell cycle G2/M phase transition	8	-0.878117	-1.66981	0.00621885	0.00621885	1	23	tags=12%, list=0%, signal=12%	AURKB
LH2 vs CON	CC	GO:0032587	ruffle membrane	16	0.780101	1.75598	0.00656934	0.00656934	1	50	tags=19%, list=0%, signal=19%	RHOA/CFL1/RASGRP2
LH2 vs CON	BP	GO:0033002	muscle cell proliferation	25	-0.813265	-1.90616	0.00699448	0.00699448	1	2	tags=4%, list=0%, signal=4%	CNN1
LH2 vs CON	BP	GO:0030029	actin filament-based process	103	-0.552663	-1.63043	0.00772234	0.00772234	1	1373	tags=11%, list=9%, signal=10%	CNN1/KIT/CDC42EP2/PFN3/ASB2/PACSIN1/DTNBP1/PLS1/PICK1/APOA1/CORO1A
LH2 vs CON	BP	GO:0010389	regulation of G2/M transition of mitotic cell cycle	11	-0.828486	-1.69973	0.00890291	0.00890291	1	23	tags=9%, list=0%, signal=9%	AURKB
LH2 vs CON	BP	GO:0002702	positive regulation of production of molecular mediator of immune response	16	-0.773438	-1.69148	0.00901677	0.00901677	1	242	tags=19%, list=2%, signal=18%	KIT/NOD2/RSAD2
LH2 vs CON	BP	GO:0032506	cytokinetic process	8	-0.866058	-1.64688	0.00914743	0.00914743	1	23	tags=12%, list=0%, signal=12%	AURKB
LH2 vs CON	BP	GO:0061515	myeloid cell development	9	-0.85398	-1.68253	0.00958437	0.00958437	1	612	tags=22%, list=4%, signal=21%	KIT/NRROS
LH2 vs CON	BP	GO:0030036	actin cytoskeleton organization	100	-0.560149	-1.64321	0.00984327	0.00984327	1	1373	tags=11%, list=9%, signal=10%	CNN1/KIT/CDC42EP2/PFN3/ASB2/PACSIN1/DTNBP1/PLS1/PICK1/APOA1/CORO1A
LH2 vs CON	BP	GO:0042127	regulation of cell population proliferation	181	-0.482758	-1.52695	0.00987086	0.00987086	1	1512	tags=10%, list=9%, signal=9%	CNN1/NR4A1/F3/NOD2/IL1A/PPP1R16B/MUSTN1/IGFBP2/HLX/CXCL10/FGF2/DHPS/IGFBP5/CLDN5/SPRY2/CORO1A/MYC/KCNH1
LH2 vs CON	BP	GO:0043687	post-translational protein modification	10	-0.844934	-1.70209	0.0102554	0.0102554	1	23	tags=10%, list=0%, signal=10%	AURKB
LH2 vs CON	BP	GO:0010324	membrane invagination	9	-0.85215	-1.67893	0.010284	0.010284	1	23	tags=11%, list=0%, signal=11%	AURKB
LH2 vs CON	BP	GO:0008202	steroid metabolic process	45	0.617291	1.71889	0.0104101	0.0104101	1	2205	tags=38%, list=14%, signal=33%	YWHAH/MVD/NSDHL/DHRS11/LPCAT3/HSD17B12/HMGCR/IDI1/INSIG1/LSS/TM7SF2/RDH5/FGF1/DHCR7/FDPS/EGR1/DHRS9
LH2 vs CON	BP	GO:0001783	B cell apoptotic process	4	-0.948526	-1.59679	0.0107251	0.0107251	1	23	tags=25%, list=0%, signal=25%	AURKB
LH2 vs CON	BP	GO:0001936	regulation of endothelial cell proliferation	17	-0.787046	-1.74995	0.0128929	0.0128929	1	725	tags=24%, list=5%, signal=22%	NR4A1/F3/PPP1R16B/FGF2
LH2 vs CON	BP	GO:0062207	regulation of pattern recognition receptor signaling pathway	18	-0.739829	-1.65224	0.012898	0.012898	1	1285	tags=22%, list=8%, signal=20%	NOD2/RSAD2/RAB7B/CD14
LH2 vs CON	BP	GO:0034644	cellular response to UV	19	-0.725727	-1.63677	0.0130488	0.0130488	1	1694	tags=32%, list=11%, signal=28%	AURKB/CDC25A/MFAP4/MYC/HYAL2/POLD1
LH2 vs CON	BP	GO:0071482	cellular response to light stimulus	19	-0.725727	-1.63677	0.0130488	0.0130488	1	1694	tags=32%, list=11%, signal=28%	AURKB/CDC25A/MFAP4/MYC/HYAL2/POLD1
LH2 vs CON	CC	GO:0032433	filopodium tip	5	0.917665	1.6324	0.0140636	0.0140636	1	5	tags=40%, list=0%, signal=40%	UBE2K/MORN4
LH2 vs CON	BP	GO:0050679	positive regulation of epithelial cell proliferation	27	-0.727027	-1.74229	0.0144247	0.0144247	1	725	tags=22%, list=5%, signal=21%	NR4A1/F3/NOD2/PPP1R16B/HLX/FGF2
LH2 vs CON	BP	GO:1902749	regulation of cell cycle G2/M phase transition	13	-0.800782	-1.70627	0.0148575	0.0148575	1	23	tags=8%, list=0%, signal=8%	AURKB
LH2 vs CON	BP	GO:0008283	cell population proliferation	233	-0.449108	-1.45207	0.0149396	0.0149396	1	1408	tags=9%, list=9%, signal=8%	CNN1/NR4A1/F3/NOD2/IL1A/PPP1R16B/MUSTN1/IGFBP2/HLX/CXCL10/FGF2/CD40/DHPS/IGFBP5/CLDN5/SPRY2/APOA1/RHBDF1/CORO1A/MYC
LH2 vs CON	BP	GO:0043616	keratinocyte proliferation	4	0.927674	1.58627	0.0151831	0.0151831	1	1155	tags=75%, list=7%, signal=70%	SFN/FST/INTU
LH2 vs CON	BP	GO:0014808	release of sequestered calcium ion into cytosol by sarcoplasmic reticulum	4	0.927443	1.58587	0.0151831	0.0151831	1	29	tags=50%, list=0%, signal=50%	TMEM38B/TMEM38A
LH2 vs CON	BP	GO:1903514	release of sequestered calcium ion into cytosol by endoplasmic reticulum	4	0.927443	1.58587	0.0151831	0.0151831	1	29	tags=50%, list=0%, signal=50%	TMEM38B/TMEM38A
LH2 vs CON	MF	GO:0004864	protein phosphatase inhibitor activity	4	0.927337	1.58569	0.0151831	0.0151831	1	7	tags=50%, list=0%, signal=50%	PTN/PPP1R37
LH2 vs CON	BP	GO:0006694	steroid biosynthetic process	26	0.764218	1.92138	0.0156566	0.0156566	1	2066	tags=54%, list=13%, signal=47%	MVD/NSDHL/DHRS11/LPCAT3/HSD17B12/HMGCR/IDI1/INSIG1/LSS/TM7SF2/FGF1/DHCR7/FDPS/EGR1
LH2 vs CON	BP	GO:0008285	negative regulation of cell population proliferation	81	-0.569935	-1.63525	0.0160127	0.0160127	1	190	tags=2%, list=1%, signal=2%	CNN1/IL1A
LH2 vs CON	BP	GO:0045071	negative regulation of viral genome replication	5	-0.915524	-1.60701	0.0161623	0.0161623	1	525	tags=60%, list=3%, signal=58%	ISG15/RSAD2/MX1
LH2 vs CON	BP	GO:0061081	positive regulation of myeloid leukocyte cytokine production involved in immune response	5	-0.9146	-1.60539	0.0161623	0.0161623	1	138	tags=40%, list=1%, signal=40%	KIT/NOD2
LH2 vs CON	MF	GO:0004745	NAD-retinol dehydrogenase activity	4	0.924746	1.58126	0.0164319	0.0164319	1	664	tags=50%, list=4%, signal=48%	RDH5/DHRS9
LH2 vs CON	BP	GO:0061082	myeloid leukocyte cytokine production	8	-0.847326	-1.61126	0.0169818	0.0169818	1	138	tags=25%, list=1%, signal=25%	KIT/NOD2
LH2 vs CON	MF	GO:0019212	phosphatase inhibitor activity	6	0.896451	1.6735	0.0175561	0.0175561	1	7	tags=67%, list=0%, signal=67%	PTN/ENSA/ARPP19/PPP1R37
LH2 vs CON	MF	GO:0019888	protein phosphatase regulator activity	10	0.825392	1.68553	0.0176301	0.0176301	1	7	tags=40%, list=0%, signal=40%	PTN/ENSA/ARPP19/PPP1R37
LH2 vs CON	BP	GO:0046688	response to copper ion	4	-0.936301	-1.57621	0.0178445	0.0178445	1	190	tags=25%, list=1%, signal=25%	IL1A
LH2 vs CON	BP	GO:0002828	regulation of type 2 immune response	8	-0.845149	-1.60712	0.0181045	0.0181045	1	568	tags=38%, list=4%, signal=36%	NOD2/RSAD2/HLX
LH2 vs CON	BP	GO:0001935	endothelial cell proliferation	24	-0.713713	-1.67008	0.0189263	0.0189263	1	1316	tags=21%, list=8%, signal=19%	NR4A1/F3/PPP1R16B/FGF2/APOA1
LH2 vs CON	MF	GO:0033764	steroid dehydrogenase activity, acting on the CH-OH group of donors, NAD or NADP as acceptor	9	0.8133	1.63154	0.0192581	0.0192581	1	1970	tags=67%, list=12%, signal=58%	NSDHL/DHRS11/HSD17B14/HSD17B12/RDH5/DHRS9
LH2 vs CON	MF	GO:0035173	histone kinase activity	5	-0.906356	-1.59092	0.0207391	0.0207391	1	23	tags=20%, list=0%, signal=20%	AURKB
LH2 vs CON	BP	GO:0072577	endothelial cell apoptotic process	6	-0.880475	-1.61344	0.0211847	0.0211847	1	55	tags=17%, list=0%, signal=17%	ANGPTL4
LH2 vs CON	BP	GO:1904036	negative regulation of epithelial cell apoptotic process	6	-0.880475	-1.61344	0.0211847	0.0211847	1	55	tags=17%, list=0%, signal=17%	ANGPTL4
LH2 vs CON	BP	GO:2000351	regulation of endothelial cell apoptotic process	6	-0.880475	-1.61344	0.0211847	0.0211847	1	55	tags=17%, list=0%, signal=17%	ANGPTL4
LH2 vs CON	BP	GO:2000352	negative regulation of endothelial cell apoptotic process	6	-0.880475	-1.61344	0.0211847	0.0211847	1	55	tags=17%, list=0%, signal=17%	ANGPTL4
LH2 vs CON	CC	GO:0001674	female germ cell nucleus	5	-0.904136	-1.58702	0.0218833	0.0218833	1	23	tags=20%, list=0%, signal=20%	AURKB
LH2 vs CON	BP	GO:0099024	plasma membrane invagination	6	-0.876273	-1.60574	0.0235223	0.0235223	1	23	tags=17%, list=0%, signal=17%	AURKB
LH2 vs CON	BP	GO:2000107	negative regulation of leukocyte apoptotic process	9	-0.813568	-1.60291	0.0237628	0.0237628	1	138	tags=22%, list=1%, signal=22%	AURKB/NOD2
LH2 vs CON	BP	GO:0098751	bone cell development	4	-0.926395	-1.55953	0.0244111	0.0244111	1	113	tags=25%, list=1%, signal=25%	KIT
LH2 vs CON	MF	GO:0019208	phosphatase regulator activity	12	0.78094	1.64785	0.0263709	0.0263709	1	7	tags=33%, list=0%, signal=33%	PTN/ENSA/ARPP19/PPP1R37
LH2 vs CON	BP	GO:0002830	positive regulation of type 2 immune response	5	-0.897936	-1.57614	0.0267462	0.0267462	1	242	tags=40%, list=2%, signal=39%	NOD2/RSAD2
LH2 vs CON	CC	GO:0031256	leading edge membrane	24	0.683288	1.68946	0.0271852	0.0271852	1	50	tags=12%, list=0%, signal=12%	ATP6AP2/CFL1/RASGRP2
LH2 vs CON	BP	GO:0006937	regulation of muscle contraction	24	0.682432	1.68734	0.0271852	0.0271852	1	1302	tags=21%, list=8%, signal=19%	EDN1/ADRA2A/CHRM3/SPX/TMEM38A
LH2 vs CON	MF	GO:0016229	steroid dehydrogenase activity	10	0.798286	1.63018	0.0271864	0.0271864	1	1970	tags=60%, list=12%, signal=53%	NSDHL/DHRS11/HSD17B14/HSD17B12/RDH5/DHRS9
LH2 vs CON	BP	GO:0071887	leukocyte apoptotic process	15	-0.751406	-1.63026	0.0284018	0.0284018	1	138	tags=13%, list=1%, signal=13%	AURKB/NOD2
LH2 vs CON	MF	GO:0005516	calmodulin binding	33	-0.654368	-1.62279	0.0298102	0.0298102	1	2	tags=3%, list=0%, signal=3%	CNN1
LH2 vs CON	BP	GO:0032465	regulation of cytokinesis	16	-0.717472	-1.56909	0.0302244	0.0302244	1	23	tags=6%, list=0%, signal=6%	AURKB
LH2 vs CON	MF	GO:0030291	protein serine/threonine kinase inhibitor activity	4	-0.919738	-1.54833	0.0318484	0.0318484	1	18	tags=25%, list=0%, signal=25%	INKA2
LH2 vs CON	CC	GO:0001726	ruffle	31	0.623723	1.61785	0.0319042	0.0319042	1	50	tags=10%, list=0%, signal=10%	RAB5A/CFL1/RASGRP2
LH2 vs CON	MF	GO:0051059	NF-kappaB binding	5	-0.88667	-1.55637	0.0319093	0.0319093	1	1270	tags=60%, list=8%, signal=55%	BRMS1/RNF25/CPNE1
LH2 vs CON	BP	GO:0042573	retinoic acid metabolic process	4	0.900418	1.53966	0.0330261	0.0330261	1	96	tags=50%, list=1%, signal=50%	RDH10/DHRS9
LH2 vs CON	BP	GO:0051346	negative regulation of hydrolase activity	59	-0.562442	-1.53034	0.0335425	0.0335425	1	2922	tags=27%, list=18%, signal=22%	ANGPTL4/NR4A1/DPEP1/PLAUR/NGF/IFI6/SPRY2/SERPINA7/APOA1/PSMF1/TFPI2/AGT/CAAP1/FETUB/PRMT6/TIMP1
LH2 vs CON	BP	GO:0007010	cytoskeleton organization	201	-0.436849	-1.39459	0.0338657	0.0338657	1	1373	tags=8%, list=9%, signal=8%	CNN1/AURKB/BFSP1/KIT/PTGS2/SLC39A12/CDC42EP2/PFN3/ASB2/PACSIN1/DES/DTNBP1/PLS1/SPRY2/PICK1/APOA1/CORO1A
LH2 vs CON	BP	GO:0007179	transforming growth factor beta receptor signaling pathway	29	-0.647669	-1.57989	0.0338917	0.0338917	1	1217	tags=21%, list=8%, signal=19%	TGFB1I1/BRMS1/FOS/NRROS/CLDN5/SPRY2
LH2 vs CON	BP	GO:0042092	type 2 immune response	9	-0.795436	-1.56719	0.0347607	0.0347607	1	568	tags=33%, list=4%, signal=32%	NOD2/RSAD2/HLX
LH2 vs CON	BP	GO:2000106	regulation of leukocyte apoptotic process	13	-0.764876	-1.62976	0.0350549	0.0350549	1	138	tags=15%, list=1%, signal=15%	AURKB/NOD2
LH2 vs CON	MF	GO:0004879	nuclear receptor activity	8	-0.819987	-1.55927	0.0352596	0.0352596	1	1132	tags=50%, list=7%, signal=46%	NR4A1/PPARG/NR4A2/VDR
LH2 vs CON	MF	GO:0098531	ligand-activated transcription factor activity	8	-0.819987	-1.55927	0.0352596	0.0352596	1	1132	tags=50%, list=7%, signal=46%	NR4A1/PPARG/NR4A2/VDR
LH2 vs CON	BP	GO:0071214	cellular response to abiotic stimulus	46	-0.583167	-1.52986	0.0363944	0.0363944	1	1694	tags=22%, list=11%, signal=19%	AURKB/CDC25A/MFAP4/RAD51/CD40/SLC9A1/ANKRD1/MYC/HYAL2/POLD1
LH2 vs CON	BP	GO:0104004	cellular response to environmental stimulus	46	-0.583167	-1.52986	0.0363944	0.0363944	1	1694	tags=22%, list=11%, signal=19%	AURKB/CDC25A/MFAP4/RAD51/CD40/SLC9A1/ANKRD1/MYC/HYAL2/POLD1
LH2 vs CON	BP	GO:0050810	regulation of steroid biosynthetic process	7	0.852482	1.62261	0.0371894	0.0371894	1	1495	tags=57%, list=9%, signal=52%	LPCAT3/INSIG1/FGF1/EGR1
LH2 vs CON	BP	GO:0009892	negative regulation of metabolic process	409	-0.382927	-1.29861	0.0376352	0.0376352	1	4172	tags=27%, list=26%, signal=21%	AURKB/NR4A1/DPEP1/NOD2/PPP1R16B/ISG15/PLAUR/NGF/PAX6/BRMS1/ZGPAT/CGAS/FASTKD3/IFI6/NTS/INHBB/BRCA1/DDIT4/PPARG/ANKRD1/NR4A2/VPS28/DNAJB1/LMCD1/S100B/IGFBP5/PRR5L/CLDN5/SPRY2/CPNE1/SERPINA7/APOA1/ADCY7/AJUBA/MAD2L2/MYC/HYAL2/EIF4EBP1/LBH/POMC/PSMF1/DNAJC17/ID3/MAP2K6/PCBP4/DDIT3/BCL2/SMG9/HEYL/CDK5/TFPI2/ZC3H12A/LIMD1/AGT/PDGFA/USP2/TRIM44/CAAP1/FETUB/KCTD1/MED25/SHMT2/ERCC1/AURKA/PRMT6/ZBTB6/RRAG…
LH2 vs CON	BP	GO:1904035	regulation of epithelial cell apoptotic process	8	-0.81405	-1.54798	0.0380803	0.0380803	1	55	tags=12%, list=0%, signal=12%	ANGPTL4
LH2 vs CON	BP	GO:0002042	cell migration involved in sprouting angiogenesis	10	-0.783021	-1.57737	0.0381353	0.0381353	1	2006	tags=30%, list=13%, signal=26%	NR4A1/FGF2/SRPX2
LH2 vs CON	BP	GO:0090257	regulation of muscle system process	33	0.62053	1.63028	0.0388338	0.0388338	1	1302	tags=18%, list=8%, signal=17%	EDN1/ADRA2A/CHRM3/PRKAG3/SPX/TMEM38A
LH2 vs CON	BP	GO:0010605	negative regulation of macromolecule metabolic process	369	-0.39529	-1.32968	0.0391952	0.0391952	1	4292	tags=28%, list=27%, signal=21%	AURKB/NR4A1/DPEP1/NOD2/PPP1R16B/ISG15/PLAUR/NGF/PAX6/BRMS1/ZGPAT/CGAS/FASTKD3/IFI6/NTS/INHBB/DDIT4/PPARG/ANKRD1/NR4A2/VPS28/DNAJB1/LMCD1/S100B/IGFBP5/PRR5L/CLDN5/SPRY2/CPNE1/SERPINA7/APOA1/ADCY7/AJUBA/MAD2L2/MYC/HYAL2/EIF4EBP1/LBH/POMC/PSMF1/DNAJC17/ID3/PCBP4/DDIT3/SMG9/HEYL/CDK5/TFPI2/ZC3H12A/LIMD1/AGT/USP2/TRIM44/CAAP1/FETUB/KCTD1/MED25/SHMT2/ERCC1/AURKA/PRMT6/ZBTB6/PPP1R15A/MOV10/TIMP1/NXN/SES…
LH2 vs CON	CC	GO:0005604	basement membrane	7	0.849463	1.61687	0.0397323	0.0397323	1	1918	tags=57%, list=12%, signal=50%	SPARC/ANXA2/COL4A4/VWA1
LH2 vs CON	CC	GO:0042585	germinal vesicle	4	-0.910638	-1.533	0.0404558	0.0404558	1	23	tags=25%, list=0%, signal=25%	AURKB
LH2 vs CON	MF	GO:0008320	protein transmembrane transporter activity	6	0.856482	1.59889	0.0408084	0.0408084	1	1096	tags=50%, list=7%, signal=47%	SEC61G/BLOC1S3/PEX13
LH2 vs CON	CC	GO:0043073	germ cell nucleus	12	-0.759933	-1.59147	0.0410276	0.0410276	1	1289	tags=25%, list=8%, signal=23%	AURKB/RAD51/SPAG8
LH2 vs CON	MF	GO:0050661	NADP binding	17	0.703638	1.61378	0.0415623	0.0415623	1	2052	tags=41%, list=13%, signal=36%	GAPDHS/CRYZ/NOS3/HMGCR/TM7SF2/DHCR7/NOS2
LH2 vs CON	BP	GO:0001525	angiogenesis	86	-0.484177	-1.39632	0.0421217	0.0421217	1	1376	tags=13%, list=9%, signal=12%	ANGPTL4/NR4A1/F3/IL1A/PPP1R16B/CXCL10/FGF2/ANGPT4/CLDN5/SPRY2/GPR4
LH2 vs CON	BP	GO:0051172	negative regulation of nitrogen compound metabolic process	294	-0.398558	-1.31546	0.0423497	0.0423497	1	4208	tags=29%, list=26%, signal=21%	AURKB/NR4A1/DPEP1/PPP1R16B/ISG15/PLAUR/NGF/PAX6/BRMS1/ZGPAT/CGAS/IFI6/INHBB/DDIT4/PPARG/ANKRD1/NR4A2/VPS28/DNAJB1/LMCD1/IGFBP5/PRR5L/SPRY2/SERPINA7/AJUBA/MAD2L2/MYC/HYAL2/EIF4EBP1/LBH/PSMF1/DNAJC17/ID3/DDIT3/HEYL/CDK5/TFPI2/ZC3H12A/LIMD1/AGT/USP2/TRIM44/CAAP1/FETUB/KCTD1/MED25/SHMT2/ERCC1/PRMT6/ZBTB6/PPP1R15A/MOV10/TIMP1/NXN/SESN2/SIRT7/TRIB3/MYNN/FXYD1/ITIH3/TRIM21/SGTA/PFDN5/TCF21/BAG2/MEF2C/FK…
LH2 vs CON	BP	GO:0034250	positive regulation of amide metabolic process	30	-0.623674	-1.53133	0.042517	0.042517	1	666	tags=10%, list=4%, signal=10%	NOD2/FASTKD3/MPV17L2
LH2 vs CON	BP	GO:0002367	cytokine production involved in immune response	17	-0.715716	-1.59135	0.0426621	0.0426621	1	1316	tags=24%, list=8%, signal=22%	KIT/NOD2/RSAD2/APOA1
LH2 vs CON	BP	GO:0002718	regulation of cytokine production involved in immune response	17	-0.715716	-1.59135	0.0426621	0.0426621	1	1316	tags=24%, list=8%, signal=22%	KIT/NOD2/RSAD2/APOA1
LH2 vs CON	BP	GO:0009314	response to radiation	73	-0.509988	-1.44397	0.0434783	0.0434783	1	2440	tags=19%, list=15%, signal=16%	AURKB/ERCC8/CDC25A/MFAP4/RAD51/REEP6/XRRA1/MYC/HYAL2/POLD1/USF1/CDK5/CCND2/USP2
LH2 vs CON	BP	GO:0071559	response to transforming growth factor beta	37	-0.620244	-1.57491	0.0434948	0.0434948	1	1464	tags=22%, list=9%, signal=20%	TGFB1I1/BRMS1/FOS/NRROS/ANKRD1/CLDN5/SPRY2/HYAL2
LH2 vs CON	BP	GO:0071560	cellular response to transforming growth factor beta stimulus	37	-0.620244	-1.57491	0.0434948	0.0434948	1	1464	tags=22%, list=9%, signal=20%	TGFB1I1/BRMS1/FOS/NRROS/ANKRD1/CLDN5/SPRY2/HYAL2
LH2 vs CON	BP	GO:0035914	skeletal muscle cell differentiation	8	-0.803968	-1.52881	0.0437217	0.0437217	1	2174	tags=62%, list=14%, signal=54%	NR4A1/FOS/ANKRD1/HEYL/GPC1
LH2 vs CON	BP	GO:0032467	positive regulation of cytokinesis	6	-0.848142	-1.55419	0.0443404	0.0443404	1	23	tags=17%, list=0%, signal=17%	AURKB
LH2 vs CON	BP	GO:0034502	protein localization to chromosome	17	-0.706305	-1.57043	0.0443686	0.0443686	1	23	tags=6%, list=0%, signal=6%	AURKB
LH2 vs CON	BP	GO:0090218	positive regulation of lipid kinase activity	6	-0.845551	-1.54945	0.0461023	0.0461023	1	725	tags=33%, list=5%, signal=32%	NOD2/FGF2
LH2 vs CON	MF	GO:0015108	chloride transmembrane transporter activity	9	-0.784386	-1.54542	0.0466299	0.0466299	1	2454	tags=67%, list=15%, signal=56%	CFTR/GABRA3/GABRB1/CLIC5/SLC1A4/PACC1
LH2 vs CON	BP	GO:0045933	positive regulation of muscle contraction	6	0.849629	1.5861	0.0469449	0.0469449	1	1302	tags=50%, list=8%, signal=46%	EDN1/CHRM3/SPX
LH2 vs CON	BP	GO:0045987	positive regulation of smooth muscle contraction	6	0.849629	1.5861	0.0469449	0.0469449	1	1302	tags=50%, list=8%, signal=46%	EDN1/CHRM3/SPX
LH2 vs CON	CC	GO:0031253	cell projection membrane	47	0.545511	1.54243	0.0472625	0.0472625	1	50	tags=17%, list=0%, signal=17%	DPP4/ARPC2/B4GALT1/MYO1D/ATP6AP2/CLTRN/CFL1/RASGRP2
LH2 vs CON	CC	GO:0043005	neuron projection	160	0.398649	1.33145	0.0478838	0.0478838	1	1905	tags=16%, list=12%, signal=14%	ATP1A1/NMB/RAB21/ELOVL5/APOD/VAMP7/MYO1D/TUBB4A/NFIB/ALDH1A1/CDK5R1/TMEM108/ATP6AP2/AP3S1/BLOC1S3/ZFYVE27/ARL8B/MYOC/KCNK1/ADGRL3/PRKACA/CAPN2/PQBP1/CFL1/MORN4/RASGRP2
LH2 vs CON	CC	GO:0036126	sperm flagellum	14	0.710251	1.55058	0.0484876	0.0484876	1	302	tags=36%, list=2%, signal=35%	ATP1B3/ENKUR/RAP1A/PRKACA/IFT27
LH2 vs CON	MF	GO:0016836	hydro-lyase activity	16	0.690998	1.55541	0.0490416	0.0490416	1	966	tags=19%, list=6%, signal=18%	CA2/FASN/CA10
LH2 vs CON	BP	GO:0060548	negative regulation of cell death	147	-0.442416	-1.3644	0.0495495	0.0495495	1	3867	tags=28%, list=24%, signal=21%	AURKB/ANGPTL4/NR4A1/DPEP1/NOD2/PLAUR/IFI6/FGF2/PPARGC1A/NR4A2/SPRY2/IGF1R/CORO1A/MYC/TCIM/BCL2/PRDX2/CDK5/CCND2/ZC3H12A/CTSH/CAAP1/PROC/AURKA/ALB/PTMA/TMEM14A/IL7/STAT5B/TIGAR/ASNS/MEF2C/QARS1/CTH/SLC25A5/GATA3/RAF1/AIFM2/ORMDL3/TNFAIP8/NDUFA13
LH2 vs CON	BP	GO:0043066	negative regulation of apoptotic process	128	-0.454035	-1.38053	0.0498489	0.0498489	1	3867	tags=29%, list=24%, signal=22%	AURKB/ANGPTL4/NR4A1/DPEP1/NOD2/PLAUR/IFI6/PPARGC1A/NR4A2/SPRY2/IGF1R/CORO1A/MYC/TCIM/BCL2/PRDX2/CCND2/ZC3H12A/CTSH/CAAP1/PROC/AURKA/ALB/PTMA/TMEM14A/IL7/STAT5B/ASNS/MEF2C/QARS1/CTH/SLC25A5/GATA3/RAF1/ORMDL3/TNFAIP8/NDUFA13
HH2 vs CON	BP	GO:2001268	negative regulation of cysteine-type endopeptidase activity involved in apoptotic signaling pathway	4	-0.979477	-1.67375	0.000193676	0.000193676	0.824796	16	tags=25%, list=0%, signal=25%	PLAUR
HH2 vs CON	CC	GO:0042585	germinal vesicle	4	-0.97503	-1.66615	0.000351519	0.000351519	0.824796	41	tags=25%, list=0%, signal=25%	AURKB
HH2 vs CON	CC	GO:0005902	microvillus	14	0.84282	1.82797	0.000458135	0.000458135	0.824796	143	tags=29%, list=1%, signal=28%	HYAL2/ANGPT1/ATP6V1B1/VIL1
HH2 vs CON	MF	GO:0070573	metallodipeptidase activity	4	-0.95881	-1.63843	0.00174402	0.00174402	1	13	tags=25%, list=0%, signal=25%	DPEP1
HH2 vs CON	BP	GO:0030593	neutrophil chemotaxis	15	-0.805128	-1.80244	0.00242456	0.00242456	1	461	tags=27%, list=3%, signal=26%	S100A9/DPEP1/NOD2/S100A8
HH2 vs CON	BP	GO:0048662	negative regulation of smooth muscle cell proliferation	8	-0.908506	-1.83039	0.00252395	0.00252395	1	2	tags=12%, list=0%, signal=13%	CNN1
HH2 vs CON	BP	GO:0071466	cellular response to xenobiotic stimulus	15	-0.804466	-1.80096	0.00253232	0.00253232	1	305	tags=20%, list=2%, signal=20%	DPEP1/NCEH1/MYC
HH2 vs CON	BP	GO:0070486	leukocyte aggregation	4	-0.953156	-1.62877	0.0027774	0.0027774	1	461	tags=50%, list=3%, signal=49%	S100A9/S100A8
HH2 vs CON	BP	GO:2001267	regulation of cysteine-type endopeptidase activity involved in apoptotic signaling pathway	5	-0.959436	-1.72518	0.00334519	0.00334519	1	16	tags=20%, list=0%, signal=20%	PLAUR
HH2 vs CON	CC	GO:0032432	actin filament bundle	9	0.864153	1.73444	0.00369705	0.00369705	1	629	tags=22%, list=4%, signal=21%	CNN2/VIL1
HH2 vs CON	BP	GO:0033002	muscle cell proliferation	25	-0.772608	-1.90519	0.00388097	0.00388097	1	415	tags=8%, list=3%, signal=8%	CNN1/EDN1
HH2 vs CON	CC	GO:0032433	filopodium tip	6	0.934462	1.74092	0.00402078	0.00402078	1	11	tags=50%, list=0%, signal=50%	MYO10/VIL1/MORN4
HH2 vs CON	MF	GO:0008483	transaminase activity	11	-0.841186	-1.78825	0.00410294	0.00410294	1	1202	tags=55%, list=8%, signal=50%	BCAT2/GOT1/OAT/ETNPPL/TAT/ABAT
HH2 vs CON	BP	GO:0031032	actomyosin structure organization	28	-0.744587	-1.8576	0.00422936	0.00422936	1	745	tags=11%, list=5%, signal=10%	CNN1/EDN1/KCTD13
HH2 vs CON	BP	GO:0032506	cytokinetic process	8	-0.889183	-1.79145	0.00429241	0.00429241	1	636	tags=25%, list=4%, signal=24%	AURKB/KLHDC8B
HH2 vs CON	MF	GO:1901618	organic hydroxy compound transmembrane transporter activity	4	0.935968	1.61045	0.00472715	0.00472715	1	8	tags=50%, list=0%, signal=50%	SLC51B/AQP3
HH2 vs CON	BP	GO:1904705	regulation of vascular associated smooth muscle cell proliferation	6	-0.93145	-1.72861	0.00477756	0.00477756	1	2	tags=17%, list=0%, signal=17%	CNN1
HH2 vs CON	BP	GO:1990874	vascular associated smooth muscle cell proliferation	6	-0.93145	-1.72861	0.00477756	0.00477756	1	2	tags=17%, list=0%, signal=17%	CNN1
HH2 vs CON	BP	GO:2001242	regulation of intrinsic apoptotic signaling pathway	34	-0.699692	-1.81283	0.00527472	0.00527472	1	461	tags=12%, list=3%, signal=11%	S100A9/PLAUR/MYC/S100A8
HH2 vs CON	BP	GO:0043687	post-translational protein modification	10	-0.846865	-1.77651	0.00542943	0.00542943	1	41	tags=10%, list=0%, signal=10%	AURKB
HH2 vs CON	BP	GO:0090200	positive regulation of release of cytochrome c from mitochondria	7	-0.877023	-1.71465	0.00678157	0.00678157	1	16	tags=14%, list=0%, signal=14%	PLAUR
HH2 vs CON	BP	GO:0035556	intracellular signal transduction	368	-0.391588	-1.42288	0.00810341	0.00810341	1	2788	tags=24%, list=17%, signal=20%	S100A9/PLAUR/AURKB/EDA/NOD2/RASAL3/RCN3/LMCD1/NCEH1/ADRB2/MYC/EDN1/TCIM/S100A8/FOS/EIF4EBP1/LBH/NUP93/CGAS/DDIT4/CD40/TRIB3/KCTD13/PRR5L/GADD45B/GNAI1/SPRY4/CISH/RCAN1/PPP1R16B/SOCS2/CTH/RGS7/IFI6/IRAK2/MAD2L2/RHOB/SPRY2/RASA3/ZC3H12A/RRS1/TNF/IGFBP6/SFN/ASB11/JUN/AVPI1/SOCS3/GJA1/SHISA5/RHEB/CYTH2/SHARPIN/RRAGA/PAK1IP1/LAMTOR2/DDIT3/PCID2/FGF2/PTAFR/CXCL8/LCMT1/NDUFA13/JCAD/TGFB2/GPX1/TXNDC12/AT…
HH2 vs CON	CC	GO:0072687	meiotic spindle	4	-0.925632	-1.58174	0.0081246	0.0081246	1	1008	tags=50%, list=6%, signal=47%	AURKB/HSPA2
HH2 vs CON	BP	GO:0043171	peptide catabolic process	7	-0.869168	-1.69929	0.00826288	0.00826288	1	13	tags=14%, list=0%, signal=14%	DPEP1
HH2 vs CON	BP	GO:0043247	telomere maintenance in response to DNA damage	4	-0.924311	-1.57948	0.0084341	0.0084341	1	1178	tags=75%, list=7%, signal=69%	INO80E/ERCC1/TFPT
HH2 vs CON	BP	GO:1904505	regulation of telomere maintenance in response to DNA damage	4	-0.924311	-1.57948	0.0084341	0.0084341	1	1178	tags=75%, list=7%, signal=69%	INO80E/ERCC1/TFPT
HH2 vs CON	BP	GO:0006694	steroid biosynthetic process	25	0.683795	1.71026	0.00869169	0.00869169	1	1928	tags=44%, list=12%, signal=39%	HMGCR/HSD17B12/MVD/NSDHL/FDXR/TM7SF2/LSS/IDI1/DHCR7/FDPS/FGF1
HH2 vs CON	BP	GO:0030104	water homeostasis	5	0.920763	1.64371	0.00870132	0.00870132	1	143	tags=60%, list=1%, signal=59%	HYAL2/ATP6V1B1/AQP3
HH2 vs CON	BP	GO:0050891	multicellular organismal-level water homeostasis	5	0.920763	1.64371	0.00870132	0.00870132	1	143	tags=60%, list=1%, signal=59%	HYAL2/ATP6V1B1/AQP3
HH2 vs CON	BP	GO:0043067	regulation of programmed cell death	230	-0.435463	-1.50354	0.00883274	0.00883274	1	2979	tags=25%, list=19%, signal=21%	S100A9/DPEP1/PLAUR/AURKB/ANGPTL4/NOD2/MYC/TCIM/S100A8/NR4A1/GADD45B/KCNMA1/BCL2L15/DCPS/CTH/IFI6/RHOB/SPRY2/SCIN/ZC3H12A/TNF/SFN/PPARGC1A/ORMDL3/AIFM2/XBP1/SOCS3/TNFAIP8L2/ASNS/GJA1/HAX1/IGF1/DDIT3/PCID2/ALB/FGF2/LCMT1/ZPR1/NDUFA13/FRZB/TGFB2/GPX1/TXNDC12/ATF4/BTG1/AGT/PROC/RUVBL2/HSPB1/SH3RF1/BRMS1/ERP29/FOXO1/RSL1D1/IRF3/PRDX5/PPP1CA/PPIF
HH2 vs CON	BP	GO:0010941	regulation of cell death	247	-0.425087	-1.47318	0.00889352	0.00889352	1	2979	tags=24%, list=19%, signal=20%	S100A9/DPEP1/PLAUR/AURKB/ANGPTL4/NOD2/MYC/TCIM/S100A8/NR4A1/DDIT4/GADD45B/KCNMA1/BCL2L15/DCPS/CTH/IFI6/RHOB/SPRY2/SCIN/ZC3H12A/TNF/SFN/PPARGC1A/ORMDL3/AIFM2/XBP1/SOCS3/TNFAIP8L2/ASNS/GJA1/HAX1/IGF1/DDIT3/PCID2/ALB/FGF2/LCMT1/ZPR1/NDUFA13/FRZB/TGFB2/GPX1/TXNDC12/ATF4/BTG1/AGT/PROC/RUVBL2/HSPB1/SH3RF1/BRMS1/ERP29/FOXO1/RSL1D1/IRF3/PRDX5/PPP1CA/PPIF
HH2 vs CON	BP	GO:0050790	regulation of catalytic activity	379	-0.381037	-1.39022	0.00941068	0.00941068	1	2784	tags=22%, list=17%, signal=19%	S100A9/DPEP1/PLAUR/NCS1/ACAP1/RGS16/ANGPTL4/NOD2/RASAL3/RCN3/ADRB2/SCGB1A1/MYC/MOB3C/ZGPAT/EDN1/S100B/TCIM/S100A8/NR4A1/CD40/PPP2R2B/TRIB3/GADD45B/CISH/RCAN1/PPP1R16B/SOCS2/GDPGP1/RGS2/PDE6D/IFI6/MAD2L2/CDC42EP2/SPRY2/TRIB2/RASA3/RCAN3/CHTF8/RCAN2/TNF/PI16/VPS25/SFN/INKA2/ORMDL3/SOCS3/DPM2/PSMB8/CYTH2/PRMT6/TFPI2/ECSIT/LAMTOR2/PSMF1/PCID2/FGF2/POLG2/NDUFA13/ARHGAP10/ITIH2/TGFB2/GPX1/ELP3/PDGFA/PS…
HH2 vs CON	BP	GO:0048659	smooth muscle cell proliferation	16	-0.824506	-1.8772	0.00952262	0.00952262	1	415	tags=12%, list=3%, signal=12%	CNN1/EDN1
HH2 vs CON	BP	GO:0048660	regulation of smooth muscle cell proliferation	16	-0.824506	-1.8772	0.00952262	0.00952262	1	415	tags=12%, list=3%, signal=12%	CNN1/EDN1
HH2 vs CON	BP	GO:0030595	leukocyte chemotaxis	33	-0.6683	-1.73166	0.00995979	0.00995979	1	1101	tags=18%, list=7%, signal=17%	S100A9/DPEP1/NOD2/S100A8/GPR18/PPIB
HH2 vs CON	BP	GO:0097193	intrinsic apoptotic signaling pathway	52	-0.631307	-1.76311	0.0101168	0.0101168	1	2279	tags=27%, list=14%, signal=23%	S100A9/PLAUR/MYC/S100A8/DDIT4/TRIB3/IFI6/SFN/SHISA5/DDIT3/NDUFA13/GPX1/TXNDC12/ATF4
HH2 vs CON	BP	GO:1990266	neutrophil migration	20	-0.765429	-1.81507	0.0103506	0.0103506	1	461	tags=20%, list=3%, signal=19%	S100A9/DPEP1/NOD2/S100A8
HH2 vs CON	BP	GO:0065009	regulation of molecular function	479	-0.365587	-1.37016	0.010483	0.010483	1	2796	tags=22%, list=18%, signal=19%	S100A9/DPEP1/PLAUR/NCS1/ACAP1/RGS16/ANGPTL4/NOD2/RASAL3/RCN3/ADRB2/SCGB1A1/MYC/MOB3C/SPAG8/ZGPAT/EDN1/S100B/TCIM/S100A8/NR4A1/CRTC2/CD40/PPP2R2B/TRIB3/GADD45B/BHLHE40/CISH/RCAN1/PPP1R16B/SOCS2/CTH/HEY1/GDPGP1/RGS2/PDE6D/IFI6/IRAK2/MAD2L2/DNAJB1/CDC42EP2/SPRY2/TRIB2/RASA3/RCAN3/CHTF8/RCAN2/ZC3H12A/ARID5B/TNF/PI16/VPS25/SFN/INKA2/PPARGC1A/ORMDL3/SOCS3/PAXIP1/DPM2/PSMB8/CYTH2/STING1/PRMT6/CLDN5/TFPI…
HH2 vs CON	BP	GO:2001244	positive regulation of intrinsic apoptotic signaling pathway	16	-0.815032	-1.85562	0.0105403	0.0105403	1	461	tags=19%, list=3%, signal=18%	S100A9/MYC/S100A8
HH2 vs CON	CC	GO:0030175	filopodium	19	0.712739	1.65227	0.0105567	0.0105567	1	11	tags=16%, list=0%, signal=16%	MYO10/VIL1/MORN4
HH2 vs CON	BP	GO:1902531	regulation of intracellular signal transduction	246	-0.419653	-1.45744	0.0107717	0.0107717	1	2788	tags=25%, list=17%, signal=21%	S100A9/PLAUR/EDA/NOD2/RASAL3/RCN3/LMCD1/ADRB2/MYC/EDN1/TCIM/S100A8/LBH/NUP93/DDIT4/CD40/KCTD13/GADD45B/GNAI1/SPRY4/RCAN1/PPP1R16B/CTH/SPRY2/RASA3/ZC3H12A/RRS1/TNF/IGFBP6/AVPI1/GJA1/RHEB/CYTH2/SHARPIN/RRAGA/PAK1IP1/LAMTOR2/DDIT3/PCID2/FGF2/LCMT1/NDUFA13/JCAD/TGFB2/GPX1/TXNDC12/PDGFA/AGT/CD81/APOC3/HSPB1/LPAR1/TIFA/ARRDC3/SH3RF1/ERP29/TRIM44/FBXO9/PIN1/ADRA1A/CASTOR1/XRCC3
HH2 vs CON	BP	GO:0010950	positive regulation of endopeptidase activity	23	-0.687044	-1.68709	0.0110629	0.0110629	1	461	tags=13%, list=3%, signal=13%	S100A9/MYC/S100A8
HH2 vs CON	MF	GO:0008235	metalloexopeptidase activity	11	-0.807473	-1.71658	0.0114573	0.0114573	1	13	tags=9%, list=0%, signal=9%	DPEP1
HH2 vs CON	BP	GO:0046601	positive regulation of centriole replication	4	0.910033	1.56582	0.0119298	0.0119298	1	713	tags=75%, list=4%, signal=72%	PPP1R35/CEP120/PLK4
HH2 vs CON	BP	GO:0003351	epithelial cilium movement involved in extracellular fluid movement	4	-0.913584	-1.56115	0.0121481	0.0121481	1	1232	tags=75%, list=8%, signal=69%	TTLL1/CCDC39/DPCD
HH2 vs CON	BP	GO:0006858	extracellular transport	4	-0.913584	-1.56115	0.0121481	0.0121481	1	1232	tags=75%, list=8%, signal=69%	TTLL1/CCDC39/DPCD
HH2 vs CON	BP	GO:0051125	regulation of actin nucleation	8	0.859432	1.68746	0.0121734	0.0121734	1	11	tags=25%, list=0%, signal=25%	GMFB/VIL1
HH2 vs CON	MF	GO:0005262	calcium channel activity	10	-0.822326	-1.72504	0.0125024	0.0125024	1	326	tags=20%, list=2%, signal=20%	NCS1/CACNB1
HH2 vs CON	BP	GO:0070849	response to epidermal growth factor	6	0.88425	1.64738	0.0125296	0.0125296	1	11	tags=33%, list=0%, signal=33%	EEF1A1/VIL1
HH2 vs CON	BP	GO:0030048	actin filament-based movement	6	0.88327	1.64555	0.0128261	0.0128261	1	11	tags=33%, list=0%, signal=33%	KCNJ2/VIL1
HH2 vs CON	BP	GO:0099024	plasma membrane invagination	6	-0.882982	-1.63866	0.0128774	0.0128774	1	41	tags=17%, list=0%, signal=17%	AURKB
HH2 vs CON	MF	GO:0005516	calmodulin binding	31	-0.728681	-1.84861	0.0130952	0.0130952	1	2	tags=3%, list=0%, signal=3%	CNN1
HH2 vs CON	CC	GO:0001674	female germ cell nucleus	5	-0.921169	-1.65638	0.0132113	0.0132113	1	41	tags=20%, list=0%, signal=20%	AURKB
HH2 vs CON	BP	GO:0032204	regulation of telomere maintenance	14	-0.769444	-1.70485	0.0132665	0.0132665	1	1178	tags=29%, list=7%, signal=26%	MYC/INO80E/ERCC1/TFPT
HH2 vs CON	MF	GO:0070888	E-box binding	6	-0.878108	-1.62962	0.0137707	0.0137707	1	811	tags=50%, list=5%, signal=47%	MYC/PPARG/BHLHE40
HH2 vs CON	MF	GO:0016769	transferase activity, transferring nitrogenous groups	12	-0.826786	-1.79666	0.0140999	0.0140999	1	1202	tags=50%, list=8%, signal=46%	BCAT2/GOT1/OAT/ETNPPL/TAT/ABAT
HH2 vs CON	BP	GO:2001235	positive regulation of apoptotic signaling pathway	25	-0.695014	-1.71385	0.0141889	0.0141889	1	461	tags=12%, list=3%, signal=12%	S100A9/MYC/S100A8
HH2 vs CON	BP	GO:0010257	NADH dehydrogenase complex assembly	40	-0.594934	-1.56946	0.0142911	0.0142911	1	4	tags=2%, list=0%, signal=3%	DMAC2
HH2 vs CON	BP	GO:0032981	mitochondrial respiratory chain complex I assembly	40	-0.594934	-1.56946	0.0142911	0.0142911	1	4	tags=2%, list=0%, signal=3%	DMAC2
HH2 vs CON	BP	GO:0071731	response to nitric oxide	4	-0.909707	-1.55452	0.0144694	0.0144694	1	13	tags=25%, list=0%, signal=25%	DPEP1
HH2 vs CON	BP	GO:0006919	activation of cysteine-type endopeptidase activity involved in apoptotic process	12	-0.821065	-1.78423	0.0145293	0.0145293	1	461	tags=25%, list=3%, signal=24%	S100A9/MYC/S100A8
HH2 vs CON	BP	GO:0090307	mitotic spindle assembly	14	-0.764568	-1.69405	0.0145573	0.0145573	1	339	tags=14%, list=2%, signal=14%	AURKB/HSPA1A
HH2 vs CON	BP	GO:0097530	granulocyte migration	24	-0.734517	-1.81457	0.0146082	0.0146082	1	461	tags=17%, list=3%, signal=16%	S100A9/DPEP1/NOD2/S100A8
HH2 vs CON	BP	GO:0042044	fluid transport	4	0.905553	1.55812	0.0147886	0.0147886	1	8	tags=50%, list=0%, signal=50%	HYAL2/AQP3
HH2 vs CON	BP	GO:0043069	negative regulation of programmed cell death	136	-0.460382	-1.4797	0.0149906	0.0149906	1	2184	tags=21%, list=14%, signal=18%	DPEP1/PLAUR/AURKB/ANGPTL4/NOD2/MYC/TCIM/NR4A1/DCPS/CTH/IFI6/SPRY2/ZC3H12A/SFN/PPARGC1A/ORMDL3/AIFM2/XBP1/SOCS3/ASNS/HAX1/IGF1/PCID2/ALB/ZPR1/NDUFA13/GPX1/TXNDC12
HH2 vs CON	BP	GO:1901605	alpha-amino acid metabolic process	64	-0.590805	-1.69399	0.0150519	0.0150519	1	3576	tags=45%, list=22%, signal=35%	DPEP1/GOT1/OAT/DDO/CTH/TAT/SDS/AASS/ASL/HAAO/ASS1/ASNS/ACADSB/TDO2/HSD17B10/ADHFE1/MRI1/PYCR3/PAH/HIBADH/GCDH/GLUD1/SHMT1/FAH/HPD/PCBD1/GCAT/PSPH/ODC1
HH2 vs CON	BP	GO:2001056	positive regulation of cysteine-type endopeptidase activity	19	-0.731676	-1.73147	0.0151338	0.0151338	1	461	tags=16%, list=3%, signal=15%	S100A9/MYC/S100A8
HH2 vs CON	BP	GO:0010737	protein kinase A signaling	5	-0.91474	-1.64482	0.015325	0.015325	1	444	tags=60%, list=3%, signal=58%	ADRB2/EDN1/TCIM
HH2 vs CON	BP	GO:0060548	negative regulation of cell death	148	-0.452696	-1.47889	0.015492	0.015492	1	2184	tags=20%, list=14%, signal=17%	DPEP1/PLAUR/AURKB/ANGPTL4/NOD2/MYC/TCIM/NR4A1/DCPS/CTH/IFI6/SPRY2/ZC3H12A/SFN/PPARGC1A/ORMDL3/AIFM2/XBP1/SOCS3/ASNS/HAX1/IGF1/PCID2/ALB/FGF2/ZPR1/NDUFA13/GPX1/TXNDC12
HH2 vs CON	BP	GO:0071887	leukocyte apoptotic process	15	-0.727746	-1.6292	0.0156025	0.0156025	1	179	tags=13%, list=1%, signal=13%	AURKB/NOD2
HH2 vs CON	BP	GO:0042981	regulation of apoptotic process	220	-0.433255	-1.48798	0.0157242	0.0157242	1	2979	tags=25%, list=19%, signal=21%	S100A9/DPEP1/PLAUR/AURKB/ANGPTL4/NOD2/MYC/TCIM/S100A8/NR4A1/GADD45B/KCNMA1/BCL2L15/CTH/IFI6/RHOB/SPRY2/SCIN/ZC3H12A/TNF/SFN/PPARGC1A/ORMDL3/XBP1/SOCS3/TNFAIP8L2/ASNS/GJA1/HAX1/IGF1/DDIT3/PCID2/ALB/LCMT1/ZPR1/NDUFA13/FRZB/TGFB2/GPX1/TXNDC12/ATF4/BTG1/AGT/PROC/RUVBL2/HSPB1/SH3RF1/BRMS1/ERP29/FOXO1/RSL1D1/IRF3/PRDX5/PPP1CA/PPIF
HH2 vs CON	BP	GO:0034508	centromere complex assembly	4	0.903246	1.55415	0.0162243	0.0162243	1	1346	tags=75%, list=8%, signal=69%	CENPH/CENPO/CENPN
HH2 vs CON	BP	GO:0032148	activation of protein kinase B activity	5	0.898474	1.60392	0.0163129	0.0163129	1	183	tags=60%, list=1%, signal=59%	PPIA/FGF1/ADRA2A
HH2 vs CON	BP	GO:0006695	cholesterol biosynthetic process	14	0.752738	1.6326	0.0165716	0.0165716	1	1928	tags=64%, list=12%, signal=57%	HMGCR/MVD/NSDHL/TM7SF2/LSS/IDI1/DHCR7/FDPS/FGF1
HH2 vs CON	BP	GO:0016126	sterol biosynthetic process	14	0.752738	1.6326	0.0165716	0.0165716	1	1928	tags=64%, list=12%, signal=57%	HMGCR/MVD/NSDHL/TM7SF2/LSS/IDI1/DHCR7/FDPS/FGF1
HH2 vs CON	BP	GO:1902653	secondary alcohol biosynthetic process	14	0.752738	1.6326	0.0165716	0.0165716	1	1928	tags=64%, list=12%, signal=57%	HMGCR/MVD/NSDHL/TM7SF2/LSS/IDI1/DHCR7/FDPS/FGF1
HH2 vs CON	BP	GO:0006520	amino acid metabolic process	81	-0.527083	-1.57669	0.016872	0.016872	1	3576	tags=40%, list=22%, signal=31%	DPEP1/GOT1/OAT/DDO/SARS2/CTH/TAT/SDS/AASS/ASL/HAAO/ASS1/ABAT/ASNS/ACADSB/TDO2/HSD17B10/ADHFE1/MRI1/PYCR3/PAH/HIBADH/GCDH/GLUD1/DBT/SHMT1/FAH/HPD/PCBD1/GCAT/PSPH/ODC1
HH2 vs CON	BP	GO:0000050	urea cycle	5	-0.910862	-1.63784	0.0174492	0.0174492	1	1176	tags=60%, list=7%, signal=56%	ARG2/ASL/ASS1
HH2 vs CON	BP	GO:0019627	urea metabolic process	5	-0.910862	-1.63784	0.0174492	0.0174492	1	1176	tags=60%, list=7%, signal=56%	ARG2/ASL/ASS1
HH2 vs CON	BP	GO:0071941	nitrogen cycle metabolic process	5	-0.910862	-1.63784	0.0174492	0.0174492	1	1176	tags=60%, list=7%, signal=56%	ARG2/ASL/ASS1
HH2 vs CON	BP	GO:0012501	programmed cell death	331	-0.381561	-1.37494	0.0175073	0.0175073	1	2184	tags=17%, list=14%, signal=15%	S100A9/DPEP1/PLAUR/AURKB/ANGPTL4/NOD2/MYC/TCIM/S100A8/NR4A1/SGK1/DDIT4/TRIB3/GADD45B/KCNMA1/BCL2L15/GADD45G/DCPS/CTH/IFI6/RHOB/SPRY2/TFPT/SCIN/ZC3H12A/TNF/SFN/PPARGC1A/ORMDL3/AIFM2/XBP1/XAF1/SOCS3/MAP1S/TNFAIP8L2/ASNS/GJA1/HAX1/SHISA5/SHARPIN/RRAGA/PPP1R15A/IGF1/IL1A/RMDN3/DDIT3/PCID2/ALB/FGF2/LCMT1/ZPR1/NDUFA13/FRZB/CHIA/TGFB2/GPX1/TXNDC12
HH2 vs CON	BP	GO:0006662	glycerol ether metabolic process	5	-0.907847	-1.63242	0.0186631	0.0186631	1	378	tags=40%, list=2%, signal=39%	NCEH1/PLA2G7
HH2 vs CON	BP	GO:0018904	ether metabolic process	5	-0.907847	-1.63242	0.0186631	0.0186631	1	378	tags=40%, list=2%, signal=39%	NCEH1/PLA2G7
HH2 vs CON	BP	GO:0046485	ether lipid metabolic process	5	-0.907847	-1.63242	0.0186631	0.0186631	1	378	tags=40%, list=2%, signal=39%	NCEH1/PLA2G7
HH2 vs CON	BP	GO:0071364	cellular response to epidermal growth factor stimulus	5	0.893153	1.59442	0.0189582	0.0189582	1	11	tags=40%, list=0%, signal=40%	EEF1A1/VIL1
HH2 vs CON	BP	GO:0071621	granulocyte chemotaxis	18	-0.778167	-1.83372	0.0189909	0.0189909	1	461	tags=22%, list=3%, signal=22%	S100A9/DPEP1/NOD2/S100A8
HH2 vs CON	BP	GO:0009966	regulation of signal transduction	419	-0.359198	-1.32224	0.0190228	0.0190228	1	2788	tags=24%, list=17%, signal=20%	S100A9/PLAUR/EDA/RGS16/CXCR4/TMEM108/NOD2/RASAL3/RCN3/LMCD1/ADRB2/MYC/ZGPAT/EDN1/RSAD2/TCIM/S100A8/LBH/NUP93/ISG15/DDIT4/CD14/CD40/KCTD13/PRR5L/GADD45B/GNAI1/SPRY4/CISH/RCAN1/PPP1R16B/SOCS2/CTH/HEY1/RGS7/RGS2/IFI6/IRAK2/SPRY2/RASA3/NRROS/ZC3H12A/GPC1/RRS1/TNF/VPS25/IGFBP6/TSPAN5/FBXL15/AVPI1/SOCS3/IGFBP5/GJA1/RHEB/CYTH2/SHARPIN/RRAGA/STING1/BRMS1L/PAK1IP1/CTNNBIP1/LAMTOR2/IGF1/DDIT3/PCID2/FGF2/DT…
HH2 vs CON	BP	GO:0048814	regulation of dendrite morphogenesis	7	0.830599	1.59805	0.0200002	0.0200002	1	114	tags=29%, list=1%, signal=28%	YWHAH/PQBP1
HH2 vs CON	BP	GO:0051336	regulation of hydrolase activity	140	-0.45938	-1.48258	0.0202933	0.0202933	1	2144	tags=19%, list=13%, signal=16%	S100A9/DPEP1/PLAUR/RGS16/ANGPTL4/RASAL3/RCN3/MYC/S100A8/NR4A1/CD40/IFI6/SPRY2/RASA3/PI16/SFN/PSMB8/PRMT6/TFPI2/PSMF1/PCID2/FGF2/NDUFA13/ITIH2/TGFB2/GPX1
HH2 vs CON	BP	GO:1901569	fatty acid derivative catabolic process	4	-0.894394	-1.52836	0.0209949	0.0209949	1	13	tags=25%, list=0%, signal=25%	DPEP1
HH2 vs CON	BP	GO:0008219	cell death	352	-0.369554	-1.33627	0.0219673	0.0219673	1	2184	tags=16%, list=14%, signal=14%	S100A9/DPEP1/PLAUR/AURKB/ANGPTL4/NOD2/MYC/TCIM/S100A8/NR4A1/SGK1/DDIT4/TRIB3/GADD45B/KCNMA1/BCL2L15/GADD45G/DCPS/CTH/IFI6/RHOB/SPRY2/TFPT/SCIN/ZC3H12A/TNF/SFN/PPARGC1A/ORMDL3/AIFM2/XBP1/XAF1/SOCS3/MAP1S/TNFAIP8L2/ASNS/GJA1/HAX1/SHISA5/SHARPIN/RRAGA/PPP1R15A/IGF1/IL1A/RMDN3/DDIT3/PCID2/ALB/FGF2/LCMT1/ZPR1/NDUFA13/FRZB/CHIA/TGFB2/GPX1/TXNDC12
HH2 vs CON	BP	GO:0034110	regulation of homotypic cell-cell adhesion	7	-0.832896	-1.62838	0.0220011	0.0220011	1	16	tags=14%, list=0%, signal=14%	PLAUR
HH2 vs CON	BP	GO:0002376	immune system process	369	-0.369796	-1.34324	0.0221373	0.0221373	1	2144	tags=18%, list=13%, signal=16%	S100A9/DPEP1/EDA/ARG2/NOD2/RASAL3/TTLL1/POLR3H/MYC/EPB42/CD28/MIF/ERCC1/S100B/RSAD2/TCIM/SELL/S100A8/FOS/CGAS/MX2/ISG15/SEMA4A/CD14/CD40/GPR18/PTGDR/HMGB3/MX1/OLR1/CEBPB/HLX/IFI6/IRAK2/DHPS/CDC42EP2/PPIB/BLOC1S3/SCIN/TLR4/NRROS/ZC3H12A/TNF/NLRP3/MAPKAPK3/XBP1/C2/CXCL16/TNFAIP8L2/KIT/DCAF15/CD9/PSMB8/STING1/ACTG1/ECSIT/CTNNBIP1/TRAFD1/TRIM21/IL1A/PCID2/CXCL8/S1PR1/POLR3D/CHIA/GCNT1/TGFB2/GPX1
HH2 vs CON	BP	GO:0010952	positive regulation of peptidase activity	29	-0.662642	-1.66503	0.0224102	0.0224102	1	461	tags=14%, list=3%, signal=13%	S100A9/RCN3/MYC/S100A8
HH2 vs CON	BP	GO:0008203	cholesterol metabolic process	26	0.621509	1.56555	0.0230051	0.0230051	1	1928	tags=58%, list=12%, signal=51%	PMVK/NFE2L1/LDLR/APOA1/HMGCR/SCARB1/MVD/NSDHL/FDXR/TM7SF2/LSS/IDI1/DHCR7/FDPS/FGF1
HH2 vs CON	BP	GO:0016125	sterol metabolic process	26	0.621509	1.56555	0.0230051	0.0230051	1	1928	tags=58%, list=12%, signal=51%	PMVK/NFE2L1/LDLR/APOA1/HMGCR/SCARB1/MVD/NSDHL/FDXR/TM7SF2/LSS/IDI1/DHCR7/FDPS/FGF1
HH2 vs CON	BP	GO:2001233	regulation of apoptotic signaling pathway	67	-0.543354	-1.57674	0.0234234	0.0234234	1	2979	tags=24%, list=19%, signal=20%	S100A9/PLAUR/MYC/S100A8/IFI6/IGF1/DDIT3/NDUFA13/GPX1/TXNDC12/AGT/HSPB1/SH3RF1/ERP29/PPP1CA/PPIF
HH2 vs CON	BP	GO:0043280	positive regulation of cysteine-type endopeptidase activity involved in apoptotic process	16	-0.762461	-1.73593	0.0235223	0.0235223	1	461	tags=19%, list=3%, signal=18%	S100A9/MYC/S100A8
HH2 vs CON	BP	GO:0006955	immune response	245	-0.405587	-1.41031	0.0238956	0.0238956	1	1887	tags=18%, list=12%, signal=16%	S100A9/EDA/ARG2/NOD2/TTLL1/POLR3H/CD28/MIF/ERCC1/S100B/RSAD2/TCIM/S100A8/CGAS/MX2/ISG15/SEMA4A/CD14/CD40/PTGDR/HMGB3/MX1/HLX/IFI6/IRAK2/CDC42EP2/TLR4/NRROS/ZC3H12A/TNF/NLRP3/MAPKAPK3/XBP1/C2/CXCL16/TNFAIP8L2/KIT/STING1/ACTG1/ECSIT/TRAFD1/TRIM21/IL1A
HH2 vs CON	BP	GO:0070252	actin-mediated cell contraction	5	0.884347	1.5787	0.0242487	0.0242487	1	11	tags=40%, list=0%, signal=40%	KCNJ2/VIL1
HH2 vs CON	BP	GO:0070316	regulation of G0 to G1 transition	4	0.88265	1.51871	0.0245517	0.0245517	1	173	tags=50%, list=1%, signal=49%	BCL7B/RHNO1
HH2 vs CON	BP	GO:0045010	actin nucleation	13	0.746504	1.59669	0.0246286	0.0246286	1	11	tags=23%, list=0%, signal=23%	GSN/ACTR3/VIL1
HH2 vs CON	BP	GO:0006915	apoptotic process	319	-0.377526	-1.35101	0.0252262	0.0252262	1	2184	tags=17%, list=14%, signal=15%	S100A9/DPEP1/PLAUR/AURKB/ANGPTL4/NOD2/MYC/TCIM/S100A8/NR4A1/SGK1/DDIT4/TRIB3/GADD45B/KCNMA1/BCL2L15/GADD45G/CTH/IFI6/RHOB/SPRY2/TFPT/SCIN/ZC3H12A/TNF/SFN/PPARGC1A/ORMDL3/XBP1/XAF1/SOCS3/MAP1S/TNFAIP8L2/ASNS/GJA1/HAX1/SHISA5/SHARPIN/RRAGA/PPP1R15A/IGF1/IL1A/RMDN3/DDIT3/PCID2/ALB/LCMT1/ZPR1/NDUFA13/FRZB/CHIA/TGFB2/GPX1/TXNDC12
HH2 vs CON	MF	GO:0035173	histone kinase activity	5	-0.890309	-1.60089	0.0253392	0.0253392	1	41	tags=20%, list=0%, signal=20%	AURKB
HH2 vs CON	BP	GO:2001222	regulation of neuron migration	4	0.879195	1.51276	0.0254131	0.0254131	1	1299	tags=50%, list=8%, signal=46%	GPR173/COL3A1
HH2 vs CON	BP	GO:0032526	response to retinoic acid	7	0.818209	1.57422	0.0256695	0.0256695	1	8	tags=29%, list=0%, signal=29%	CDKN2D/AQP3
HH2 vs CON	BP	GO:0097190	apoptotic signaling pathway	101	-0.490383	-1.51017	0.025986	0.025986	1	2723	tags=22%, list=17%, signal=18%	S100A9/PLAUR/MYC/S100A8/DDIT4/TRIB3/IFI6/TFPT/SFN/SHISA5/IGF1/IL1A/DDIT3/NDUFA13/TGFB2/GPX1/TXNDC12/ATF4/AGT/HSPB1/SH3RF1/ERP29
HH2 vs CON	CC	GO:0031143	pseudopodium	6	0.849762	1.58312	0.026077	0.026077	1	274	tags=50%, list=2%, signal=49%	ARRB1/F2RL1/MYOZ1
HH2 vs CON	BP	GO:2001252	positive regulation of chromosome organization	20	-0.701886	-1.66439	0.0261149	0.0261149	1	1178	tags=20%, list=7%, signal=19%	AURKB/INO80E/ERCC1/TFPT
HH2 vs CON	BP	GO:0051592	response to calcium ion	18	-0.746406	-1.75887	0.0265292	0.0265292	1	903	tags=22%, list=6%, signal=21%	DPEP1/FOS/KCNMA1/JUNB
HH2 vs CON	BP	GO:0009410	response to xenobiotic stimulus	27	-0.675372	-1.67952	0.0267702	0.0267702	1	1153	tags=22%, list=7%, signal=21%	DPEP1/NCEH1/MYC/FOS/ABCC1/BLOC1S3
HH2 vs CON	BP	GO:0043388	positive regulation of DNA binding	12	-0.770396	-1.67412	0.0269005	0.0269005	1	16	tags=8%, list=0%, signal=8%	PLAUR
HH2 vs CON	BP	GO:0042475	odontogenesis of dentin-containing tooth	7	-0.823055	-1.60914	0.0276787	0.0276787	1	56	tags=14%, list=0%, signal=14%	EDA
HH2 vs CON	MF	GO:0030553	cGMP binding	4	0.871827	1.50009	0.0282846	0.0282846	1	131	tags=50%, list=1%, signal=50%	PDE5A/PDE6C
HH2 vs CON	BP	GO:0006914	autophagy	92	-0.489212	-1.49591	0.028308	0.028308	1	2039	tags=15%, list=13%, signal=13%	S100A9/NOD2/ADRB2/S100A8/TRIB3/ZC3H12A/ORMDL3/XBP1/ATG4B/RRAGA/STING1/TRIM21/DDIT3/SNAP29
HH2 vs CON	BP	GO:0061919	process utilizing autophagic mechanism	92	-0.489212	-1.49591	0.028308	0.028308	1	2039	tags=15%, list=13%, signal=13%	S100A9/NOD2/ADRB2/S100A8/TRIB3/ZC3H12A/ORMDL3/XBP1/ATG4B/RRAGA/STING1/TRIM21/DDIT3/SNAP29
HH2 vs CON	BP	GO:0045023	G0 to G1 transition	5	0.87042	1.55384	0.0283636	0.0283636	1	173	tags=60%, list=1%, signal=59%	BCL7B/CCNC/RHNO1
HH2 vs CON	BP	GO:0023051	regulation of signaling	458	-0.342962	-1.27704	0.0287486	0.0287486	1	2788	tags=23%, list=17%, signal=19%	S100A9/PLAUR/EDA/RGS16/CXCR4/TMEM108/NOD2/RASAL3/RCN3/LMCD1/ADRB2/MYC/ZGPAT/EDN1/S100B/RSAD2/TCIM/S100A8/LBH/NUP93/ISG15/DDIT4/CD14/CD40/KCTD13/PRR5L/GADD45B/GNAI1/SPRY4/CISH/RCAN1/PPP1R16B/SOCS2/CTH/HEY1/RGS7/RGS2/IFI6/IRAK2/SLC38A2/SPRY2/RASA3/NRROS/ZC3H12A/GPC1/RRS1/TNF/VPS25/IGFBP6/TSPAN5/FBXL15/AVPI1/SOCS3/IGFBP5/GJA1/RHEB/CYTH2/SHARPIN/RRAGA/STING1/BRMS1L/PAK1IP1/CTNNBIP1/LAMTOR2/IGF1/DDIT3…
HH2 vs CON	BP	GO:0000963	mitochondrial RNA processing	4	-0.881888	-1.50699	0.0287706	0.0287706	1	1888	tags=100%, list=12%, signal=88%	TRMT5/TBRG4/HSD17B10/TRMT10C
HH2 vs CON	BP	GO:0097529	myeloid leukocyte migration	36	-0.630094	-1.64034	0.0294138	0.0294138	1	461	tags=11%, list=3%, signal=11%	S100A9/DPEP1/NOD2/S100A8
HH2 vs CON	MF	GO:0005096	GTPase activator activity	26	-0.649513	-1.62	0.0301918	0.0301918	1	1209	tags=23%, list=8%, signal=21%	ACAP1/RGS16/RASAL3/RGS2/CDC42EP2/RASA3
HH2 vs CON	BP	GO:0048678	response to axon injury	6	0.838988	1.56305	0.0302492	0.0302492	1	1192	tags=50%, list=7%, signal=46%	PTN/APOD/MORN4
HH2 vs CON	BP	GO:0050773	regulation of dendrite development	9	0.782414	1.57038	0.0303344	0.0303344	1	1192	tags=22%, list=7%, signal=21%	PTN/PQBP1
HH2 vs CON	CC	GO:0000940	outer kinetochore	6	0.835262	1.55611	0.0308482	0.0308482	1	1816	tags=83%, list=11%, signal=74%	SPDL1/SKA2/SPC24/SPC25/SKA1
HH2 vs CON	BP	GO:2000107	negative regulation of leukocyte apoptotic process	9	-0.795226	-1.65495	0.0308623	0.0308623	1	179	tags=22%, list=1%, signal=22%	AURKB/NOD2
HH2 vs CON	CC	GO:0098858	actin-based cell projection	37	0.641738	1.71849	0.0309098	0.0309098	1	143	tags=11%, list=1%, signal=11%	MYO10/ATP6V1B1/VIL1/MORN4
HH2 vs CON	BP	GO:0001783	B cell apoptotic process	4	-0.877532	-1.49954	0.0309478	0.0309478	1	1405	tags=50%, list=9%, signal=46%	AURKB/ORMDL3
HH2 vs CON	CC	GO:0098636	protein complex involved in cell adhesion	6	-0.842708	-1.56392	0.0309716	0.0309716	1	16	tags=17%, list=0%, signal=17%	PLAUR
HH2 vs CON	BP	GO:0006691	leukotriene metabolic process	6	-0.841241	-1.5612	0.0309716	0.0309716	1	13	tags=17%, list=0%, signal=17%	DPEP1
HH2 vs CON	BP	GO:0030837	negative regulation of actin filament polymerization	10	0.763225	1.54426	0.0311809	0.0311809	1	11	tags=20%, list=0%, signal=20%	TMOD4/VIL1
HH2 vs CON	BP	GO:0045071	negative regulation of viral genome replication	5	-0.873255	-1.57022	0.0314114	0.0314114	1	971	tags=60%, list=6%, signal=56%	RSAD2/ISG15/MX1
HH2 vs CON	BP	GO:0032233	positive regulation of actin filament bundle assembly	14	0.721765	1.56542	0.0314392	0.0314392	1	1272	tags=21%, list=8%, signal=20%	PAK1/MYOC/VIL1
HH2 vs CON	BP	GO:0099111	microtubule-based transport	28	-0.635194	-1.58468	0.0318638	0.0318638	1	2974	tags=36%, list=19%, signal=29%	TMEM108/TTLL1/CCDC39/BLOC1S3/DPCD/GJA1/DTNBP1/HSPB1/RAB27B/DYNC2LI1
HH2 vs CON	BP	GO:0072673	lamellipodium morphogenesis	7	0.796974	1.53336	0.0319687	0.0319687	1	11	tags=29%, list=0%, signal=29%	ENPP2/VIL1
HH2 vs CON	BP	GO:0003300	cardiac muscle hypertrophy	9	-0.794138	-1.65269	0.0331273	0.0331273	1	1342	tags=33%, list=8%, signal=31%	LMCD1/EDN1/PI16
HH2 vs CON	BP	GO:0010611	regulation of cardiac muscle hypertrophy	9	-0.794138	-1.65269	0.0331273	0.0331273	1	1342	tags=33%, list=8%, signal=31%	LMCD1/EDN1/PI16
HH2 vs CON	BP	GO:0014743	regulation of muscle hypertrophy	9	-0.794138	-1.65269	0.0331273	0.0331273	1	1342	tags=33%, list=8%, signal=31%	LMCD1/EDN1/PI16
HH2 vs CON	BP	GO:0048469	cell maturation	25	-0.646831	-1.59504	0.0333105	0.0333105	1	1617	tags=32%, list=10%, signal=29%	BFSP1/SLC26A8/EPB42/EDN1/KCNMA1/PTGS2/IQCF1/GJA1
HH2 vs CON	CC	GO:0098687	chromosomal region	73	0.513373	1.53917	0.0337825	0.0337825	1	410	tags=18%, list=3%, signal=17%	SYCP3/SPDL1/SKA2/DYNC1I1/CENPH/BIRC5/SPC24/ERCC6L/SPC25/SKA1/KASH5/CENPN/CENPL
HH2 vs CON	MF	GO:0008237	metallopeptidase activity	29	-0.635631	-1.59716	0.0344805	0.0344805	1	506	tags=7%, list=3%, signal=7%	DPEP1/ADAMTS4
HH2 vs CON	BP	GO:0010646	regulation of cell communication	456	-0.34403	-1.28035	0.0347175	0.0347175	1	2788	tags=23%, list=17%, signal=19%	S100A9/PLAUR/EDA/RGS16/CXCR4/TMEM108/NOD2/RASAL3/RCN3/LMCD1/ADRB2/MYC/ZGPAT/EDN1/S100B/RSAD2/TCIM/S100A8/LBH/NUP93/ISG15/DDIT4/CD14/CD40/KCTD13/PRR5L/GADD45B/GNAI1/SPRY4/CISH/RCAN1/PPP1R16B/SOCS2/CTH/HEY1/RGS7/RGS2/IFI6/IRAK2/SLC38A2/SPRY2/RASA3/NRROS/ZC3H12A/GPC1/RRS1/TNF/VPS25/IGFBP6/TSPAN5/FBXL15/AVPI1/SOCS3/IGFBP5/GJA1/RHEB/CYTH2/SHARPIN/RRAGA/STING1/BRMS1L/PAK1IP1/CTNNBIP1/LAMTOR2/IGF1/DDIT3…
HH2 vs CON	BP	GO:0071277	cellular response to calcium ion	13	-0.774505	-1.68743	0.0354619	0.0354619	1	903	tags=23%, list=6%, signal=22%	DPEP1/FOS/JUNB
HH2 vs CON	BP	GO:0009611	response to wounding	78	0.496797	1.50949	0.0364385	0.0364385	1	2083	tags=23%, list=13%, signal=20%	ANXA5/ARL8B/CLDN3/ANXA1/KLKB1/HRG/VWF/FKBP10/NOS3/PAK1/F3/PTN/APOD/CNN2/F2RL1/ADRA2A/VIL1/MORN4
HH2 vs CON	BP	GO:2000116	regulation of cysteine-type endopeptidase activity	43	-0.569035	-1.54041	0.0365301	0.0365301	1	490	tags=14%, list=3%, signal=14%	S100A9/DPEP1/PLAUR/MYC/S100A8/NR4A1
HH2 vs CON	BP	GO:0002920	regulation of humoral immune response	4	-0.873226	-1.49218	0.0365709	0.0365709	1	429	tags=50%, list=3%, signal=49%	NOD2/S100B
HH2 vs CON	BP	GO:0032986	protein-DNA complex disassembly	4	-0.872055	-1.49018	0.0365709	0.0365709	1	1487	tags=50%, list=9%, signal=45%	MYC/GRWD1
HH2 vs CON	BP	GO:0090199	regulation of release of cytochrome c from mitochondria	12	-0.7497	-1.62915	0.0372976	0.0372976	1	16	tags=8%, list=0%, signal=8%	PLAUR
HH2 vs CON	BP	GO:0043066	negative regulation of apoptotic process	129	-0.455959	-1.45655	0.0384816	0.0384816	1	2184	tags=20%, list=14%, signal=18%	DPEP1/PLAUR/AURKB/ANGPTL4/NOD2/MYC/TCIM/NR4A1/CTH/IFI6/SPRY2/ZC3H12A/SFN/PPARGC1A/ORMDL3/XBP1/SOCS3/ASNS/HAX1/IGF1/PCID2/ALB/ZPR1/NDUFA13/GPX1/TXNDC12
HH2 vs CON	MF	GO:0051861	glycolipid binding	5	-0.860669	-1.54759	0.0393402	0.0393402	1	13	tags=20%, list=0%, signal=20%	DPEP1
HH2 vs CON	BP	GO:0032231	regulation of actin filament bundle assembly	19	0.662588	1.53601	0.0395322	0.0395322	1	1272	tags=16%, list=8%, signal=15%	PAK1/MYOC/VIL1
HH2 vs CON	MF	GO:0050661	NADP binding	16	0.711964	1.59654	0.0401947	0.0401947	1	2385	tags=50%, list=15%, signal=43%	CRYZ/GAPDHS/HMGCR/CRYM/FDXR/NOS3/TM7SF2/DHCR7
HH2 vs CON	BP	GO:0030834	regulation of actin filament depolymerization	9	0.763075	1.53156	0.0411778	0.0411778	1	11	tags=22%, list=0%, signal=22%	TMOD4/VIL1
HH2 vs CON	CC	GO:0000775	chromosome, centromeric region	53	0.539671	1.5539	0.0415471	0.0415471	1	1925	tags=23%, list=12%, signal=20%	SYCP3/SPDL1/SKA2/DYNC1I1/CENPH/BIRC5/SPC24/ERCC6L/SPC25/SKA1/CENPN/CENPL
HH2 vs CON	BP	GO:0060326	cell chemotaxis	46	-0.566231	-1.5521	0.0417129	0.0417129	1	1993	tags=24%, list=12%, signal=21%	S100A9/DPEP1/NOD2/S100A8/NR4A1/GPR18/PPIB/KIT/FGF2/CXCL8/S1PR1
HH2 vs CON	BP	GO:1901653	cellular response to peptide	45	-0.564944	-1.54924	0.041895	0.041895	1	1573	tags=22%, list=10%, signal=20%	NOD2/ADRB2/GOT1/EDN1/NR4A1/TRIB3/PPARG/XBP1/SOCS3/SLC2A4
HH2 vs CON	BP	GO:2000106	regulation of leukocyte apoptotic process	13	-0.756484	-1.64817	0.0419094	0.0419094	1	179	tags=15%, list=1%, signal=15%	AURKB/NOD2
HH2 vs CON	BP	GO:0030835	negative regulation of actin filament depolymerization	7	0.784133	1.50865	0.0427301	0.0427301	1	11	tags=29%, list=0%, signal=29%	TMOD4/VIL1
HH2 vs CON	BP	GO:0044093	positive regulation of molecular function	226	-0.386863	-1.33332	0.0442377	0.0442377	1	2784	tags=20%, list=17%, signal=17%	S100A9/PLAUR/NCS1/RGS16/NOD2/RCN3/ADRB2/MYC/MOB3C/SPAG8/EDN1/TCIM/S100A8/CRTC2/CD40/TRIB3/CTH/DNAJB1/SPRY2/CHTF8/ARID5B/TNF/PPARGC1A/STING1/CLDN5/TRIM21/IGF1/FGF2/POLG2/NDUFA13/TGFB2/RNF25/PDGFA/RAB7B/DNAJC24/AGT/CD81/ADRM1/LPAR1/ARRDC3/MOB3A/ERP29/DDRGK1/PIN1/UBE2S
HH2 vs CON	BP	GO:0048468	cell development	317	-0.359718	-1.28683	0.0443404	0.0443404	1	2042	tags=16%, list=13%, signal=14%	NCS1/BFSP1/SLC39A12/SLC26A8/TMEM108/TTLL1/SEMA3C/MYC/PACSIN1/EPB42/GPR4/EDN1/ERCC1/S100B/RSAD2/TCIM/S100A8/FOS/ISG15/KCNMA1/PTGS2/GPR18/JUNB/CEBPB/HLX/BLOC1S3/SCIN/NRROS/ZC3H12A/IQCF1/PI16/RFX2/NLRP3/SFN/XBP1/NCDN/KIT/GJA1/CCDC42/GDF9/ACTG1/CLDN5/SERPINF1/CTNNBIP1/PLS1/IL1A/PCID2/FGF2/DTNBP1/ZPR1/FRZB
HH2 vs CON	BP	GO:0006952	defense response	255	-0.378427	-1.32133	0.0454956	0.0454956	1	2893	tags=24%, list=18%, signal=20%	S100A9/DPEP1/ARG2/NOD2/POLR3H/GPR4/MIF/S100B/RSAD2/S100A8/CGAS/MX2/ISG15/DDIT4/CD14/PTGS2/HMGB3/MX1/CEBPB/IFI6/IRAK2/ABCC1/CDC42EP2/TLR4/NRROS/ZC3H12A/TNF/NLRP3/MAPKAPK3/C2/SOCS3/CXCL16/TNFAIP8L2/KIT/SHARPIN/STING1/ACTG1/ECSIT/CTNNBIP1/TRAFD1/TRIM21/IL1A/CAMK2N1/PTAFR/POLR3D/CHIA/GPX1/TAC1/RAB7B/CD81/KLRD1/PROC/LEAP2/TIFA/TRIM44/FBXO9/FEM1A/TRIM11/CUEDC2/EXT1/IRF3
HH2 vs CON	CC	GO:0005876	spindle microtubule	14	0.710186	1.54031	0.0457576	0.0457576	1	1662	tags=36%, list=10%, signal=32%	SKA2/TUBG1/BIRC5/PSRC1/SKA1
HH2 vs CON	BP	GO:0007159	leukocyte cell-cell adhesion	55	-0.571286	-1.60772	0.0467007	0.0467007	1	1422	tags=22%, list=9%, signal=20%	S100A9/NOD2/RASAL3/CD28/SELL/S100A8/CEBPB/HLX/DHPS/ZC3H12A/NLRP3/XBP1
HH2 vs CON	BP	GO:0010324	membrane invagination	9	-0.792141	-1.64853	0.047081	0.047081	1	41	tags=11%, list=0%, signal=11%	AURKB
HH2 vs CON	BP	GO:0065004	protein-DNA complex assembly	27	0.595235	1.52082	0.0471847	0.0471847	1	1346	tags=19%, list=8%, signal=17%	CENPH/H1-1/CENPO/NAP1L5/CENPN
HH2 vs CON	MF	GO:0008270	zinc ion binding	157	-0.429359	-1.41122	0.0483148	0.0483148	1	1507	tags=11%, list=9%, signal=10%	DPEP1/RXRG/TRIM10/LMCD1/S100B/RNF151/S100A8/NR4A1/CA11/CA4/PPARG/TRIM9/PTER/CA3/BHMT/TCEA2/ACMSD/APEX2
HH2 vs CON	BP	GO:0051494	negative regulation of cytoskeleton organization	24	0.642358	1.58386	0.0489005	0.0489005	1	610	tags=12%, list=4%, signal=12%	MYOC/CCNF/VIL1
HH2 vs CON	BP	GO:0000096	sulfur amino acid metabolic process	9	-0.785771	-1.63527	0.0489642	0.0489642	1	901	tags=22%, list=6%, signal=21%	DPEP1/CTH
HH2 vs CON	BP	GO:0044092	negative regulation of molecular function	170	-0.412874	-1.37572	0.0493097	0.0493097	1	2378	tags=24%, list=15%, signal=20%	DPEP1/PLAUR/ANGPTL4/NOD2/ADRB2/SCGB1A1/ZGPAT/S100B/NR4A1/TRIB3/GADD45B/BHLHE40/HEY1/PDE6D/IFI6/IRAK2/MAD2L2/SPRY2/TRIB2/ZC3H12A/PI16/VPS25/SFN/INKA2/ORMDL3/PAXIP1/PRMT6/TFPI2/CTNNBIP1/TRIM21/IGF1/PSMF1/PCID2/ITIH2/TGFB2/GPX1/ID3/PHPT1/AGT/PPP1R7
HH2 vs CON	MF	GO:0001046	core promoter sequence-specific DNA binding	7	-0.811398	-1.58635	0.0493359	0.0493359	1	466	tags=29%, list=3%, signal=28%	MYC/FOS
HH2 vs CON	BP	GO:1901880	negative regulation of protein depolymerization	9	0.75278	1.5109	0.049477	0.049477	1	11	tags=22%, list=0%, signal=22%	TMOD4/VIL1
HH2 vs CON	BP	GO:0070887	cellular response to chemical stimulus	396	-0.34615	-1.27063	0.0496426	0.0496426	1	1993	tags=14%, list=12%, signal=13%	S100A9/DPEP1/RXRG/EDA/HTR2A/HBB/CXCR4/NOD2/NCEH1/ADRB2/MYC/GOT1/EDN1/S100A8/FOS/NR4A1/ISG15/DDIT4/CD14/TRIB3/PRR5L/PPARG/GNAI1/PTGS2/SPRY4/GPR18/DCPS/JUNB/MX1/IRAK2/SLC38A2/CDC42EP2/PPIB/RHOB/SPRY2/GABRB1/TLR4/ZC3H12A/PPARGC1A/AIFM2/XBP1/SOCS3/KIT/SLC2A4/IGFBP5/SHARPIN/RRAGA/STING1/ACTG1/LAMTOR2/DDIT3/FGF2/DTNBP1/PTAFR/CXCL8/S1PR1
HH2 vs CON	BP	GO:0051345	positive regulation of hydrolase activity	70	-0.504621	-1.48031	0.05	0.05	1	718	tags=9%, list=5%, signal=8%	S100A9/RGS16/RCN3/MYC/S100A8/CD40

## Sheet: KEGG - GSEA
Comparison	ID	Description	setSize	enrichmentScore	NES	pvalue	p.adjust	qvalue	rank	leading_edge	core_enrichment
LH1 vs CON	bta00100	Steroid biosynthesis	14	0.80053	1.99947	0.00102669	0.00102669	0.210265	1008	tags=71%, list=6%, signal=67%	100125267/526535/525154/504287/533726/615906/282384/504481/514745/505212
LH1 vs CON	bta03010	Ribosome	120	0.465047	1.78297	0.00124069	0.00124069	0.210265	4222	tags=50%, list=27%, signal=37%	613592/534970/404133/617901/767925/533310/539373/504835/540965/516063/282688/614639/286884/513222/615556/404140/326582/510957/540129/614343/510547/767908/788861/540278/534279/282048/615638/614151/511051/615178/535668/404190/504876/783948/614906/614872/510899/512745/515238/515885/614220/282884/404137/282053/505603/530464/533892/326584/282052/506768/514966/337888/513031/615431/337890/615199/505507/…
LH1 vs CON	bta04657	IL-17 signaling pathway	55	-0.674266	-1.7701	0.00215621	0.00215621	0.243613	2690	tags=35%, list=17%, signal=29%	540819/531389/533216/532569/789503/282023/280828/280795/507234/615107/512943/508105/531391/281854/506182/616115/533605/526639/517192
LH1 vs CON	bta05164	Influenza A	104	-0.574639	-1.62316	0.00410655	0.00410655	0.347976	2496	tags=30%, list=16%, signal=25%	533216/281250/100125591/506415/280873/280828/539974/280872/100138545/504760/538639/615107/281839/538426/520351/511037/281536/282479/531391/280730/347700/540004/281854/510427/100048947/516979/505134/506182/616115/514090/510434
LH1 vs CON	bta00640	Propanoate metabolism	30	0.591091	1.75538	0.00750552	0.00750552	0.418556	3335	tags=53%, list=21%, signal=42%	512341/510065/282150/327692/506459/511090/515902/533910/508170/280871/535883/531552/280759/513996/518852/509519
LH1 vs CON	bta04061	Viral protein interaction with cytokine and cytokine receptor	35	-0.676029	-1.67016	0.0102662	0.0102662	0.418556	1407	tags=31%, list=9%, signal=29%	281736/407772/509585/509167/280828/281863/517354/615107/530951/617880/281862
LH1 vs CON	bta00140	Steroid hormone biosynthesis	26	0.590938	1.69911	0.0109244	0.0109244	0.418556	2366	tags=46%, list=15%, signal=39%	280934/282870/751790/353107/535243/517246/789567/509206/286792/282589/533587/505212
LH1 vs CON	bta00040	Pentose and glucuronate interconversions	16	0.680669	1.7552	0.012599	0.012599	0.418556	2662	tags=56%, list=17%, signal=47%	515146/617564/751790/526937/104968457/515687/286792/281564/533587
LH1 vs CON	bta04622	RIG-I-like receptor signaling pathway	47	-0.620242	-1.59859	0.0145264	0.0145264	0.418556	2263	tags=32%, list=14%, signal=27%	533216/100125591/281871/280828/539974/508378/539807/504760/615107/512943/281854/516979/505134/506182/616115
LH1 vs CON	bta04625	C-type lectin receptor signaling pathway	74	-0.569729	-1.54958	0.0156304	0.0156304	0.418556	1970	tags=22%, list=12%, signal=19%	533216/526233/522670/282023/100297981/508367/508832/538639/282226/514797/512943/531391/515515/511224/281854/526392
LH1 vs CON	bta04064	NF-kappa B signaling pathway	76	-0.563864	-1.53923	0.0159023	0.0159023	0.418556	2263	tags=29%, list=14%, signal=25%	522670/509167/282023/280828/508367/508890/507234/504760/286849/535188/281839/504939/281536/508105/515515/518089/100137737/281854/510427/526392/506182/616115
LH1 vs CON	bta04742	Taste transduction	21	-0.705225	-1.60646	0.0166824	0.0166824	0.418556	1058	tags=29%, list=7%, signal=27%	534223/539718/513785/526211/517006/408015
LH1 vs CON	bta04621	NOD-like receptor signaling pathway	108	-0.524189	-1.48534	0.0173327	0.0173327	0.418556	2263	tags=23%, list=14%, signal=20%	533216/529195/528166/100125591/280828/615869/539974/507234/444867/538639/513924/512499/513939/504400/512943/281536/508105/531391/281854/510427/509856/100048947/516979/506182/616115
LH1 vs CON	bta04310	Wnt signaling pathway	118	-0.514142	-1.46873	0.0184437	0.0184437	0.418556	2866	tags=16%, list=18%, signal=13%	523325/531389/618586/515039/511077/541243/540373/508893/511224/530005/286794/615414/511619/514326/504445/507114/526572/515669/504357
LH1 vs CON	bta04330	Notch signaling pathway	48	-0.608198	-1.57147	0.018523	0.018523	0.418556	3139	tags=29%, list=20%, signal=23%	523325/524779/789485/514420/512873/508893/408005/532242/514326/538549/515051/536128/532767/521194
LH1 vs CON	bta04380	Osteoclast differentiation	100	-0.524217	-1.47418	0.0214023	0.0214023	0.453391	2910	tags=23%, list=18%, signal=19%	540819/531389/281250/522670/506467/281993/508367/508890/280795/512943/507859/531391/515515/511224/281854/526392/281346/616115/518795/517192/510814/523822/281094
LH1 vs CON	bta04110	Cell cycle	129	0.343363	1.33239	0.0296097	0.0296097	0.553781	791	tags=18%, list=5%, signal=17%	510916/516010/515499/768311/505691/515476/515462/281667/537027/337870/614777/533526/614056/327679/100301478/787969/506970/538436/515080/514777/538789/521939/535369
LH1 vs CON	bta04916	Melanogenesis	69	-0.543739	-1.46753	0.0302111	0.0302111	0.553781	2843	tags=19%, list=18%, signal=16%	523325/281137/541243/280832/531391/530005/525482/788151/510434/535603/281416/281790/515669
LH1 vs CON	bta04672	Intestinal immune network for IgA production	20	-0.68383	-1.54623	0.0325159	0.0325159	0.553781	1158	tags=30%, list=7%, signal=28%	281736/407131/508367/281050/286849/530951
LH1 vs CON	bta05133	Pertussis	45	-0.580845	-1.4908	0.0326765	0.0326765	0.553781	3048	tags=31%, list=19%, signal=25%	281250/280828/281873/280795/538639/512943/281536/531391/510427/516979/616115/515440/281790/789216
LH1 vs CON	bta04940	Type I diabetes mellitus	9	-0.783083	-1.53145	0.0357143	0.0357143	0.559541	1067	tags=33%, list=7%, signal=31%	281250/407131/281050
LH1 vs CON	bta04060	Cytokine-cytokine receptor interaction	119	-0.489408	-1.39908	0.036318	0.036318	0.559541	1407	tags=17%, list=9%, signal=15%	132342113/281736/521748/132344945/407772/509585/281250/509167/280828/100336481/617439/281863/517354/514239/286849/615107/530951/505716/617880/281862
LH1 vs CON	bta04623	Cytosolic DNA-sensing pathway	54	-0.558071	-1.46164	0.0381055	0.0381055	0.559997	3351	tags=35%, list=21%, signal=28%	533216/529195/100125591/767843/504760/538639/513939/615107/782472/281854/516979/505134/616115/616398/540308/790225/517066/507427/504727
LH1 vs CON	bta05217	Basal cell carcinoma	41	-0.585689	-1.48126	0.039652	0.039652	0.559997	1	tags=2%, list=0%, signal=2%	523325
LH1 vs CON	bta04390	Hippo signaling pathway	112	-0.487645	-1.38705	0.042934	0.042934	0.560691	635	tags=4%, list=4%, signal=4%	523325/526771/618586/786516/510276
LH1 vs CON	bta04668	TNF signaling pathway	85	-0.508118	-1.40753	0.0430095	0.0430095	0.560691	3954	tags=36%, list=25%, signal=28%	282023/508367/281137/517354/280795/507234/444867/534129/615107/281839/512943/508105/531391/523746/281854/506182/616115/281094/790225/789216/507427/516353/504727/280831/513105/783681/282291/338033/537380/514386/504531
LH1 vs CON	bta05162	Measles	96	-0.496194	-1.39077	0.0451649	0.0451649	0.561266	2263	tags=24%, list=14%, signal=20%	533216/539835/281250/100125591/280873/280872/280795/538276/504760/281050/281862/281536/615013/508105/280730/347700/281854/282254/516979/505134/506182/615414/616115
LH1 vs CON	bta04975	Fat digestion and absorption	22	0.549459	1.52878	0.0463654	0.0463654	0.561266	3404	tags=55%, list=21%, signal=43%	537301/617172/512044/404129/515536/508829/511082/286886/527214/100337447/327700/504978
HH1 vs CON	bta04657	IL-17 signaling pathway	56	-0.653117	-1.80038	0.00668594	0.00668594	1	857	tags=14%, list=5%, signal=14%	789503/532569/540819/531389/616818/282023/280795/526639
HH1 vs CON	bta00100	Steroid biosynthesis	14	0.786953	1.73259	0.00859359	0.00859359	1	2173	tags=71%, list=14%, signal=62%	525154/282384/513554/504481/615906/504287/505212/526535/514745/533726
HH1 vs CON	bta04742	Taste transduction	21	-0.761907	-1.76555	0.0094068	0.0094068	1	754	tags=29%, list=5%, signal=27%	534223/539718/408015/517006/513785/282237
HH1 vs CON	bta04970	Salivary secretion	43	-0.632096	-1.65468	0.0164632	0.0164632	1	1995	tags=21%, list=12%, signal=18%	789503/539543/535603/613800/317654/281605/525482/788151/539277
HH1 vs CON	bta04380	Osteoclast differentiation	102	-0.501693	-1.50057	0.0240152	0.0240152	1	3003	tags=25%, list=19%, signal=21%	506467/540819/281250/531389/508367/281993/280795/512313/100337083/286883/526392/282291/522670/282308/280943/512943/534069/508890/511224/512355/509889/282307/535327/616115/100337091/280831
HH1 vs CON	bta00360	Phenylalanine metabolism	12	-0.767567	-1.59791	0.0327329	0.0327329	1	1378	tags=25%, list=9%, signal=23%	280858/511469/104968452
HH1 vs CON	bta05216	Thyroid cancer	34	-0.62185	-1.56935	0.0332281	0.0332281	1	2023	tags=26%, list=13%, signal=23%	281993/511077/280730/509500/513497/618405/534661/782690/504939
HH1 vs CON	bta04915	Estrogen signaling pathway	86	-0.500962	-1.46935	0.0364747	0.0364747	1	2215	tags=18%, list=14%, signal=16%	533455/281416/539835/535603/282254/534129/280795/513785/785086/525482/282308/281792/788151/539277/522921/506480
HH1 vs CON	bta00592	alpha-Linolenic acid metabolism	9	0.780051	1.56215	0.0424205	0.0424205	1	22	tags=33%, list=0%, signal=33%	525072/513996/535381
HH1 vs CON	bta04723	Retrograde endocannabinoid signaling	98	-0.4807	-1.43075	0.0424865	0.0424865	1	1982	tags=13%, list=12%, signal=12%	613541/282239/535603/408015/282023/517006/282237/529659/525482/538021/281792/788151/512943
HH1 vs CON	bta05220	Chronic myeloid leukemia	68	-0.514039	-1.45895	0.0425265	0.0425265	1	2023	tags=18%, list=13%, signal=15%	533455/511077/617024/280730/513497/618405/282152/615013/282291/282308/534069/504939
HH1 vs CON	bta04966	Collecting duct acid secretion	19	0.660191	1.54242	0.0462982	0.0462982	1	894	tags=16%, list=6%, signal=15%	338059/280740/540113
LH2 vs CON	bta04330	Notch signaling pathway	49	-0.727874	-1.90959	0.00144555	0.00144555	0.368532	1	tags=2%, list=0%, signal=2%	523325
LH2 vs CON	bta00100	Steroid biosynthesis	14	0.826249	1.84587	0.00392061	0.00392061	0.368532	1970	tags=86%, list=12%, signal=75%	616694/281767/100125267/525154/504287/615906/504481/282384/526535/505212/514745/533726
LH2 vs CON	bta04916	Melanogenesis	70	-0.634377	-1.77152	0.0041481	0.0041481	0.368532	1555	tags=13%, list=10%, signal=12%	523325/280832/535603/515323/785086/281792/281603/445419/281416
LH2 vs CON	bta05217	Basal cell carcinoma	42	-0.695372	-1.78615	0.00453588	0.00453588	0.368532	199	tags=5%, list=1%, signal=5%	523325/526572
LH2 vs CON	bta04550	Signaling pathways regulating pluripotency of stem cells	97	-0.57754	-1.67999	0.00526474	0.00526474	0.368532	1524	tags=13%, list=10%, signal=12%	523325/538276/526572/286857/281161/530430/515323/539040/281848/445419/511077/512943/520842
LH2 vs CON	bta05224	Breast cancer	104	-0.533456	-1.5674	0.0112511	0.0112511	0.536677	1408	tags=12%, list=9%, signal=11%	523325/280832/533455/526572/617024/280795/281161/353120/515323/524734/281848/445419/511077
LH2 vs CON	bta04934	Cushing syndrome	105	-0.529436	-1.55794	0.012003	0.012003	0.536677	1399	tags=11%, list=9%, signal=10%	523325/528390/526572/617024/408015/534212/535603/515323/785086/517688/281603/445419
LH2 vs CON	bta05225	Hepatocellular carcinoma	126	-0.50864	-1.53377	0.0131676	0.0131676	0.536677	220	tags=3%, list=1%, signal=3%	523325/533455/526572/617024
LH2 vs CON	bta04310	Wnt signaling pathway	121	-0.509	-1.52772	0.0138003	0.0138003	0.536677	336	tags=4%, list=2%, signal=4%	523325/618586/540373/526572/531389
LH2 vs CON	bta04390	Hippo signaling pathway	114	-0.508371	-1.51728	0.0161889	0.0161889	0.566612	2846	tags=22%, list=18%, signal=18%	523325/618586/526572/286859/515323/535916/526771/519937/445419/511077/539545/281375/782110/286877/509290/445420/615414/100851408/617525/510276/497011/535399/536560/404122/541243
LH2 vs CON	bta04657	IL-17 signaling pathway	54	-0.583239	-1.5597	0.0186857	0.0186857	0.594544	652	tags=11%, list=4%, signal=11%	789503/540819/282023/531389/280795/615107
LH2 vs CON	bta05226	Gastric cancer	102	-0.501804	-1.46964	0.0258724	0.0258724	0.734229	1408	tags=10%, list=9%, signal=9%	523325/533455/526572/617024/281161/509500/515323/524734/445419/511077
LH2 vs CON	bta05162	Measles	96	-0.502825	-1.46051	0.0272714	0.0272714	0.734229	2315	tags=25%, list=14%, signal=21%	539835/538276/281250/280873/280795/281536/280872/504760/282254/100125591/281862/347700/282152/281053/281534/281050/281020/282254/615414/535490/533216/505134/104968644/510814
LH2 vs CON	bta04150	mTOR signaling pathway	124	-0.473498	-1.42442	0.0335561	0.0335561	0.838901	1472	tags=7%, list=9%, signal=7%	523325/533908/529235/534917/515323/505048/281848/445419/509613
LH2 vs CON	bta04940	Type I diabetes mellitus	9	-0.793852	-1.53563	0.0395815	0.0395815	0.923569	190	tags=22%, list=1%, signal=22%	407131/281250
LH2 vs CON	bta05010	Alzheimer disease	268	-0.400745	-1.30826	0.0448285	0.0448285	0.977084	1570	tags=7%, list=10%, signal=6%	523325/613541/281250/526572/282023/768036/408015/281661/527210/280843/515323/281296/338064/534206/445419/504244/347700/537804
HH2 vs CON	bta04150	mTOR signaling pathway	124	-0.537742	-1.73511	0.00223486	0.00223486	0.419864	2098	tags=17%, list=13%, signal=15%	523325/541243/509613/515854/529235/505048/526642/445420/617367/280943/507107/445419/528204/618207/515323/616375/507528/281239/524593/614312/537224
HH2 vs CON	bta04916	Melanogenesis	70	-0.620868	-1.8408	0.003684	0.003684	0.419864	1069	tags=11%, list=7%, signal=11%	523325/541243/281137/535603/281790/529566/445420/513105
HH2 vs CON	bta00100	Steroid biosynthesis	14	0.818429	1.81258	0.00495246	0.00495246	0.419864	2602	tags=93%, list=16%, signal=78%	100125267/513554/281767/525154/616694/282384/615906/504287/526535/504481/505212/514745/533726
HH2 vs CON	bta05217	Basal cell carcinoma	41	-0.690242	-1.8601	0.00536414	0.00536414	0.419864	2074	tags=34%, list=13%, signal=30%	523325/541243/526572/513497/618405/504939/445420/615037/445419/785371/515323/538808/514090/614312
HH2 vs CON	bta04310	Wnt signaling pathway	120	-0.508673	-1.63672	0.00645943	0.00645943	0.419864	2087	tags=18%, list=13%, signal=15%	523325/541243/531389/618586/511077/526572/508893/445420/536121/282859/509780/540373/280831/445419/515323/281386/614630/511224/281170/614312/535441
HH2 vs CON	bta04330	Notch signaling pathway	48	-0.652601	-1.81201	0.00782054	0.00782054	0.419864	920	tags=8%, list=6%, signal=8%	523325/508893/524779/408005
HH2 vs CON	bta04110	Cell cycle	129	0.491084	1.60637	0.00853852	0.00853852	0.419864	914	tags=14%, list=6%, signal=13%	515476/506746/787969/537027/281667/614056/507122/515080/538436/506970/614777/519016/506293/538957/538789/524925/515301/535369
HH2 vs CON	bta05216	Thyroid cancer	34	-0.694635	-1.80842	0.0103391	0.0103391	0.441653	852	tags=18%, list=5%, signal=17%	509500/511077/513497/618405/281993/504939
HH2 vs CON	bta05225	Hepatocellular carcinoma	127	-0.488732	-1.58236	0.0115478	0.0115478	0.441653	934	tags=8%, list=6%, signal=7%	523325/541243/507648/511077/615507/526572/513497/618405/504939/445420
HH2 vs CON	bta05010	Alzheimer disease	264	-0.404151	-1.42471	0.0135108	0.0135108	0.465056	90	tags=2%, list=1%, signal=2%	523325/613541/527210/541243
HH2 vs CON	bta04934	Cushing syndrome	105	-0.48731	-1.53815	0.0199309	0.0199309	0.537398	1069	tags=10%, list=7%, signal=10%	523325/541243/534212/528390/526572/513497/535603/281790/529566/445420/513105
HH2 vs CON	bta00524	Neomycin, kanamycin and gentamicin biosynthesis	3	-0.938817	-1.50105	0.0208167	0.0208167	0.537398	837	tags=67%, list=5%, signal=63%	614824/788926
HH2 vs CON	bta05226	Gastric cancer	102	-0.486356	-1.52443	0.0214461	0.0214461	0.537398	934	tags=9%, list=6%, signal=8%	523325/509500/541243/511077/526572/513497/618405/504939/445420
HH2 vs CON	bta04550	Signaling pathways regulating pluripotency of stem cells	96	-0.495915	-1.54106	0.0234086	0.0234086	0.537398	664	tags=6%, list=4%, signal=6%	523325/541243/511077/539040/526572/520842
HH2 vs CON	bta00290	Valine, leucine and isoleucine biosynthesis	3	-0.934178	-1.49363	0.0234187	0.0234187	0.537398	1053	tags=100%, list=7%, signal=93%	281643/516783/514346
HH2 vs CON	bta04390	Hippo signaling pathway	113	-0.473746	-1.51144	0.0252033	0.0252033	0.542202	1203	tags=10%, list=8%, signal=9%	523325/541243/618586/511077/526572/281375/509290/616869/445420/286859/100851408
HH2 vs CON	bta04657	IL-17 signaling pathway	57	-0.556438	-1.59444	0.0293339	0.0293339	0.586674	2405	tags=28%, list=15%, signal=24%	532569/531389/540819/616818/280795/526639/282023/338319/280943/280831/282291/534492/280828/508105/789503/533605
HH2 vs CON	bta04814	Motor proteins	113	0.449121	1.44075	0.0310901	0.0310901	0.586674	1884	tags=17%, list=12%, signal=15%	522967/539149/541101/281935/508467/515748/613724/508574/525414/517781/510819/281681/541271/531074/768062/537566/537127/282096/777770/100298754
HH2 vs CON	bta05224	Breast cancer	103	-0.467331	-1.46755	0.0323837	0.0323837	0.586674	934	tags=10%, list=6%, signal=9%	523325/541243/511077/280795/526572/513497/618405/504939/408005/445420
HH2 vs CON	bta01230	Biosynthesis of amino acids	58	-0.530894	-1.52633	0.0384929	0.0384929	0.650462	3547	tags=41%, list=22%, signal=32%	281643/518752/281206/516783/539159/514346/512771/280726/540303/281543/515263/512571/514209/506544/768058/512526/510583/509002/327669/767880/614145/514525/533630/509566
HH2 vs CON	bta05202	Transcriptional misregulation in cancer	130	-0.43592	-1.41425	0.0396841	0.0396841	0.650462	2285	tags=22%, list=14%, signal=19%	509500/615458/511037/528877/511077/281048/286849/513497/538371/618405/281993/100126050/504939/338319/540951/539020/534401/515700/281239/777788/280828/514090/510442/540688/100138545/104968644/505908/509135
HH2 vs CON	bta04380	Osteoclast differentiation	102	-0.453619	-1.42182	0.0473856	0.0473856	0.741392	2465	tags=23%, list=15%, signal=19%	531389/540819/100337083/508367/280795/507859/281993/514246/280943/518795/280831/282081/515640/282291/534492/281250/281094/511224/512313/534069/508890/509855/510814
HH2 vs CON	bta00250	Alanine, aspartate and glutamate metabolism	28	-0.60516	-1.52614	0.0498147	0.0498147	0.745511	4404	tags=61%, list=28%, signal=44%	281206/280763/539561/512771/280726/280969/509652/514209/509432/538579/522529/281785/104968452/510506/784089/100126042/618400

## Sheet: backup DEG results
																																					hemp vs con all
#symbol	baseMean	log2FoldChange	lfcSE	stat	pvalue	padj	#symbol	baseMean	log2FoldChange	lfcSE	stat	pvalue	padj	#symbol	baseMean	log2FoldChange	lfcSE	stat	pvalue	padj	#symbol	baseMean	log2FoldChange	lfcSE	stat	pvalue	padj	#symbol	baseMean	log2FoldChange	lfcSE	stat	pvalue	padj	Gene Symbol and Synonyms	Gene ID		Gene ID	baseMean	log2FoldChange	lfcSE	stat	pvalue	padj
C3	122803	0.0949962	0.0847937	1.12032	0.262576	0.584008	C3	122803	-0.0236853	0.122143	-0.193914	0.846244	1	C3	122803	-0.165502	0.118001	-1.40255	0.160751	1	C3	122803	0.0225541	0.122144	0.184652	0.853502	0.956007	C3	122803	0.164371	0.118	1.39297	0.163629	0.522558	A1BG	518955	C3	280677	122803	-0.0236853	0.122143	-0.193914	0.846244	0.999986
CS	107.465	-0.248501	0.181881	-1.36628	0.17185	0.477223	CS	107.465	0.246222	0.265775	0.926429	0.354223	1	CS	107.465	0.0293572	0.258465	0.113583	0.909568	1	CS	107.465	-0.360155	0.266366	-1.35211	0.176341	0.553819	CS	107.465	-0.143291	0.257856	-0.555702	0.578415	NA	A1CF	100336715	CS	280682	107.465	0.246222	0.265775	0.926429	0.354223	0.999986
F2	19555.5	-0.0500954	0.0585438	-0.85569	0.392169	0.698293	F2	19555.5	-0.0650896	0.0794066	-0.8197	0.412387	1	F2	19555.5	-0.173337	0.0767202	-2.25933	0.0238626	1	F2	19555.5	-0.104282	0.0794205	-1.31303	0.189172	0.567533	F2	19555.5	0.00396521	0.0767058	0.0516938	0.958773	0.985725	A2M	513856	F2	280685	19555.5	-0.0650896	0.0794066	-0.8197	0.412387	0.999986
F3	13.0191	-0.504668	0.782249	-0.645151	0.518829	NA	F3	13.0191	1.30319	1.13288	1.15033	0.250006	1	F3	13.0191	0.759339	1.10051	0.689988	0.490202	1	F3	13.0191	-0.725625	1.1293	-0.642542	0.520521	NA	F3	13.0191	-0.181777	1.10418	-0.164626	0.869238	NA	A4GALT	618369	F3	280686	13.0191	1.30319	1.13288	1.15033	0.250006	0.999986
F5	4766.7	-0.098981	0.0658882	-1.50226	0.133031	0.412654	F5	4766.7	0.0495561	0.0897823	0.551958	0.580977	1	F5	4766.7	-0.197499	0.0867866	-2.27569	0.0228648	1	F5	4766.7	-0.227354	0.0898357	-2.53078	0.011381	0.150889	F5	4766.7	0.0197009	0.0867314	0.227148	0.820309	0.946353	AAAS	506561	F5	280687	4766.7	0.0495561	0.0897823	0.551958	0.580977	0.999986
F9	10865.5	0.112578	0.0466356	2.41399	0.0157787	0.111557	F9	10865.5	-0.0672445	0.0628725	-1.06954	0.284828	1	F9	10865.5	-0.133815	0.0607089	-2.20421	0.0275099	1	F9	10865.5	0.080394	0.0628799	1.27853	0.201062	0.580696	F9	10865.5	0.146964	0.0607013	2.42111	0.0154732	0.173546	AACS	505842	F9	280688	10865.5	-0.0672445	0.0628725	-1.06954	0.284828	0.999986
H4C2	2.08661	0.223134	1.1248	0.198377	0.84275	NA	H4C2	2.08661	-0.531199	1.72461	-0.308011	0.758074	1	H4C2	2.08661	0.112348	1.64896	0.0681326	0.94568	1	H4C2	2.08661	0.586826	1.72495	0.340199	0.733707	NA	H4C2	2.08661	-0.0567214	1.6486	-0.0344057	0.972554	NA	AADAC	519557	H4C2	280691	2.08661	-0.531197	1.7246	-0.308011	0.758074	0.999986
HP	11097	-2.34166	0.772412	-3.03162	0.00243247	0.032655	HP	11097	-0.50634	1.04399	-0.485005	0.627673	1	HP	11097	-3.0206	1.00875	-2.99438	0.00275001	1	HP	11097	-4.23801	1.04414	-4.05886	4.93128e-05	0.0114029	HP	11097	-1.72376	1.0086	-1.70906	0.0874404	0.398078	AADACL3	530613	HP	280692	11097	-0.506345	1.04399	-0.48501	0.627669	0.999986
SERPINA1	10616.9	0.133382	0.080069	1.66583	0.0957469	0.344192	SERPINA1	10616.9	-0.103164	0.115654	-0.892005	0.37239	1	SERPINA1	10616.9	-0.113547	0.111711	-1.01644	0.309421	1	SERPINA1	10616.9	0.131441	0.115657	1.13647	0.255759	0.633315	SERPINA1	10616.9	0.141824	0.111708	1.2696	0.204227	0.574973	AADAT	508929	SERPINA1	280699	10616.9	-0.103164	0.115654	-0.892007	0.372389	0.999986
PPA1	1590.27	0.316207	0.0954105	3.31418	0.000919133	0.0174581	PPA1	1590.27	0.0876676	0.14128	0.620523	0.534914	1	PPA1	1590.27	0.00582533	0.13623	0.042761	0.965892	1	PPA1	1590.27	0.272977	0.141163	1.93378	0.0531406	0.324244	PPA1	1590.27	0.354819	0.136352	2.60224	0.00926183	0.140145	AAGAB	507035	PPA1	280701	1590.27	0.0876676	0.14128	0.620523	0.534914	0.999986
TF	202390	0.305105	0.070281	4.34122	1.41693e-05	0.00096173	TF	202390	-0.137898	0.100154	-1.37685	0.168558	1	TF	202390	-0.0838144	0.0967553	-0.866252	0.386352	1	TF	202390	0.337772	0.100154	3.37253	0.000744797	0.0363702	TF	202390	0.283689	0.0967559	2.93201	0.00336779	0.0849374	AAK1	532546	TF	280705	202390	-0.137898	0.100154	-1.37685	0.168558	0.999986
TNK2	23.701	0.946895	0.72533	1.30547	0.191734	NA	TNK2	23.701	-0.169721	1.08883	-0.155874	0.876132	1	TNK2	23.701	0.344494	1.04434	0.329868	0.7415	1	TNK2	23.701	1.20202	1.08553	1.10731	0.268161	NA	TNK2	23.701	0.687801	1.04777	0.65644	0.511541	NA	AAMDC	533224	TNK2	280710	23.701	-0.16972	1.08883	-0.155873	0.876133	0.999986
ADA	210.822	0.257661	0.758957	0.339493	0.734238	0.897094	ADA	210.822	-0.336451	1.12928	-0.297933	0.765754	1	ADA	210.822	-0.114344	1.09075	-0.104831	0.91651	1	ADA	210.822	0.388503	1.12929	0.344024	0.730828	0.911956	ADA	210.822	0.166397	1.09074	0.152554	0.87875	0.965244	AAMP	767919	ADA	280712	210.822	-0.33645	1.12928	-0.297933	0.765754	0.999986
ADM	145.308	0.236316	0.452975	0.521698	0.60188	0.82922	ADM	145.308	-0.278046	0.673916	-0.412583	0.679912	1	ADM	145.308	0.308437	0.650561	0.474109	0.635422	1	ADM	145.308	0.537335	0.673758	0.797519	0.42515	0.77647	ADM	145.308	-0.0491483	0.650724	-0.0755287	0.939794	0.982915	AAR2	533351	ADM	280713	145.308	-0.278046	0.673915	-0.412583	0.679912	0.999986
AHR	378.84	0.12306	0.126947	0.969382	0.332354	0.650763	AHR	378.84	-0.0898897	0.187099	-0.480439	0.630915	1	AHR	378.84	0.12021	0.180414	0.666304	0.505217	1	AHR	378.84	0.23059	0.187014	1.23301	0.217572	0.599141	AHR	378.84	0.0204898	0.180502	0.113515	0.909622	0.97792	AARS1	510933	AHR	280714	378.84	-0.0898897	0.187099	-0.480439	0.630916	0.999986
AK2	1716.75	0.200913	0.109493	1.83494	0.0665143	0.277642	AK2	1716.75	0.0975172	0.160645	0.607034	0.543828	1	AK2	1716.75	0.115587	0.155068	0.745396	0.456033	1	AK2	1716.75	0.206327	0.16057	1.28496	0.198805	0.579414	AK2	1716.75	0.188257	0.155146	1.21341	0.224972	0.602036	AARS2	786099	AK2	280716	1716.75	0.0975172	0.160645	0.607034	0.543828	0.999986
ALB	723512	0.168598	0.0732916	2.30037	0.0214274	0.135871	ALB	723512	-0.072167	0.105543	-0.683768	0.494121	1	ALB	723512	-0.125701	0.101964	-1.2328	0.217651	1	ALB	723512	0.143316	0.105543	1.3579	0.174497	0.552404	ALB	723512	0.19685	0.101964	1.93059	0.0535339	0.320279	AASDH	782093	ALB	280717	723512	-0.072167	0.105542	-0.683776	0.494117	0.999986
AMT	154.13	0.494806	0.446409	1.10841	0.267683	0.589335	AMT	154.13	-0.21097	0.668065	-0.315793	0.75216	1	AMT	154.13	0.0640539	0.644433	0.0993957	0.920824	1	AMT	154.13	0.642838	0.66776	0.962678	0.335709	0.712758	AMT	154.13	0.367814	0.644749	0.570476	0.568355	0.847434	AASDHPPT	519816	AMT	280719	154.13	-0.21097	0.668064	-0.315793	0.75216	0.999986
APP	312.72	-0.0180175	0.0985343	-0.182855	0.854911	0.947235	APP	312.72	0.0203189	0.146288	0.138897	0.889532	1	APP	312.72	-0.0553033	0.141418	-0.391062	0.695752	1	APP	312.72	-0.0568207	0.146497	-0.387862	0.698118	0.901841	APP	312.72	0.0188015	0.141202	0.133154	0.894072	0.971397	AASS	520865	APP	280722	312.72	0.0203189	0.146288	0.138897	0.889532	0.999986
ASS1	2920.67	0.156195	0.0777864	2.008	0.0446436	0.220539	ASS1	2920.67	0.0252069	0.111376	0.226323	0.82095	1	ASS1	2920.67	-0.163824	0.107514	-1.52376	0.12757	1	ASS1	2920.67	0.0585579	0.111372	0.525788	0.599036	0.864626	ASS1	2920.67	0.247589	0.107518	2.30277	0.0212916	0.200358	AATF	786013	ASS1	280726	2920.67	0.0252069	0.111376	0.226323	0.82095	0.999986
B2M	10628.7	0.0371163	0.083994	0.441892	0.658567	0.859609	B2M	10628.7	-0.0977113	0.119313	-0.818949	0.412816	1	B2M	10628.7	-0.172236	0.115261	-1.49431	0.135096	1	B2M	10628.7	0.00137311	0.119325	0.0115074	0.990819	0.99614	B2M	10628.7	0.0758975	0.115249	0.658551	0.510184	0.813162	AATK	511515	B2M	280729	10628.7	-0.0977113	0.119313	-0.818949	0.412816	0.999986
BGN	275.258	0.443504	0.597999	0.741648	0.458301	0.742485	BGN	275.258	0.379091	0.888414	0.426705	0.669594	1	BGN	275.258	0.207763	0.857957	0.242161	0.808656	1	BGN	275.258	0.353874	0.888161	0.398435	0.69031	0.898992	BGN	275.258	0.525201	0.858219	0.611966	0.54056	0.831402	ABAT	280969	BGN	280733	275.258	0.379091	0.888414	0.426705	0.669594	0.999986
BTC	149.896	-0.152507	0.124301	-1.22692	0.219854	0.535272	BTC	149.896	0.0126278	0.182509	0.0691901	0.944838	1	BTC	149.896	-0.135804	0.177404	-0.765508	0.443969	1	BTC	149.896	-0.228982	0.183459	-1.24814	0.211979	0.592971	BTC	149.896	-0.0805504	0.176422	-0.456578	0.647974	0.889362	ABCA1	535379	BTC	280737	149.896	0.0126278	0.182509	0.0691901	0.944838	0.999986
CA2	12.2207	-0.35037	0.553901	-0.63255	0.527027	NA	CA2	12.2207	0.0893365	0.742388	0.120337	0.904217	1	CA2	12.2207	1.72802	0.737767	2.34222	0.0191692	1	CA2	12.2207	0.221923	0.740458	0.299711	0.764398	NA	CA2	12.2207	-1.41676	0.739705	-1.9153	0.0554545	NA	ABCA10	504909	CA2	280740	12.2207	0.0893374	0.742388	0.120338	0.904215	0.999986
CA4	7.57249	-2.55113	1.57943	-1.61522	0.106263	NA	CA4	7.57249	-0.270407	2.40127	-0.11261	0.91034	1	CA4	7.57249	-1.22649	2.37011	-0.517483	0.604819	1	CA4	7.57249	-3.14368	2.4377	-1.28961	0.197186	NA	CA4	7.57249	-2.18759	2.33263	-0.937824	0.348335	NA	ABCA3	505787	CA4	280741	7.57249	-0.270422	2.40126	-0.112617	0.910334	0.999986
CD5	5.14784	0.223953	1.20608	0.185687	0.85269	NA	CD5	5.14784	-1.25728	1.81639	-0.692185	0.488821	1	CD5	5.14784	0.796487	1.74324	0.4569	0.647743	1	CD5	5.14784	1.37015	1.81608	0.754453	0.450577	NA	CD5	5.14784	-0.683614	1.74356	-0.392079	0.695	NA	ABCA4	281584	CD5	280745	5.14784	-1.25727	1.81638	-0.692183	0.488822	0.999986
CD9	72.9711	-0.262587	0.221514	-1.18542	0.235853	0.55472	CD9	72.9711	0.325263	0.322824	1.00755	0.313668	1	CD9	72.9711	-0.0230012	0.314049	-0.0732406	0.941615	1	CD9	72.9711	-0.438726	0.323556	-1.35595	0.175115	NA	CD9	72.9711	-0.0904625	0.313294	-0.288746	0.772776	NA	ABCA5	510497	CD9	280746	72.9711	0.325263	0.322824	1.00755	0.313668	0.999986
CLU	26102.8	-0.0322531	0.074884	-0.430708	0.666681	0.863349	CLU	26102.8	-0.0118527	0.109068	-0.108673	0.913462	1	CLU	26102.8	-0.119029	0.105372	-1.12961	0.258639	1	CLU	26102.8	-0.0866611	0.109073	-0.794523	0.426891	0.776797	CLU	26102.8	0.0205156	0.105366	0.194708	0.845622	0.954633	ABCA6	537351	CLU	280750	26102.8	-0.0118527	0.109068	-0.108673	0.913462	0.999986
CNP	61.0977	0.40167	0.699701	0.574059	0.565928	0.810711	CNP	61.0977	0.0955632	1.04772	0.0912102	0.927326	1	CNP	61.0977	-0.0830229	1.01103	-0.0821169	0.934554	1	CNP	61.0977	0.309431	1.04724	0.295473	0.767632	NA	CNP	61.0977	0.488017	1.01154	0.482452	0.629485	NA	ABCA9	504278	CNP	280752	61.0977	0.0955632	1.04772	0.0912103	0.927326	0.999986
DBT	492.21	0.166966	0.0773845	2.15762	0.0309578	0.171832	DBT	492.21	-0.253222	0.104688	-2.41884	0.0155701	0.860101	DBT	492.21	0.0275852	0.100405	0.27474	0.783516	1	DBT	492.21	0.32202	0.104691	3.07592	0.00209858	0.0599964	DBT	492.21	0.0412125	0.100401	0.410478	0.681456	0.901221	ABCB1	281585	DBT	280759	492.21	-0.253222	0.104688	-2.41884	0.0155701	0.840463
DCN	1875.99	0.0470091	0.065804	0.71438	0.474992	0.752402	DCN	1875.99	0.0440899	0.0959725	0.459401	0.645946	1	DCN	1875.99	0.0930709	0.0926761	1.00426	0.315254	1	DCN	1875.99	0.0693935	0.0959512	0.723217	0.469546	0.804966	DCN	1875.99	0.0204125	0.0926983	0.220204	0.825712	0.948	ABCB10	789800	DCN	280760	1875.99	0.0440899	0.0959725	0.459401	0.645946	0.999986
DDC	1242.03	0.182272	0.0847985	2.14947	0.0315968	0.174051	DDC	1242.03	-0.0826904	0.125093	-0.661029	0.508593	1	DDC	1242.03	0.0505205	0.120622	0.418833	0.675338	1	DDC	1242.03	0.25204	0.125038	2.01572	0.0438297	0.290547	DDC	1242.03	0.118829	0.12068	0.984665	0.324789	0.689384	ABCB11	531150	DDC	280762	1242.03	-0.0826904	0.125093	-0.661029	0.508593	0.999986
DDO	75.0257	-0.147756	0.560134	-0.263787	0.791944	0.922737	DDO	75.0257	-0.0685131	0.831854	-0.0823619	0.934359	1	DDO	75.0257	-0.30777	0.804129	-0.382737	0.701915	1	DDO	75.0257	-0.27288	0.832466	-0.327797	0.743065	NA	DDO	75.0257	-0.0336231	0.803496	-0.041846	0.966621	NA	ABCB4	100336913	DDO	280763	75.0257	-0.0685134	0.831854	-0.0823623	0.934359	0.999986
DES	70.3893	0.656381	0.702314	0.934597	0.349996	0.666891	DES	70.3893	-0.268083	1.05061	-0.25517	0.798592	1	DES	70.3893	-0.145651	1.01314	-0.143762	0.885688	1	DES	70.3893	0.730936	1.05013	0.696045	0.486401	NA	DES	70.3893	0.608504	1.01364	0.600317	0.548295	NA	ABCB6	783257	DES	280765	70.3893	-0.268083	1.05061	-0.25517	0.798592	0.999986
ELN	3.50419	-1.02645	1.69658	-0.60501	0.545172	NA	ELN	3.50419	-1.63413	2.58788	-0.631454	0.527744	1	ELN	3.50419	-1.21089	2.52072	-0.480376	0.63096	1	ELN	3.50419	-0.671175	2.61669	-0.256498	0.797566	NA	ELN	3.50419	-1.09441	2.4908	-0.43938	0.660386	NA	ABCB7	533669	ELN	280781	3.50419	-1.63413	2.58787	-0.631459	0.52774	0.999986
F10	2573.97	0.175793	0.084682	2.07592	0.0379009	0.197328	F10	2573.97	0.12043	0.123718	0.97342	0.330344	1	F10	2573.97	-0.0555867	0.119425	-0.465451	0.641608	1	F10	2573.97	0.0847031	0.123679	0.684861	0.493431	0.819125	F10	2573.97	0.26072	0.119466	2.18238	0.0290816	0.23841	ABCB8	511548	F10	280787	2573.97	0.12043	0.123718	0.973421	0.330344	0.999986
F12	570.95	0.299817	0.102775	2.91721	0.00353183	0.0417539	F12	570.95	0.0914347	0.1524	0.599964	0.54853	1	F12	570.95	-0.037576	0.1466	-0.256317	0.797706	1	F12	570.95	0.232658	0.152133	1.5293	0.126189	0.478321	F12	570.95	0.361669	0.146877	2.46239	0.0138013	0.16554	ABCC11	101909228	F12	280789	570.95	0.0914347	0.1524	0.599964	0.54853	0.999986
FGG	86005.5	0.0289848	0.143991	0.201296	0.840467	0.941657	FGG	86005.5	0.145936	0.194898	0.748781	0.453989	1	FGG	86005.5	-0.466586	0.18829	-2.47802	0.0132113	1	FGG	86005.5	-0.299082	0.1949	-1.53454	0.124896	0.475743	FGG	86005.5	0.31344	0.188288	1.66468	0.0959762	0.413652	ABCC2	520925	FGG	280792	86005.5	0.145936	0.194898	0.748781	0.453989	0.999986
FN1	20624.8	0.37056	0.0836605	4.42933	9.45267e-06	0.000712711	FN1	20624.8	-0.191186	0.1185	-1.61339	0.10666	1	FN1	20624.8	-0.0811613	0.114451	-0.709136	0.47824	1	FN1	20624.8	0.434526	0.118493	3.66709	0.000245325	0.0207392	FN1	20624.8	0.324501	0.114457	2.83513	0.00458073	0.101527	ABCC3	533151	FN1	280794	20624.8	-0.191186	0.1185	-1.61339	0.10666	0.999986
FOS	2.9588	-0.582402	2.04875	-0.284271	0.776202	NA	FOS	2.9588	-1.02089	2.97574	-0.34307	0.731545	1	FOS	2.9588	-4.6931	2.94361	-1.59433	0.110861	1	FOS	2.9588	-3.64696	3.05324	-1.19445	0.2323	NA	FOS	2.9588	0.0252565	2.86315	0.00882124	0.992962	NA	ABCC5	511769	FOS	280795	2.9588	-1.02094	2.97572	-0.34309	0.731531	0.999986
FUS	691.009	0.275459	0.0848069	3.24807	0.0011619	0.0201383	FUS	691.009	-0.120812	0.124593	-0.969657	0.332217	1	FUS	691.009	-0.00746169	0.119734	-0.0623189	0.950309	1	FUS	691.009	0.337576	0.124443	2.71269	0.0066739	0.114564	FUS	691.009	0.224226	0.119889	1.87028	0.0614456	0.336489	ABCC6	100337270	FUS	280796	691.009	-0.120812	0.124593	-0.969657	0.332217	0.999986
GAA	238.73	0.101561	0.142514	0.712641	0.476068	0.753023	GAA	238.73	0.100548	0.211339	0.47577	0.634238	1	GAA	238.73	-0.0692206	0.203831	-0.339597	0.73416	1	GAA	238.73	0.0137997	0.211258	0.0653212	0.947918	0.984643	GAA	238.73	0.183569	0.203914	0.900225	0.368001	0.72193	ABCC9	100336551	GAA	280798	238.73	0.100548	0.211339	0.47577	0.634238	0.999986
GAT	572.371	0.148999	0.180051	0.827539	0.407931	0.707032	GAT	572.371	0.317846	0.246089	1.29159	0.196499	1	GAT	572.371	0.483802	0.237614	2.03609	0.0417418	1	GAT	572.371	0.209788	0.245805	0.853473	0.393397	0.755468	GAT	572.371	0.0438325	0.237907	0.184242	0.853823	0.956894	ABCD1	515178	GAT	280801	572.371	0.317846	0.246089	1.29159	0.196499	0.999986
GHR	138.46	0.197973	0.149495	1.32428	0.185411	0.494197	GHR	138.46	-0.163176	0.219344	-0.74393	0.456919	1	GHR	138.46	-0.153924	0.210588	-0.730922	0.464827	1	GHR	138.46	0.208502	0.219417	0.950254	0.341983	0.717231	GHR	138.46	0.199249	0.210511	0.946501	0.343893	0.70294	ABCD3	526059	GHR	280805	138.46	-0.163176	0.219344	-0.74393	0.456919	0.999986
GPI	1145.46	0.179591	0.106343	1.68879	0.091259	0.334691	GPI	1145.46	0.209704	0.146017	1.43617	0.150955	1	GPI	1145.46	0.24946	0.140889	1.77061	0.0766256	1	GPI	1145.46	0.190772	0.145842	1.30808	0.190847	0.569426	GPI	1145.46	0.151017	0.141071	1.0705	0.284393	0.656361	ABCD4	528646	GPI	280808	1145.46	0.209704	0.146017	1.43617	0.150955	0.999986
GYG1	60.4287	0.373034	0.2449	1.52321	0.127706	0.403094	GYG1	60.4287	-0.0630548	0.364131	-0.173165	0.862522	1	GYG1	60.4287	0.28812	0.348615	0.826471	0.408537	1	GYG1	60.4287	0.544078	0.362546	1.50071	0.133429	NA	GYG1	60.4287	0.192904	0.350262	0.550741	0.581811	NA	ABCE1	514991	GYG1	280812	60.4287	-0.0630547	0.364131	-0.173165	0.862522	0.999986
HBB	171.922	3.4544	0.71223	4.85012	1.23387e-06	0.000178746	HBB	171.922	-0.449715	1.05076	-0.427988	0.66866	1	HBB	171.922	0.787878	1.00633	0.782922	0.433673	1	HBB	171.922	4.05272	1.04737	3.86942	0.000109093	0.0151805	HBB	171.922	2.81513	1.00986	2.78765	0.00530924	0.109257	ABCF1	281589	HBB	280813	171.922	-0.449711	1.05076	-0.427985	0.668662	0.999986
HCK	90.8964	-0.202693	0.156505	-1.29512	0.195279	0.506333	HCK	90.8964	-0.0161179	0.228613	-0.0705033	0.943793	1	HCK	90.8964	0.210386	0.222747	0.944504	0.344912	1	HCK	90.8964	-0.092481	0.229346	-0.403238	0.686773	NA	HCK	90.8964	-0.318985	0.221992	-1.43692	0.150741	NA	ABCF2	513061	HCK	280814	90.8964	-0.0161179	0.228613	-0.0705032	0.943793	0.999986
NPC2	395.585	0.0397673	0.071633	0.555153	0.57879	0.816697	NPC2	395.585	-0.0405657	0.105623	-0.384062	0.700933	1	NPC2	395.585	-0.0693159	0.10186	-0.680503	0.496186	1	NPC2	395.585	0.0266896	0.105803	0.252256	0.800843	0.937365	NPC2	395.585	0.0554398	0.101672	0.545279	0.585561	0.855557	ABCF3	530975	NPC2	280815	395.585	-0.0405657	0.105623	-0.384062	0.700933	0.999986
CFH	28252.9	-0.0680806	0.106943	-0.636606	0.524381	0.787527	CFH	28252.9	0.127899	0.155037	0.824958	0.409396	1	CFH	28252.9	-0.14714	0.149783	-0.982351	0.325927	1	CFH	28252.9	-0.210327	0.15504	-1.3566	0.174909	0.552404	CFH	28252.9	0.0647116	0.14978	0.432044	0.66571	0.895628	ABCG1	510745	CFH	280816	28252.9	0.127899	0.155037	0.824958	0.409396	0.999986
HK1	113.226	-0.352317	0.256249	-1.3749	0.169162	0.472657	HK1	113.226	0.019452	0.375567	0.0517936	0.958693	1	HK1	113.226	-0.385542	0.364532	-1.05764	0.290221	1	HK1	113.226	-0.568358	0.376965	-1.50772	0.131626	0.487215	HK1	113.226	-0.163363	0.363086	-0.44993	0.652761	NA	ABCG2	536203	HK1	280817	113.226	0.0194519	0.375567	0.0517934	0.958693	0.999986
HPS1	71.8515	0.987793	0.43232	2.28487	0.0223206	0.139895	HPS1	71.8515	0.403343	0.644423	0.625898	0.531382	1	HPS1	71.8515	-0.199688	0.618269	-0.322979	0.746711	1	HPS1	71.8515	0.683185	0.642058	1.06405	0.287304	NA	HPS1	71.8515	1.28622	0.620724	2.07212	0.0382541	NA	ABCG5	515536	HPS1	280819	71.8515	0.403343	0.644423	0.625898	0.531382	0.999986
HRG	6333.75	-0.115367	0.10728	-1.07538	0.282203	0.603221	HRG	6333.75	0.0237912	0.159579	0.149087	0.881485	1	HRG	6333.75	0.0127318	0.15419	0.0825721	0.934192	1	HRG	6333.75	-0.121661	0.159594	-0.762313	0.445873	0.792014	HRG	6333.75	-0.110601	0.154175	-0.717374	0.473143	0.791316	ABCG8	508829	HRG	280820	6333.75	0.0237912	0.159579	0.149087	0.881485	0.999986
JCHAIN	401.332	-0.208703	0.189734	-1.09998	0.27134	0.592844	JCHAIN	401.332	0.303352	0.266546	1.13809	0.255084	1	JCHAIN	401.332	0.40241	0.257946	1.56006	0.118746	1	JCHAIN	401.332	-0.175365	0.266498	-0.658034	0.510516	0.82535	JCHAIN	401.332	-0.274423	0.257995	-1.06367	0.287477	0.659591	ABHD1	510774	JCHAIN	280821	401.332	0.303352	0.266546	1.13809	0.255084	0.999986
IL7	83.2233	-0.0606499	0.198459	-0.305605	0.759906	0.910798	IL7	83.2233	-0.315841	0.285986	-1.10439	0.269424	1	IL7	83.2233	-0.236927	0.27651	-0.856845	0.39153	1	IL7	83.2233	-0.00667629	0.287436	-0.0232271	0.981469	NA	IL7	83.2233	-0.0855903	0.275003	-0.311234	0.755623	NA	ABHD10	515563	IL7	280827	83.2233	-0.315841	0.285986	-1.10439	0.269424	0.999986
JUN	690.375	-0.264496	0.150378	-1.75888	0.0785986	0.3065	JUN	690.375	0.194999	0.217111	0.898156	0.369102	1	JUN	690.375	0.218652	0.210105	1.04068	0.298024	1	JUN	690.375	-0.260042	0.21719	-1.1973	0.231189	0.61362	JUN	690.375	-0.283694	0.210023	-1.35078	0.176766	0.541616	ABHD11	510109	JUN	280831	690.375	0.194999	0.217111	0.898156	0.369102	0.999986
KIT	39.2345	-0.182111	0.305825	-0.595476	0.551526	NA	KIT	39.2345	-0.579493	0.440822	-1.31457	0.188653	1	KIT	39.2345	0.205072	0.426804	0.480482	0.630885	1	KIT	39.2345	0.255278	0.442615	0.576749	0.564109	NA	KIT	39.2345	-0.529286	0.424944	-1.24554	0.212932	NA	ABHD12	768242	KIT	280832	39.2345	-0.579493	0.440821	-1.31457	0.188653	0.999986
KNG1	40488	0.0631485	0.0642741	0.982487	0.32586	0.645489	KNG1	40488	-0.0307399	0.0948134	-0.324214	0.745776	1	KNG1	40488	0.0554812	0.0915953	0.605721	0.5447	1	KNG1	40488	0.107098	0.0948133	1.12957	0.258658	0.636485	KNG1	40488	0.020877	0.0915955	0.227926	0.819704	0.94624	ABHD12B	100138482	KNG1	280833	40488	-0.0307399	0.0948134	-0.324214	0.745776	0.999986
EVC2	10.1115	0.637581	0.585998	1.08803	0.276584	NA	EVC2	10.1115	-0.676384	0.881394	-0.767403	0.442842	1	EVC2	10.1115	-0.14985	0.833724	-0.179736	0.85736	1	EVC2	10.1115	0.959777	0.879358	1.09145	0.275074	NA	EVC2	10.1115	0.433243	0.835871	0.518314	0.604239	NA	ABHD13	513848	EVC2	280834	10.1115	-0.676384	0.881393	-0.767403	0.442842	0.999986
LPL	32.7927	0.0557496	0.299751	0.185987	0.852455	NA	LPL	32.7927	-0.346901	0.436589	-0.79457	0.426864	1	LPL	32.7927	-0.384888	0.420726	-0.91482	0.360286	1	LPL	32.7927	0.0463494	0.438925	0.105597	0.915902	NA	LPL	32.7927	0.084337	0.418288	0.201624	0.84021	NA	ABHD14A	515122	LPL	280843	32.7927	-0.346901	0.436589	-0.79457	0.426863	0.999986
LUM	13.2906	-0.148789	0.988294	-0.150551	0.88033	NA	LUM	13.2906	-2.27883	1.42991	-1.59368	0.111007	1	LUM	13.2906	-0.408184	1.37004	-0.297937	0.765751	1	LUM	13.2906	1.24436	1.43441	0.867502	0.385667	NA	LUM	13.2906	-0.626285	1.36532	-0.458709	0.646443	NA	ABHD14B	615289	LUM	280847	13.2906	-2.27882	1.42991	-1.59368	0.111007	0.999986
CD46	1358.25	-0.200722	0.0965708	-2.0785	0.0376634	0.196548	CD46	1358.25	0.0627527	0.14103	0.444959	0.65635	1	CD46	1358.25	-0.131002	0.136454	-0.960046	0.337032	1	CD46	1358.25	-0.300884	0.141177	-2.13124	0.033069	0.2534	CD46	1358.25	-0.107129	0.136301	-0.785974	0.431883	0.761073	ABHD16A	513252	CD46	280851	1358.25	0.0627526	0.14103	0.444959	0.65635	0.999986
MDK	3.77955	0.600623	1.71394	0.350435	0.726013	NA	MDK	3.77955	-1.25751	2.64112	-0.476129	0.633983	1	MDK	3.77955	-1.3762	2.53543	-0.542787	0.587277	1	MDK	3.77955	0.5573	2.64927	0.21036	0.833387	NA	MDK	3.77955	0.675986	2.52692	0.267514	0.789074	NA	ABHD17A	614425	MDK	280852	3.77955	-1.25752	2.64111	-0.476132	0.63398	0.999986
MET	369.236	-0.0140409	0.0928058	-0.151293	0.879744	0.958104	MET	369.236	-0.0208705	0.138127	-0.151096	0.8799	1	MET	369.236	0.0226774	0.133495	0.169875	0.865108	1	MET	369.236	0.00843315	0.138269	0.0609908	0.951367	0.985383	MET	369.236	-0.0351147	0.133347	-0.263333	0.792294	0.939648	ABHD17B	781153	MET	280855	369.236	-0.0208705	0.138127	-0.151096	0.8799	0.999986
MIA	12.9052	0.73645	1.29238	0.569839	0.568787	NA	MIA	12.9052	-1.52753	1.94143	-0.786809	0.431394	1	MIA	12.9052	0.521955	1.86396	0.280025	0.779459	1	MIA	12.9052	1.97851	1.94036	1.01966	0.307888	NA	MIA	12.9052	-0.0709795	1.86508	-0.0380571	0.969642	NA	ABHD17C	520956	MIA	280857	12.9052	-1.52752	1.94142	-0.786807	0.431395	0.999986
MIP	9.98421	0.777451	0.597967	1.30016	0.193547	NA	MIP	9.98421	2.62163	0.780009	3.36103	0.000776525	0.302663	MIP	9.98421	-0.213133	0.693248	-0.307441	0.758508	1	MIP	9.98421	-0.197056	0.718216	-0.274369	0.783801	NA	MIP	9.98421	2.63771	0.757082	3.48405	0.000493884	NA	ABHD18	530484	MIP	280859	9.98421	2.62163	0.780009	3.36103	0.000776524	0.289881
PRG4	899.164	0.014736	0.102682	0.143512	0.885886	0.960609	PRG4	899.164	-0.169918	0.149275	-1.13829	0.254999	1	PRG4	899.164	-0.0630991	0.144168	-0.437678	0.66162	1	PRG4	899.164	0.0760375	0.149381	0.509017	0.61074	0.867367	PRG4	899.164	-0.0307817	0.144058	-0.213676	0.8308	0.948975	ABHD2	508717	PRG4	280867	899.164	-0.169918	0.149275	-1.13829	0.254999	0.999986
MTTP	1134.54	-0.0487999	0.116376	-0.419331	0.674974	0.867796	MTTP	1134.54	0.0739242	0.165753	0.44599	0.655604	1	MTTP	1134.54	0.256035	0.160199	1.59823	0.109992	1	MTTP	1134.54	0.034567	0.165735	0.208568	0.834786	0.9503	MTTP	1134.54	-0.147544	0.160218	-0.920895	0.357105	0.714331	ABHD3	539795	MTTP	280868	1134.54	0.0739242	0.165753	0.44599	0.655604	0.999986
MTR	812.808	-0.0164213	0.0637077	-0.257759	0.796593	0.924958	MTR	812.808	-0.170462	0.0871761	-1.95538	0.0505384	1	MTR	812.808	-0.0914264	0.0842194	-1.08558	0.277667	1	MTR	812.808	0.0309329	0.0874351	0.353781	0.723503	0.907785	MTR	812.808	-0.0481029	0.0839504	-0.572992	0.56665	0.846162	ABHD4	509896	MTR	280869	812.808	-0.170462	0.0871761	-1.95538	0.0505384	0.999986
MMUT	4354.28	0.0888849	0.0598676	1.48469	0.137626	0.422052	MMUT	4354.28	-0.000352556	0.0891221	-0.00395588	0.996844	1	MMUT	4354.28	-0.0133147	0.0860579	-0.154718	0.877044	1	MMUT	4354.28	0.0823855	0.0891193	0.924441	0.355257	0.726582	MMUT	4354.28	0.0953476	0.0860608	1.10791	0.267901	0.64128	ABHD5	535588	MMUT	280871	4354.28	-0.000352556	0.0891221	-0.00395588	0.996844	0.999986
MX1	198.528	0.141241	0.242969	0.581312	0.56103	0.807071	MX1	198.528	0.0289265	0.358718	0.0806385	0.935729	1	MX1	198.528	0.249459	0.346219	0.720524	0.471202	1	MX1	198.528	0.245266	0.358472	0.684197	0.493851	0.819125	MX1	198.528	0.0247329	0.346474	0.0713848	0.943092	0.984054	ABHD6	505283	MX1	280872	198.528	0.0289265	0.358718	0.0806386	0.935729	0.999986
MX2	7.23683	0.618963	1.78655	0.346457	0.728999	NA	MX2	7.23683	-1.3753	2.7621	-0.497919	0.618541	1	MX2	7.23683	-0.432585	2.65672	-0.162827	0.870655	1	MX2	7.23683	1.27629	2.76283	0.46195	0.644117	NA	MX2	7.23683	0.33357	2.65597	0.125593	0.900054	NA	ABHD8	768306	MX2	280873	7.23683	-1.3753	2.76208	-0.49792	0.61854	0.999986
CPSF4	74.7447	0.27591	0.187169	1.47412	0.140448	0.426065	CPSF4	74.7447	-0.0809416	0.279356	-0.289743	0.772012	1	CPSF4	74.7447	0.0956895	0.267335	0.357939	0.720389	1	CPSF4	74.7447	0.366817	0.278465	1.31728	0.187744	NA	CPSF4	74.7447	0.190186	0.268263	0.708954	0.478353	NA	ABI1	540815	CPSF4	280875	74.7447	-0.0809415	0.279356	-0.289743	0.772013	0.999986
NF1	325.613	0.0135475	0.086706	0.156246	0.875839	0.955893	NF1	325.613	-0.0153024	0.124761	-0.122654	0.902381	1	NF1	325.613	-0.164748	0.120494	-1.36727	0.171541	1	NF1	325.613	-0.0630474	0.125094	-0.504002	0.61426	0.869152	NF1	325.613	0.0863984	0.120148	0.719097	0.472081	0.790736	ABI2	537711	NF1	280877	325.613	-0.0153024	0.124761	-0.122654	0.902381	0.999986
NNT	2550.76	-0.0432178	0.0716308	-0.603341	0.546282	0.799647	NNT	2550.76	0.0963209	0.10509	0.916559	0.359374	1	NNT	2550.76	0.00200243	0.101562	0.0197163	0.98427	1	NNT	2550.76	-0.0928159	0.105112	-0.883021	0.377225	0.741956	NNT	2550.76	0.00150255	0.101539	0.0147978	0.988194	0.995811	ABI3	529835	NNT	280878	2550.76	0.0963209	0.10509	0.916559	0.359374	0.999986
NTS	2.26154	1.47927	1.98425	0.745505	0.455967	NA	NTS	2.26154	-3.54994	3.01819	-1.17618	0.239521	1	NTS	2.26154	-1.93064	2.84318	-0.679044	0.49711	1	NTS	2.26154	2.85754	3.03121	0.942708	0.345831	NA	NTS	2.26154	1.23824	2.82929	0.43765	0.66164	NA	ABI3BP	538604	NTS	280881	2.26154	-3.54993	3.01816	-1.17619	0.239519	0.999986
OGN	20.4281	-0.164251	0.320923	-0.511807	0.608786	NA	OGN	20.4281	0.0209384	0.472151	0.0443468	0.964628	1	OGN	20.4281	0.321993	0.459731	0.700394	0.483682	1	OGN	20.4281	-0.0232559	0.47279	-0.0491887	0.960769	NA	OGN	20.4281	-0.32431	0.459074	-0.706444	0.479912	NA	ABITRAM	507081	OGN	280884	20.4281	0.0209384	0.472151	0.0443469	0.964628	0.999986
OMD	3.00047	0.806266	1.02281	0.788282	0.430532	NA	OMD	3.00047	-0.891688	1.55613	-0.573016	0.566634	1	OMD	3.00047	0.78997	1.45932	0.541326	0.588283	1	OMD	3.00047	1.69473	1.54452	1.09725	0.272531	NA	OMD	3.00047	0.0130706	1.47161	0.00888183	0.992913	NA	ABL1	540876	OMD	280885	3.00047	-0.891683	1.55613	-0.573014	0.566635	0.999986
OTC	2759.8	0.151138	0.0604238	2.5013	0.0123738	0.0963884	OTC	2759.8	-0.0831696	0.0886069	-0.938636	0.347918	1	OTC	2759.8	0.012939	0.0854803	0.151369	0.879685	1	OTC	2759.8	0.202588	0.088589	2.28683	0.0222055	0.206911	OTC	2759.8	0.10648	0.0854988	1.2454	0.212986	0.586279	ABL2	511845	OTC	280887	2759.8	-0.0831696	0.0886069	-0.938636	0.347918	0.999986
PAM	444.638	-0.110795	0.0855448	-1.29517	0.195261	0.506333	PAM	444.638	0.233383	0.119263	1.95687	0.0503629	1	PAM	444.638	0.0223209	0.115654	0.192997	0.846961	1	PAM	444.638	-0.219909	0.119362	-1.84237	0.0654206	0.349788	PAM	444.638	-0.0088474	0.115552	-0.0765661	0.938969	0.982777	ABLIM1	504968	PAM	280890	444.638	0.233383	0.119263	1.95687	0.0503629	0.999986
PDP1	38.6273	0.0246317	0.230351	0.106931	0.914843	NA	PDP1	38.6273	-0.434318	0.331587	-1.30982	0.190258	1	PDP1	38.6273	-0.218627	0.319092	-0.685154	0.493247	1	PDP1	38.6273	0.159423	0.333904	0.477451	0.633041	NA	PDP1	38.6273	-0.0562683	0.316667	-0.17769	0.858967	NA	ABLIM2	618227	PDP1	280891	38.6273	-0.434318	0.331587	-1.30982	0.190258	0.999986
PLG	26122.1	-0.178638	0.0783113	-2.28113	0.0225409	0.141149	PLG	26122.1	0.0186494	0.105824	0.17623	0.860113	1	PLG	26122.1	-0.255513	0.102249	-2.49894	0.0124565	1	PLG	26122.1	-0.321963	0.105836	-3.04208	0.00234947	0.0636949	PLG	26122.1	-0.0478003	0.102236	-0.467551	0.640106	0.883152	ABLIM3	613794	PLG	280897	26122.1	0.0186494	0.105824	0.17623	0.860113	0.999986
PTN	90.4739	-0.191257	0.162004	-1.18057	0.237775	0.556916	PTN	90.4739	-0.101065	0.236962	-0.426505	0.66974	1	PTN	90.4739	0.186766	0.230567	0.810028	0.417924	1	PTN	90.4739	-0.04587	0.237816	-0.192881	0.847052	NA	PTN	90.4739	-0.333701	0.229687	-1.45286	0.146264	NA	ABO	515340	PTN	280904	90.4739	-0.101065	0.236962	-0.426505	0.66974	0.999986
RGN	25029	0.354641	0.116153	3.05322	0.00226401	0.0313473	RGN	25029	0.0482226	0.167753	0.287462	0.773759	1	RGN	25029	0.218998	0.162049	1.35143	0.176559	1	RGN	25029	0.434469	0.167744	2.59007	0.00959575	0.13735	RGN	25029	0.263694	0.162058	1.62716	0.103704	0.423304	ABR	515556	RGN	280910	25029	0.0482226	0.167753	0.287462	0.773759	0.999986
SAG	5.79629	-0.804222	1.28935	-0.623743	0.532796	NA	SAG	5.79629	-0.878538	1.95028	-0.450468	0.652373	1	SAG	5.79629	0.672165	1.89692	0.354345	0.723081	1	SAG	5.79629	0.0274062	1.9563	0.0140092	0.988823	NA	SAG	5.79629	-1.5233	1.89071	-0.805675	0.42043	NA	ABRACL	505914	SAG	280922	5.79629	-0.878533	1.95027	-0.450467	0.652374	0.999986
SCD	3862.07	0.572951	0.307287	1.86454	0.0622452	0.267326	SCD	3862.07	0.164261	0.459218	0.357698	0.720569	1	SCD	3862.07	0.616464	0.443591	1.38971	0.164616	1	SCD	3862.07	0.763222	0.459176	1.66215	0.0964818	0.42282	SCD	3862.07	0.311019	0.443634	0.70107	0.48326	0.798968	ABRAXAS1	504796	SCD	280924	3862.07	0.164261	0.459218	0.357698	0.720569	0.999986
ST7	168.2	0.1468	0.198839	0.738285	0.460342	0.743746	ST7	168.2	-0.00256044	0.291237	-0.00879159	0.992985	1	ST7	168.2	-0.295227	0.28086	-1.05115	0.293188	1	ST7	168.2	-0.00700956	0.291389	-0.0240557	0.980808	0.992986	ST7	168.2	0.285657	0.280703	1.01765	0.308844	0.67825	ABRAXAS2	510233	ST7	280933	168.2	-0.00256046	0.291237	-0.00879168	0.992985	0.999986
SULT1E1	6.03691	-0.328581	1.52012	-0.216155	0.828867	NA	SULT1E1	6.03691	-3.77954	2.23156	-1.69368	0.0903266	1	SULT1E1	6.03691	0.852539	2.09792	0.406373	0.684469	1	SULT1E1	6.03691	2.99912	2.23533	1.34169	0.179697	NA	SULT1E1	6.03691	-1.63296	2.0939	-0.779864	0.435471	NA	ABT1	539270	SULT1E1	280934	6.03691	-3.77952	2.23155	-1.69368	0.090327	0.999986
SV2A	6.86477	-1.17629	1.04486	-1.12579	0.260256	NA	SV2A	6.86477	-0.512676	1.56985	-0.326577	0.743988	1	SV2A	6.86477	0.312884	1.53822	0.203406	0.838817	1	SV2A	6.86477	-0.731747	1.58031	-0.463039	0.643336	NA	SV2A	6.86477	-1.55731	1.52747	-1.01954	0.307949	NA	ABTB1	507417	SV2A	280936	6.86477	-0.512676	1.56985	-0.326577	0.743988	0.999986
TEK	176.943	0.0582152	0.117778	0.494279	0.621109	0.840194	TEK	176.943	-0.0716606	0.173493	-0.413046	0.679573	1	TEK	176.943	0.126551	0.167238	0.756714	0.449221	1	TEK	176.943	0.15893	0.173447	0.916303	0.359508	0.730133	TEK	176.943	-0.039282	0.167286	-0.23482	0.814349	0.945368	ABTB2	528597	TEK	280939	176.943	-0.0716606	0.173493	-0.413046	0.679573	0.999986
TNF	3.47918	1.85305	2.09094	0.886227	0.375495	NA	TNF	9.44294	0.553774	3.32951	0.166323	0.867903	1	TNF	9.44294	1.9702	3.22191	0.6115	0.540868	1	TNF	9.44294	0.323354	3.32754	0.0971752	0.922587	NA	TNF	9.44294	-1.09307	3.22394	-0.339047	0.734575	NA	ACAA1	508324	TNF	280943	9.44294	0.553795	3.32948	0.166331	0.867897	0.999986
TST	4770.98	0.1576	0.0587425	2.68289	0.00729881	0.0685791	TST	4770.98	0.0559946	0.0857276	0.653169	0.513648	1	TST	4770.98	0.0710818	0.0827514	0.85898	0.390352	1	TST	4770.98	0.16309	0.0856952	1.90313	0.0570229	0.334064	TST	4770.98	0.148002	0.082785	1.78779	0.0738093	0.371173	ACAA2	522006	TST	280946	4770.98	0.0559946	0.0857276	0.653169	0.513648	0.999986
TTR	56358.8	0.392739	0.0756028	5.19477	2.04971e-07	6.09372e-05	TTR	56358.8	-0.0279281	0.111471	-0.250541	0.802169	1	TTR	56358.8	0.0750167	0.10768	0.696666	0.486012	1	TTR	56358.8	0.444722	0.111466	3.98974	6.61449e-05	0.0135988	TTR	56358.8	0.341777	0.107685	3.17387	0.00150418	0.0563687	ACACA	281590	TTR	280948	56358.8	-0.0279281	0.111471	-0.250541	0.802169	0.999986
TXN	1222.35	0.171137	0.105722	1.61874	0.105504	0.363094	TXN	1222.35	0.321551	0.142633	2.25439	0.0241718	1	TXN	1222.35	0.157069	0.13763	1.14124	0.25377	1	TXN	1222.35	0.0848394	0.142456	0.595547	0.551478	0.844211	TXN	1222.35	0.249322	0.137813	1.80913	0.0704313	0.361028	ACACB	515338	TXN	280950	1222.35	0.321551	0.142633	2.25439	0.0241718	0.98603
KDM6A	93.9848	0.0674781	0.156246	0.431872	0.665835	0.863294	KDM6A	93.9848	-0.309874	0.224875	-1.37798	0.168209	1	KDM6A	93.9848	-0.107838	0.216289	-0.498581	0.618074	1	KDM6A	93.9848	0.186724	0.225662	0.827452	0.407981	0.765703	KDM6A	93.9848	-0.0153117	0.215468	-0.0710627	0.943348	NA	ACAD10	513508	KDM6A	280952	93.9848	-0.309874	0.224875	-1.37798	0.168209	0.999986
VIM	1100.78	-0.182674	0.0997858	-1.83066	0.0671507	0.278413	VIM	1100.78	-0.0442799	0.147822	-0.299549	0.764521	1	VIM	1100.78	0.0620872	0.143018	0.434121	0.6642	1	VIM	1100.78	-0.128177	0.147952	-0.866343	0.386302	0.749148	VIM	1100.78	-0.234544	0.142884	-1.6415	0.100694	0.419828	ACAD11	526956	VIM	280955	1100.78	-0.0442799	0.147822	-0.299549	0.764521	0.999986
VWF	9.62093	1.63014	1.41651	1.15082	0.249807	NA	VWF	9.62093	5.82897	1.93174	3.01748	0.00254886	0.463432	VWF	9.62093	-1.53639	1.73665	-0.884687	0.376325	1	VWF	9.62093	-0.434563	1.80193	-0.241165	0.809427	NA	VWF	9.62093	6.9308	1.87099	3.70435	0.00021193	NA	ACAD8	512070	VWF	280958	9.62093	5.82896	1.93173	3.01748	0.00254887	0.444331
XDH	2088.66	-0.422171	0.130655	-3.23118	0.00123278	0.0210288	XDH	2088.66	-0.0591598	0.192737	-0.306946	0.758884	1	XDH	2088.66	-0.124391	0.186399	-0.667336	0.504557	1	XDH	2088.66	-0.453838	0.192868	-2.35311	0.0186174	0.188864	XDH	2088.66	-0.388607	0.186263	-2.08633	0.0369488	0.26932	ACAD9	617428	XDH	280960	2088.66	-0.0591598	0.192737	-0.306946	0.758884	0.999986
ZFX	144.77	0.210387	0.103302	2.03662	0.0416885	0.210841	ZFX	144.77	-0.179237	0.147596	-1.21438	0.224604	1	ZFX	144.77	0.161322	0.140589	1.14747	0.251187	1	ZFX	144.77	0.387791	0.147059	2.63697	0.00836511	0.127205	ZFX	144.77	0.0472318	0.14115	0.334621	0.737911	0.920857	ACADL	614508	ZFX	280961	144.77	-0.179237	0.147596	-1.21438	0.224604	0.999986
ZP2	17.709	1.26576	1.14419	1.10625	0.268616	NA	ZP2	17.709	-2.24189	1.67416	-1.33911	0.180533	1	ZP2	17.709	-1.05778	1.59422	-0.663508	0.507006	1	ZP2	17.709	2.22285	1.67445	1.32751	0.184341	NA	ZP2	17.709	1.03874	1.59392	0.651691	0.514601	NA	ACADM	505968	ZP2	280963	17.709	-2.24188	1.67415	-1.33912	0.180533	0.999986
TPPP	41.7405	0.125433	0.265905	0.471722	0.637125	NA	TPPP	41.7405	-0.123377	0.395586	-0.311883	0.75513	1	TPPP	41.7405	0.0347881	0.380611	0.0914008	0.927174	1	TPPP	41.7405	0.209935	0.395503	0.530805	0.595554	NA	TPPP	41.7405	0.05177	0.380698	0.135987	0.891831	NA	ACADS	511222	TPPP	280968	41.7405	-0.123377	0.395586	-0.311883	0.75513	0.999986
ABAT	947.303	-0.0766516	0.159784	-0.47972	0.631427	0.844486	ABAT	947.303	0.128789	0.2295	0.561174	0.574679	1	ABAT	947.303	0.313118	0.221807	1.41167	0.158048	1	ABAT	947.303	0.00415151	0.229475	0.0180914	0.985566	0.994608	ABAT	947.303	-0.180177	0.221833	-0.812218	0.416666	0.751427	ACADSB	504301	ABAT	280969	947.303	0.128789	0.2295	0.561174	0.574679	0.999986
ACO2	662.838	0.306333	0.111101	2.75724	0.00582907	0.0577887	ACO2	662.838	0.0513645	0.162249	0.316578	0.751564	1	ACO2	662.838	-0.170038	0.156226	-1.08841	0.276414	1	ACO2	662.838	0.191614	0.1621	1.18207	0.237177	0.61888	ACO2	662.838	0.413016	0.156382	2.64108	0.00826421	0.133374	ACADVL	282130	ACO2	280976	662.838	0.0513645	0.162249	0.316578	0.751564	0.999986
ACP1	474.973	0.261089	0.136287	1.91574	0.0553988	0.250793	ACP1	474.973	-0.00610164	0.201133	-0.0303364	0.975799	1	ACP1	474.973	-0.154757	0.193805	-0.798515	0.424572	1	ACP1	474.973	0.184914	0.201028	0.91984	0.357656	0.728733	ACP1	474.973	0.333569	0.193914	1.72019	0.0853979	0.392725	ACAP1	508582	ACP1	280977	474.973	-0.00610164	0.201133	-0.0303364	0.975799	0.999986
ACTB	8994.41	0.0518768	0.107564	0.482286	0.629603	0.844004	ACTB	8994.41	-0.0464065	0.158139	-0.293453	0.769176	1	ACTB	8994.41	0.124877	0.15277	0.817418	0.41369	1	ACTB	8994.41	0.137902	0.158138	0.872034	0.38319	0.745887	ACTB	8994.41	-0.0333819	0.152772	-0.218509	0.827033	0.948	ACAP2	506187	ACTB	280979	8994.41	-0.0464065	0.158139	-0.293453	0.769176	0.999986
PLIN2	272.423	-0.524973	0.185541	-2.82941	0.00466334	0.0504146	PLIN2	272.423	0.581843	0.252442	2.30485	0.0211747	0.990446	PLIN2	272.423	0.147616	0.24533	0.601706	0.54737	1	PLIN2	272.423	-0.734384	0.252755	-2.90552	0.00366648	0.0809062	PLIN2	272.423	-0.300157	0.245008	-1.22509	0.22054	0.597566	ACAP3	515444	PLIN2	280981	272.423	0.581843	0.252442	2.30485	0.0211747	0.974077
AGER	2.03488	-0.512435	2.53919	-0.20181	0.840065	NA	AGER	2.03488	4.88655	3.64442	1.34083	0.179976	1	AGER	2.03488	4.21591	3.52888	1.19469	0.232209	1	AGER	2.03488	-0.615495	3.58324	-0.171771	0.863618	NA	AGER	2.03488	0	3.59099	0	1	NA	ACAT1	511082	AGER	280986	2.03488	4.88657	3.64439	1.34085	0.17997	0.999986
AHSG	29296.8	0.238962	0.0713008	3.35146	0.000803867	0.0161205	AHSG	29296.8	-0.0147763	0.105966	-0.139444	0.889099	1	AHSG	29296.8	0.0243073	0.102358	0.237472	0.81229	1	AHSG	29296.8	0.258962	0.105961	2.44394	0.014528	0.168042	AHSG	29296.8	0.219878	0.102363	2.14801	0.0317126	0.250416	ACAT2	512044	AHSG	280988	29296.8	-0.0147763	0.105966	-0.139444	0.889099	0.999986
AIF1	896.754	-0.096249	0.115168	-0.835728	0.403308	0.705641	AIF1	896.754	-0.190085	0.162673	-1.16851	0.242601	1	AIF1	896.754	0.217284	0.157264	1.38165	0.167078	1	AIF1	896.754	0.112844	0.162756	0.693334	0.4881	0.816477	AIF1	896.754	-0.294525	0.157178	-1.87383	0.0609538	0.335651	ACBD3	783375	AIF1	280989	896.754	-0.190085	0.162673	-1.16851	0.242601	0.999986
AKT1	150.358	0.287295	0.36812	0.780438	0.435133	0.725297	AKT1	150.358	0.159117	0.55138	0.288579	0.772904	1	AKT1	150.358	-0.0176248	0.532055	-0.0331259	0.973574	1	AKT1	150.358	0.195732	0.551063	0.35519	0.722448	0.907785	AKT1	150.358	0.372473	0.532383	0.699634	0.484156	0.799272	ACBD4	515848	AKT1	280991	150.358	0.159117	0.55138	0.288579	0.772904	0.999986
ALPL	204.99	-0.0333334	0.251304	-0.132642	0.894477	0.962399	ALPL	204.99	0.449698	0.366358	1.22748	0.219642	1	ALPL	204.99	0.00977266	0.354034	0.0276037	0.977978	1	ALPL	204.99	-0.251001	0.366194	-0.685432	0.493071	0.819125	ALPL	204.99	0.188924	0.354204	0.533377	0.593773	0.85937	ACBD5	353160	ALPL	280994	204.99	0.449698	0.366358	1.22748	0.219642	0.999986
AMBP	66752.4	0.180235	0.0529291	3.40522	0.000661111	0.0141832	AMBP	66752.4	-0.0160253	0.0772128	-0.207547	0.835582	1	AMBP	66752.4	-0.0782815	0.0745881	-1.04952	0.29394	1	AMBP	66752.4	0.149133	0.0772117	1.93149	0.053423	0.324584	AMBP	66752.4	0.21139	0.0745892	2.83405	0.00459624	0.101527	ACBD6	618245	AMBP	280996	66752.4	-0.0160253	0.0772128	-0.207547	0.835582	0.999986
AMD1	1072.12	-0.0521631	0.0784438	-0.664975	0.506067	0.774789	AMD1	1072.12	0.145304	0.112724	1.28903	0.197387	1	AMD1	1072.12	-0.0705847	0.109	-0.647567	0.517265	1	AMD1	1072.12	-0.163682	0.11279	-1.45121	0.146723	0.511784	AMD1	1072.12	0.0522067	0.108931	0.479265	0.63175	0.879227	ACCS	505649	AMD1	280997	1072.12	0.145304	0.112724	1.28903	0.197387	0.999986
AOC3	1163.52	0.0732244	0.0915405	0.799912	0.423762	0.71631	AOC3	1163.52	-0.0988367	0.135002	-0.732112	0.4641	1	AOC3	1163.52	-0.0347503	0.130326	-0.266641	0.789745	1	AOC3	1163.52	0.109351	0.135035	0.809793	0.418059	0.77234	AOC3	1163.52	0.0452642	0.130292	0.347406	0.728287	0.91677	ACD	510353	AOC3	281002	1163.52	-0.0988367	0.135002	-0.732112	0.4641	0.999986
APOE	11875.7	-0.189731	0.0798439	-2.37627	0.0174887	0.118953	APOE	11875.7	-0.0501924	0.112924	-0.444478	0.656697	1	APOE	11875.7	-0.187802	0.109122	-1.72102	0.0852468	1	APOE	11875.7	-0.259696	0.11295	-2.29921	0.0214933	0.202614	APOE	11875.7	-0.122086	0.109096	-1.11907	0.263109	0.636758	ACE2	509235	APOE	281004	11875.7	-0.0501924	0.112924	-0.444478	0.656697	0.999986
APOH	43997.2	0.104324	0.0716812	1.45538	0.145564	0.434852	APOH	43997.2	-0.150346	0.101297	-1.48422	0.137751	1	APOH	43997.2	-0.0973702	0.0978568	-0.995028	0.319723	1	APOH	43997.2	0.136951	0.101298	1.35196	0.176388	0.553819	APOH	43997.2	0.083975	0.0978551	0.858157	0.390806	0.737968	ACER3	615110	APOH	281006	43997.2	-0.150346	0.101297	-1.48422	0.137751	0.999986
ARNT	6.75771	0.85288	1.63979	0.520116	0.602983	NA	ARNT	6.75771	1.09695	2.52895	0.433756	0.664466	1	ARNT	6.75771	0.0706101	2.43146	0.0290402	0.976833	1	ARNT	6.75771	0.404122	2.51901	0.160429	0.872543	NA	ARNT	6.75771	1.43046	2.44177	0.58583	0.55799	NA	ACIN1	534600	ARNT	281010	6.75771	1.09695	2.52894	0.433757	0.664465	0.999986
ATRN	236.496	0.167781	0.0927951	1.80808	0.0705939	0.286209	ATRN	236.496	0.00292804	0.138193	0.021188	0.983096	1	ATRN	236.496	0.0638107	0.132562	0.481365	0.630257	1	ATRN	236.496	0.197628	0.137846	1.43369	0.151661	0.520157	ATRN	236.496	0.136746	0.132923	1.02876	0.303593	0.67394	ACKR2	512583	ATRN	281017	236.496	0.00292804	0.138193	0.021188	0.983096	0.999986
BCL2	61.7326	0.392655	0.385306	1.01907	0.308168	0.628642	BCL2	61.7326	0.0268643	0.573242	0.0468638	0.962622	1	BCL2	61.7326	0.24927	0.551761	0.451771	0.651434	1	BCL2	61.7326	0.497754	0.572127	0.870006	0.384297	NA	BCL2	61.7326	0.275348	0.552918	0.497991	0.61849	NA	ACKR4	281672	BCL2	281020	61.7326	0.0268645	0.573242	0.0468641	0.962622	0.999986
ARFGEF1	473.472	-0.251988	0.0763267	-3.30145	0.000961882	0.0180931	ARFGEF1	473.472	0.115558	0.110692	1.04396	0.296505	1	ARFGEF1	473.472	-0.036003	0.107868	-0.33377	0.738553	1	ARFGEF1	473.472	-0.33081	0.111186	-2.97528	0.00292719	0.0705689	ARFGEF1	473.472	-0.179249	0.107358	-1.66963	0.0949919	0.413652	ACLY	511135	ARFGEF1	281022	473.472	0.115558	0.110692	1.04396	0.296505	0.999986
AP3D1	1224.71	-0.203701	0.0591014	-3.44664	0.000567603	0.0128419	AP3D1	1224.71	0.0524897	0.0869434	0.603723	0.546028	1	AP3D1	1224.71	-0.0342293	0.0843625	-0.405741	0.684933	1	AP3D1	1224.71	-0.24868	0.0871676	-2.8529	0.00433222	0.0915589	AP3D1	1224.71	-0.161961	0.0841308	-1.92512	0.0542148	0.320279	ACMSD	515030	AP3D1	281023	1224.71	0.0524897	0.0869434	0.603723	0.546028	0.999986
BTF3	1172.69	-0.0699232	0.0597734	-1.1698	0.24208	0.562945	BTF3	1172.69	-0.0332572	0.0886398	-0.375194	0.707516	1	BTF3	1172.69	-0.0207039	0.0857576	-0.241423	0.809227	1	BTF3	1172.69	-0.0624812	0.0887805	-0.703771	0.481575	0.813175	BTF3	1172.69	-0.0750344	0.085612	-0.876447	0.380787	0.732365	ACO1	512995	BTF3	281031	1172.69	-0.0332572	0.0886398	-0.375194	0.707516	0.999986
BTG1	1178.76	-0.0534645	0.0956973	-0.558684	0.576378	0.816332	BTG1	1178.76	-0.0876849	0.140726	-0.62309	0.533225	1	BTG1	1178.76	-0.081316	0.136007	-0.597879	0.54992	1	BTG1	1178.76	-0.0472382	0.140835	-0.335415	0.737312	0.914868	BTG1	1178.76	-0.0536071	0.135895	-0.394476	0.69323	0.907733	ACO2	280976	BTG1	281032	1178.76	-0.0876849	0.140726	-0.62309	0.533225	0.999986
TSPO	86.9993	-0.30994	0.611392	-0.506942	0.612195	0.835892	TSPO	86.9993	-0.545318	0.907699	-0.60077	0.547993	1	TSPO	86.9993	0.160513	0.877458	0.18293	0.854853	1	TSPO	86.9993	0.0842363	0.908238	0.0927469	0.926105	NA	TSPO	86.9993	-0.621595	0.8769	-0.708855	0.478414	NA	ACOD1	107131195	TSPO	281033	86.9993	-0.545318	0.907699	-0.60077	0.547993	0.999986
SERPING1	15593.9	0.159827	0.0663541	2.4087	0.0160096	0.1125	SERPING1	15593.9	-0.0686182	0.0905558	-0.757744	0.448604	1	SERPING1	15593.9	-0.193217	0.087464	-2.2091	0.0271674	1	SERPING1	15593.9	0.0969872	0.0905584	1.07099	0.284174	0.662566	SERPING1	15593.9	0.221586	0.0874612	2.53353	0.0112919	0.151925	ACOT11	533609	SERPING1	281035	15593.9	-0.0686182	0.0905558	-0.757744	0.448604	0.999986
CALR	5134.59	0.409789	0.122055	3.35742	0.000786742	0.0158426	CALR	5134.59	0.228197	0.177003	1.28922	0.19732	1	CALR	5134.59	0.000660865	0.170918	0.00386656	0.996915	1	CALR	5134.59	0.2929	0.176956	1.65521	0.0978819	0.42538	CALR	5134.59	0.520436	0.170966	3.04408	0.0023339	0.0698649	ACOT12	525155	CALR	281036	5134.59	0.228197	0.177003	1.28922	0.19732	0.999986
CAST	2750	-0.0317806	0.069795	-0.455342	0.648864	0.853514	CAST	2750	-0.148619	0.0982388	-1.51283	0.130322	1	CAST	2750	-0.098547	0.0949203	-1.03821	0.299173	1	CAST	2750	-0.000659777	0.09831	-0.00671119	0.994645	0.998573	CAST	2750	-0.0507319	0.0948465	-0.534884	0.59273	0.859207	ACOT13	504870	CAST	281039	2750	-0.148619	0.0982388	-1.51283	0.130322	0.999986
CAV1	121.657	-0.00841422	0.139733	-0.0602162	0.951983	0.983565	CAV1	121.657	-0.483118	0.187282	-2.57964	0.00989043	0.791934	CAV1	121.657	0.00937204	0.180333	0.0519708	0.958552	1	CAV1	121.657	0.274141	0.188289	1.45596	0.145404	0.510776	CAV1	121.657	-0.21835	0.179281	-1.21792	0.223255	NA	ACOT2	785383	CAV1	281040	121.657	-0.483118	0.187282	-2.57964	0.00989043	0.772647
CCL2	3.78641	-3.05185	1.7539	-1.74004	0.0818523	NA	CCL2	3.78641	-0.261326	2.59673	-0.100637	0.919839	1	CCL2	3.78641	3.21209	2.62531	1.22351	0.221138	1	CCL2	3.78641	-1.89659	2.62022	-0.723829	0.469171	NA	CCL2	3.78641	-5.37001	2.60187	-2.06391	0.0390267	NA	ACOT4	511431	CCL2	281043	3.78641	-0.26131	2.59672	-0.100631	0.919844	0.999986
CCT8	732.992	-0.0504453	0.0704196	-0.716353	0.473773	0.751994	CCT8	732.992	0.142914	0.10111	1.41345	0.157522	1	CCT8	732.992	0.0119834	0.0978353	0.122486	0.902515	1	CCT8	732.992	-0.119117	0.101166	-1.17744	0.239019	0.62047	CCT8	732.992	0.0118129	0.0977767	0.120815	0.903837	0.977046	ACOT6	516537	CCT8	281047	732.992	0.142914	0.10111	1.41345	0.157522	0.999986
CD14	2218.22	0.07854	0.0820476	0.957249	0.338442	0.654557	CD14	2218.22	0.214262	0.115341	1.85764	0.0632208	1	CD14	2218.22	0.0283125	0.111382	0.254193	0.799346	1	CD14	2218.22	-0.0177518	0.115296	-0.153968	0.877635	0.962679	CD14	2218.22	0.168197	0.111429	1.50946	0.131181	0.472637	ACOT7	514788	CD14	281048	2218.22	0.214262	0.115341	1.85764	0.0632208	0.999986
CD36	105.482	-0.25117	0.187255	-1.34133	0.179814	0.486963	CD36	105.482	-0.197592	0.268452	-0.736044	0.461704	1	CD36	105.482	0.327208	0.261001	1.25366	0.209965	1	CD36	105.482	0.0120341	0.269186	0.0447056	0.964342	0.988611	CD36	105.482	-0.512766	0.260243	-1.97033	0.0488004	NA	ACOT8	504360	CD36	281052	105.482	-0.197592	0.268452	-0.736044	0.461704	0.999986
CD3D	70.6196	-0.0689192	0.216304	-0.318621	0.750014	0.906042	CD3D	70.6196	0.443183	0.304626	1.45484	0.145712	1	CD3D	70.6196	0.310749	0.295104	1.05301	0.292335	1	CD3D	70.6196	-0.142317	0.303653	-0.468682	0.639297	NA	CD3D	70.6196	-0.00988257	0.296105	-0.0333752	0.973375	NA	ACOT9	527845	CD3D	281053	70.6196	0.443183	0.304626	1.45484	0.145712	0.999986
CD3E	30.4277	0.801809	1.11344	0.720122	0.47145	NA	CD3E	30.4277	-1.14124	1.66666	-0.684748	0.493503	1	CD3E	30.4277	0.0252135	1.60522	0.0157072	0.987468	1	CD3E	30.4277	1.53088	1.66616	0.918808	0.358196	NA	CD3E	30.4277	0.364427	1.60573	0.226953	0.82046	NA	ACOX1	513996	CD3E	281054	30.4277	-1.14124	1.66666	-0.684747	0.493504	0.999986
CD3G	15.1431	0.36649	0.883148	0.414982	0.678155	NA	CD3G	15.1431	-0.369094	1.32822	-0.277886	0.7811	1	CD3G	15.1431	6.14644e-05	1.27912	4.80521e-05	0.999962	1	CD3G	15.1431	0.575093	1.32765	0.433167	0.664893	NA	CD3G	15.1431	0.205938	1.27972	0.160925	0.872153	NA	ACOX2	514969	CD3G	281055	15.1431	-0.369093	1.32822	-0.277886	0.7811	0.999986
CD247	41.2751	0.0728393	0.496699	0.146647	0.883411	NA	CD247	41.2751	-0.36557	0.694231	-0.526582	0.598484	1	CD247	41.2751	1.28479	0.671782	1.91252	0.0558101	1	CD247	41.2751	0.784182	0.693372	1.13097	0.258069	NA	CD247	41.2751	-0.866181	0.672668	-1.28768	0.197858	NA	ACOX3	510065	CD247	281056	41.2751	-0.365569	0.694231	-0.526581	0.598484	0.999986
CD44	84.0375	-0.0778163	0.189182	-0.411332	0.680829	0.870905	CD44	84.0375	-0.0868775	0.279992	-0.310285	0.756344	1	CD44	84.0375	0.13249	0.271083	0.488744	0.625023	1	CD44	84.0375	0.0339763	0.280438	0.121155	0.903569	NA	CD44	84.0375	-0.185391	0.270622	-0.685056	0.493308	NA	ACP1	280977	CD44	281057	84.0375	-0.0868775	0.279992	-0.310285	0.756344	0.999986
CD69	11.0225	-0.650617	0.540578	-1.20356	0.228761	NA	CD69	11.0225	-0.230966	0.720097	-0.320742	0.748406	1	CD69	11.0225	1.78236	0.728266	2.4474	0.014389	1	CD69	11.0225	0.114231	0.721732	0.158274	0.874241	NA	CD69	11.0225	-1.89909	0.726646	-2.61351	0.0089618	NA	ACP2	535407	CD69	281058	11.0225	-0.230965	0.720097	-0.320741	0.748407	0.999986
CD8A	30.3608	0.228387	0.336375	0.678965	0.49716	NA	CD8A	30.3608	0.0532058	0.503082	0.10576	0.915773	1	CD8A	30.3608	-0.0665178	0.483283	-0.137637	0.890527	1	CD8A	30.3608	0.16666	0.502191	0.331866	0.73999	NA	CD8A	30.3608	0.286384	0.484208	0.591447	0.554221	NA	ACP3	504700	CD8A	281060	30.3608	0.0532058	0.503082	0.10576	0.915773	0.999986
CDK1	6.7695	1.61548	1.37248	1.17706	0.239173	NA	CDK1	6.7695	-0.0612561	2.11607	-0.028948	0.976906	1	CDK1	6.7695	0.527978	2.01821	0.261607	0.793624	1	CDK1	6.7695	1.8887	2.10364	0.897824	0.369279	NA	CDK1	6.7695	1.29946	2.03117	0.639762	0.522327	NA	ACP4	788015	CDK1	281061	6.7695	-0.0612497	2.11606	-0.0289451	0.976908	0.999986
CDH2	1498.52	-0.130828	0.0774314	-1.6896	0.0911045	0.334567	CDH2	1498.52	0.0645036	0.113624	0.567694	0.570243	1	CDH2	1498.52	0.0777894	0.109923	0.707674	0.479148	1	CDH2	1498.52	-0.126528	0.113692	-1.1129	0.265751	0.64306	CDH2	1498.52	-0.139814	0.109852	-1.27275	0.203108	0.573893	ACP5	517002	CDH2	281062	1498.52	0.0645036	0.113624	0.567694	0.570243	0.999986
CDK5	54.4601	-0.0351427	0.482677	-0.0728078	0.941959	0.980656	CDK5	54.4601	0.124409	0.722155	0.172275	0.863221	1	CDK5	54.4601	0.249782	0.697933	0.357888	0.720427	1	CDK5	54.4601	0.0192687	0.721991	0.0266883	0.978708	NA	CDK5	54.4601	-0.106104	0.698101	-0.151989	0.879195	NA	ACP6	515738	CDK5	281066	54.4601	0.124409	0.722154	0.172275	0.863221	0.999986
CFTR	23.3424	0.10864	0.793889	0.136845	0.891153	NA	CFTR	23.3424	-0.169606	1.17827	-0.143945	0.885544	1	CFTR	23.3424	-0.848102	1.13829	-0.745067	0.456231	1	CFTR	23.3424	-0.284113	1.18022	-0.240728	0.809766	NA	CFTR	23.3424	0.394384	1.13626	0.347088	0.728525	NA	ACSF2	768237	CFTR	281067	23.3424	-0.169607	1.17827	-0.143946	0.885543	0.999986
CGN1	7760.25	1.66763	0.344517	4.84048	1.29527e-06	0.000182202	CGN1	7760.25	-0.156288	0.509949	-0.306478	0.759241	1	CGN1	7760.25	0.169779	0.492556	0.344688	0.730329	1	CGN1	7760.25	1.83548	0.509906	3.59964	0.000318664	0.0245991	CGN1	7760.25	1.50941	0.492601	3.06416	0.00218279	0.068945	ACSF3	509209	CGN1	281068	7760.25	-0.156288	0.509949	-0.306478	0.759241	0.999986
LYST	208.473	-0.351287	0.127299	-2.75955	0.00578814	0.0576201	LYST	208.473	-0.0967634	0.184691	-0.523921	0.600333	1	LYST	208.473	-0.181253	0.180132	-1.00622	0.314308	1	LYST	208.473	-0.392226	0.186004	-2.1087	0.0349707	0.259622	LYST	208.473	-0.307737	0.178775	-1.72136	0.0851856	0.392725	ACSL1	537161	LYST	281072	208.473	-0.0967634	0.184691	-0.523921	0.600333	0.999986
CHUK	345.137	0.047092	0.0639434	0.736464	0.461448	0.744142	CHUK	345.137	-0.00761364	0.0949432	-0.0801915	0.936085	1	CHUK	345.137	0.0449562	0.0914681	0.491496	0.623076	1	CHUK	345.137	0.0735933	0.0949595	0.774997	0.438341	0.786813	CHUK	345.137	0.0210235	0.0914512	0.229888	0.818179	0.946146	ACSL3	100138312	CHUK	281073	345.137	-0.00761364	0.0949432	-0.0801915	0.936085	0.999986
CLTA	1455.43	0.0457757	0.0449372	1.01866	0.308364	0.62884	CLTA	1455.43	0.0362936	0.0649537	0.558761	0.576325	1	CLTA	1455.43	-0.0719137	0.0626725	-1.14745	0.251195	1	CLTA	1455.43	-0.0099604	0.0649958	-0.153247	0.878204	0.962679	CLTA	1455.43	0.0982469	0.0626288	1.56872	0.116714	0.447447	ACSL4	536628	CLTA	281078	1455.43	0.0362936	0.0649537	0.558761	0.576325	0.999986
CLTC	2780.22	-0.0951529	0.0514025	-1.85114	0.06415	0.271777	CLTC	2780.22	0.0058845	0.0760901	0.0773359	0.938356	1	CLTC	2780.22	-0.0405976	0.0735962	-0.551626	0.581205	1	CLTC	2780.22	-0.11871	0.076167	-1.55855	0.119104	0.465174	CLTC	2780.22	-0.0722277	0.0735166	-0.982467	0.32587	0.690794	ACSL5	514159	CLTC	281080	2780.22	0.0058845	0.0760901	0.0773359	0.938356	0.999986
COX4I1	2843.28	0.43741	0.0868838	5.03443	4.79272e-07	8.78304e-05	COX4I1	2843.28	0.0729155	0.128145	0.569007	0.569351	1	COX4I1	2843.28	0.0677509	0.123575	0.548259	0.583514	1	COX4I1	2843.28	0.432428	0.128037	3.37736	0.000731843	0.0359747	COX4I1	2843.28	0.437592	0.123687	3.53791	0.000403309	0.0288077	ACSL6	506059	COX4I1	281090	2843.28	0.0729155	0.128145	0.569007	0.569351	0.999986
COX8A	693.5	0.331184	0.0701759	4.71934	2.36614e-06	0.000273402	COX8A	693.5	0.0790283	0.102292	0.772579	0.439772	1	COX8A	693.5	0.0893371	0.0979619	0.911957	0.361791	1	COX8A	693.5	0.333381	0.10186	3.27292	0.00106442	0.0433599	COX8A	693.5	0.323072	0.0984102	3.28291	0.0010274	0.0439662	ACSM1	282576	COX8A	281091	693.5	0.0790283	0.102292	0.772579	0.439772	0.999986
CROT	3536.24	-0.0025033	0.0930415	-0.0269052	0.978535	0.993065	CROT	3536.24	-0.0614562	0.133118	-0.461666	0.644321	1	CROT	3536.24	-0.192778	0.128606	-1.49898	0.133879	1	CROT	3536.24	-0.0689986	0.133157	-0.518175	0.604336	0.866234	CROT	3536.24	0.0623232	0.128566	0.484754	0.627851	0.878062	ACSM2B	512227	CROT	281092	3536.24	-0.0614562	0.133118	-0.461666	0.644321	0.999986
CRYZ	2162.44	0.00296124	0.070234	0.0421625	0.966369	0.988885	CRYZ	2162.44	0.00551106	0.103371	0.0533133	0.957482	1	CRYZ	2162.44	0.0814483	0.0998661	0.815575	0.414743	1	CRYZ	2162.44	0.0401606	0.10338	0.388474	0.697666	0.901662	CRYZ	2162.44	-0.0357766	0.0998564	-0.35828	0.720134	0.912471	ACSM3	533798	CRYZ	281093	2162.44	0.00551106	0.103371	0.0533133	0.957482	0.999986
CSF1	137.509	0.151677	0.140939	1.07619	0.281844	0.603094	CSF1	137.509	-0.0397277	0.203296	-0.195418	0.845066	1	CSF1	137.509	-0.274611	0.195458	-1.40496	0.160032	1	CSF1	137.509	0.0292546	0.203565	0.143712	0.885728	0.964968	CSF1	137.509	0.264138	0.195178	1.35332	0.175954	0.540325	ACSM5	100298888	CSF1	281094	137.509	-0.0397277	0.203296	-0.195418	0.845066	0.999986
CST3	821.355	0.405865	0.299853	1.35354	0.175882	0.482248	CST3	821.355	0.137588	0.447696	0.307324	0.758597	1	CST3	821.355	0.0851744	0.432312	0.197021	0.843811	1	CST3	821.355	0.376072	0.447586	0.840223	0.400784	0.76014	CST3	821.355	0.428486	0.432425	0.990889	0.32174	0.686165	ACSS1	282873	CST3	281102	821.355	0.137588	0.447696	0.307324	0.758597	0.999986
CCN2	13.6661	0.401205	1.09645	0.365911	0.714431	NA	CCN2	13.6661	1.23526	1.54698	0.798495	0.424583	1	CCN2	13.6661	2.58597	1.50096	1.72287	0.0849121	1	CCN2	13.6661	0.652	1.53893	0.423671	0.671806	NA	CCN2	13.6661	-0.698709	1.50922	-0.462961	0.643392	NA	ACSS2	506459	CCN2	281103	13.6661	1.23526	1.54698	0.7985	0.424581	0.999986
CTSB	2936.67	0.117177	0.0658724	1.77885	0.075264	0.297658	CTSB	2936.67	-0.00989342	0.0973471	-0.10163	0.91905	1	CTSB	2936.67	-0.0627094	0.09397	-0.667334	0.504559	1	CTSB	2936.67	0.0907788	0.0973435	0.932562	0.351046	0.724202	CTSB	2936.67	0.143595	0.0939737	1.52803	0.126505	0.466688	ACSS3	531552	CTSB	281105	2936.67	-0.00989342	0.0973471	-0.10163	0.91905	0.999986
CTSV	3086.25	-0.155413	0.0941351	-1.65096	0.0987471	0.349826	CTSV	3086.25	0.01416	0.140079	0.101086	0.919482	1	CTSV	3086.25	0.0158732	0.135397	0.117234	0.906674	1	CTSV	3086.25	-0.155043	0.140122	-1.10649	0.268513	0.645623	CTSV	3086.25	-0.156757	0.135353	-1.15814	0.246809	0.621317	ACTA2	515610	CTSV	281108	3086.25	0.01416	0.140079	0.101086	0.919482	0.999986
CYB5A	27837.4	-0.0666622	0.0677076	-0.98456	0.32484	0.644633	CYB5A	27837.4	0.0594033	0.0982398	0.604677	0.545393	1	CYB5A	27837.4	0.101472	0.0949137	1.0691	0.285025	1	CYB5A	27837.4	-0.048198	0.0982416	-0.490607	0.623704	0.871999	CYB5A	27837.4	-0.0902668	0.0949118	-0.95106	0.341574	0.702869	ACTB	280979	CYB5A	281110	27837.4	0.0594033	0.0982398	0.604677	0.545393	0.999986
CYBA	51.5482	-0.405137	1.3662	-0.296542	0.766816	0.914114	CYBA	51.5482	0.37124	2.05922	0.180282	0.856931	1	CYBA	51.5482	-0.118647	1.99015	-0.0596173	0.95246	1	CYBA	51.5482	-0.651748	2.05955	-0.316452	0.75166	NA	CYBA	51.5482	-0.161861	1.98981	-0.0813453	0.935167	NA	ACTG1	404122	CYBA	281111	51.5482	0.371237	2.05921	0.180281	0.856932	0.999986
CYBB	50.689	-0.484418	0.242197	-2.0001	0.0454891	0.223205	CYBB	50.689	-0.460707	0.347294	-1.32656	0.184653	1	CYBB	50.689	0.137305	0.340026	0.403806	0.686356	1	CYBB	50.689	-0.152899	0.350461	-0.436279	0.662634	NA	CYBB	50.689	-0.75091	0.336761	-2.2298	0.0257608	NA	ACTL6A	100125416	CYBB	281112	50.689	-0.460707	0.347294	-1.32656	0.184653	0.999986
DHX9	917.88	-0.0600675	0.0564395	-1.06428	0.287201	0.609572	DHX9	917.88	0.0752513	0.0825926	0.911114	0.362235	1	DHX9	917.88	0.0174226	0.0799581	0.217896	0.82751	1	DHX9	917.88	-0.0911309	0.0826941	-1.10202	0.270451	0.647472	DHX9	917.88	-0.0333022	0.0798531	-0.417044	0.676646	0.899799	ACTMAP	509803	DHX9	281115	917.88	0.0752513	0.0825926	0.911114	0.362235	0.999986
DLK1	110.252	0.53137	1.84013	0.288768	0.772759	0.916147	DLK1	110.252	2.91066	2.71954	1.07028	0.284494	1	DLK1	110.252	0.18414	2.62579	0.0701273	0.944092	1	DLK1	110.252	-0.275021	2.71784	-0.101191	0.919399	0.973171	DLK1	110.252	2.4515	2.62755	0.933	0.35082	NA	ACTN1	524770	DLK1	281117	110.252	2.91049	2.71952	1.07022	0.284519	0.999986
DNMT1	266.039	-0.0139291	0.0951427	-0.146402	0.883604	0.959823	DNMT1	266.039	-0.176068	0.125388	-1.40419	0.160264	1	DNMT1	266.039	0.28581	0.121187	2.35841	0.0183534	1	DNMT1	266.039	0.218527	0.125458	1.74183	0.081538	0.387627	DNMT1	266.039	-0.24335	0.121115	-2.00926	0.0445098	0.294351	ACTN4	522269	DNMT1	281119	266.039	-0.176068	0.125388	-1.40419	0.160264	0.999986
DPP4	1600.06	0.0838704	0.242442	0.34594	0.729388	0.895509	DPP4	1600.06	-0.110893	0.357001	-0.310623	0.756087	1	DPP4	1600.06	0.263928	0.344869	0.7653	0.444093	1	DPP4	1600.06	0.270009	0.356988	0.756353	0.449438	0.794229	DPP4	1600.06	-0.104812	0.344882	-0.303906	0.761199	0.929135	ACTR10	511083	DPP4	281122	1600.06	-0.110893	0.357001	-0.310623	0.756087	0.999986
DPYD	2153.93	0.0632517	0.064192	0.985352	0.324451	0.644378	DPYD	2153.93	-0.116674	0.0868301	-1.3437	0.179045	1	DPYD	2153.93	-0.170201	0.0838161	-2.03065	0.0422901	1	DPYD	2153.93	0.0390689	0.0869007	0.449581	0.653013	0.88659	DPYD	2153.93	0.0925967	0.0837429	1.10573	0.268845	0.642321	ACTR1A	514371	DPYD	281124	2153.93	-0.116674	0.0868301	-1.3437	0.179045	0.999986
DSC1	6.36039	-0.0375707	1.31579	-0.0285538	0.97722	NA	DSC1	6.36039	-0.844633	1.99496	-0.423383	0.672016	1	DSC1	6.36039	0.764836	1.92644	0.39702	0.691353	1	DSC1	6.36039	0.804875	1.99558	0.40333	0.686706	NA	DSC1	6.36039	-0.804593	1.92581	-0.417795	0.676097	NA	ACTR1B	100125305	DSC1	281127	6.36039	-0.844626	1.99496	-0.423381	0.672017	0.999986
DSC2	222.45	-0.0128017	0.0989483	-0.129378	0.897058	0.96432	DSC2	222.45	0.127851	0.129813	0.984884	0.324681	1	DSC2	222.45	0.328582	0.125677	2.6145	0.0089357	1	DSC2	222.45	0.0756636	0.129422	0.584627	0.558799	0.845782	DSC2	222.45	-0.125068	0.126079	-0.991978	0.321208	0.685292	ACTR2	538486	DSC2	281128	222.45	0.127851	0.129813	0.984884	0.324681	0.999986
DSG1	15.6362	0.0832427	0.795008	0.104707	0.916609	NA	DSG1	15.6362	-1.82628	1.14836	-1.59034	0.111757	1	DSG1	15.6362	-0.318317	1.09933	-0.289556	0.772156	1	DSG1	15.6362	1.15441	1.15155	1.00248	0.316112	NA	DSG1	15.6362	-0.353555	1.09598	-0.322593	0.747004	NA	ACTR3	281597	DSG1	281131	15.6362	-1.82628	1.14836	-1.59034	0.111757	0.999986
ECE1	1604.97	0.475803	0.115052	4.13553	3.54129e-05	0.00195294	ECE1	1604.97	-0.0542135	0.171008	-0.317024	0.751225	1	ECE1	1604.97	-0.045771	0.164873	-0.277613	0.781309	1	ECE1	1604.97	0.48191	0.17089	2.82001	0.00480227	0.0978603	ECE1	1604.97	0.473468	0.164995	2.86958	0.00411017	0.0967442	ACTR3B	616404	ECE1	281133	1604.97	-0.0542135	0.171008	-0.317024	0.751226	0.999986
ECE2	27.746	0.247792	0.62466	0.396683	0.691601	NA	ECE2	27.746	-0.889421	0.921568	-0.965117	0.334486	1	ECE2	27.746	0.207501	0.886727	0.234008	0.814979	1	ECE2	27.746	0.889323	0.921776	0.964793	0.334648	NA	ECE2	27.746	-0.207599	0.88651	-0.234175	0.814849	NA	ACTR5	100297865	ECE2	281134	27.746	-0.88942	0.921567	-0.965117	0.334486	0.999986
S1PR1	237.169	0.404995	0.180768	2.24041	0.0250644	0.149892	S1PR1	237.169	-0.0693897	0.268879	-0.25807	0.796353	1	S1PR1	237.169	-0.100309	0.258534	-0.387992	0.698022	1	S1PR1	237.169	0.391451	0.268521	1.4578	0.144895	0.510551	S1PR1	237.169	0.42237	0.258906	1.63136	0.102813	0.421717	ACTR6	613596	S1PR1	281135	237.169	-0.0693897	0.268879	-0.25807	0.796353	0.999986
LPAR1	11.0574	-0.440425	1.0768	-0.409013	0.68253	NA	LPAR1	11.0574	-0.0887848	1.61972	-0.0548149	0.956286	1	LPAR1	11.0574	0.503059	1.56992	0.320436	0.748638	1	LPAR1	11.0574	-0.162408	1.62118	-0.100179	0.920202	NA	LPAR1	11.0574	-0.754252	1.56841	-0.480901	0.630587	NA	ACTR8	615133	LPAR1	281136	11.0574	-0.0887835	1.61972	-0.0548142	0.956286	0.999986
EEF2	6795.45	-0.209696	0.0612842	-3.42169	0.000622336	0.0136313	EEF2	6795.45	-0.0833722	0.0898329	-0.928081	0.353366	1	EEF2	6795.45	-0.00582216	0.0868492	-0.0670375	0.946552	1	EEF2	6795.45	-0.167529	0.0898788	-1.86394	0.0623301	0.344855	EEF2	6795.45	-0.245079	0.0868017	-2.82343	0.00475122	0.101723	ACTRT3	509723	EEF2	281138	6795.45	-0.0833722	0.0898329	-0.928081	0.353366	0.999986
ENO1	2379.67	0.460539	0.092133	4.99864	5.77374e-07	0.000100071	ENO1	2379.67	0.0957641	0.135526	0.706612	0.479808	1	ENO1	2379.67	0.0708257	0.130662	0.542051	0.587783	1	ENO1	2379.67	0.445188	0.135393	3.28812	0.00100859	0.0424817	ENO1	2379.67	0.470126	0.1308	3.59424	0.000325346	0.0263173	ACVR1	338068	ENO1	281141	2379.67	0.0957641	0.135526	0.706612	0.479808	0.999986
ENSA	1543	0.0419846	0.073972	0.567575	0.570324	0.81296	ENSA	1543	-0.0504328	0.108631	-0.464259	0.642463	1	ENSA	1543	0.0822446	0.104898	0.784046	0.433013	1	ENSA	1543	0.109658	0.108636	1.00941	0.312779	0.690232	ENSA	1543	-0.0230192	0.104892	-0.219456	0.826295	0.948	ACVR1B	539315	ENSA	281142	1543	-0.0504328	0.108631	-0.464259	0.642463	0.999986
ESR2	143.679	0.464105	0.200019	2.3203	0.0203244	0.130739	ESR2	143.679	-0.311713	0.285322	-1.0925	0.274615	1	ESR2	143.679	-0.35722	0.273322	-1.30696	0.191227	1	ESR2	143.679	0.449666	0.28517	1.57684	0.114833	0.45597	ESR2	143.679	0.495173	0.273481	1.81063	0.0701981	0.360217	ACVR1C	536380	ESR2	281146	143.679	-0.311713	0.285322	-1.0925	0.274615	0.999986
ETS2	479.582	-0.25475	0.122638	-2.07726	0.0377777	0.196923	ETS2	479.582	0.123235	0.170521	0.722696	0.469867	1	ETS2	479.582	-0.313144	0.165386	-1.89341	0.0583029	1	ETS2	479.582	-0.484335	0.171026	-2.83194	0.00462665	0.0954718	ETS2	479.582	-0.0479562	0.164864	-0.290883	0.771141	0.932677	ACVR2A	281598	ETS2	281148	479.582	0.123235	0.170521	0.722696	0.469867	0.999986
EXT2	139.412	0.0594956	0.232757	0.255613	0.79825	0.925494	EXT2	139.412	-0.131759	0.347579	-0.379077	0.704631	1	EXT2	139.412	0.174016	0.33553	0.51863	0.604019	1	EXT2	139.412	0.215729	0.347554	0.620707	0.534793	0.838126	EXT2	139.412	-0.0900461	0.335556	-0.268349	0.788431	0.938056	ACVR2B	282131	EXT2	281151	139.412	-0.131759	0.347579	-0.379077	0.704631	0.999986
FASN	793.61	0.177265	0.283444	0.625396	0.531711	0.792236	FASN	793.61	0.174695	0.40911	0.427013	0.66937	1	FASN	793.61	0.550418	0.395171	1.39286	0.163662	1	FASN	793.61	0.335802	0.408995	0.82104	0.411623	0.76858	FASN	793.61	-0.0399213	0.395289	-0.100993	0.919556	0.97841	ACVRL1	534536	FASN	281152	793.61	0.174695	0.40911	0.427013	0.66937	0.999986
FBN1	72.11	0.11881	0.165191	0.719226	0.472002	0.750778	FBN1	72.11	-0.222293	0.243303	-0.913648	0.360902	1	FBN1	72.11	-0.00134736	0.23349	-0.00577052	0.995396	1	FBN1	72.11	0.241564	0.243555	0.991825	0.321283	NA	FBN1	72.11	0.0206188	0.233226	0.0884071	0.929553	NA	ACY1	768058	FBN1	281154	72.11	-0.222293	0.243302	-0.913648	0.360902	0.999986
FDPS	928.804	0.307331	0.215408	1.42674	0.153656	0.448028	FDPS	928.804	0.175328	0.31194	0.562057	0.574077	1	FDPS	928.804	0.3726	0.301184	1.23712	0.216043	1	FDPS	928.804	0.390764	0.311791	1.25329	0.210101	0.591541	FDPS	928.804	0.193491	0.301338	0.642107	0.520804	0.819284	ACYP1	507844	FDPS	281156	928.804	0.175328	0.31194	0.562057	0.574077	0.999986
FDX1	2670.32	0.126057	0.0668984	1.88431	0.0595237	0.260829	FDX1	2670.32	0.0776412	0.0968388	0.801757	0.422694	1	FDX1	2670.32	0.0946721	0.0934701	1.01286	0.311127	1	FDX1	2670.32	0.131685	0.096791	1.3605	0.173671	0.551762	FDX1	2670.32	0.114654	0.0935196	1.22598	0.220204	0.596901	ACYP2	767889	FDX1	281157	2670.32	0.0776412	0.0968388	0.801757	0.422694	0.999986
FGF1	187.51	0.0124763	0.198546	0.0628381	0.949895	0.982909	FGF1	187.51	-0.36379	0.286971	-1.26769	0.204909	1	FGF1	187.51	0.141553	0.277019	0.510988	0.609359	1	FGF1	187.51	0.287408	0.287193	1.00075	0.316949	0.694109	FGF1	187.51	-0.217936	0.276789	-0.787372	0.431064	0.760628	ADA	280712	FGF1	281160	187.51	-0.36379	0.286971	-1.26769	0.204909	0.999986
FGF2	77.1041	0.0485536	0.178618	0.271829	0.785753	0.921488	FGF2	77.1041	-0.53007	0.24725	-2.14386	0.032044	1	FGF2	77.1041	0.0927541	0.237448	0.390629	0.696071	1	FGF2	77.1041	0.402123	0.248089	1.62088	0.105042	NA	FGF2	77.1041	-0.220701	0.236572	-0.932915	0.350864	NA	ADAL	512667	FGF2	281161	77.1041	-0.53007	0.24725	-2.14386	0.032044	0.999986
FLNA	86.8737	-0.178961	0.912435	-0.196135	0.844504	0.943336	FLNA	86.8737	0.233191	1.36315	0.171067	0.864171	1	FLNA	86.8737	-0.0353155	1.31724	-0.0268103	0.978611	1	FLNA	86.8737	-0.316403	1.36328	-0.23209	0.816468	NA	FLNA	86.8737	-0.0478969	1.31711	-0.0363652	0.970991	NA	ADAM10	282132	FLNA	281165	86.8737	0.23319	1.36315	0.171067	0.864171	0.999986
FMO3	4683.98	0.0634874	0.0854729	0.742778	0.457616	0.742364	FMO3	4683.98	0.033327	0.127023	0.26237	0.793036	1	FMO3	4683.98	0.0237569	0.122697	0.193623	0.846471	1	FMO3	4683.98	0.0576267	0.12702	0.453683	0.650057	0.885369	FMO3	4683.98	0.0671968	0.1227	0.547649	0.583933	0.855557	ADAM17	517541	FMO3	281167	4683.98	0.033327	0.127023	0.26237	0.793036	0.999986
FMOD	22.0758	0.233324	0.688598	0.338839	0.734731	NA	FMOD	22.0758	-1.05167	1.01517	-1.03595	0.300225	1	FMOD	22.0758	0.0926887	0.976044	0.0949636	0.924344	1	FMOD	22.0758	0.931782	1.01582	0.917274	0.358999	NA	FMOD	22.0758	-0.212574	0.975372	-0.217941	0.827475	NA	ADAM19	510907	FMOD	281168	22.0758	-1.05167	1.01517	-1.03595	0.300225	0.999986
FNTA	437.726	-0.0129175	0.0771407	-0.167454	0.867013	0.951561	FNTA	437.726	-0.0833042	0.108039	-0.771059	0.440672	1	FNTA	437.726	-0.17794	0.104424	-1.70402	0.0883769	1	FNTA	437.726	-0.0594918	0.108444	-0.548594	0.583284	0.857836	FNTA	437.726	0.0351442	0.104002	0.337917	0.735426	0.919698	ADAM20	519654	FNTA	281169	437.726	-0.0833042	0.108039	-0.771059	0.440672	0.999986
FRZB	59.4978	-0.206246	0.192993	-1.06867	0.285216	0.606952	FRZB	59.4978	0.00173573	0.278321	0.00623644	0.995024	1	FRZB	59.4978	0.343808	0.271462	1.26651	0.205332	1	FRZB	59.4978	-0.0454898	0.278899	-0.163105	0.870436	NA	FRZB	59.4978	-0.387562	0.270868	-1.43082	0.152482	NA	ADAM22	523645	FRZB	281170	59.4978	0.00173575	0.278321	0.00623653	0.995024	0.999986
FTH1	26132.8	0.196299	0.0893012	2.19817	0.0279369	0.160209	FTH1	26132.8	0.141349	0.129319	1.09303	0.274382	1	FTH1	26132.8	-0.0871131	0.124923	-0.697332	0.485595	1	FTH1	26132.8	0.0784207	0.129315	0.606434	0.544227	0.841391	FTH1	26132.8	0.306883	0.124928	2.45648	0.0140305	0.166465	ADAM32	520297	FTH1	281173	26132.8	0.141349	0.129319	1.09303	0.274382	0.999986
FUT2	8.13746	0.500216	0.486969	1.0272	0.304325	NA	FUT2	8.13746	0.759288	0.700153	1.08446	0.278161	1	FUT2	8.13746	0.86079	0.662151	1.29999	0.193604	1	FUT2	8.13746	0.504128	0.680232	0.741112	0.458626	NA	FUT2	8.13746	0.402626	0.682599	0.589843	0.555296	NA	ADAM8	519652	FUT2	281175	8.13746	0.759288	0.700152	1.08446	0.27816	0.999986
FUT8	23.9105	0.245681	0.30294	0.810988	0.417372	NA	FUT8	23.9105	-0.407888	0.448368	-0.909718	0.362971	1	FUT8	23.9105	-0.0432981	0.427634	-0.10125	0.919352	1	FUT8	23.9105	0.456498	0.448543	1.01773	0.308804	NA	FUT8	23.9105	0.0919077	0.42745	0.215014	0.829757	NA	ADAM9	281600	FUT8	281177	23.9105	-0.407888	0.448368	-0.909718	0.362971	0.999986
GAPDH	4857.06	0.374423	0.0881399	4.24805	2.15641e-05	0.00131302	GAPDH	4857.06	0.141239	0.128691	1.0975	0.272421	1	GAPDH	4857.06	-0.000588337	0.124217	-0.00473638	0.996221	1	GAPDH	4857.06	0.300495	0.128636	2.33601	0.0194907	0.193699	GAPDH	4857.06	0.442322	0.124273	3.55927	0.000371891	0.0275483	ADAMDEC1	505890	GAPDH	281181	4857.06	0.141239	0.128691	1.0975	0.272421	0.999986
GART	116.542	-0.397835	0.134394	-2.96021	0.00307431	0.0383045	GART	116.542	0.252479	0.191101	1.32118	0.186441	1	GART	116.542	0.101341	0.188063	0.538867	0.589979	1	GART	116.542	-0.477802	0.192311	-2.48454	0.0129721	0.159972	GART	116.542	-0.326664	0.186827	-1.74849	0.0803798	NA	ADAMTS1	512171	GART	281183	116.542	0.252479	0.191101	1.32118	0.186441	0.999986
GDI1	359.482	0.195775	0.0953655	2.05289	0.040083	0.204356	GDI1	359.482	-0.0630184	0.14109	-0.446653	0.655125	1	GDI1	359.482	-0.0793502	0.135566	-0.585326	0.558328	1	GDI1	359.482	0.18955	0.140992	1.3444	0.178818	0.555878	GDI1	359.482	0.205882	0.135668	1.51754	0.129131	0.470805	ADAMTS12	525276	GDI1	281188	359.482	-0.0630184	0.14109	-0.446653	0.655125	0.999986
GGCX	13.1187	-0.473886	0.969873	-0.488606	0.62512	NA	GGCX	13.1187	0.0617288	1.46008	0.0422777	0.966277	1	GGCX	13.1187	0.3339	1.41553	0.235883	0.813524	1	GGCX	13.1187	-0.349178	1.46168	-0.238889	0.811192	NA	GGCX	13.1187	-0.621349	1.41389	-0.439462	0.660327	NA	ADAMTS13	532272	GGCX	281190	13.1187	0.0617291	1.46008	0.0422779	0.966277	0.999986
GJA1	15.1786	0.171377	0.811767	0.211116	0.832796	NA	GJA1	15.1786	-1.10109	1.20168	-0.916294	0.359513	1	GJA1	15.1786	-0.415625	1.15588	-0.359574	0.719166	1	GJA1	15.1786	0.636354	1.20412	0.52848	0.597166	NA	GJA1	15.1786	-0.0491087	1.15333	-0.0425799	0.966036	NA	ADAMTS14	510214	GJA1	281193	15.1786	-1.10109	1.20167	-0.916294	0.359512	0.999986
GJB1	7121.23	0.197619	0.0620769	3.18345	0.00145529	0.0238395	GJB1	7121.23	0.00514599	0.0924209	0.05568	0.955597	1	GJB1	7121.23	-0.00582891	0.089231	-0.0653238	0.947916	1	GJB1	7121.23	0.191953	0.0924036	2.07733	0.0377713	0.267841	GJB1	7121.23	0.202928	0.0892489	2.27372	0.0229825	0.208256	ADAMTS17	538131	GJB1	281194	7121.23	0.00514599	0.0924209	0.05568	0.955597	0.999986
GLCE	204.223	-0.34133	0.128994	-2.64609	0.00814276	0.0732471	GLCE	204.223	0.123554	0.180419	0.684816	0.49346	1	GLCE	204.223	-0.298345	0.176168	-1.69352	0.0903556	1	GLCE	204.223	-0.563084	0.181742	-3.09827	0.00194657	0.0577105	GLCE	204.223	-0.141185	0.174803	-0.807678	0.419276	0.75435	ADAMTS2	282401	GLCE	281195	204.223	0.123554	0.180419	0.684816	0.49346	0.999986
GLG1	207.401	-0.0260905	0.105918	-0.246326	0.80543	0.928361	GLG1	207.401	0.0762059	0.152389	0.500076	0.617021	1	GLG1	207.401	-0.188238	0.14746	-1.27653	0.201768	1	GLG1	207.401	-0.163625	0.152851	-1.07048	0.284402	0.662705	GLG1	207.401	0.100819	0.14698	0.685933	0.492756	0.804488	ADAMTS3	534082	GLG1	281196	207.401	0.0762059	0.152389	0.500076	0.617021	0.999986
GLUL	1228.4	0.0339421	0.169181	0.200626	0.840991	0.941675	GLUL	1228.4	0.526373	0.233606	2.25325	0.0242436	1	GLUL	1228.4	0.03031	0.225663	0.134315	0.893153	1	GLUL	1228.4	-0.207891	0.233522	-0.890242	0.373336	0.740409	GLUL	1228.4	0.288171	0.22575	1.27651	0.201776	0.571581	ADAMTS5	286805	GLUL	281199	1228.4	0.526373	0.233606	2.25325	0.0242436	0.98603
GNAZ	199.799	-0.12869	0.310981	-0.413822	0.679005	0.870194	GNAZ	199.799	0.282998	0.460726	0.614243	0.539055	1	GNAZ	199.799	0.160372	0.445399	0.360063	0.7188	1	GNAZ	199.799	-0.194814	0.460708	-0.422857	0.672399	0.892823	GNAZ	199.799	-0.0721878	0.445418	-0.162068	0.871253	0.962018	ADAMTS6	540722	GNAZ	281200	199.799	0.282998	0.460726	0.614243	0.539055	0.999986
GNB1	542.433	-0.0470008	0.0800702	-0.586994	0.557208	0.80587	GNB1	542.433	-0.168597	0.114053	-1.47823	0.139346	1	GNB1	542.433	0.0653318	0.110276	0.59244	0.553556	1	GNB1	542.433	0.0779095	0.114274	0.681776	0.495381	0.819866	GNB1	542.433	-0.156019	0.110047	-1.41775	0.156263	0.510712	ADAMTS7	504694	GNB1	281201	542.433	-0.168597	0.114053	-1.47823	0.139346	0.999986
GNB2	470.687	0.0864979	0.0755923	1.14427	0.252512	0.573968	GNB2	470.687	0.0174386	0.111039	0.15705	0.875206	1	GNB2	470.687	0.0960915	0.106981	0.898209	0.369074	1	GNB2	470.687	0.124525	0.11092	1.12266	0.261582	0.640364	GNB2	470.687	0.0458721	0.107105	0.428293	0.668438	0.895903	ADAMTS9	537051	GNB2	281202	470.687	0.0174386	0.111039	0.15705	0.875206	0.999986
GNG2	178.699	-0.0630868	0.102167	-0.617488	0.536913	0.794402	GNG2	178.699	-0.200434	0.146941	-1.36404	0.172555	1	GNG2	178.699	-0.0209332	0.142249	-0.147159	0.883007	1	GNG2	178.699	0.0374267	0.147707	0.253385	0.79997	0.937173	GNG2	178.699	-0.142074	0.141454	-1.00438	0.315195	0.681719	ADAMTSL1	101909640	GNG2	281203	178.699	-0.200434	0.146941	-1.36404	0.172555	0.999986
GOT1	1089.44	0.491278	0.1549	3.17159	0.00151606	0.024484	GOT1	1089.44	-0.190946	0.225528	-0.84666	0.397185	1	GOT1	1089.44	-0.190013	0.21748	-0.873702	0.38228	1	GOT1	1089.44	0.498178	0.22544	2.2098	0.027119	0.229012	GOT1	1089.44	0.497245	0.217571	2.28544	0.0222873	0.20486	ADAMTSL2	526780	GOT1	281206	1089.44	-0.190946	0.225528	-0.84666	0.397185	0.999986
GPX1	476.647	0.23723	0.105084	2.25753	0.0239748	0.145619	GPX1	476.647	0.099567	0.154905	0.64276	0.52038	1	GPX1	476.647	0.08527	0.149073	0.572002	0.567321	1	GPX1	476.647	0.226816	0.154595	1.46716	0.142333	0.505658	GPX1	476.647	0.241113	0.149395	1.61393	0.106542	0.42883	ADAMTSL3	537483	GPX1	281209	476.647	0.099567	0.154905	0.64276	0.52038	0.999986
GPX3	143.349	-1.86216	0.645851	-2.88326	0.00393577	0.044679	GPX3	143.349	0.100132	0.926278	0.108101	0.913916	1	GPX3	143.349	-1.45413	0.899508	-1.61659	0.105967	1	GPX3	143.349	-2.81769	0.929854	-3.03025	0.00244355	0.0642514	GPX3	143.349	-1.26342	0.895811	-1.41037	0.158431	0.51344	ADAMTSL4	507654	GPX3	281210	143.349	0.100129	0.926277	0.108098	0.913918	0.999986
GUCY1A1	140.807	0.0955898	0.145486	0.657036	0.511158	0.778213	GUCY1A1	140.807	-0.417784	0.20206	-2.06763	0.0386752	1	GUCY1A1	140.807	-0.0495881	0.194128	-0.25544	0.798384	1	GUCY1A1	140.807	0.30943	0.202587	1.52739	0.126663	0.478582	GUCY1A1	140.807	-0.0587666	0.193578	-0.30358	0.761448	0.929135	ADAMTSL5	107131164	GUCY1A1	281216	140.807	-0.417784	0.20206	-2.06763	0.0386752	0.999986
GUK1	89.1047	0.874686	0.559047	1.5646	0.117676	0.386128	GUK1	89.1047	-0.782525	0.826515	-0.946777	0.343753	1	GUK1	89.1047	-0.0983519	0.795444	-0.123644	0.901597	1	GUK1	89.1047	1.29359	0.826002	1.56609	0.117328	NA	GUK1	89.1047	0.609419	0.795977	0.765623	0.4439	NA	ADAR	505134	GUK1	281217	89.1047	-0.782524	0.826514	-0.946776	0.343753	0.999986
UBE2K	563.974	-0.0960779	0.0771615	-1.24515	0.213076	0.527525	UBE2K	563.974	0.209778	0.107169	1.95746	0.0502939	1	UBE2K	563.974	0.036117	0.10387	0.347713	0.728056	1	UBE2K	563.974	-0.186464	0.10724	-1.73876	0.0820772	0.388262	UBE2K	563.974	-0.0128029	0.103797	-0.123346	0.901833	0.975987	ADARB1	521761	UBE2K	281225	563.974	0.209778	0.107169	1.95746	0.0502939	0.999986
MOCOS	646.878	-0.0727609	0.138661	-0.524739	0.599765	0.82795	MOCOS	646.878	-0.202293	0.202282	-1.00006	0.317284	1	MOCOS	646.878	-0.10038	0.195497	-0.513464	0.607627	1	MOCOS	646.878	-0.0122872	0.202471	-0.0606859	0.951609	0.985383	MOCOS	646.878	-0.1142	0.1953	-0.584739	0.558723	0.843042	ADAT1	618521	MOCOS	281226	646.878	-0.202293	0.202282	-1.00006	0.317284	0.999986
HMMR	47.4202	0.50198	0.273663	1.8343	0.0666093	NA	HMMR	47.4202	-0.12082	0.41217	-0.293133	0.769421	1	HMMR	47.4202	0.0182729	0.393097	0.0464843	0.962924	1	HMMR	47.4202	0.577027	0.410418	1.40595	0.159739	NA	HMMR	47.4202	0.437934	0.394926	1.1089	0.267473	NA	ADAT2	615418	HMMR	281227	47.4202	-0.12082	0.412169	-0.293133	0.769421	0.999986
HPRT1	932.056	0.0806533	0.0911905	0.884448	0.376454	0.686329	HPRT1	932.056	-0.0804687	0.133402	-0.603205	0.546372	1	HPRT1	932.056	0.109961	0.128749	0.854068	0.393067	1	HPRT1	932.056	0.178097	0.133383	1.33523	0.181801	0.558322	HPRT1	932.056	-0.0123327	0.128769	-0.0957739	0.9237	0.97984	ADAT3	132342112	HPRT1	281229	932.056	-0.0804687	0.133402	-0.603205	0.546372	0.999986
IDH1	3427.27	0.0576662	0.0726873	0.793346	0.427576	0.719041	IDH1	3427.27	0.148237	0.0975625	1.5194	0.128661	1	IDH1	3427.27	0.194991	0.0942316	2.06928	0.0385202	1	IDH1	3427.27	0.0746856	0.0975221	0.765832	0.443776	0.790822	IDH1	3427.27	0.0279313	0.0942733	0.29628	0.767016	0.931629	ADCK1	533372	IDH1	281235	3427.27	0.148237	0.0975625	1.5194	0.128661	0.999986
IGF1	8191.43	0.142577	0.15699	0.908192	0.363777	0.676791	IGF1	8191.43	-0.095512	0.229233	-0.41666	0.676927	1	IGF1	8191.43	0.227503	0.221445	1.02735	0.304254	1	IGF1	8191.43	0.303574	0.229226	1.32434	0.185389	0.563406	IGF1	8191.43	-0.0194403	0.221452	-0.0877858	0.930047	0.982471	ADCK2	539345	IGF1	281239	8191.43	-0.095512	0.229233	-0.41666	0.676927	0.999986
IGF2	24660.9	0.02941	0.0747434	0.393479	0.693966	0.878981	IGF2	24660.9	-0.0959936	0.0985534	-0.974026	0.330044	1	IGF2	24660.9	-0.252949	0.0952095	-2.65676	0.0078896	1	IGF2	24660.9	-0.0506069	0.0985615	-0.513455	0.607633	0.867323	IGF2	24660.9	0.106348	0.0952011	1.11709	0.263956	0.637821	ADCK5	522614	IGF2	281240	24660.9	-0.0959936	0.0985534	-0.974026	0.330044	0.999986
IL15	22.8229	0.613596	0.429075	1.43004	0.152704	NA	IL15	22.8229	-0.0731333	0.643923	-0.113575	0.909575	1	IL15	22.8229	0.283572	0.61399	0.461851	0.644188	1	IL15	22.8229	0.78815	0.640116	1.23126	0.218225	NA	IL15	22.8229	0.431446	0.617958	0.69818	0.485065	NA	ADCY10	521844	IL15	281248	22.8229	-0.073133	0.643922	-0.113574	0.909575	0.999986
IL18	59.9523	-0.227791	0.351503	-0.648049	0.516953	0.782303	IL18	59.9523	-0.0690302	0.524474	-0.131618	0.895287	1	IL18	59.9523	0.262361	0.508092	0.516364	0.6056	1	IL18	59.9523	-0.0652837	0.525018	-0.124346	0.901042	NA	IL18	59.9523	-0.396674	0.50753	-0.781578	0.434463	NA	ADCY4	788151	IL18	281249	59.9523	-0.0690301	0.524474	-0.131618	0.895287	0.999986
IL1B	105.295	-0.0516332	0.166584	-0.309952	0.756597	0.909034	IL1B	105.295	0.0617755	0.246831	0.250274	0.802375	1	IL1B	105.295	0.10186	0.238891	0.426386	0.669827	1	IL1B	105.295	-0.0343193	0.246976	-0.138958	0.889483	0.965792	IL1B	105.295	-0.0744036	0.238741	-0.311649	0.755307	NA	ADCY5	505740	IL1B	281251	105.295	0.0617755	0.246831	0.250274	0.802375	0.999986
F11R	884.725	0.023874	0.0578791	0.412481	0.679987	0.87089	F11R	884.725	-0.0575908	0.085494	-0.673623	0.500551	1	F11R	884.725	0.0100679	0.0825267	0.121995	0.902903	1	F11R	884.725	0.0599502	0.0855728	0.700575	0.483568	0.813646	F11R	884.725	-0.00770847	0.0824451	-0.0934983	0.925508	0.98081	ADCY6	509936	F11R	281258	884.725	-0.0575908	0.085494	-0.673623	0.500551	0.999986
DNAJC12	706.082	0.0635239	0.172353	0.368568	0.712449	0.888708	DNAJC12	706.082	-0.369257	0.232394	-1.58892	0.112077	1	DNAJC12	706.082	-0.46685	0.22442	-2.08026	0.0375021	1	DNAJC12	706.082	0.0200707	0.232628	0.0862782	0.931245	0.977627	DNAJC12	706.082	0.117664	0.224177	0.52487	0.599673	0.863764	ADCY7	281603	DNAJC12	281259	706.082	-0.369257	0.232394	-1.58892	0.112077	0.999986
KRT8	1128.15	0.218825	0.324351	0.674657	0.499894	0.770947	KRT8	1128.15	0.222936	0.482322	0.462215	0.643927	1	KRT8	1128.15	0.149674	0.465897	0.32126	0.748014	1	KRT8	1128.15	0.177106	0.482267	0.367236	0.713443	0.905095	KRT8	1128.15	0.250368	0.465954	0.537324	0.591044	0.85856	ADCY9	525482	KRT8	281269	1128.15	0.222936	0.482322	0.462215	0.643927	0.999986
HOPX	32.599	-0.211085	0.367185	-0.574873	0.565377	NA	HOPX	32.599	-0.54496	0.521486	-1.04501	0.296017	1	HOPX	32.599	0.655121	0.505979	1.29476	0.195404	1	HOPX	32.599	0.396544	0.522435	0.759031	0.447834	NA	HOPX	32.599	-0.803537	0.505	-1.59116	0.111573	NA	ADD1	507193	HOPX	281270	32.599	-0.54496	0.521486	-1.04501	0.296017	0.999986
LDHA	222.499	-0.0881101	0.127028	-0.693628	0.487916	0.760634	LDHA	222.499	0.255344	0.175369	1.45604	0.145383	1	LDHA	222.499	0.255953	0.169958	1.50598	0.132074	1	LDHA	222.499	-0.0965718	0.175169	-0.551306	0.581424	0.857836	LDHA	222.499	-0.0971809	0.170164	-0.5711	0.567932	0.847108	ADD3	505225	LDHA	281274	222.499	0.255344	0.175369	1.45604	0.145383	0.999986
LDHB	2693.72	-0.264815	0.121216	-2.18465	0.0289145	0.163641	LDHB	2693.72	-0.0124148	0.179399	-0.069202	0.944829	1	LDHB	2693.72	0.101205	0.173419	0.583583	0.559501	1	LDHB	2693.72	-0.208466	0.179451	-1.16169	0.245362	0.624818	LDHB	2693.72	-0.322085	0.173365	-1.85784	0.0631914	0.340771	ADGB	528523	LDHB	281275	2693.72	-0.0124148	0.179399	-0.069202	0.944829	0.999986
LDLR	1201.19	-0.00477496	0.122021	-0.0391322	0.968785	0.989688	LDLR	1201.19	-0.0494041	0.180119	-0.274286	0.783865	1	LDLR	1201.19	0.118421	0.174015	0.68052	0.496175	1	LDLR	1201.19	0.0797981	0.180134	0.442992	0.657771	0.88723	LDLR	1201.19	-0.0880265	0.173999	-0.505904	0.612924	0.870004	ADGRA2	616111	LDLR	281276	1201.19	-0.0494041	0.180119	-0.274286	0.783865	0.999986
ADGRL2	222.148	-0.183095	0.134849	-1.35777	0.174536	0.480581	ADGRL2	222.148	-0.0882011	0.193761	-0.455206	0.648961	1	ADGRL2	222.148	0.254027	0.188005	1.35118	0.176639	1	ADGRL2	222.148	-0.0138159	0.194095	-0.071181	0.943254	0.983014	ADGRL2	222.148	-0.356044	0.18766	-1.89729	0.0577903	0.327626	ADGRA3	541147	ADGRL2	281278	222.148	-0.0882011	0.193761	-0.455206	0.648961	0.999986
LGMN	2598.1	0.130001	0.104004	1.24996	0.211313	0.524774	LGMN	2598.1	0.124515	0.15318	0.812872	0.416292	1	LGMN	2598.1	0.0129279	0.147929	0.0873929	0.930359	1	LGMN	2598.1	0.0713553	0.153151	0.465915	0.641276	0.881727	LGMN	2598.1	0.182943	0.147959	1.23645	0.216293	0.59113	ADGRE3	526347	LGMN	281281	2598.1	0.124515	0.15318	0.812872	0.416292	0.999986
LRAT	88.1093	-0.136538	0.16755	-0.814911	0.415123	0.711367	LRAT	88.1093	-0.496905	0.229333	-2.16674	0.0302544	1	LRAT	88.1093	0.140919	0.222081	0.634541	0.525728	1	LRAT	88.1093	0.220077	0.230712	0.953903	0.340133	NA	LRAT	88.1093	-0.417748	0.220647	-1.89328	0.0583204	NA	ADGRE5	338066	LRAT	281285	88.1093	-0.496905	0.229333	-2.16674	0.0302544	0.999986
M6PR	619.615	0.110456	0.0458887	2.40704	0.0160823	0.112844	M6PR	619.615	-0.0273899	0.0657342	-0.416676	0.676915	1	M6PR	619.615	-0.0889934	0.0630072	-1.41243	0.157823	1	M6PR	619.615	0.0799954	0.0657781	1.21614	0.223932	0.608758	M6PR	619.615	0.141599	0.0629614	2.24898	0.0245139	0.215746	ADGRF5	532674	M6PR	281291	619.615	-0.0273899	0.0657342	-0.416676	0.676915	0.999986
MAOA	3.97563	2.24084	2.20433	1.01656	0.309361	NA	MAOA	3.97563	4.0666	3.40477	1.19438	0.232328	1	MAOA	3.97563	0.60373	3.2125	0.187932	0.85093	1	MAOA	3.97563	1.40807	3.33259	0.422516	0.672648	NA	MAOA	3.97563	4.87095	3.28731	1.48174	0.138409	NA	ADGRG1	509703	MAOA	281293	3.97563	4.06659	3.40474	1.19439	0.232325	0.999986
MAP2	1544.96	-0.0710096	0.20774	-0.341819	0.732487	0.896518	MAP2	1544.96	-0.435936	0.29961	-1.45501	0.145666	1	MAP2	1544.96	-0.0417788	0.289451	-0.144338	0.885234	1	MAP2	1544.96	0.156712	0.299673	0.522943	0.601014	0.865574	MAP2	1544.96	-0.237445	0.289386	-0.820514	0.411923	0.747548	ADGRG5	509974	MAP2	281294	1544.96	-0.435936	0.29961	-1.45501	0.145666	0.999986
MAP4	520.76	0.230738	0.0949717	2.42955	0.0151176	0.109101	MAP4	520.76	0.0731642	0.140994	0.518918	0.603818	1	MAP4	520.76	-0.0299667	0.13564	-0.220928	0.825149	1	MAP4	520.76	0.177072	0.140772	1.25787	0.20844	0.589621	MAP4	520.76	0.280203	0.135871	2.06227	0.0391816	0.278257	ADGRG6	534326	MAP4	281295	520.76	0.0731642	0.140994	0.518918	0.603818	0.999986
MBL2	7154.5	0.0291117	0.103882	0.280237	0.779296	0.919057	MBL2	7154.5	-0.00742703	0.153917	-0.0482535	0.961514	1	MBL2	7154.5	-0.0777733	0.148693	-0.523046	0.600943	1	MBL2	7154.5	-0.00633915	0.153924	-0.0411837	0.967149	0.9897	MBL2	7154.5	0.0640071	0.148686	0.430485	0.666843	0.895741	ADGRL1	788252	MBL2	281297	7154.5	-0.00742703	0.153917	-0.0482536	0.961514	0.999986
MCM3	30.3451	0.789559	0.549829	1.43601	0.151	NA	MCM3	30.3451	0.508183	0.819913	0.619801	0.535388	1	MCM3	30.3451	0.2426	0.785866	0.308704	0.757547	1	MCM3	30.3451	0.656252	0.815516	0.804708	0.420988	NA	MCM3	30.3451	0.921836	0.790428	1.16625	0.243514	NA	ADGRL2	281278	MCM3	281302	30.3451	0.508184	0.819913	0.619802	0.535388	0.999986
MDH2	2311.28	0.111836	0.0468061	2.38934	0.0168787	0.11592	MDH2	2311.28	-0.0854198	0.0671569	-1.27195	0.203393	1	MDH2	2311.28	-0.0453971	0.0647358	-0.701267	0.483137	1	MDH2	2311.28	0.135258	0.0671683	2.01371	0.0440399	0.291204	MDH2	2311.28	0.0952348	0.064724	1.4714	0.141183	0.488515	ADGRL4	535066	MDH2	281306	2311.28	-0.0854198	0.0671569	-1.27195	0.203393	0.999986
MSR1	197.811	-0.20381	0.165734	-1.22975	0.218792	0.534506	MSR1	197.811	-0.370744	0.236733	-1.56609	0.117329	1	MSR1	197.811	0.0309988	0.229314	0.135181	0.892469	1	MSR1	197.811	0.0214933	0.237479	0.0905062	0.927885	0.976191	MSR1	197.811	-0.38025	0.228541	-1.66381	0.0961499	0.414113	ADGRV1	537034	MSR1	281311	197.811	-0.370744	0.236733	-1.56609	0.117329	0.999986
MSRA	2664.44	0.252954	0.0687435	3.67969	0.000233521	0.0070172	MSRA	2664.44	0.0135949	0.102095	0.13316	0.894067	1	MSRA	2664.44	-0.0420508	0.0984591	-0.427089	0.669315	1	MSRA	2664.44	0.224513	0.102039	2.20027	0.0277881	0.232415	MSRA	2664.44	0.280158	0.098517	2.84376	0.00445851	0.100657	ADH1C	509744	MSRA	281312	2664.44	0.0135949	0.102095	0.13316	0.894067	0.999986
MYL6	3449.16	0.238315	0.0467819	5.09417	3.50272e-07	7.55497e-05	MYL6	3449.16	-0.029923	0.0694431	-0.4309	0.666541	1	MYL6	3449.16	-0.016164	0.0668994	-0.241616	0.809078	1	MYL6	3449.16	0.246275	0.0693886	3.54921	0.000386395	0.0261883	MYL6	3449.16	0.232516	0.0669558	3.47267	0.000515305	0.0336276	ADH4	520508	MYL6	281341	3449.16	-0.029923	0.0694431	-0.4309	0.666541	0.999986
NCF1	2.36544	-0.352626	2.25952	-0.156062	0.875984	NA	NCF1	2.36544	0.159034	3.38842	0.0469345	0.962565	1	NCF1	2.36544	4.52616	3.33236	1.35824	0.174386	1	NCF1	2.36544	0.564926	3.38315	0.166982	0.867384	NA	NCF1	2.36544	-3.8022	3.33771	-1.13917	0.254634	NA	ADH5	505515	NCF1	281345	2.36544	0.159088	3.38839	0.0469508	0.962552	0.999986
NCF2	24.1663	-0.0301889	0.326663	-0.0924161	0.926367	NA	NCF2	24.1663	-0.40864	0.440109	-0.928496	0.35315	1	NCF2	24.1663	-0.952253	0.427524	-2.22737	0.0259226	1	NCF2	24.1663	-0.350792	0.447997	-0.783022	0.433614	NA	NCF2	24.1663	0.192822	0.41925	0.45992	0.645574	NA	ADH6	510551	NCF2	281346	24.1663	-0.40864	0.440109	-0.928497	0.35315	0.999986
NEU3	37.4258	0.0537354	0.503629	0.106696	0.91503	NA	NEU3	37.4258	-1.13404	0.723189	-1.56811	0.116855	1	NEU3	37.4258	-0.237133	0.695927	-0.340744	0.733297	1	NEU3	37.4258	0.641831	0.724855	0.885461	0.375908	NA	NEU3	37.4258	-0.25508	0.694192	-0.367449	0.713284	NA	ADHFE1	507711	NEU3	281349	37.4258	-1.13404	0.723189	-1.56811	0.116854	0.999986
NGF	8.46069	-0.0246135	0.519806	-0.0473513	0.962233	NA	NGF	8.46069	0.0834843	0.761352	0.109653	0.912685	1	NGF	8.46069	-0.720877	0.739169	-0.975253	0.329435	1	NGF	8.46069	-0.472069	0.768728	-0.614091	0.539155	NA	NGF	8.46069	0.332293	0.731496	0.454265	0.649638	NA	ADI1	615764	NGF	281350	8.46069	0.0834838	0.761352	0.109652	0.912685	0.999986
NMT1	720.767	-0.142936	0.0560866	-2.54848	0.0108192	0.0888394	NMT1	720.767	0.145489	0.0782036	1.86039	0.0628302	1	NMT1	720.767	0.0285633	0.0760597	0.375537	0.707261	1	NMT1	720.767	-0.204922	0.0784117	-2.61341	0.00896442	0.133229	NMT1	720.767	-0.0879957	0.0758452	-1.1602	0.245967	0.620317	ADIPOR1	407235	NMT1	281351	720.767	0.145489	0.0782036	1.86039	0.0628302	0.999986
NPR3	233.432	-0.118734	0.210118	-0.565084	0.572017	0.81395	NPR3	233.432	0.30443	0.295369	1.03068	0.302693	1	NPR3	233.432	0.46206	0.285812	1.61665	0.105953	1	NPR3	233.432	-0.0606814	0.29515	-0.205595	0.837107	0.951296	NPR3	233.432	-0.218311	0.286038	-0.763224	0.44533	0.770241	ADIPOR2	407234	NPR3	281358	233.432	0.30443	0.295369	1.03068	0.302693	0.999986
DHRS4	5975.69	0.252297	0.70772	0.356493	0.721471	0.892363	DHRS4	5975.69	-0.261554	1.048	-0.249575	0.802916	1	DHRS4	5975.69	-0.069489	1.01245	-0.0686343	0.945281	1	DHRS4	5975.69	0.362501	1.048	0.345899	0.729419	0.911427	DHRS4	5975.69	0.170436	1.01245	0.16834	0.866316	0.960831	ADIRF	613941	DHRS4	281360	5975.69	-0.261554	1.04799	-0.249575	0.802916	0.999986
NRG1	2.35177	-1.12925	0.980827	-1.15133	0.249597	NA	NRG1	2.35177	-0.493757	1.44755	-0.341098	0.73303	1	NRG1	2.35177	-0.475696	1.46472	-0.324768	0.745356	1	NRG1	2.35177	-1.10569	1.49618	-0.739008	0.459902	NA	NRG1	2.35177	-1.12375	1.41501	-0.794161	0.427102	NA	ADISSP	515589	NRG1	281361	2.35177	-0.493758	1.44755	-0.3411	0.733029	0.999986
NT5E	1566.46	-0.243224	0.0956105	-2.54391	0.010962	0.0895603	NT5E	1566.46	0.29529	0.131176	2.2511	0.0243792	1	NT5E	1566.46	-0.00193447	0.12696	-0.0152368	0.987843	1	NT5E	1566.46	-0.394208	0.131252	-3.00343	0.00266951	0.0677713	NT5E	1566.46	-0.0969831	0.126881	-0.764359	0.444653	0.770218	ADK	783572	NT5E	281363	1566.46	0.29529	0.131176	2.2511	0.0243792	0.986976
ODC1	223.721	0.0573218	0.154059	0.372076	0.709836	0.887315	ODC1	223.721	0.0212505	0.228996	0.0927985	0.926064	1	ODC1	223.721	0.0856105	0.221039	0.38731	0.698527	1	ODC1	223.721	0.0880578	0.228929	0.384652	0.700496	0.902843	ODC1	223.721	0.0236978	0.221108	0.107177	0.914648	0.977992	ADM	280713	ODC1	281365	223.721	0.0212505	0.228996	0.0927985	0.926064	0.999986
OLR1	3.56586	-0.944468	1.44995	-0.651381	0.514801	NA	OLR1	3.56586	1.05736	2.19963	0.480698	0.630731	1	OLR1	3.56586	-0.827978	2.15134	-0.384867	0.700336	1	OLR1	3.56586	-1.88758	2.21513	-0.852133	0.39414	NA	OLR1	3.56586	-0.00224818	2.13537	-0.00105283	0.99916	NA	ADM5	617744	OLR1	281368	3.56586	1.05734	2.19962	0.480694	0.630734	0.999986
UBB	6135.72	0.235788	0.0694278	3.39616	0.000683392	0.0144421	UBB	6135.72	0.0943996	0.101631	0.928846	0.352969	1	UBB	6135.72	-0.0359988	0.0981162	-0.3669	0.713694	1	UBB	6135.72	0.168078	0.101603	1.65426	0.0980739	0.425686	UBB	6135.72	0.298476	0.0981454	3.04116	0.00235666	0.0698649	ADNP	533757	UBB	281370	6135.72	0.0943996	0.101631	0.928846	0.352969	0.999986
P4HB	3635.37	0.298187	0.0860286	3.46614	0.000527995	0.0123786	P4HB	3635.37	-0.0508537	0.126883	-0.400791	0.688574	1	P4HB	3635.37	-0.0811559	0.122457	-0.662729	0.507504	1	P4HB	3635.37	0.284399	0.126851	2.24199	0.0249622	0.220509	P4HB	3635.37	0.314701	0.12249	2.56919	0.0101936	0.147307	ADNP2	504380	P4HB	281373	3635.37	-0.0508537	0.126883	-0.400791	0.688574	0.999986
FURIN	970.351	0.391823	0.566492	0.691665	0.489148	0.761821	FURIN	970.351	-0.743996	0.832624	-0.893556	0.37156	1	FURIN	970.351	0.0234023	0.804255	0.0290981	0.976786	1	FURIN	970.351	0.847007	0.832621	1.01728	0.309021	0.686659	FURIN	970.351	0.0796088	0.804257	0.0989842	0.921151	0.979009	ADO	100297937	FURIN	281374	970.351	-0.743995	0.832623	-0.893556	0.37156	0.999986
SERPINE1	54.7953	-0.136678	0.229951	-0.594378	0.552259	0.803247	SERPINE1	54.7953	-0.0342483	0.340986	-0.100439	0.919996	1	SERPINE1	54.7953	-0.100001	0.330788	-0.302311	0.762415	1	SERPINE1	54.7953	-0.168723	0.342291	-0.492923	0.622067	NA	SERPINE1	54.7953	-0.102971	0.329437	-0.312565	0.754611	NA	ADORA2A	617828	SERPINE1	281375	54.7953	-0.0342483	0.340986	-0.100439	0.919996	0.999986
PARG	142.106	0.146117	0.114648	1.27449	0.202491	0.515983	PARG	142.106	-0.0131176	0.165518	-0.079252	0.936832	1	PARG	142.106	-0.219497	0.158816	-1.38208	0.166948	1	PARG	142.106	0.0391946	0.165696	0.236546	0.813009	0.94382	PARG	142.106	0.245574	0.158631	1.54808	0.121603	0.455796	ADORA2B	529760	PARG	281377	142.106	-0.0131176	0.165518	-0.079252	0.936832	0.999986
PDYN	10.7398	0.21142	1.22601	0.172446	0.863087	NA	PDYN	10.7398	0.11593	1.78798	0.0648388	0.948302	1	PDYN	10.7398	2.32421	1.73587	1.33893	0.180594	1	PDYN	10.7398	0.887421	1.78451	0.497292	0.618983	NA	PDYN	10.7398	-1.32086	1.73943	-0.759359	0.447638	NA	ADORA3	780806	PDYN	281385	10.7398	0.115939	1.78797	0.0648437	0.948298	0.999986
SERPINF1	4746.96	0.0839139	0.0872741	0.961498	0.336302	0.653614	SERPINF1	4746.96	0.0494941	0.129378	0.382554	0.70205	1	SERPINF1	4746.96	-0.0412822	0.124967	-0.330344	0.74114	1	SERPINF1	4746.96	0.0369189	0.129376	0.285363	0.775366	0.927722	SERPINF1	4746.96	0.127695	0.12497	1.02181	0.306871	0.6771	ADPGK	518158	SERPINF1	281386	4746.96	0.0494941	0.129378	0.382554	0.70205	0.999986
PHYH	8022.26	-0.250124	0.0736676	-3.39531	0.000685516	0.0144421	PHYH	8022.26	-0.020429	0.109129	-0.187201	0.851503	1	PHYH	8022.26	-0.0505904	0.105482	-0.479612	0.631503	1	PHYH	8022.26	-0.264706	0.109165	-2.42483	0.0153154	0.173528	PHYH	8022.26	-0.234545	0.105444	-2.22435	0.0261252	0.222736	ADPRH	525738	PHYH	281400	8022.26	-0.020429	0.109129	-0.187202	0.851503	0.999986
PIGR	385.468	-0.591397	0.189006	-3.12898	0.00175414	0.027111	PIGR	385.468	-0.435443	0.265636	-1.63925	0.101162	1	PIGR	385.468	-0.254799	0.257651	-0.988932	0.322697	1	PIGR	385.468	-0.475801	0.266494	-1.78541	0.0741949	0.371069	PIGR	385.468	-0.656445	0.256763	-2.55662	0.0105695	0.148811	ADPRM	534038	PIGR	281401	385.468	-0.435443	0.265636	-1.63925	0.101162	0.999986
PIM1	111.041	-0.198937	0.188432	-1.05575	0.291083	0.614276	PIM1	111.041	0.0455987	0.279887	0.162918	0.870583	1	PIM1	111.041	0.0333568	0.271622	0.122806	0.902261	1	PIM1	111.041	-0.206435	0.280545	-0.735838	0.461829	0.799221	PIM1	111.041	-0.194193	0.270943	-0.716732	0.473539	NA	ADPRS	521650	PIM1	281402	111.041	0.0455987	0.279887	0.162918	0.870583	0.999986
PKP4	488.088	-0.0635004	0.0790209	-0.803591	0.421634	0.7157	PKP4	488.088	-0.0164266	0.114053	-0.144026	0.88548	1	PKP4	488.088	-0.14443	0.110413	-1.30809	0.190841	1	PKP4	488.088	-0.128721	0.114403	-1.12516	0.260523	0.639074	PKP4	488.088	-0.000717111	0.11005	-0.00651622	0.994801	0.998003	ADRA1A	282134	PKP4	281406	488.088	-0.0164266	0.114053	-0.144026	0.88548	0.999986
PLAT	29.9962	0.159531	0.508158	0.313941	0.753566	NA	PLAT	29.9962	0.0928343	0.752678	0.123339	0.901839	1	PLAT	29.9962	-0.558536	0.726334	-0.768979	0.441906	1	PLAT	29.9962	-0.195446	0.753443	-0.259403	0.795324	NA	PLAT	29.9962	0.455924	0.72554	0.628393	0.529747	NA	ADRA2C	407139	PLAT	281407	29.9962	0.0928339	0.752678	0.123338	0.901839	0.999986
PLAU	63.5773	-0.220156	0.236365	-0.931423	0.351635	0.668159	PLAU	63.5773	0.332097	0.337981	0.982592	0.325808	1	PLAU	63.5773	0.374204	0.328748	1.13827	0.255007	1	PLAU	63.5773	-0.212763	0.33778	-0.629886	0.528769	NA	PLAU	63.5773	-0.25487	0.328954	-0.77479	0.438464	NA	ADRB1	281604	PLAU	281408	63.5773	0.332097	0.33798	0.982592	0.325808	0.999986
PLOD1	228.926	0.129728	0.162492	0.798367	0.424658	0.716947	PLOD1	228.926	0.126378	0.240258	0.52601	0.598881	1	PLOD1	228.926	0.106599	0.23171	0.460052	0.645479	1	PLOD1	228.926	0.115741	0.239979	0.482295	0.629596	0.873612	PLOD1	228.926	0.13552	0.231999	0.584141	0.559125	0.843104	ADRB2	281605	PLOD1	281409	228.926	0.126378	0.240258	0.52601	0.598881	0.999986
POMC	67.6898	0.598382	0.356295	1.67946	0.0930631	0.338289	POMC	67.6898	0.0969938	0.535594	0.181096	0.856292	1	POMC	67.6898	-0.0845451	0.514283	-0.164394	0.869421	1	POMC	67.6898	0.504371	0.534209	0.944145	0.345095	NA	POMC	67.6898	0.68591	0.515721	1.33	0.183518	NA	ADRM1	519729	POMC	281416	67.6898	0.0969938	0.535594	0.181096	0.856292	0.999986
PON2	342.117	0.144499	0.0860658	1.67894	0.0931639	0.338289	PON2	342.117	0.0247578	0.127326	0.194443	0.845829	1	PON2	342.117	0.0839296	0.122409	0.685646	0.492936	1	PON2	342.117	0.17261	0.127072	1.35837	0.174345	0.552404	PON2	342.117	0.113439	0.122674	0.924716	0.355114	0.712053	ADSL	510949	PON2	281417	342.117	0.0247578	0.127326	0.194443	0.845829	0.999986
PPIA	1924.76	0.366957	0.0673832	5.44582	5.15677e-08	2.08548e-05	PPIA	1924.76	0.224952	0.0886034	2.53886	0.0111215	0.820212	PPIA	1924.76	0.106027	0.0852068	1.24435	0.213371	1	PPIA	1924.76	0.303332	0.0883566	3.43304	0.000596847	0.0328141	PPIA	1924.76	0.422257	0.0854628	4.94083	7.77926e-07	0.00133511	ADSS1	784089	PPIA	281418	1924.76	0.224952	0.0886034	2.53886	0.0111215	0.800553
PPIB	1499.84	0.523199	0.0938992	5.57193	2.51935e-08	1.5283e-05	PPIB	1499.84	0.129439	0.137076	0.944282	0.345026	1	PPIB	1499.84	0.0846966	0.131949	0.641887	0.520947	1	PPIB	1499.84	0.497259	0.136828	3.63419	0.000278853	0.0226682	PPIB	1499.84	0.542001	0.132207	4.09964	4.13802e-05	0.00847144	ADSS2	522529	PPIB	281419	1499.84	0.129439	0.137076	0.944282	0.345026	0.999986
PPID	516.467	-0.110627	0.0868481	-1.2738	0.202735	0.516063	PPID	516.467	0.0296123	0.129075	0.229419	0.818544	1	PPID	516.467	-0.0114879	0.12502	-0.0918887	0.926786	1	PPID	516.467	-0.132238	0.129306	-1.02268	0.306459	0.683698	PPID	516.467	-0.0911381	0.124782	-0.73038	0.465158	0.784664	ADTRP	613714	PPID	281420	516.467	0.0296123	0.129075	0.229419	0.818544	0.999986
PPT1	544.77	-0.035815	0.0657682	-0.544565	0.586053	0.819493	PPT1	544.77	0.0231905	0.097197	0.238592	0.811422	1	PPT1	544.77	0.05801	0.0940424	0.616849	0.537334	1	PPT1	544.77	-0.0193333	0.0973079	-0.198682	0.842511	0.952527	PPT1	544.77	-0.0541529	0.0939277	-0.576537	0.564252	0.84531	AEBP1	317693	PPT1	281421	544.77	0.0231905	0.097197	0.238592	0.811422	0.999986
PRLR	9526.64	-0.280643	0.177846	-1.57801	0.114564	0.379896	PRLR	9526.64	-0.0871976	0.261261	-0.333757	0.738563	1	PRLR	9526.64	-0.212314	0.252423	-0.841104	0.40029	1	PRLR	9526.64	-0.343541	0.261279	-1.31484	0.188563	0.566688	PRLR	9526.64	-0.218425	0.252404	-0.865376	0.386832	0.735749	AEBP2	537791	PRLR	281422	9526.64	-0.0871977	0.261261	-0.333757	0.738563	0.999986
PRNP	478.238	-0.203837	0.0814158	-2.50365	0.012292	0.0960596	PRNP	478.238	0.169997	0.115701	1.46929	0.141755	1	PRNP	478.238	-0.0598052	0.112504	-0.531584	0.595014	1	PRNP	478.238	-0.322444	0.11607	-2.77801	0.0054693	0.103365	PRNP	478.238	-0.0926419	0.112122	-0.826257	0.408658	0.745858	AEN	614749	PRNP	281427	478.238	0.169997	0.115701	1.46929	0.141755	0.999986
PROC	2462.69	0.0715278	0.0705859	1.01334	0.310896	0.630892	PROC	2462.69	-0.030442	0.10012	-0.304054	0.761086	1	PROC	2462.69	-0.162063	0.0966732	-1.6764	0.0936589	1	PROC	2462.69	0.00453984	0.100155	0.045328	0.963846	0.988611	PROC	2462.69	0.136161	0.0966368	1.409	0.158835	0.513922	AFAP1	534032	PROC	281428	2462.69	-0.030442	0.10012	-0.304054	0.761086	0.999986
PSAP	8.22314	1.05807	1.52981	0.691636	0.489166	NA	PSAP	8.22314	-0.416074	2.35811	-0.176444	0.859945	1	PSAP	8.22314	-0.232151	2.2659	-0.102454	0.918396	1	PSAP	8.22314	1.17415	2.35476	0.49863	0.61804	NA	PSAP	8.22314	0.990231	2.26938	0.436344	0.662587	NA	AFAP1L1	510738	PSAP	281433	8.22314	-0.416071	2.3581	-0.176444	0.859945	0.999986
DAG1	541.651	-0.108568	0.0820876	-1.32259	0.185973	0.494399	DAG1	541.651	0.301804	0.10758	2.80539	0.00502558	0.612282	DAG1	541.651	-0.0136247	0.10432	-0.130605	0.896088	1	DAG1	541.651	-0.269146	0.107641	-2.50041	0.012405	0.156218	DAG1	541.651	0.0462827	0.104258	0.443927	0.657095	0.892887	AFAP1L2	615436	DAG1	281439	541.651	0.301804	0.10758	2.80539	0.00502558	0.591363
RAC1	1019.6	-0.0885804	0.0715857	-1.2374	0.215937	0.531371	RAC1	1019.6	-0.0373444	0.106161	-0.351772	0.725009	1	RAC1	1019.6	0.0309191	0.102711	0.301029	0.763392	1	RAC1	1019.6	-0.0531294	0.10629	-0.499851	0.61718	0.870476	RAC1	1019.6	-0.121393	0.102577	-1.18343	0.236639	0.615643	AFDN	504856	RAC1	281440	1019.6	-0.0373444	0.106161	-0.351772	0.725009	0.999986
RBP4	40446.9	-0.00172598	0.0574396	-0.0300486	0.976028	0.992283	RBP4	40446.9	0.0388807	0.0843083	0.461172	0.644675	1	RBP4	40446.9	0.0622213	0.08145	0.763921	0.444914	1	RBP4	40446.9	0.00844048	0.0843089	0.100114	0.920254	0.973342	RBP4	40446.9	-0.0149002	0.0814494	-0.182938	0.854846	0.957089	AFF1	781149	RBP4	281444	40446.9	0.0388807	0.0843083	0.461172	0.644675	0.999986
RCN1	2607.5	-0.151639	0.0748782	-2.02515	0.0428522	0.214615	RCN1	2607.5	-0.0724598	0.108928	-0.665211	0.505916	1	RCN1	2607.5	0.100636	0.105332	0.955423	0.339364	1	RCN1	2607.5	-0.0630686	0.10899	-0.578666	0.562814	0.846966	RCN1	2607.5	-0.236165	0.105267	-2.24347	0.0248662	0.216309	AFF2	522215	RCN1	281445	2607.5	-0.0724598	0.108928	-0.665211	0.505916	0.999986
RDH5	8.03148	0.0806952	1.16464	0.069288	0.94476	NA	RDH5	8.03148	-3.65541	1.66804	-2.19144	0.0284197	1	RDH5	8.03148	-0.798032	1.54393	-0.516882	0.605239	1	RDH5	8.03148	2.46915	1.67558	1.47361	0.140588	NA	RDH5	8.03148	-0.388233	1.53574	-0.252798	0.800425	NA	AFF3	787488	RDH5	281448	8.03148	-3.6554	1.66803	-2.19145	0.0284195	0.999986
RELN	458.827	0.037469	0.0889736	0.421125	0.673664	0.867531	RELN	458.827	-0.153109	0.126706	-1.20837	0.226903	1	RELN	458.827	0.133493	0.122247	1.09199	0.274836	1	RELN	458.827	0.186659	0.12676	1.47254	0.140875	0.503318	RELN	458.827	-0.0999425	0.122191	-0.817917	0.413404	0.748597	AFF4	541306	RELN	281450	458.827	-0.153109	0.126706	-1.20837	0.226903	0.999986
ROM1	9.25714	-0.157064	0.349176	-0.449812	0.652846	NA	ROM1	9.25714	-0.55568	0.508518	-1.09275	0.274506	1	ROM1	9.25714	-0.0674771	0.493684	-0.136681	0.891283	1	ROM1	9.25714	0.133363	0.517093	0.257909	0.796477	NA	ROM1	9.25714	-0.35484	0.484694	-0.732091	0.464113	NA	AFG1L	537689	ROM1	281465	9.25714	-0.55568	0.508517	-1.09275	0.274506	0.999986
SAA3	165.158	-0.326267	0.414873	-0.786427	0.431618	0.722913	SAA3	165.158	-0.147927	0.589603	-0.250892	0.801897	1	SAA3	165.158	-1.02691	0.570628	-1.79961	0.0719225	1	SAA3	165.158	-0.848333	0.590798	-1.43591	0.151028	0.519414	SAA3	165.158	0.0306462	0.56939	0.0538228	0.957076	0.985725	AFG3L2	515757	SAA3	281474	165.158	-0.147927	0.589603	-0.250893	0.801897	0.999986
SARS1	1124.51	-0.0345676	0.070435	-0.490773	0.623587	0.840863	SARS1	1124.51	0.0296788	0.104363	0.284381	0.776118	1	SARS1	1124.51	-0.0463845	0.100886	-0.459771	0.64568	1	SARS1	1124.51	-0.0737119	0.10445	-0.705718	0.480364	0.813048	SARS1	1124.51	0.00235143	0.100796	0.0233286	0.981388	0.993622	AFM	508264	SARS1	281476	1124.51	0.0296788	0.104363	0.284381	0.776118	0.999986
SCIN	15.7701	0.00245691	0.525529	0.00467511	0.99627	NA	SCIN	15.7701	-0.489244	0.778284	-0.628619	0.529599	1	SCIN	15.7701	-0.441557	0.751096	-0.587883	0.556611	1	SCIN	15.7701	0.0465415	0.782025	0.0595141	0.952543	NA	SCIN	15.7701	-0.00114563	0.7472	-0.00153323	0.998777	NA	AFMID	518864	SCIN	281478	15.7701	-0.489244	0.778283	-0.628619	0.529598	0.999986
SDHA	3123.9	0.346403	0.0880316	3.93498	8.32044e-05	0.00352656	SDHA	3123.9	0.0607355	0.129823	0.467832	0.639904	1	SDHA	3123.9	-0.0784161	0.125262	-0.626015	0.531305	1	SDHA	3123.9	0.274541	0.129763	2.11571	0.0343695	0.258275	SDHA	3123.9	0.413692	0.125325	3.30096	0.00096353	0.0432496	AFTPH	540837	SDHA	281480	3123.9	0.0607355	0.129823	0.467832	0.639904	0.999986
SDHD	884.178	0.162078	0.102209	1.58574	0.112798	0.376246	SDHD	884.178	-0.0493927	0.15054	-0.328102	0.742834	1	SDHD	884.178	0.112792	0.145205	0.776777	0.43729	1	SDHD	884.178	0.243945	0.150459	1.62134	0.104946	0.434673	SDHD	884.178	0.0817607	0.145289	0.562746	0.573608	0.850207	AGA	511345	SDHD	281481	884.178	-0.0493927	0.15054	-0.328102	0.742834	0.999986
DHRS3	1211.58	-0.0173647	0.0802298	-0.216437	0.828647	0.936304	DHRS3	1211.58	0.115298	0.116143	0.992727	0.320843	1	DHRS3	1211.58	-0.090601	0.112242	-0.807191	0.419557	1	DHRS3	1211.58	-0.123795	0.116194	-1.06542	0.286686	0.664874	DHRS3	1211.58	0.0821038	0.11219	0.731831	0.464272	0.783991	AGAP2	504833	DHRS3	281482	1211.58	0.115298	0.116143	0.992727	0.320843	0.999986
SEC1	90.8255	-0.1171	0.187218	-0.625474	0.53166	0.792236	SEC1	90.8255	0.270524	0.272477	0.992832	0.320792	1	SEC1	90.8255	0.120909	0.264236	0.457581	0.647253	1	SEC1	90.8255	-0.196393	0.272464	-0.720804	0.47103	NA	SEC1	90.8255	-0.0467784	0.26425	-0.177024	0.85949	NA	AGAP3	616302	SEC1	281483	90.8255	0.270524	0.272477	0.992832	0.320792	0.999986
SELL	286.409	0.0830493	0.136818	0.607005	0.543847	0.798375	SELL	286.409	-0.314275	0.195556	-1.60709	0.108035	1	SELL	286.409	-0.0298347	0.188497	-0.158276	0.874239	1	SELL	286.409	0.244353	0.195767	1.24818	0.211965	0.592971	SELL	286.409	-0.0400872	0.188278	-0.212916	0.831393	0.949092	AGBL2	100848075	SELL	281485	286.409	-0.314275	0.195556	-1.60709	0.108035	0.999986
SELP	204.247	-0.070389	0.289869	-0.24283	0.808137	0.929798	SELP	204.247	0.201674	0.431777	0.467079	0.640443	1	SELP	204.247	-0.107987	0.417316	-0.258766	0.795815	1	SELP	204.247	-0.229494	0.43188	-0.531384	0.595153	0.861968	SELP	204.247	0.0801673	0.417209	0.192151	0.847624	0.954633	AGBL3	527479	SELP	281486	204.247	0.201674	0.431777	0.467079	0.640443	0.999986
KDM5C	37.7213	0.300502	2.10334	0.142869	0.886393	NA	KDM5C	37.7213	-1.43277	3.23231	-0.443265	0.657574	1	KDM5C	37.7213	0.638598	3.12146	0.204583	0.837898	1	KDM5C	37.7213	1.51581	3.23234	0.468952	0.639104	NA	KDM5C	37.7213	-0.555554	3.12143	-0.177981	0.858738	NA	AGBL5	538585	KDM5C	281490	37.7213	-1.43296	3.23228	-0.443327	0.657529	0.999986
SMN2	32.8492	-0.0738687	0.397643	-0.185766	0.852628	NA	SMN2	32.8492	0.00363945	0.595881	0.00610768	0.995127	1	SMN2	32.8492	0.210193	0.576472	0.364619	0.715396	1	SMN2	32.8492	0.0255061	0.596059	0.0427912	0.965868	NA	SMN2	32.8492	-0.181047	0.576288	-0.314161	0.753399	NA	AGER	280986	SMN2	281492	32.8492	0.00363953	0.595881	0.00610781	0.995127	0.999986
SOD1	5658.7	-0.144169	0.0711586	-2.02603	0.0427622	0.214385	SOD1	5658.7	0.0299471	0.105758	0.283165	0.77705	1	SOD1	5658.7	-0.00692404	0.102218	-0.0677377	0.945994	1	SOD1	5658.7	-0.163546	0.105788	-1.54597	0.122112	0.471072	SOD1	5658.7	-0.126675	0.102187	-1.23963	0.215112	0.588484	AGFG1	536149	SOD1	281495	5658.7	0.0299471	0.105758	0.283165	0.77705	0.999986
SOD2	1318.38	0.0649549	0.0708818	0.916384	0.359466	0.673963	SOD2	1318.38	-0.108093	0.102814	-1.05135	0.293099	1	SOD2	1318.38	0.0669646	0.0992242	0.674882	0.499751	1	SOD2	1318.38	0.156787	0.102827	1.52477	0.127317	0.479851	SOD2	1318.38	-0.0182703	0.0992103	-0.184157	0.85389	0.956894	AGFG2	510361	SOD2	281496	1318.38	-0.108093	0.102814	-1.05135	0.293099	0.999986
SPP1	1.5406	-0.542877	2.21848	-0.244707	0.806683	NA	SPP1	1.5406	-4.19559	3.38471	-1.23957	0.215134	1	SPP1	1.5406	1.40431	3.25389	0.431581	0.666046	1	SPP1	1.5406	3.28762	3.39507	0.968351	0.332869	NA	SPP1	1.5406	-2.31228	3.24307	-0.71299	0.475852	NA	AGGF1	511650	SPP1	281499	1.5406	-4.19553	3.38468	-1.23956	0.215137	NA
SPP2	15111.3	0.087737	0.0716103	1.2252	0.2205	0.53598	SPP2	15111.3	-0.0068462	0.0973489	-0.0703264	0.943934	1	SPP2	15111.3	0.225868	0.094038	2.40188	0.0163109	1	SPP2	15111.3	0.199909	0.0973418	2.05368	0.0400065	0.275471	SPP2	15111.3	-0.0328056	0.0940454	-0.348827	0.727219	0.916346	AGK	514693	SPP2	281500	15111.3	-0.0068462	0.0973489	-0.0703264	0.943934	0.999986
SRPRA	1129.22	0.062861	0.102127	0.615517	0.538213	0.795206	SRPRA	1129.22	0.181447	0.147616	1.22919	0.219002	1	SRPRA	1129.22	0.0785169	0.142554	0.550786	0.581781	1	SRPRA	1129.22	0.00755759	0.147551	0.0512201	0.95915	0.986892	SRPRA	1129.22	0.110488	0.142621	0.774696	0.438519	0.766456	AGL	517397	SRPRA	281504	1129.22	0.181447	0.147616	1.22919	0.219002	0.999986
STAR	17.6541	0.197607	0.35121	0.562646	0.573676	NA	STAR	17.6541	0.417045	0.51715	0.806429	0.419996	1	STAR	17.6541	0.274364	0.495969	0.553188	0.580134	1	STAR	17.6541	0.120937	0.512455	0.235996	0.813436	NA	STAR	17.6541	0.263618	0.500819	0.526373	0.598629	NA	AGMAT	514509	STAR	281507	17.6541	0.417045	0.51715	0.806429	0.419996	0.999986
SVIL	558.392	-0.256983	0.0847353	-3.03277	0.00242321	0.0326208	SVIL	558.392	0.112069	0.123821	0.905094	0.365416	1	SVIL	558.392	-0.0389696	0.120341	-0.323826	0.74607	1	SVIL	558.392	-0.335488	0.124206	-2.70106	0.00691191	0.116363	SVIL	558.392	-0.184449	0.119944	-1.5378	0.124099	0.461404	AGMO	613658	SVIL	281509	558.392	0.112069	0.123821	0.905094	0.365416	0.999986
TCN2	1936.7	0.21368	0.0677544	3.15374	0.00161192	0.0256481	TCN2	1936.7	0.0146769	0.100946	0.145393	0.884401	1	TCN2	1936.7	0.0151003	0.0973201	0.155161	0.876694	1	TCN2	1936.7	0.213393	0.100874	2.11544	0.0343928	0.258275	TCN2	1936.7	0.21297	0.0973948	2.18666	0.0287672	0.237625	AGO1	522972	TCN2	281518	1936.7	0.0146769	0.100946	0.145393	0.884401	0.999986
TGM2	103.274	0.103281	0.166013	0.622124	0.53386	0.793271	TGM2	103.274	-0.285929	0.241141	-1.18573	0.235727	1	TGM2	103.274	0.105008	0.231903	0.452811	0.650685	1	TGM2	103.274	0.314827	0.24128	1.30482	0.191954	0.571032	TGM2	103.274	-0.07611	0.231758	-0.328403	0.742607	NA	AGO3	406231	TGM2	281528	103.274	-0.285929	0.241141	-1.18573	0.235727	0.999986
THBD	18.9853	-0.289595	0.363429	-0.79684	0.425544	NA	THBD	18.9853	0.0875006	0.537214	0.162879	0.870614	1	THBD	18.9853	-0.185507	0.524557	-0.353645	0.723605	1	THBD	18.9853	-0.431652	0.540985	-0.797899	0.424929	NA	THBD	18.9853	-0.158644	0.520666	-0.304695	0.760598	NA	AGO4	528046	THBD	281529	18.9853	0.0875005	0.537213	0.162878	0.870614	0.999986
THBS1	146.973	-0.143454	0.151414	-0.947428	0.343421	0.660309	THBS1	146.973	-0.120311	0.206882	-0.581543	0.560874	1	THBS1	146.973	0.446005	0.200894	2.2201	0.0264123	1	THBS1	146.973	0.128561	0.207046	0.620928	0.534647	0.838126	THBS1	146.973	-0.437755	0.200724	-2.18087	0.0291928	0.23841	AGPAT1	282137	THBS1	281530	146.973	-0.120311	0.206882	-0.581543	0.560875	0.999986
TLR2	42.0326	-0.198684	0.216128	-0.919287	0.357945	NA	TLR2	42.0326	-0.0114148	0.318747	-0.0358114	0.971433	1	TLR2	42.0326	0.161071	0.310773	0.518293	0.604254	1	TLR2	42.0326	-0.114435	0.320006	-0.357602	0.720641	NA	TLR2	42.0326	-0.286921	0.309476	-0.927117	0.353866	NA	AGPAT2	512112	TLR2	281534	42.0326	-0.0114148	0.318747	-0.0358113	0.971433	0.999986
TLR3	47.1046	-0.366426	0.327858	-1.11764	0.263722	NA	TLR3	47.1046	0.184635	0.486602	0.379437	0.704363	1	TLR3	47.1046	-0.0631652	0.473198	-0.133486	0.893809	1	TLR3	47.1046	-0.493986	0.488136	-1.01198	0.311546	NA	TLR3	47.1046	-0.246186	0.471615	-0.522005	0.601667	NA	AGPAT3	506607	TLR3	281535	47.1046	0.184635	0.486602	0.379437	0.704363	0.999986
TLR4	27.8212	-0.222169	0.30679	-0.724173	0.468959	NA	TLR4	27.8212	-0.141952	0.453586	-0.312956	0.754314	1	TLR4	27.8212	0.109533	0.441322	0.248193	0.803985	1	TLR4	27.8212	-0.0907428	0.455623	-0.199162	0.842136	NA	TLR4	27.8212	-0.342228	0.439219	-0.779176	0.435876	NA	AGPAT5	530414	TLR4	281536	27.8212	-0.141952	0.453586	-0.312956	0.754314	0.999986
TP53	105.605	0.452713	0.731472	0.618907	0.535978	0.794402	TP53	105.605	-0.0407427	1.09355	-0.0372574	0.97028	1	TP53	105.605	-0.127056	1.05572	-0.12035	0.904206	1	TP53	105.605	0.409649	1.09331	0.374686	0.707894	0.904721	TP53	105.605	0.495962	1.05596	0.469678	0.638585	NA	AGPS	613679	TP53	281542	105.605	-0.0407426	1.09355	-0.0372573	0.97028	0.999986
TPI1	673.343	0.567831	0.167962	3.38072	0.000722959	0.0148982	TPI1	673.343	0.302656	0.22739	1.331	0.183189	1	TPI1	673.343	0.477847	0.21902	2.18175	0.029128	1	TPI1	673.343	0.633421	0.22688	2.79188	0.00524036	0.101979	TPI1	673.343	0.458229	0.219548	2.08715	0.0368746	0.269075	AGRN	525795	TPI1	281543	673.343	0.302656	0.22739	1.331	0.183189	0.999986
TPM1	625.135	-0.224431	0.11122	-2.01791	0.0436011	0.217022	TPM1	625.135	0.140065	0.161691	0.866248	0.386354	1	TPM1	625.135	0.124065	0.156648	0.792003	0.428359	1	TPM1	625.135	-0.236815	0.161837	-1.46329	0.143388	0.507838	TPM1	625.135	-0.220816	0.156497	-1.41099	0.158247	0.51344	AGT	527114	TPM1	281544	625.135	0.140065	0.161691	0.866248	0.386354	0.999986
TRAM1	1755.31	0.130306	0.0698419	1.86573	0.0620788	0.267309	TRAM1	1755.31	0.00316782	0.101567	0.0311894	0.975119	1	TRAM1	1755.31	-0.117118	0.0979903	-1.1952	0.232009	1	TRAM1	1755.31	0.0688773	0.101566	0.678153	0.497675	0.820313	TRAM1	1755.31	0.189163	0.0979915	1.9304	0.0535569	0.320279	AGTPBP1	534958	TRAM1	281546	1755.31	0.00316782	0.101567	0.0311894	0.975119	0.999986
TSFM	139.82	0.330049	0.124719	2.64634	0.00813682	0.0732471	TSFM	139.82	0.211763	0.181481	1.16686	0.243266	1	TSFM	139.82	-0.0922385	0.172976	-0.533246	0.593864	1	TSFM	139.82	0.173659	0.180313	0.9631	0.335497	0.712675	TSFM	139.82	0.477661	0.174193	2.74213	0.00610413	0.115197	AGTR1	281607	TSFM	281551	139.82	0.211763	0.181481	1.16686	0.243266	0.999986
TUBB2B	2.03296	0.210443	1.3826	0.152208	0.879023	NA	TUBB2B	2.03296	-1.08189	2.10964	-0.512832	0.608069	1	TUBB2B	2.03296	-1.28331	2.02603	-0.63341	0.526466	1	TUBB2B	2.03296	0.111907	2.13466	0.0524238	0.958191	NA	TUBB2B	2.03296	0.313327	1.99965	0.156691	0.875488	NA	AGTRAP	508521	TUBB2B	281555	2.03296	-1.08189	2.10963	-0.512835	0.608067	0.999986
TUFM	376.989	0.629105	0.121449	5.17998	2.21906e-07	6.09372e-05	TUFM	376.989	0.0169559	0.180369	0.0940067	0.925104	1	TUFM	376.989	0.122218	0.172461	0.708667	0.478531	1	TUFM	376.989	0.679791	0.179536	3.78638	0.000152856	0.0176935	TUFM	376.989	0.574529	0.173329	3.31467	0.000917504	0.0432496	AGXT	789572	TUFM	281556	376.989	0.0169559	0.180369	0.0940068	0.925104	0.999986
TXN2	339.927	0.415292	0.516704	0.803733	0.421551	0.715686	TXN2	339.927	0.138195	0.771185	0.179199	0.857782	1	TXN2	339.927	-0.021943	0.744741	-0.0294639	0.976495	1	TXN2	339.927	0.332212	0.771043	0.430861	0.66657	0.890043	TXN2	339.927	0.49235	0.744888	0.660973	0.50863	0.81263	AGXT2	521553	TXN2	281557	339.927	0.138195	0.771184	0.179199	0.857782	0.999986
UACA	1755.08	-0.224788	0.0967454	-2.3235	0.0201526	0.13014	UACA	1755.08	0.0343136	0.143801	0.238619	0.811401	1	UACA	1755.08	0.0173461	0.139095	0.124707	0.900755	1	UACA	1755.08	-0.234341	0.143896	-1.62855	0.103408	0.433814	UACA	1755.08	-0.217374	0.138997	-1.56388	0.117846	0.448207	AHCTF1	504716	UACA	281559	1755.08	0.0343136	0.143801	0.238619	0.811401	0.999986
UCP2	38.7333	0.912439	1.05245	0.866966	0.385961	NA	UCP2	38.7333	0.704681	1.57928	0.446204	0.65545	1	UCP2	38.7333	-0.0420358	1.52261	-0.0276077	0.977975	1	UCP2	38.7333	0.55817	1.57712	0.353917	0.723401	NA	UCP2	38.7333	1.30489	1.52485	0.855749	0.392136	NA	AHCY	508158	UCP2	281562	38.7333	0.704595	1.57928	0.446151	0.655488	0.999986
UGDH	1904.03	-0.0734306	0.147138	-0.499061	0.617736	0.838224	UGDH	1904.03	0.161723	0.217001	0.745266	0.456111	1	UGDH	1904.03	0.0298154	0.209681	0.142194	0.886927	1	UGDH	1904.03	-0.14261	0.217012	-0.657154	0.511082	0.825925	UGDH	1904.03	-0.0107021	0.209669	-0.0510428	0.959291	0.985725	AHCYL1	505511	UGDH	281564	1904.03	0.161723	0.217001	0.745266	0.456111	0.999986
UGP2	1478.53	-0.119462	0.102717	-1.16302	0.244821	0.564963	UGP2	1478.53	0.0173535	0.151503	0.114542	0.908808	1	UGP2	1478.53	-0.108023	0.14647	-0.737511	0.460812	1	UGP2	1478.53	-0.183709	0.151598	-1.21181	0.225584	0.609675	UGP2	1478.53	-0.058332	0.146371	-0.39852	0.690247	0.905932	AHCYL2	532836	UGP2	281565	1478.53	0.0173535	0.151503	0.114542	0.908808	0.999986
UMPS	305.194	0.0934275	0.114568	0.815474	0.414801	0.711305	UMPS	305.194	0.260952	0.163506	1.59598	0.110493	1	UMPS	305.194	-0.0226083	0.157662	-0.143398	0.885976	1	UMPS	305.194	-0.0515823	0.163246	-0.315978	0.752019	0.921074	UMPS	305.194	0.231978	0.15793	1.46886	0.14187	0.489606	AHDC1	522105	UMPS	281568	305.194	0.260952	0.163506	1.59598	0.110493	0.999986
UQCR11	1298.74	0.50217	0.10136	4.9543	7.25902e-07	0.000119417	UQCR11	1298.74	0.13913	0.148945	0.934105	0.35025	1	UQCR11	1298.74	0.030836	0.143407	0.215024	0.829749	1	UQCR11	1298.74	0.444871	0.148699	2.99176	0.00277379	0.0690111	UQCR11	1298.74	0.553166	0.143662	3.85047	0.000117893	0.0160788	AHI1	528398	UQCR11	281570	1298.74	0.13913	0.148945	0.934105	0.35025	0.999986
VEGFA	545.073	-0.186619	0.123951	-1.50559	0.132172	0.411701	VEGFA	545.073	-0.0592543	0.184052	-0.321943	0.747496	1	VEGFA	545.073	-0.0349303	0.178152	-0.19607	0.844556	1	VEGFA	545.073	-0.172218	0.184317	-0.934357	0.35012	0.723998	VEGFA	545.073	-0.196542	0.177878	-1.10492	0.269193	0.642749	AHNAK	531336	VEGFA	281572	545.073	-0.0592543	0.184052	-0.321943	0.747496	0.999986
EZR	185.608	-0.364597	0.145644	-2.50335	0.0123025	0.0960646	EZR	185.608	-0.0229964	0.214844	-0.107038	0.914759	1	EZR	185.608	0.119684	0.209283	0.571878	0.567404	1	EZR	185.608	-0.293634	0.215685	-1.36141	0.173386	0.551762	EZR	185.608	-0.436315	0.208416	-2.09348	0.0363067	0.26895	AHNAK2	527701	EZR	281574	185.608	-0.0229964	0.214844	-0.107038	0.914759	0.999986
WARS1	3.09538	1.52969	1.6684	0.916861	0.359216	NA	WARS1	3.09538	-2.05191	2.57217	-0.797735	0.425024	1	WARS1	3.09538	-1.62898	2.39915	-0.678982	0.497149	1	WARS1	3.09538	1.91535	2.57525	0.743754	0.457025	NA	WARS1	3.09538	1.49242	2.39586	0.622917	0.533339	NA	AHR	280714	WARS1	281576	3.09538	-2.05191	2.57216	-0.797738	0.425022	0.999986
WASL	845.944	-0.0360982	0.0852534	-0.423423	0.671987	0.866521	WASL	845.944	-0.0112407	0.123355	-0.0911254	0.927393	1	WASL	845.944	-0.154439	0.119245	-1.29514	0.195272	1	WASL	845.944	-0.109368	0.12352	-0.885427	0.375926	0.741879	WASL	845.944	0.0338307	0.119074	0.284115	0.776322	0.934295	AHSA1	539220	WASL	281577	845.944	-0.0112407	0.123355	-0.0911255	0.927393	0.999986
YARS1	76.5615	-0.14209	0.264217	-0.537777	0.590731	0.822735	YARS1	76.5615	0.189616	0.390395	0.485703	0.627178	1	YARS1	76.5615	0.253811	0.37819	0.671118	0.502145	1	YARS1	76.5615	-0.119051	0.390393	-0.304952	0.760403	NA	YARS1	76.5615	-0.183246	0.378192	-0.48453	0.62801	NA	AHSA2	531017	YARS1	281581	76.5615	0.189616	0.390395	0.485703	0.627178	0.999986
ABCA4	7.56198	-0.562215	1.52871	-0.36777	0.713045	NA	ABCA4	7.56198	-0.94665	2.34093	-0.40439	0.685926	1	ABCA4	7.56198	0.0523171	2.26543	0.0230937	0.981576	1	ABCA4	7.56198	0.0436434	2.34532	0.0186088	0.985153	NA	ABCA4	7.56198	-0.955323	2.26089	-0.422542	0.672629	NA	AHSG	280988	ABCA4	281584	7.56198	-0.946646	2.34092	-0.40439	0.685926	0.999986
ABCB1	26.6163	1.0201	0.768789	1.32689	0.184544	NA	ABCB1	26.6163	-0.449115	1.14732	-0.391447	0.695467	1	ABCB1	26.6163	-0.650362	1.10118	-0.590607	0.554784	1	ABCB1	26.6163	0.915628	1.14601	0.798973	0.424306	NA	ABCB1	26.6163	1.11688	1.10254	1.013	0.311061	NA	AIDA	508353	ABCB1	281585	26.6163	-0.449115	1.14732	-0.391447	0.695467	0.999986
TAP2	229.41	0.259311	0.382782	0.677438	0.498128	0.769485	TAP2	229.41	0.151443	0.568419	0.266429	0.789909	1	TAP2	229.41	-0.356664	0.548816	-0.64988	0.51577	1	TAP2	229.41	-0.00884015	0.568365	-0.0155537	0.98759	0.994877	TAP2	229.41	0.499267	0.548872	0.909624	0.363021	0.720179	AIF1	280989	TAP2	281586	229.41	0.151443	0.568419	0.266429	0.789909	0.999986
ABCF1	814.133	-0.0526987	0.0677769	-0.777531	0.436846	0.726156	ABCF1	814.133	0.174228	0.0929084	1.87526	0.0607565	1	ABCF1	814.133	0.102156	0.0899214	1.13606	0.255931	1	ABCF1	814.133	-0.0930699	0.0928958	-1.00187	0.316404	0.693834	ABCF1	814.133	-0.0209983	0.0899345	-0.233485	0.815385	0.945368	AIF1L	617493	ABCF1	281589	814.133	0.174228	0.0929084	1.87526	0.0607565	0.999986
ACACA	186.816	-0.190353	0.223759	-0.850707	0.394932	0.699892	ACACA	186.816	-0.0223745	0.32969	-0.0678652	0.945893	1	ACACA	186.816	0.264746	0.319127	0.829594	0.406768	1	ACACA	186.816	-0.0521047	0.329888	-0.157947	0.874499	0.962451	ACACA	186.816	-0.339225	0.318923	-1.06366	0.287484	0.659591	AIFM1	535714	ACACA	281590	186.816	-0.0223745	0.32969	-0.0678651	0.945893	0.999986
ACTR3	435.545	0.0179373	0.0782514	0.229226	0.818693	0.932725	ACTR3	435.545	-0.203177	0.10583	-1.91984	0.0548779	1	ACTR3	435.545	0.148054	0.102088	1.45025	0.146988	1	ACTR3	435.545	0.202417	0.10596	1.91032	0.0560922	0.332042	ACTR3	435.545	-0.148814	0.101954	-1.45962	0.144394	0.493309	AIFM2	534217	ACTR3	281597	435.545	-0.203177	0.10583	-1.91984	0.054878	0.999986
ACVR2A	105.535	-0.100621	0.144085	-0.698343	0.484962	0.75851	ACVR2A	105.535	-0.405301	0.200322	-2.02325	0.0430479	1	ACVR2A	105.535	-0.00575341	0.193878	-0.0296754	0.976326	1	ACVR2A	105.535	0.127812	0.20169	0.633706	0.526273	0.836735	ACVR2A	105.535	-0.271735	0.192454	-1.41195	0.157965	NA	AIG1	614409	ACVR2A	281598	105.535	-0.405301	0.200322	-2.02325	0.0430479	0.999986
ADAM9	89.8643	0.0988347	0.335428	0.294652	0.76826	0.914881	ADAM9	89.8643	-0.239434	0.501369	-0.47756	0.632963	1	ADAM9	89.8643	0.163074	0.483846	0.337036	0.73609	1	ADAM9	89.8643	0.310825	0.501365	0.619956	0.535286	NA	ADAM9	89.8643	-0.0916827	0.48385	-0.189486	0.849712	NA	AIMP1	505126	ADAM9	281600	89.8643	-0.239434	0.501369	-0.47756	0.632963	0.999986
ADCY7	49.2795	-0.384361	0.188154	-2.0428	0.0410718	NA	ADCY7	49.2795	-0.139708	0.270174	-0.517104	0.605084	1	ADCY7	49.2795	-0.29236	0.266461	-1.0972	0.272555	1	ADCY7	49.2795	-0.46174	0.274794	-1.68031	0.0928971	NA	ADCY7	49.2795	-0.309088	0.261693	-1.18111	0.237561	NA	AIMP2	520979	ADCY7	281603	49.2795	-0.139708	0.270174	-0.517104	0.605083	0.999986
ADRB1	134.868	-0.186776	0.137873	-1.3547	0.175514	0.481771	ADRB1	134.868	-0.172377	0.202033	-0.853209	0.393543	1	ADRB1	134.868	-0.035194	0.196342	-0.179248	0.857743	1	ADRB1	134.868	-0.109587	0.203152	-0.539434	0.589587	0.859988	ADRB1	134.868	-0.24677	0.195184	-1.26429	0.206125	0.577522	AIP	360190	ADRB1	281604	134.868	-0.172377	0.202033	-0.853209	0.393543	0.999986
ADRB2	158.884	0.519679	0.222801	2.33248	0.0196755	0.128126	ADRB2	158.884	0.233708	0.328472	0.711501	0.476774	1	ADRB2	158.884	0.156899	0.315481	0.497334	0.618953	1	ADRB2	158.884	0.476003	0.327338	1.45416	0.145902	0.511169	ADRB2	158.884	0.552812	0.316657	1.74577	0.0808501	0.385258	AJUBA	519937	ADRB2	281605	158.884	0.233708	0.328472	0.711502	0.476773	0.999986
AGTR1	464.29	-0.0118036	0.103284	-0.114283	0.909014	0.968912	AGTR1	464.29	-0.186787	0.143635	-1.30043	0.193453	1	AGTR1	464.29	-0.214582	0.138762	-1.54641	0.122006	1	AGTR1	464.29	-0.0202546	0.144005	-0.140652	0.888145	0.965247	AGTR1	464.29	0.00754073	0.138377	0.0544941	0.956542	0.985725	AK2	280716	AGTR1	281607	464.29	-0.186787	0.143635	-1.30043	0.193453	0.999986
AKAP5	77.1941	0.261412	0.277622	0.94161	0.346392	0.663506	AKAP5	77.1941	-0.307431	0.410768	-0.748429	0.454201	1	AKAP5	77.1941	0.197392	0.395042	0.499674	0.617304	1	AKAP5	77.1941	0.529088	0.410375	1.28928	0.197301	NA	AKAP5	77.1941	0.0242644	0.395451	0.0613588	0.951073	NA	AK3	281613	AKAP5	281612	77.1941	-0.307431	0.410768	-0.748429	0.454201	0.999986
AK3	941.245	0.0889215	0.0608297	1.46181	0.143793	0.43276	AK3	941.245	0.16383	0.0845523	1.93761	0.0526705	1	AK3	941.245	0.0486383	0.0815051	0.596752	0.550673	1	AK3	941.245	0.0277709	0.084415	0.32898	0.742171	0.91658	AK3	941.245	0.142962	0.0816472	1.75097	0.0799507	0.383447	AK4	517063	AK3	281613	941.245	0.16383	0.0845523	1.93761	0.0526705	0.999986
ALCAM	1260.01	-0.0536674	0.0533905	-1.00519	0.314807	0.634714	ALCAM	1260.01	0.0242285	0.0793026	0.30552	0.75997	1	ALCAM	1260.01	-0.0115177	0.0767211	-0.150124	0.880667	1	ALCAM	1260.01	-0.0724199	0.0794079	-0.912	0.361769	0.731984	ALCAM	1260.01	-0.0366737	0.0766121	-0.478693	0.632157	0.879555	AK5	613448	ALCAM	281614	1260.01	0.0242285	0.0793026	0.30552	0.75997	0.999986
ALDH1A1	24114.8	0.164695	0.0818741	2.01156	0.0442662	0.219425	ALDH1A1	24114.8	-0.0265806	0.118493	-0.224323	0.822506	1	ALDH1A1	24114.8	0.147198	0.114464	1.28597	0.198453	1	ALDH1A1	24114.8	0.250655	0.118488	2.11545	0.0343919	0.258275	ALDH1A1	24114.8	0.0768769	0.114469	0.671596	0.501841	0.8095	AK6	102216273	ALDH1A1	281615	24114.8	-0.0265806	0.118493	-0.224323	0.822506	0.999986
ALDH1B1	8.88571	0.945206	0.543441	1.7393	0.0819827	NA	ALDH1B1	8.88571	-1.48792	0.79067	-1.88185	0.0598562	1	ALDH1B1	8.88571	-0.606566	0.714041	-0.849484	0.395612	1	ALDH1B1	8.88571	1.58242	0.790375	2.00212	0.0452718	NA	ALDH1B1	8.88571	0.701067	0.714368	0.981381	0.326405	NA	AK7	511269	ALDH1B1	281618	8.88571	-1.48792	0.79067	-1.88185	0.0598561	0.999986
ANXA4	2924.14	0.048993	0.0691381	0.708626	0.478557	0.755018	ANXA4	2924.14	-0.0520147	0.10218	-0.509052	0.610716	1	ANXA4	2924.14	0.0425708	0.098682	0.431393	0.666183	1	ANXA4	2924.14	0.0981046	0.102186	0.960055	0.337028	0.713488	ANXA4	2924.14	0.00351911	0.098675	0.0356636	0.971551	0.989147	AK8	615606	ANXA4	281625	2924.14	-0.0520147	0.10218	-0.509052	0.610716	0.999986
ANXA5	195.039	-0.203341	0.138375	-1.46949	0.141701	0.427924	ANXA5	195.039	0.0801369	0.20266	0.395426	0.692529	1	ANXA5	195.039	0.162101	0.196803	0.82367	0.410127	1	ANXA5	195.039	-0.166789	0.203005	-0.821598	0.411305	0.76858	ANXA5	195.039	-0.248753	0.196447	-1.26626	0.20542	0.576864	AKAIN1	615682	ANXA5	281626	195.039	0.0801369	0.20266	0.395426	0.692529	0.999986
APEX1	828.049	-0.0588612	0.0570053	-1.03256	0.301811	0.621553	APEX1	828.049	-0.00739583	0.0838095	-0.0882457	0.929681	1	APEX1	828.049	-0.0669313	0.0811316	-0.824972	0.409387	1	APEX1	828.049	-0.0887315	0.0840237	-1.05603	0.290955	0.670023	APEX1	828.049	-0.029196	0.0809097	-0.360847	0.718214	0.912471	AKAP1	532072	APEX1	281630	828.049	-0.00739583	0.0838095	-0.0882458	0.929681	0.999986
BAP1	108.98	0.111083	0.140628	0.789906	0.429583	0.720749	BAP1	108.98	0.0684707	0.209158	0.327364	0.743392	1	BAP1	108.98	-0.0593337	0.201222	-0.294868	0.768095	1	BAP1	108.98	0.0446816	0.208991	0.213797	0.830705	0.949473	BAP1	108.98	0.172486	0.201395	0.856457	0.391745	NA	AKAP10	513802	BAP1	281630	108.98	0.0684707	0.209158	0.327364	0.743392	0.999986
APOA1	416.275	-0.516664	0.262556	-1.96782	0.0490884	0.232984	APOA1	416.275	-0.520455	0.378986	-1.37328	0.169664	1	APOA1	416.275	0.133071	0.366669	0.362919	0.716665	1	APOA1	416.275	-0.150965	0.37937	-0.397934	0.690678	0.899174	APOA1	416.275	-0.804491	0.366272	-2.19643	0.028061	0.233244	AKAP11	533105	APOA1	281631	416.275	-0.520455	0.378986	-1.37328	0.169664	0.999986
ARRB1	138.658	0.0853687	0.11598	0.736065	0.461691	0.744142	ARRB1	138.658	0.198116	0.169173	1.17109	0.241563	1	ARRB1	138.658	0.0135016	0.162867	0.0828996	0.933931	1	ARRB1	138.658	-0.0110667	0.168723	-0.0655906	0.947704	0.984643	ARRB1	138.658	0.173548	0.163333	1.06254	0.28799	0.659781	AKAP12	513774	ARRB1	281637	138.658	0.198116	0.169173	1.17109	0.241563	0.999986
ARRB2	294.274	0.143343	0.278688	0.51435	0.607008	0.831677	ARRB2	294.274	0.407551	0.410293	0.993318	0.320555	1	ARRB2	294.274	0.0149618	0.396171	0.0377661	0.969874	1	ARRB2	294.274	-0.0523265	0.410067	-0.127605	0.898462	0.968916	ARRB2	294.274	0.340263	0.396404	0.858373	0.390687	0.737968	AKAP13	504288	ARRB2	281638	294.274	0.407551	0.410293	0.993318	0.320555	0.999986
ATP5PO	2182.74	0.162388	0.0551561	2.94415	0.0032384	0.0396367	ATP5PO	2182.74	-0.0716045	0.0799814	-0.895264	0.370646	1	ATP5PO	2182.74	0.0671637	0.0770886	0.871254	0.383616	1	ATP5PO	2182.74	0.234259	0.0799352	2.93061	0.003383	0.0779976	ATP5PO	2182.74	0.0954906	0.0771365	1.23794	0.215737	0.589854	AKAP14	100296237	ATP5PO	281640	2182.74	-0.0716045	0.0799814	-0.895264	0.370646	0.999986
ATP6V1G1	590.403	0.0270868	0.0898444	0.301486	0.763044	0.911801	ATP6V1G1	590.403	0.175601	0.128637	1.36508	0.172227	1	ATP6V1G1	590.403	0.0813891	0.124241	0.655092	0.512409	1	ATP6V1G1	590.403	-0.0239441	0.128541	-0.186276	0.852228	0.95593	ATP6V1G1	590.403	0.0702676	0.124341	0.565122	0.57199	0.850017	AKAP17A	100850391	ATP6V1G1	281641	590.403	0.175601	0.128637	1.36508	0.172227	0.999986
BFSP1	3.13892	0.868917	1.5828	0.548973	0.583024	NA	BFSP1	3.13892	-1.56333	2.36789	-0.660223	0.509111	1	BFSP1	3.13892	-2.32366	2.26406	-1.02632	0.304739	1	BFSP1	3.13892	0.314139	2.39251	0.131301	0.895537	NA	BFSP1	3.13892	1.07446	2.23803	0.480093	0.631161	NA	AKAP5	281612	BFSP1	281644	3.13892	-1.56334	2.36788	-0.660229	0.509107	0.999986
XIAP	326.206	-0.000815971	0.0961338	-0.00848787	0.993228	0.997825	XIAP	326.206	-0.132196	0.138685	-0.953206	0.340485	1	XIAP	326.206	-0.132764	0.133947	-0.99117	0.321602	1	XIAP	326.206	0.00345792	0.139075	0.0248637	0.980164	0.992986	XIAP	326.206	0.00402604	0.133542	0.0301482	0.975949	0.991039	AKAP7	613606	XIAP	281647	326.206	-0.132196	0.138685	-0.953207	0.340485	0.999986
BLCAP	224.336	0.1302	0.114024	1.14187	0.253508	0.574626	BLCAP	224.336	0.029364	0.170143	0.172584	0.862978	1	BLCAP	224.336	0.0158659	0.163756	0.0968876	0.922816	1	BLCAP	224.336	0.122611	0.169954	0.72144	0.470639	0.805961	BLCAP	224.336	0.13611	0.163952	0.830178	0.406438	0.745834	AKAP8	522905	BLCAP	281649	224.336	0.029364	0.170143	0.172584	0.862978	0.999986
BLVRB	2470.39	0.281427	0.103385	2.72211	0.00648668	0.0627596	BLVRB	2470.39	0.221655	0.146981	1.50806	0.13154	1	BLVRB	2470.39	0.113208	0.141858	0.798032	0.424852	1	BLVRB	2470.39	0.222894	0.146887	1.51745	0.129153	0.482833	BLVRB	2470.39	0.331341	0.141956	2.33412	0.0195897	0.194261	AKAP8L	539700	BLVRB	281650	2470.39	0.221655	0.146981	1.50806	0.13154	0.999986
C4BPA	7740.43	-0.313394	0.108254	-2.89498	0.00379187	0.0435975	C4BPA	7740.43	0.0507698	0.156559	0.324286	0.745722	1	C4BPA	7740.43	-0.196677	0.151301	-1.29991	0.193632	1	C4BPA	7740.43	-0.441941	0.156594	-2.82221	0.00476944	0.0976493	C4BPA	7740.43	-0.194494	0.151264	-1.28579	0.198517	0.56896	AKAP9	767893	C4BPA	281651	7740.43	0.0507697	0.156559	0.324286	0.745722	0.999986
C4BPB	1573.51	-0.103611	0.124661	-0.831145	0.405892	0.706689	C4BPB	1573.51	-0.100767	0.18469	-0.545599	0.585342	1	C4BPB	1573.51	-0.0119234	0.178489	-0.0668019	0.946739	1	C4BPB	1573.51	-0.0549676	0.184758	-0.297511	0.766076	0.925033	C4BPB	1573.51	-0.143811	0.178419	-0.80603	0.420225	0.754854	AKIP1	504225	C4BPB	281652	1573.51	-0.100767	0.18469	-0.545599	0.585342	0.999986
S100G	10.6907	-0.217671	0.771832	-0.282018	0.77793	NA	S100G	10.6907	2.12987	1.05776	2.01356	0.0440556	1	S100G	10.6907	1.25914	1.02027	1.23412	0.217157	1	S100G	10.6907	-0.487654	1.04022	-0.4688	0.639213	NA	S100G	10.6907	0.383069	1.03815	0.368991	0.712134	NA	AKIRIN1	615039	S100G	281658	10.6907	2.12987	1.05776	2.01356	0.0440555	0.999986
CALD1	10095.3	-0.085643	0.0587004	-1.45898	0.14457	0.433485	CALD1	10095.3	-0.121017	0.0843389	-1.43489	0.151319	1	CALD1	10095.3	-0.0114189	0.0814954	-0.140117	0.888568	1	CALD1	10095.3	-0.0255457	0.0843609	-0.302814	0.762031	0.924226	CALD1	10095.3	-0.135144	0.0814726	-1.65876	0.0971636	0.415443	AKIRIN2	614292	CALD1	281660	10095.3	-0.121017	0.0843389	-1.43489	0.151319	0.999986
CAPN1	16.9151	0.197639	0.266534	0.741514	0.458382	NA	CAPN1	16.9151	0.485267	0.387199	1.25327	0.210106	1	CAPN1	16.9151	0.166067	0.368729	0.450375	0.65244	1	CAPN1	16.9151	0.0371628	0.380709	0.0976147	0.922238	NA	CAPN1	16.9151	0.356363	0.375427	0.94922	0.342509	NA	AKNA	539274	CAPN1	281661	16.9151	0.485267	0.387199	1.25327	0.210106	0.999986
CAPN2	142.324	0.282815	0.166049	1.70321	0.0885293	0.32834	CAPN2	142.324	-0.206453	0.245092	-0.842349	0.399593	1	CAPN2	142.324	0.0331919	0.235102	0.141181	0.887727	1	CAPN2	142.324	0.413574	0.244755	1.68975	0.0910763	0.409376	CAPN2	142.324	0.173929	0.235453	0.738702	0.460088	0.781101	AKR1A1	618607	CAPN2	281662	142.324	-0.206453	0.245092	-0.842349	0.399593	0.999986
CAPNS1	354.709	0.451138	0.517253	0.87218	0.38311	0.690475	CAPNS1	354.709	0.452875	0.76733	0.590195	0.55506	1	CAPNS1	354.709	0.0862732	0.741	0.116428	0.907313	1	CAPNS1	354.709	0.269793	0.767098	0.351706	0.725059	0.908722	CAPNS1	354.709	0.636394	0.74124	0.858553	0.390587	0.737968	AKR1B1	317748	CAPNS1	281664	354.709	0.452875	0.76733	0.590195	0.55506	0.999986
CCNA2	2.7675	1.44346	1.29134	1.1178	0.263651	NA	CCNA2	2.7675	-2.37641	2.0315	-1.16978	0.242091	1	CCNA2	2.7675	0.00144863	1.8321	0.000790691	0.999369	1	CCNA2	2.7675	3.10885	2.02212	1.53742	0.124189	NA	CCNA2	2.7675	0.731	1.84246	0.396752	0.69155	NA	AKR1B10	525193	CCNA2	281667	2.7675	-2.3764	2.0315	-1.16978	0.242091	0.999986
CCNB2	2.20474	0.180671	2.25888	0.0799825	0.936251	NA	CCNB2	1.71561	3.68714	4.02795	0.915389	0.359988	1	CCNB2	1.71561	0.470432	3.84165	0.122456	0.902538	1	CCNB2	1.71561	0.274358	3.97504	0.0690201	0.944974	NA	CCNB2	1.71561	3.49107	3.89637	0.895978	0.370264	NA	AKR1C3	617917	CCNB2	281668	1.71561	3.68712	4.0279	0.915395	0.359984	NA
CCNG1	446.649	-0.0807517	0.0900167	-0.897074	0.36968	0.68241	CCNG1	446.649	-0.0686281	0.133081	-0.515685	0.606074	1	CCNG1	446.649	-0.0450314	0.128808	-0.3496	0.726639	1	CCNG1	446.649	-0.0664141	0.133385	-0.497911	0.618547	0.870727	CCNG1	446.649	-0.0900108	0.128494	-0.700508	0.48361	0.798975	AKR1C4	282138	CCNG1	281671	446.649	-0.0686281	0.133081	-0.515685	0.606074	0.999986
ACKR4	47.4568	-0.209067	0.20558	-1.01696	0.309171	NA	ACKR4	47.4568	-0.860145	0.257964	-3.33436	0.000854951	0.308054	ACKR4	47.4568	0.200776	0.249509	0.804683	0.421002	1	ACKR4	47.4568	0.41168	0.261185	1.5762	0.11498	NA	ACKR4	47.4568	-0.649241	0.246135	-2.63775	0.00834589	NA	AKR1D1	513855	ACKR4	281672	47.4568	-0.860145	0.257964	-3.33436	0.000854951	0.295357
CEBPD	958.378	0.132186	0.0984154	1.34314	0.179226	0.486064	CEBPD	958.378	-0.0648609	0.145474	-0.445858	0.6557	1	CEBPD	958.378	-0.0759136	0.140358	-0.540858	0.588605	1	CEBPD	958.378	0.128685	0.145478	0.884568	0.376389	0.741879	CEBPD	958.378	0.139738	0.140354	0.995612	0.319439	0.6846	AKR1E2	615959	CEBPD	281678	958.378	-0.0648609	0.145474	-0.445858	0.6557	0.999986
CENPE	22.1864	0.338445	1.03114	0.328225	0.742742	NA	CENPE	22.1864	-0.925127	1.53867	-0.601252	0.547672	1	CENPE	22.1864	0.640334	1.48347	0.431645	0.666	1	CENPE	22.1864	1.18839	1.53827	0.772554	0.439786	NA	CENPE	22.1864	-0.377066	1.48389	-0.254106	0.799413	NA	AKR7A2	511996	CENPE	281681	22.1864	-0.925123	1.53867	-0.60125	0.547673	0.999986
CFDP1	394.078	0.171405	0.0546225	3.13799	0.0017011	0.0264174	CFDP1	394.078	-0.019357	0.0810805	-0.238739	0.811308	1	CFDP1	394.078	0.0520387	0.0773337	0.672911	0.501004	1	CFDP1	394.078	0.207718	0.0807643	2.5719	0.0101143	0.140744	CFDP1	394.078	0.136322	0.0776639	1.75528	0.0792117	0.38184	AKT1	280991	CFDP1	281682	394.078	-0.019357	0.0810805	-0.238739	0.811308	0.999986
CNMD	54.08	0.0257219	0.18493	0.13909	0.889379	0.961139	CNMD	54.08	0.0122453	0.256039	0.0478262	0.961855	1	CNMD	54.08	0.519954	0.247662	2.09946	0.0357767	1	CNMD	54.08	0.256557	0.254876	1.0066	0.314129	NA	CNMD	54.08	-0.251152	0.248858	-1.00922	0.31287	NA	AKT1S1	514859	CNMD	281683	54.08	0.0122454	0.256039	0.0478263	0.961855	0.999986
CHRNE	70.9771	0.607078	1.0698	0.567469	0.570396	0.81296	CHRNE	70.9771	-0.470211	1.58974	-0.295779	0.767399	1	CHRNE	70.9771	-0.867667	1.53481	-0.565325	0.571853	1	CHRNE	70.9771	0.378725	1.58989	0.238208	0.811719	NA	CHRNE	70.9771	0.77618	1.53466	0.505768	0.61302	NA	AKT2	534923	CHRNE	281688	70.9771	-0.470213	1.58974	-0.29578	0.767398	0.999986
CHSY1	70.6676	-0.241011	0.175934	-1.36989	0.17072	0.474787	CHSY1	70.6676	-0.33472	0.252425	-1.32602	0.184834	1	CHSY1	70.6676	0.107349	0.245943	0.436477	0.662491	1	CHSY1	70.6676	0.000392662	0.254295	0.00154412	0.998768	NA	CHSY1	70.6676	-0.441676	0.244009	-1.81008	0.0702839	NA	AKT3	100137872	CHSY1	281690	70.6676	-0.33472	0.252425	-1.32602	0.184834	0.999986
DNAJC14	99.5048	0.169997	0.173752	0.978388	0.327883	0.647701	DNAJC14	99.5048	0.121037	0.24927	0.485564	0.627277	1	DNAJC14	99.5048	0.34624	0.239756	1.44414	0.148701	1	DNAJC14	99.5048	0.269391	0.248164	1.08553	0.277685	0.655499	DNAJC14	99.5048	0.0441879	0.2409	0.183428	0.854462	NA	AKTIP	540462	DNAJC14	281691	99.5048	0.121037	0.24927	0.485564	0.627276	0.999986
CLCA3	26.8877	0.120149	0.366099	0.328186	0.742771	NA	CLCA3	26.8877	0.36531	0.524049	0.697091	0.485746	1	CLCA3	26.8877	0.726336	0.506012	1.43541	0.15117	1	CLCA3	26.8877	0.254233	0.520718	0.488234	0.625384	NA	CLCA3	26.8877	-0.106794	0.509439	-0.20963	0.833956	NA	ALAD	510679	CLCA3	281694	26.8877	0.36531	0.524049	0.697091	0.485746	0.999986
CLIC5	131.35	-0.248238	0.12208	-2.03341	0.0420112	0.211604	CLIC5	131.35	-0.275246	0.173065	-1.59042	0.111741	1	CLIC5	131.35	-0.0283495	0.168958	-0.16779	0.866749	1	CLIC5	131.35	-0.1086	0.174764	-0.621407	0.534332	0.838126	CLIC5	131.35	-0.355496	0.1672	-2.12617	0.0334893	NA	ALAS1	534286	CLIC5	281696	131.35	-0.275246	0.173065	-1.59042	0.111741	0.999986
CLTB	259.623	0.323601	0.101119	3.20021	0.00137326	0.0228625	CLTB	259.623	0.216977	0.144097	1.50576	0.132128	1	CLTB	259.623	-0.100291	0.137652	-0.728582	0.466257	1	CLTB	259.623	0.160462	0.143323	1.11958	0.262893	0.641053	CLTB	259.623	0.477729	0.138458	3.45036	0.00055983	0.0347085	ALB	280717	CLTB	281698	259.623	0.216977	0.144097	1.50576	0.132128	0.999986
COPB2	842.405	-0.256349	0.0766829	-3.34297	0.000828876	0.0163333	COPB2	842.405	0.178296	0.108594	1.64186	0.10062	1	COPB2	842.405	0.020927	0.105458	0.198439	0.842702	1	COPB2	842.405	-0.338444	0.108823	-3.11005	0.00187054	0.0572224	COPB2	842.405	-0.181075	0.105222	-1.72088	0.0852729	0.392725	ALCAM	281614	COPB2	281706	842.405	0.178296	0.108594	1.64186	0.10062	0.999986
COPZ1	370.284	0.0474423	0.0903858	0.524887	0.599662	0.82795	COPZ1	370.284	-0.0924423	0.13226	-0.698942	0.484588	1	COPZ1	370.284	-0.102783	0.127571	-0.805689	0.420422	1	COPZ1	370.284	0.0453725	0.132473	0.342503	0.731972	0.912034	COPZ1	370.284	0.055713	0.12735	0.437478	0.661765	0.89317	ALDH16A1	506329	COPZ1	281707	370.284	-0.0924423	0.13226	-0.698942	0.484588	0.999986
CPSF3	193.098	0.256837	0.100087	2.56614	0.0102837	0.0858246	CPSF3	193.098	0.0200967	0.138075	0.145549	0.884278	1	CPSF3	193.098	-0.288196	0.131704	-2.1882	0.0286547	1	CPSF3	193.098	0.0945807	0.137924	0.685743	0.492875	0.819125	CPSF3	193.098	0.402874	0.131863	3.05526	0.00224869	0.0696988	ALDH18A1	514759	CPSF3	281712	193.098	0.0200967	0.138075	0.145549	0.884278	0.999986
CREB1	25.4952	-0.687758	0.662039	-1.03885	0.298875	NA	CREB1	25.4952	-0.366222	0.987867	-0.37072	0.710846	1	CREB1	25.4952	-0.0106042	0.9593	-0.0110541	0.99118	1	CREB1	25.4952	-0.486079	0.991047	-0.49047	0.623801	NA	CREB1	25.4952	-0.841697	0.956014	-0.880423	0.37863	NA	ALDH1A1	281615	CREB1	281713	25.4952	-0.366222	0.987867	-0.37072	0.710846	0.999986
CREB3	98.5524	-0.266119	0.220727	-1.20565	0.227952	0.545274	CREB3	98.5524	-0.1329	0.323615	-0.410673	0.681313	1	CREB3	98.5524	0.256869	0.314201	0.817531	0.413625	1	CREB3	98.5524	-0.0705479	0.324327	-0.217521	0.827802	0.949033	CREB3	98.5524	-0.460317	0.313466	-1.46847	0.141976	NA	ALDH1A2	535075	CREB3	281715	98.5524	-0.1329	0.323615	-0.410673	0.681313	0.999986
HAPLN1	2.58591	0.0294903	1.84587	0.0159764	0.987253	NA	HAPLN1	2.58591	-4.66941	2.72653	-1.71259	0.0867887	1	HAPLN1	2.58591	-1.03049	2.5616	-0.402284	0.687475	1	HAPLN1	2.58591	3.18783	2.7449	1.16137	0.245493	NA	HAPLN1	2.58591	-0.451095	2.54191	-0.177463	0.859145	NA	ALDH1A3	507093	HAPLN1	281717	2.58591	-4.66939	2.72651	-1.71259	0.0867884	0.999986
CRYAB	407.847	0.175363	0.270048	0.649376	0.516095	0.78147	CRYAB	407.847	0.233262	0.398631	0.585159	0.558441	1	CRYAB	407.847	0.153625	0.384931	0.399097	0.689821	1	CRYAB	407.847	0.130389	0.398468	0.327227	0.743496	0.916884	CRYAB	407.847	0.210027	0.3851	0.545383	0.58549	0.855557	ALDH1B1	281618	CRYAB	281719	407.847	0.233262	0.398631	0.585159	0.558441	0.999986
CRYL1	1531.1	-0.0147551	0.0975779	-0.151214	0.879807	0.958104	CRYL1	1531.1	-0.0518842	0.133353	-0.389073	0.697222	1	CRYL1	1531.1	-0.296617	0.128856	-2.30192	0.0213394	1	CRYL1	1531.1	-0.142798	0.133473	-1.06986	0.284681	0.662869	CRYL1	1531.1	0.101935	0.128732	0.791838	0.428455	0.758863	ALDH1L1	505677	CRYL1	281725	1531.1	-0.0518842	0.133353	-0.389073	0.697222	0.999986
SMC3	1735.81	-0.0820217	0.0628072	-1.30593	0.191577	0.502281	SMC3	1735.81	0.0164954	0.0920836	0.179135	0.857832	1	SMC3	1735.81	0.0809091	0.0890618	0.908461	0.363635	1	SMC3	1735.81	-0.0509223	0.0921405	-0.552659	0.580497	0.857437	SMC3	1735.81	-0.115336	0.0890029	-1.29587	0.195021	0.56577	ALDH1L2	516864	SMC3	281729	1735.81	0.0164954	0.0920836	0.179135	0.857832	0.999986
CTBP2	112.449	-0.13818	0.116503	-1.18607	0.235595	0.55472	CTBP2	112.449	0.217355	0.157063	1.38387	0.166399	1	CTBP2	112.449	-0.288021	0.153498	-1.87639	0.0606024	1	CTBP2	112.449	-0.402723	0.158462	-2.54145	0.0110394	0.147604	CTBP2	112.449	0.102654	0.152054	0.675113	0.499604	NA	ALDH2	508629	CTBP2	281730	112.449	0.217355	0.157063	1.38387	0.166399	0.999986
GZMB	3.04039	3.47947	1.54088	2.2581	0.0239393	NA	GZMB	3.04039	2.67808	2.40492	1.11359	0.265456	1	GZMB	3.04039	-0.304461	2.17981	-0.139673	0.888918	1	GZMB	3.04039	2.11525	2.30596	0.917296	0.358987	NA	GZMB	3.04039	5.09779	2.28424	2.23172	0.0256334	NA	ALDH3A2	513967	GZMB	281731	3.04039	2.67808	2.40491	1.11359	0.265455	0.999986
CXADR	184.578	0.0500563	0.123374	0.405729	0.684941	0.873134	CXADR	184.578	0.128356	0.180291	0.711939	0.476502	1	CXADR	184.578	0.132102	0.173972	0.759328	0.447656	1	CXADR	184.578	0.0473645	0.180012	0.263118	0.792459	0.932784	CXADR	184.578	0.0436191	0.17426	0.25031	0.802348	0.942528	ALDH3B1	511469	CXADR	281733	184.578	0.128356	0.180291	0.711939	0.476502	0.999986
CXCR4	3.38563	1.46007	1.70025	0.858741	0.390484	NA	CXCR4	3.38563	-4.14236	2.52709	-1.63919	0.101174	1	CXCR4	3.38563	1.41907	2.33885	0.606739	0.544024	1	CXCR4	3.38563	5.24156	2.51953	2.08037	0.0374912	NA	CXCR4	3.38563	-0.319875	2.34699	-0.136292	0.891591	NA	ALDH4A1	100126042	CXCR4	281736	3.38563	-4.14233	2.52707	-1.63918	0.101176	0.999986
NDUFA12	768.803	0.309103	0.0614431	5.03072	4.8865e-07	8.78304e-05	NDUFA12	768.803	0.0218051	0.0918312	0.237447	0.81231	1	NDUFA12	768.803	-0.00303017	0.0878976	-0.0344738	0.972499	1	NDUFA12	768.803	0.295892	0.091517	3.23319	0.00122417	0.0474109	NDUFA12	768.803	0.320727	0.0882247	3.63534	0.000277615	0.0239146	ALDH5A1	532724	NDUFA12	281742	768.803	0.0218051	0.0918312	0.237447	0.81231	0.999986
ECHS1	13429.9	0.214503	0.0596525	3.59588	0.000323297	0.00878971	ECHS1	13429.9	0.0829639	0.0874313	0.948903	0.34267	1	ECHS1	13429.9	-0.00045584	0.0844335	-0.00539881	0.995692	1	ECHS1	13429.9	0.170607	0.0874172	1.95164	0.0509807	0.317097	ECHS1	13429.9	0.254027	0.0844482	3.00808	0.00262905	0.0745235	ALDH6A1	327692	ECHS1	281748	13429.9	0.0829639	0.0874313	0.948904	0.34267	0.999986
EDNRA	173.753	0.104422	0.122448	0.852786	0.393778	0.699617	EDNRA	173.753	0.00293673	0.182754	0.0160693	0.987179	1	EDNRA	173.753	-0.0235983	0.175956	-0.134115	0.893312	1	EDNRA	173.753	0.0909058	0.182689	0.497597	0.618768	0.870727	EDNRA	173.753	0.117441	0.176023	0.667189	0.504651	0.809517	ALDH7A1	507477	EDNRA	281749	173.753	0.00293673	0.182754	0.0160693	0.987179	0.999986
EDNRB	2.83588	-0.257004	1.86397	-0.13788	0.890335	NA	EDNRB	2.83588	-2.17956	2.87889	-0.757086	0.448999	1	EDNRB	2.83588	-1.02214	2.76531	-0.369631	0.711658	1	EDNRB	2.83588	0.670406	2.89652	0.231453	0.816963	NA	EDNRB	2.83588	-0.487015	2.74684	-0.1773	0.859273	NA	ALDH8A1	513537	EDNRB	281750	2.83588	-2.17956	2.87887	-0.757089	0.448996	0.999986
EIF4E	298.031	-0.263654	0.0934859	-2.82026	0.00479848	0.0511241	EIF4E	298.031	0.0814281	0.135852	0.59939	0.548913	1	EIF4E	298.031	-0.117868	0.132506	-0.889533	0.373717	1	EIF4E	298.031	-0.366796	0.136656	-2.68408	0.00727294	0.11863	EIF4E	298.031	-0.1675	0.131676	-1.27206	0.203351	0.573893	ALDH9A1	537539	EIF4E	281751	298.031	0.0814281	0.135852	0.59939	0.548913	0.999986
EPB41	1259.53	-0.0974338	0.0761377	-1.2797	0.200649	0.513102	EPB41	1259.53	0.147957	0.0983084	1.50502	0.132318	1	EPB41	1259.53	-0.249247	0.0951551	-2.61938	0.00880903	1	EPB41	1259.53	-0.304616	0.0984817	-3.09312	0.00198062	0.0583207	EPB41	1259.53	0.0925877	0.0949757	0.974856	0.329631	0.693889	ALDOA	509566	EPB41	281753	1259.53	0.147957	0.0983084	1.50502	0.132318	0.999986
FABP3	2.82827	1.14046	1.6566	0.688431	0.491181	NA	FABP3	2.82827	-0.523808	2.54104	-0.206139	0.836682	1	FABP3	2.82827	2.06037	2.43428	0.8464	0.39733	1	FABP3	2.82827	2.13231	2.52526	0.844392	0.39845	NA	FABP3	2.82827	-0.45187	2.45064	-0.184389	0.853709	NA	ALDOB	515263	FABP3	281758	2.82827	-0.523786	2.54102	-0.206132	0.836688	0.999986
FABP5	11.1081	-0.902477	0.926224	-0.974362	0.329877	NA	FABP5	11.1081	-1.05508	1.37181	-0.769115	0.441825	1	FABP5	11.1081	-0.349987	1.33452	-0.262257	0.793123	1	FABP5	11.1081	-0.432467	1.38092	-0.313173	0.754149	NA	FABP5	11.1081	-1.13756	1.32509	-0.858478	0.390629	NA	ALDOC	504584	FABP5	281760	11.1081	-1.05508	1.37181	-0.769116	0.441824	0.999986
FANCC	51.2649	0.0418147	0.152119	0.274881	0.783408	0.920106	FANCC	51.2649	-0.299078	0.219528	-1.36237	0.173081	1	FANCC	51.2649	0.0720109	0.21074	0.341705	0.732573	1	FANCC	51.2649	0.245817	0.220454	1.11505	0.264828	NA	FANCC	51.2649	-0.125272	0.209771	-0.597183	0.550385	NA	ALG1	507210	FANCC	281762	51.2649	-0.299078	0.219528	-1.36237	0.173081	0.999986
FCGR3A	408.81	-0.185741	0.108745	-1.70805	0.0876273	0.326743	FCGR3A	408.81	-0.0492323	0.157116	-0.31335	0.754015	1	FCGR3A	408.81	0.193691	0.15234	1.27144	0.203572	1	FCGR3A	408.81	-0.0656001	0.15736	-0.416878	0.676768	0.894056	FCGR3A	408.81	-0.308524	0.152088	-2.02859	0.0424999	0.28913	ALG10	539837	FCGR3A	281766	408.81	-0.0492323	0.157116	-0.31335	0.754015	0.999986
FDFT1	2536.55	-0.121309	0.168778	-0.718748	0.472296	0.751123	FDFT1	2536.55	0.073384	0.24313	0.301831	0.762781	1	FDFT1	2536.55	0.337957	0.234931	1.43854	0.150281	1	FDFT1	2536.55	-0.000888171	0.243129	-0.00365309	0.997085	0.998864	FDFT1	2536.55	-0.265461	0.234931	-1.12995	0.258496	0.631926	ALG11	540845	FDFT1	281767	2536.55	0.073384	0.243129	0.301831	0.762781	0.999986
FGFR1	46.5274	0.0972395	0.47612	0.204233	0.838171	NA	FGFR1	46.5274	-0.145799	0.713713	-0.204282	0.838133	1	FGFR1	46.5274	-0.186928	0.688909	-0.271339	0.78613	1	FGFR1	46.5274	0.0802897	0.714078	0.112438	0.910476	NA	FGFR1	46.5274	0.121419	0.688531	0.176345	0.860023	NA	ALG12	100125314	FGFR1	281768	46.5274	-0.145799	0.713713	-0.204282	0.838133	0.999986
FGFR3	477.001	0.00347363	0.0998172	0.0347999	0.972239	0.99061	FGFR3	477.001	-0.0176058	0.148389	-0.118647	0.905555	1	FGFR3	477.001	-0.049746	0.143349	-0.347027	0.728571	1	FGFR3	477.001	-0.0120687	0.148514	-0.0812628	0.935233	0.979459	FGFR3	477.001	0.0200715	0.143219	0.140146	0.888545	0.969449	ALG13	515282	FGFR3	281769	477.001	-0.0176058	0.148389	-0.118647	0.905555	0.999986
GCNT1	70.4824	-0.323978	0.230437	-1.40593	0.159745	0.457234	GCNT1	70.4824	-0.064998	0.335165	-0.193928	0.846232	1	GCNT1	70.4824	0.351523	0.326518	1.07658	0.281666	1	GCNT1	70.4824	-0.123755	0.336073	-0.368238	0.712696	NA	GCNT1	70.4824	-0.540276	0.325583	-1.65941	0.0970333	NA	ALG14	506537	GCNT1	281778	70.4824	-0.064998	0.335165	-0.193928	0.846232	0.999986
GFPT1	310.86	-0.0866433	0.0969623	-0.893576	0.371549	0.684298	GFPT1	310.86	-0.084526	0.138689	-0.609465	0.542216	1	GFPT1	310.86	-0.187867	0.134361	-1.39823	0.162044	1	GFPT1	310.86	-0.137778	0.139301	-0.989071	0.322628	0.700351	GFPT1	310.86	-0.0344368	0.133726	-0.257517	0.79678	0.941404	ALG2	538899	GFPT1	281779	310.86	-0.084526	0.138689	-0.609465	0.542216	0.999986
GGTA1	216.167	-0.0116706	0.102222	-0.11417	0.909103	0.968912	GGTA1	216.167	-0.161389	0.134401	-1.20081	0.229826	1	GGTA1	216.167	0.324838	0.129928	2.50013	0.0124147	1	GGTA1	216.167	0.229939	0.134409	1.71074	0.0871282	0.400701	GGTA1	216.167	-0.256288	0.12992	-1.97266	0.0485344	0.302003	ALG3	614624	GGTA1	281780	216.167	-0.161389	0.134401	-1.20081	0.229826	0.999986
B4GALT1	599.718	-0.248598	0.101202	-2.45647	0.014031	0.103778	B4GALT1	599.718	-0.0719669	0.14799	-0.486297	0.626757	1	B4GALT1	599.718	-0.126089	0.143491	-0.878724	0.379551	1	B4GALT1	599.718	-0.274059	0.14841	-1.84664	0.064799	0.349001	B4GALT1	599.718	-0.219937	0.143057	-1.53741	0.124194	0.461499	ALG5	506566	B4GALT1	281781	599.718	-0.0719669	0.14799	-0.486297	0.626757	0.999986
GLUD1	6980.89	0.0716556	0.0817266	0.876772	0.38061	0.689089	GLUD1	6980.89	0.22892	0.110193	2.07745	0.0377602	1	GLUD1	6980.89	0.1538	0.106443	1.44491	0.148483	1	GLUD1	6980.89	0.0289322	0.110171	0.262612	0.792849	0.932824	GLUD1	6980.89	0.104051	0.106466	0.977325	0.328408	0.692854	ALG6	510138	GLUD1	281785	6980.89	0.22892	0.110193	2.07745	0.0377602	0.999986
GLYAT	7420.98	-0.0205679	0.0756894	-0.27174	0.785822	0.921488	GLYAT	7420.98	-0.00418288	0.111441	-0.0375347	0.970059	1	GLYAT	7420.98	0.0861875	0.107667	0.800501	0.42342	1	GLYAT	7420.98	0.0241149	0.111446	0.216383	0.828689	0.949454	GLYAT	7420.98	-0.0662555	0.107662	-0.615405	0.538287	0.831009	ALG8	538731	GLYAT	281787	7420.98	-0.00418288	0.111441	-0.0375346	0.970059	0.999986
GNA11	300.198	-0.199188	0.137087	-1.45301	0.146222	0.436016	GNA11	300.198	0.305132	0.195267	1.56264	0.118138	1	GNA11	300.198	0.0673193	0.189321	0.355584	0.722152	1	GNA11	300.198	-0.320916	0.195401	-1.64234	0.100519	0.428801	GNA11	300.198	-0.0831038	0.189182	-0.439281	0.660458	0.893133	ALG9	504346	GNA11	281788	300.198	0.305132	0.195267	1.56264	0.118138	0.999986
GNA14	81.9872	-0.116393	0.166582	-0.698713	0.484731	0.75835	GNA14	81.9872	-0.227927	0.243315	-0.936756	0.348884	1	GNA14	81.9872	-0.0786642	0.235918	-0.333439	0.738803	1	GNA14	81.9872	-0.0298294	0.244736	-0.121884	0.902991	NA	GNA14	81.9872	-0.179092	0.234444	-0.7639	0.444927	NA	ALKAL2	616690	GNA14	281789	81.9872	-0.227927	0.243315	-0.936756	0.348884	0.999986
GNAI1	85.1167	-0.24828	0.154387	-1.60816	0.107799	0.368026	GNAI1	85.1167	0.209139	0.218971	0.955097	0.339529	1	GNAI1	85.1167	0.269357	0.214265	1.25712	0.20871	1	GNAI1	85.1167	-0.227851	0.219393	-1.03856	0.299012	NA	GNAI1	85.1167	-0.28807	0.213834	-1.34717	0.177925	NA	ALKBH1	538733	GNAI1	281790	85.1167	0.209139	0.218971	0.955097	0.339529	0.999986
GNAI2	591.409	0.0331546	0.112393	0.294988	0.768003	0.914743	GNAI2	591.409	-0.0136173	0.167125	-0.0814797	0.93506	1	GNAI2	591.409	0.0520307	0.161396	0.322379	0.747166	1	GNAI2	591.409	0.066295	0.16714	0.396644	0.69163	0.899868	GNAI2	591.409	0.00064695	0.161381	0.00400885	0.996801	0.998253	ALKBH2	511380	GNAI2	281791	591.409	-0.0136173	0.167125	-0.0814797	0.93506	0.999986
GNAS	2672.39	0.0703701	0.0577605	1.21831	0.223107	0.538809	GNAS	2672.39	0.00631	0.0856174	0.0736999	0.941249	1	GNAS	2672.39	0.0427714	0.0826585	0.517447	0.604844	1	GNAS	2672.39	0.0882525	0.0856078	1.03089	0.302591	0.680403	GNAS	2672.39	0.0517911	0.0826684	0.626492	0.530992	0.827569	ALKBH3	514579	GNAS	281793	2672.39	0.00631	0.0856174	0.0737	0.941249	0.999986
GNGT2	21.1484	0.308902	0.892701	0.34603	0.72932	NA	GNGT2	21.1484	-0.872916	1.33251	-0.655089	0.51241	1	GNGT2	21.1484	-0.267267	1.28371	-0.208198	0.835074	1	GNGT2	21.1484	0.698111	1.33324	0.52362	0.600543	NA	GNGT2	21.1484	0.0924612	1.28296	0.0720685	0.942547	NA	ALKBH4	512094	GNGT2	281797	21.1484	-0.872915	1.33251	-0.65509	0.51241	0.999986
GRK5	85.0345	-0.216675	0.329973	-0.656644	0.51141	0.778213	GRK5	85.0345	-0.0874263	0.489511	-0.178599	0.858252	1	GRK5	85.0345	0.364733	0.473967	0.769532	0.441578	1	GRK5	85.0345	0.00162687	0.489818	0.00332137	0.99735	NA	GRK5	85.0345	-0.450532	0.47365	-0.951192	0.341507	NA	ALKBH5	533303	GRK5	281801	85.0345	-0.0874262	0.489511	-0.178599	0.858253	0.999986
PDIA3	2911.14	0.212173	0.0855995	2.47867	0.0131872	0.0998195	PDIA3	2911.14	-0.0273368	0.118327	-0.231027	0.817294	1	PDIA3	2911.14	-0.246226	0.114204	-2.15602	0.0310819	1	PDIA3	2911.14	0.0984713	0.118327	0.832197	0.405298	0.763222	PDIA3	2911.14	0.31736	0.114204	2.77889	0.00545458	0.110643	ALKBH6	539257	PDIA3	281803	2911.14	-0.0273368	0.118327	-0.231027	0.817294	0.999986
GSTA2	12460.6	0.211382	0.0905922	2.33334	0.0196306	0.128126	GSTA2	12460.6	0.105815	0.130758	0.809241	0.418376	1	GSTA2	12460.6	0.141093	0.126301	1.11712	0.263944	1	GSTA2	12460.6	0.224731	0.130744	1.71887	0.0856382	0.397154	GSTA2	12460.6	0.189453	0.126316	1.49984	0.133657	0.476638	ALKBH7	535305	GSTA2	281805	12460.6	0.105815	0.130758	0.809241	0.418376	0.999986
LOC281806	224.133	0.210455	1.01911	0.206509	0.836393	0.939261	LOC281806	224.133	0.525292	1.51098	0.347651	0.728103	1	LOC281806	224.133	0.642277	1.45967	0.440017	0.659925	1	LOC281806	224.133	0.239833	1.5108	0.158746	0.873869	0.962451	LOC281806	224.133	0.122848	1.45985	0.0841507	0.932937	0.982471	ALKBH8	781788	LOC281806	281806	224.133	0.525325	1.51097	0.347674	0.728085	0.999986
HSD17B10	4664.54	0.427319	0.0936361	4.56362	5.02801e-06	0.000460395	HSD17B10	4664.54	0.074173	0.138754	0.534564	0.592951	1	HSD17B10	4664.54	-0.0212546	0.133925	-0.158705	0.873901	1	HSD17B10	4664.54	0.37755	0.1387	2.72206	0.00648756	0.113297	HSD17B10	4664.54	0.472978	0.133981	3.53018	0.000415283	0.029304	ALMS1	533055	HSD17B10	281809	4664.54	0.074173	0.138754	0.534564	0.592951	0.999986
HADHA	2178.1	-0.0672548	0.0763898	-0.880416	0.378634	0.688651	HADHA	2178.1	0.0883144	0.111103	0.794887	0.426679	1	HADHA	2178.1	0.0915864	0.107395	0.8528	0.39377	1	HADHA	2178.1	-0.0686518	0.111121	-0.617809	0.536701	0.839141	HADHA	2178.1	-0.0719237	0.107376	-0.66983	0.502966	0.8095	ALOX15	282139	HADHA	281810	2178.1	0.0883144	0.111103	0.794887	0.426679	0.999986
HADHB	1110.45	-0.0928723	0.0843086	-1.10158	0.270646	0.592035	HADHB	1110.45	0.156657	0.121245	1.29206	0.196335	1	HADHB	1110.45	0.0656774	0.117279	0.56001	0.575473	1	HADHB	1110.45	-0.141907	0.121282	-1.17006	0.241977	0.621603	HADHB	1110.45	-0.0509278	0.117241	-0.434385	0.664009	0.893926	ALPK1	524375	HADHB	281811	1110.45	0.156657	0.121245	1.29206	0.196335	0.999986
FUNDC2	164.461	-0.0183196	0.123147	-0.148762	0.881742	0.958959	FUNDC2	164.461	-0.109825	0.180608	-0.608085	0.543131	1	FUNDC2	164.461	0.132043	0.174556	0.756455	0.449376	1	FUNDC2	164.461	0.105991	0.180821	0.586163	0.557766	0.845782	FUNDC2	164.461	-0.135878	0.174335	-0.779407	0.43574	0.764417	ALPK3	516866	FUNDC2	281813	164.461	-0.109825	0.180608	-0.608085	0.543131	0.999986
HIF1A	207.446	-0.178538	0.0999709	-1.7859	0.074115	0.295062	HIF1A	207.446	0.128417	0.13542	0.948288	0.342983	1	HIF1A	207.446	0.27596	0.132162	2.08804	0.0367941	1	HIF1A	207.446	-0.114567	0.135596	-0.844917	0.398157	0.758864	HIF1A	207.446	-0.26211	0.131981	-1.98597	0.0470371	0.298562	ALPL	280994	HIF1A	281814	207.446	0.128417	0.13542	0.948288	0.342983	0.999986
HINT2	1790.89	0.22946	0.0685815	3.3458	0.000820444	0.0162515	HINT2	1790.89	0.0357828	0.101767	0.351615	0.725127	1	HINT2	1790.89	0.0394054	0.0980836	0.401754	0.687865	1	HINT2	1790.89	0.230003	0.101671	2.26223	0.0236833	0.213775	HINT2	1790.89	0.226381	0.0981829	2.3057	0.0211272	0.200358	ALS2	535750	HINT2	281816	1790.89	0.0357828	0.101767	0.351615	0.725127	0.999986
HINT3	262.582	0.09272	0.100303	0.924398	0.355279	0.671406	HINT3	262.582	-0.071595	0.146954	-0.487192	0.626122	1	HINT3	262.582	0.120015	0.141505	0.848133	0.396364	1	HINT3	262.582	0.190238	0.146848	1.29548	0.195156	0.575511	HINT3	262.582	-0.00137225	0.141616	-0.00968996	0.992269	0.996928	ALS2CL	506969	HINT3	281817	262.582	-0.071595	0.146954	-0.487192	0.626122	0.999986
HSD3B1	17.8104	-0.648799	0.887869	-0.730737	0.46494	NA	HSD3B1	17.8104	0.0356345	1.33207	0.0267513	0.978658	1	HSD3B1	17.8104	-0.0831574	1.29219	-0.0643536	0.948689	1	HSD3B1	17.8104	-0.710279	1.33498	-0.532052	0.59469	NA	HSD3B1	17.8104	-0.591488	1.28918	-0.458808	0.646372	NA	ALYREF	537706	HSD3B1	281824	17.8104	0.0356337	1.33207	0.0267507	0.978659	0.999986
HSPA8	2565.96	-0.524529	0.108917	-4.81587	1.4656e-06	0.000200353	HSPA8	2565.96	0.425808	0.134364	3.16906	0.00152931	0.413164	HSPA8	2565.96	0.241198	0.130107	1.85384	0.0637622	1	HSPA8	2565.96	-0.620437	0.134435	-4.61515	3.92809e-06	0.00280752	HSPA8	2565.96	-0.435828	0.130034	-3.35164	0.00080334	0.0415662	AMACR	540376	HSPA8	281831	2565.96	0.425808	0.134364	3.16906	0.00152931	0.393044
HSP90AA1	11453.5	-0.358395	0.0743277	-4.82182	1.42256e-06	0.000197248	HSP90AA1	11453.5	0.129294	0.106013	1.2196	0.222617	1	HSP90AA1	11453.5	0.106523	0.102476	1.03949	0.298575	1	HSP90AA1	11453.5	-0.373638	0.106036	-3.52368	0.000425603	0.027204	HSP90AA1	11453.5	-0.350868	0.102452	-3.4247	0.000615488	0.036512	AMBP	280996	HSP90AA1	281832	11453.5	0.129294	0.106013	1.2196	0.222617	0.999986
HSPE1	3628.65	-0.077285	0.0739264	-1.04543	0.295824	0.617211	HSPE1	3628.65	0.177789	0.104824	1.69608	0.0898717	1	HSPE1	3628.65	-0.0212122	0.101313	-0.209373	0.834157	1	HSPE1	3628.65	-0.180053	0.104841	-1.71739	0.0859071	0.397154	HSPE1	3628.65	0.0189478	0.101295	0.187055	0.851617	0.9558	AMBRA1	517263	HSPE1	281833	3628.65	0.177789	0.104824	1.69608	0.0898717	0.999986
TRMT2A	24.2628	0.334354	0.494334	0.676373	0.498804	NA	TRMT2A	24.2628	1.01527	0.710367	1.42923	0.152939	1	TRMT2A	24.2628	0.437719	0.681809	0.641996	0.520876	1	TRMT2A	24.2628	0.0836703	0.704168	0.118822	0.905417	NA	TRMT2A	24.2628	0.661226	0.68821	0.960791	0.336657	NA	AMD1	280997	TRMT2A	281834	24.2628	1.01527	0.710366	1.42923	0.152939	0.999986
HYAL2	19.9696	-0.330526	1.03055	-0.320726	0.748418	NA	HYAL2	19.9696	0.680323	1.54499	0.440342	0.65969	1	HYAL2	19.9696	-0.119435	1.49454	-0.0799143	0.936305	1	HYAL2	19.9696	-0.714249	1.54534	-0.462196	0.643941	NA	HYAL2	19.9696	0.0855088	1.49418	0.0572281	0.954364	NA	AMDHD1	505315	HYAL2	281838	19.9696	0.680321	1.54499	0.440341	0.65969	0.999986
ICAM1	37.9259	0.0844369	0.223117	0.378442	0.705102	NA	ICAM1	37.9259	-0.642602	0.312234	-2.05808	0.0395825	1	ICAM1	37.9259	0.0950995	0.298203	0.318909	0.749796	1	ICAM1	37.9259	0.510951	0.313594	1.62934	0.103241	NA	ICAM1	37.9259	-0.22675	0.296772	-0.764055	0.444835	NA	AMDHD2	521401	ICAM1	281839	37.9259	-0.642602	0.312234	-2.05808	0.0395825	0.999986
ICAM3	55.5744	0.480491	0.243148	1.97613	0.0481404	0.231198	ICAM3	55.5744	0.0890807	0.357726	0.249019	0.803346	1	ICAM3	55.5744	0.339902	0.341202	0.996192	0.319157	1	ICAM3	55.5744	0.593922	0.355038	1.67284	0.0943585	NA	ICAM3	55.5744	0.343101	0.343998	0.997392	0.318574	NA	AMER1	539029	ICAM3	281840	55.5744	0.0890808	0.357726	0.24902	0.803346	0.999986
IGF1R	211.413	-0.243292	0.109011	-2.23181	0.0256276	0.152229	IGF1R	211.413	0.0583851	0.159859	0.365228	0.714942	1	IGF1R	211.413	-0.107968	0.155827	-0.692869	0.488392	1	IGF1R	211.413	-0.329292	0.160778	-2.04811	0.0405493	0.277216	IGF1R	211.413	-0.162939	0.154879	-1.05204	0.292779	0.664112	AMFR	507541	IGF1R	281848	211.413	0.0583851	0.159859	0.365227	0.714942	0.999986
IGF2R	1327.96	-0.165424	0.0857727	-1.92863	0.0537764	0.246088	IGF2R	1327.96	-0.00437794	0.118761	-0.0368636	0.970594	1	IGF2R	1327.96	-0.242589	0.114944	-2.11049	0.0348158	1	IGF2R	1327.96	-0.289493	0.118974	-2.43325	0.014964	0.171569	IGF2R	1327.96	-0.0512814	0.114724	-0.446999	0.654876	0.892682	AMHR2	514963	IGF2R	281849	1327.96	-0.00437795	0.118761	-0.0368637	0.970594	0.999986
IGHG1	101.724	-0.427747	0.272447	-1.57002	0.116411	0.383663	IGHG1	101.724	0.290164	0.389723	0.744539	0.456551	1	IGHG1	101.724	0.506476	0.378836	1.33693	0.181246	1	IGHG1	101.724	-0.344188	0.389993	-0.882551	0.377479	0.741956	IGHG1	101.724	-0.5605	0.378558	-1.48062	0.138709	NA	AMIGO1	524284	IGHG1	281850	101.724	0.290164	0.389723	0.744539	0.45655	0.999986
IKBKB	128.015	0.099609	0.118792	0.838513	0.401743	0.704326	IKBKB	128.015	-0.238339	0.170781	-1.39558	0.162841	1	IKBKB	128.015	0.0948196	0.16389	0.578555	0.562889	1	IKBKB	128.015	0.279122	0.170899	1.63325	0.102415	0.432728	IKBKB	128.015	-0.0540372	0.163767	-0.329963	0.741428	NA	AMIGO2	514273	IKBKB	281854	128.015	-0.238339	0.170781	-1.39558	0.162841	0.999986
IKBKG	222.307	-0.0606291	0.113377	-0.534756	0.592819	0.82407	IKBKG	222.307	0.164952	0.164172	1.00475	0.315016	1	IKBKG	222.307	0.114017	0.158986	0.717154	0.473279	1	IKBKG	222.307	-0.090718	0.164163	-0.552609	0.580531	0.857437	IKBKG	222.307	-0.039783	0.158995	-0.250216	0.80242	0.942528	AMIGO3	132343540	IKBKG	281855	222.307	0.164952	0.164172	1.00475	0.315016	0.999986
IL1RN	171.952	-0.199672	0.159589	-1.25116	0.210877	0.524745	IL1RN	171.952	0.0735212	0.235429	0.312286	0.754823	1	IL1RN	171.952	0.133898	0.228413	0.58621	0.557735	1	IL1RN	171.952	-0.172947	0.235795	-0.733461	0.463277	0.799646	IL1RN	171.952	-0.233323	0.228035	-1.02319	0.306218	0.676146	AMMECR1	615842	IL1RN	281860	171.952	0.0735212	0.235429	0.312286	0.754823	0.999986
IL2RG	19.2501	1.1313	1.60603	0.704409	0.481178	NA	IL2RG	19.2501	-0.92534	2.43578	-0.379894	0.704024	1	IL2RG	19.2501	1.32406	2.34755	0.56402	0.57274	1	IL2RG	19.2501	2.21219	2.43389	0.908909	0.363398	NA	IL2RG	19.2501	-0.037215	2.34951	-0.0158395	0.987362	NA	AMMECR1L	539958	IL2RG	281862	19.2501	-0.925328	2.43577	-0.379891	0.704026	0.999986
CXCR2	21.3608	-0.494389	0.361562	-1.36737	0.171509	NA	CXCR2	21.3608	0.0654874	0.533903	0.122658	0.902378	1	CXCR2	21.3608	0.177701	0.52413	0.33904	0.734579	1	CXCR2	21.3608	-0.442685	0.537336	-0.823851	0.410024	NA	CXCR2	21.3608	-0.554899	0.520611	-1.06586	0.286487	NA	AMN	767976	CXCR2	281863	21.3608	0.0654874	0.533903	0.122658	0.902378	0.999986
IMPA1	331.256	-0.00668606	0.11171	-0.059852	0.952274	0.983565	IMPA1	331.256	-0.0237032	0.164811	-0.14382	0.885642	1	IMPA1	331.256	-0.117739	0.159253	-0.739324	0.459711	1	IMPA1	331.256	-0.0539658	0.165055	-0.326957	0.7437	0.916884	IMPA1	331.256	0.0400702	0.159	0.252013	0.801031	0.942159	AMN1	524465	IMPA1	281865	331.256	-0.0237032	0.164811	-0.14382	0.885642	0.999986
INHBA	91.1528	-1.00756	0.364115	-2.76716	0.00565475	0.0566277	INHBA	91.1528	0.503528	0.527868	0.95389	0.340139	1	INHBA	91.1528	0.340229	0.514275	0.661571	0.508246	1	INHBA	91.1528	-1.09415	0.529196	-2.06758	0.03868	0.271362	INHBA	91.1528	-0.930853	0.512909	-1.81485	0.0695467	NA	AMOT	535509	INHBA	281867	91.1528	0.503528	0.527868	0.95389	0.340139	0.999986
INPP1	168.426	0.456589	0.270921	1.68532	0.0919266	0.33606	INPP1	168.426	0.133213	0.406016	0.328097	0.742839	1	INPP1	168.426	0.0670114	0.391003	0.171383	0.863922	1	INPP1	168.426	0.42003	0.405369	1.03617	0.300124	0.678741	INPP1	168.426	0.486231	0.391674	1.24142	0.214451	0.587306	AMOTL1	541209	INPP1	281869	168.426	0.133213	0.406016	0.328097	0.742838	0.999986
ISG15	16.054	-0.0124789	1.23348	-0.0101168	0.991928	NA	ISG15	16.054	1.29029	1.84853	0.698008	0.485172	1	ISG15	16.054	0.251369	1.78488	0.140832	0.888002	1	ISG15	16.054	-0.439256	1.84561	-0.238	0.811881	NA	ISG15	16.054	0.599666	1.7879	0.335402	0.737322	NA	AMOTL2	538514	ISG15	281871	16.054	1.29029	1.84853	0.698009	0.485172	0.999986
ITGA2	203.589	-0.24928	0.109379	-2.27905	0.0226642	0.141186	ITGA2	203.589	0.211327	0.155725	1.35705	0.174766	1	ITGA2	203.589	0.101384	0.151989	0.667048	0.504741	1	ITGA2	203.589	-0.308821	0.156203	-1.97705	0.0480356	0.308039	ITGA2	203.589	-0.198878	0.151498	-1.31274	0.18927	0.56121	AMPD2	514185	ITGA2	281872	203.589	0.211327	0.155725	1.35705	0.174766	0.999986
ITGA5	8.42338	-0.255549	1.35492	-0.188608	0.8504	NA	ITGA5	8.42338	1.80961	2.01269	0.899098	0.3686	1	ITGA5	8.42338	1.00602	1.94497	0.517243	0.604987	1	ITGA5	8.42338	-0.529922	2.00439	-0.264381	0.791486	NA	ITGA5	8.42338	0.273664	1.95352	0.140087	0.888591	NA	AMPD3	519803	ITGA5	281873	8.42338	1.8096	2.01268	0.899101	0.368599	0.999986
ITGAL	15.0307	0.473708	1.06617	0.444308	0.65682	NA	ITGAL	15.0307	-1.21954	1.59202	-0.766033	0.443656	1	ITGAL	15.0307	0.507363	1.53081	0.331435	0.740316	1	ITGAL	15.0307	1.47977	1.59145	0.929823	0.352463	NA	ITGAL	15.0307	-0.247133	1.53139	-0.161378	0.871796	NA	AMT	280719	ITGAL	281874	15.0307	-1.21953	1.59201	-0.766032	0.443657	0.999986
ITGAV	626.488	-0.124311	0.0794953	-1.56375	0.117876	0.386159	ITGAV	626.488	-0.0183026	0.117059	-0.156354	0.875754	1	ITGAV	626.488	-0.0855754	0.11341	-0.75457	0.450507	1	ITGAV	626.488	-0.15788	0.117359	-1.34527	0.178537	0.555878	ITGAV	626.488	-0.0906069	0.113099	-0.801132	0.423055	0.756928	AMY2B	505049	ITGAV	281875	626.488	-0.0183026	0.117058	-0.156354	0.875754	0.999986
ITGB1	1004.01	-0.107597	0.0681134	-1.57968	0.11418	0.379143	ITGB1	1004.01	0.0808357	0.100139	0.807239	0.419529	1	ITGB1	1004.01	0.0106075	0.0969568	0.109404	0.912882	1	ITGB1	1004.01	-0.144935	0.100258	-1.44563	0.148281	0.514016	ITGB1	1004.01	-0.0747072	0.0968335	-0.771501	0.44041	0.767678	AMZ2	515126	ITGB1	281876	1004.01	0.0808357	0.100139	0.807239	0.419529	0.999986
ITGB2	141.6	-0.111853	0.183524	-0.609472	0.542211	0.797803	ITGB2	141.6	-0.302992	0.267052	-1.13458	0.25655	1	ITGB2	141.6	0.0837388	0.258358	0.32412	0.745848	1	ITGB2	141.6	0.0992527	0.267653	0.370826	0.710767	0.905095	ITGB2	141.6	-0.287478	0.257735	-1.1154	0.264677	0.638169	ANAPC1	535565	ITGB2	281877	141.6	-0.302992	0.267052	-1.13458	0.25655	0.999986
ITPR2	1933.39	-0.0674654	0.0860334	-0.784177	0.432936	0.723444	ITPR2	1933.39	-0.143827	0.125196	-1.14882	0.250632	1	ITPR2	1933.39	0.027012	0.120992	0.223255	0.823337	1	ITPR2	1933.39	0.0245208	0.125263	0.195755	0.844802	0.953369	ITPR2	1933.39	-0.146318	0.120922	-1.21002	0.226272	0.602997	ANAPC10	783986	ITPR2	281878	1933.39	-0.143827	0.125196	-1.14882	0.250632	0.999986
KCNA4	13.6754	-0.359087	0.598525	-0.599953	0.548537	NA	KCNA4	13.6754	-0.57805	0.885879	-0.652515	0.514069	1	KCNA4	13.6754	0.317542	0.860198	0.36915	0.712016	1	KCNA4	13.6754	0.128663	0.88921	0.144693	0.884953	NA	KCNA4	13.6754	-0.766929	0.856754	-0.895156	0.370704	NA	ANAPC11	616275	KCNA4	281880	13.6754	-0.578049	0.885879	-0.652515	0.514069	0.999986
KCNH1	9.93256	0.74624	0.499198	1.49488	0.134946	NA	KCNH1	9.93256	-1.45817	0.722706	-2.01766	0.043627	1	KCNH1	9.93256	0.439159	0.658063	0.66735	0.504549	1	KCNH1	9.93256	1.9018	0.718951	2.64524	0.00816341	NA	KCNH1	9.93256	0.00446394	0.662164	0.00674144	0.994621	NA	ANAPC13	614347	KCNH1	281881	9.93256	-1.45817	0.722706	-2.01766	0.0436271	0.999986
KCNJ2	15.4195	-0.239378	0.531777	-0.450147	0.652605	NA	KCNJ2	15.4195	-1.08122	0.731297	-1.47849	0.139276	1	KCNJ2	15.4195	-1.19302	0.710419	-1.67932	0.0930896	1	KCNJ2	15.4195	-0.283326	0.74424	-0.380692	0.703432	NA	KCNJ2	15.4195	-0.171521	0.696848	-0.246139	0.805575	NA	ANAPC15	505356	KCNJ2	281883	15.4195	-1.08122	0.731297	-1.47849	0.139276	0.999986
KITLG	5.59813	0.443438	1.63838	0.270657	0.786655	NA	KITLG	5.59813	-0.492202	2.5378	-0.193948	0.846216	1	KITLG	5.59813	0.235762	2.44456	0.0964433	0.923169	1	KITLG	5.59813	0.839658	2.53624	0.331064	0.740596	NA	KITLG	5.59813	0.111695	2.44618	0.0456609	0.963581	NA	ANAPC16	540089	KITLG	281885	5.59813	-0.492196	2.53779	-0.193947	0.846217	0.999986
LAMP1	5596.35	0.258193	0.179997	1.43442	0.151451	0.444628	LAMP1	5596.35	0.0868368	0.266023	0.326425	0.744103	1	LAMP1	5596.35	-0.144704	0.256972	-0.563114	0.573358	1	LAMP1	5596.35	0.13836	0.266014	0.520124	0.602977	0.866234	LAMP1	5596.35	0.369901	0.256982	1.43941	0.150036	0.501101	ANAPC2	100336564	LAMP1	281897	5596.35	0.0868368	0.266023	0.326425	0.744103	0.999986
RPSA	5098.43	0.116793	0.132813	0.879383	0.379194	0.688651	RPSA	5098.43	-0.039253	0.194097	-0.202234	0.839734	1	RPSA	5098.43	-0.19833	0.187494	-1.05779	0.29015	1	RPSA	5098.43	0.0352937	0.194104	0.181829	0.855717	0.956945	RPSA	5098.43	0.194371	0.187487	1.03671	0.299869	0.671063	ANAPC4	514572	RPSA	281898	5098.43	-0.039253	0.194097	-0.202234	0.839734	0.999986
LECT2	7280.55	0.103842	0.0750187	1.38422	0.166292	0.467292	LECT2	7280.55	0.0287534	0.110307	0.260667	0.794349	1	LECT2	7280.55	0.0870724	0.106544	0.817245	0.413788	1	LECT2	7280.55	0.131453	0.110297	1.19181	0.233338	0.614479	LECT2	7280.55	0.0731339	0.106554	0.686355	0.492489	0.804488	ANAPC5	540537	LECT2	281899	7280.55	0.0287534	0.110307	0.260667	0.794349	0.999986
LOXL1	60.0391	-0.951181	1.18858	-0.800266	0.423557	0.71631	LOXL1	60.0391	1.08807	1.76585	0.616176	0.537779	1	LOXL1	60.0391	0.621158	1.7078	0.363719	0.716068	1	LOXL1	60.0391	-1.15282	1.76599	-0.65279	0.513892	NA	LOXL1	60.0391	-0.685903	1.70765	-0.401664	0.687931	NA	ANAPC7	535072	LOXL1	281903	60.0391	1.08807	1.76585	0.616176	0.537778	0.999986
LOXL4	19.5863	-0.206032	0.701538	-0.293685	0.768998	NA	LOXL4	19.5863	0.142781	1.05144	0.135797	0.891982	1	LOXL4	19.5863	-0.142363	1.01778	-0.139876	0.888758	1	LOXL4	19.5863	-0.353466	1.0527	-0.33577	0.737044	NA	LOXL4	19.5863	-0.0683214	1.01647	-0.0672142	0.946411	NA	ANG	100309080	LOXL4	281904	19.5863	0.142781	1.05143	0.135796	0.891982	0.999986
LTBP2	24.004	-0.0629096	0.305322	-0.206043	0.836757	NA	LTBP2	24.004	0.608754	0.374729	1.62452	0.104265	1	LTBP2	24.004	1.06977	0.367484	2.91106	0.00360209	1	LTBP2	24.004	0.0798119	0.368839	0.216387	0.828686	NA	LTBP2	24.004	-0.381201	0.373395	-1.02091	0.307299	NA	ANG2	783907	LTBP2	281905	24.004	0.608754	0.374729	1.62452	0.104265	0.999986
MANBA	42.707	0.326679	0.199412	1.63821	0.101378	NA	MANBA	42.707	0.220089	0.291289	0.755571	0.449907	1	MANBA	42.707	0.264471	0.276811	0.955421	0.339365	1	MANBA	42.707	0.33853	0.287784	1.17633	0.239462	NA	MANBA	42.707	0.294148	0.280453	1.04883	0.294255	NA	ANGEL1	508197	MANBA	281909	42.707	0.220089	0.291289	0.755571	0.449907	0.999986
MFGE8	2.61451	-1.86174	2.21297	-0.841288	0.400187	NA	MFGE8	2.61451	-0.782539	3.37914	-0.23158	0.816865	1	MFGE8	2.61451	-3.63727	3.33936	-1.08921	0.27606	1	MFGE8	2.61451	-4.03642	3.44836	-1.17053	0.241787	NA	MFGE8	2.61451	-1.18169	3.26782	-0.361614	0.71764	NA	ANGEL2	540507	MFGE8	281913	2.61451	-0.782597	3.37911	-0.231599	0.81685	0.999986
MOCS1	184.016	0.143136	0.368188	0.388757	0.697456	0.880793	MOCS1	184.016	0.0694418	0.551825	0.12584	0.899858	1	MOCS1	184.016	-0.0737837	0.532863	-0.138466	0.889872	1	MOCS1	184.016	0.0691498	0.551763	0.125325	0.900266	0.969196	MOCS1	184.016	0.212375	0.532927	0.398507	0.690257	0.905932	ANGPT1	282140	MOCS1	281917	184.016	0.0694418	0.551825	0.12584	0.899858	0.999986
IRAG1	29.4678	-0.260871	0.261328	-0.998251	0.318158	NA	IRAG1	29.4678	-0.0186281	0.386275	-0.048225	0.961537	1	IRAG1	29.4678	0.0916276	0.377468	0.242743	0.808205	1	IRAG1	29.4678	-0.205416	0.388524	-0.528709	0.597007	NA	IRAG1	29.4678	-0.315672	0.375152	-0.841451	0.400095	NA	ANGPT2	282141	IRAG1	281918	29.4678	-0.0186281	0.386274	-0.048225	0.961537	0.999986
MTIF2	170.918	0.302369	0.178486	1.69408	0.0902507	0.332816	MTIF2	170.918	-0.351806	0.257283	-1.36739	0.171503	1	MTIF2	170.918	0.141501	0.247021	0.572829	0.566761	1	MTIF2	170.918	0.570128	0.257004	2.21836	0.0265302	0.226964	MTIF2	170.918	0.0768215	0.247311	0.310627	0.756084	0.927007	ANGPTL1	509971	MTIF2	281923	170.918	-0.351806	0.257283	-1.36739	0.171503	0.999986
MYO10	227.081	-0.307795	0.119109	-2.58414	0.00976219	0.0830428	MYO10	227.081	-0.133582	0.174531	-0.765378	0.444046	1	MYO10	227.081	0.0615853	0.17001	0.362245	0.717169	1	MYO10	227.081	-0.204223	0.175415	-1.16423	0.244331	0.623552	MYO10	227.081	-0.399391	0.169098	-2.36188	0.0181824	0.188738	ANGPTL2	512019	MYO10	281935	227.081	-0.133582	0.174531	-0.765378	0.444046	0.999986
MYO1C	83.8834	0.232962	0.15133	1.53943	0.1237	0.396413	MYO1C	83.8834	0.0464134	0.226027	0.205345	0.837303	1	MYO1C	83.8834	0.0533899	0.216113	0.247046	0.804873	1	MYO1C	83.8834	0.234642	0.225044	1.04265	0.29711	NA	MYO1C	83.8834	0.227666	0.217137	1.04849	0.294412	NA	ANGPTL3	782603	MYO1C	281937	83.8834	0.0464135	0.226027	0.205345	0.837303	0.999986
MYOZ1	18.269	0.473251	1.00146	0.472561	0.636526	NA	MYOZ1	18.269	0.932943	1.48563	0.627977	0.530019	1	MYOZ1	18.269	0.966479	1.43235	0.674749	0.499835	1	MYOZ1	18.269	0.453942	1.48093	0.306525	0.759205	NA	MYOZ1	18.269	0.420407	1.43721	0.292515	0.769893	NA	ANGPTL4	509963	MYOZ1	281939	18.269	0.932945	1.48563	0.62798	0.530017	0.999986
NCALD	28.5114	0.32082	0.316706	1.01299	0.311065	NA	NCALD	28.5114	-0.0561855	0.468166	-0.120012	0.904474	1	NCALD	28.5114	-0.443731	0.448121	-0.990205	0.322074	1	NCALD	28.5114	0.112013	0.468274	0.239204	0.810947	NA	NCALD	28.5114	0.499559	0.448009	1.11506	0.264823	NA	ANGPTL6	521472	NCALD	281940	28.5114	-0.0561856	0.468166	-0.120012	0.904474	0.999986
NCAM1	9.99665	-0.930293	0.497643	-1.8694	0.0615674	NA	NCAM1	9.99665	-0.0727623	0.711993	-0.102195	0.918602	1	NCAM1	9.99665	-0.836456	0.71786	-1.16521	0.243935	1	NCAM1	9.99665	-1.36674	0.735589	-1.85802	0.0631661	NA	NCAM1	9.99665	-0.603047	0.693661	-0.869368	0.384646	NA	ANGPTL8	101902412	NCAM1	281941	9.99665	-0.072763	0.711993	-0.102196	0.918601	0.999986
CALCOCO2	861.85	-0.222708	0.0637866	-3.49145	0.000480405	0.0116439	CALCOCO2	861.85	0.00275777	0.0939049	0.0293677	0.976571	1	CALCOCO2	861.85	0.0668428	0.0912403	0.732601	0.463802	1	CALCOCO2	861.85	-0.191187	0.0941842	-2.02993	0.0423635	0.283699	CALCOCO2	861.85	-0.255272	0.090952	-2.80667	0.00500561	0.105404	ANK1	353108	CALCOCO2	281942	861.85	0.00275777	0.0939049	0.0293677	0.976571	0.999986
NR2F2	1183.75	0.011268	0.0637342	0.176796	0.859669	0.948183	NR2F2	1183.75	-0.124489	0.0887238	-1.40311	0.160584	1	NR2F2	1183.75	0.12181	0.0856781	1.42172	0.155107	1	NR2F2	1183.75	0.13875	0.0887689	1.56305	0.118042	0.463097	NR2F2	1183.75	-0.10755	0.0856314	-1.25596	0.20913	0.580487	ANK3	511203	NR2F2	281945	1183.75	-0.124489	0.0887238	-1.40311	0.160584	0.999986
NR3C1	1153.61	-0.123667	0.0562115	-2.20003	0.0278047	0.159783	NR3C1	1153.61	-0.116854	0.0746724	-1.56488	0.11761	1	NR3C1	1153.61	-0.149502	0.0723948	-2.06509	0.0389145	1	NR3C1	1153.61	-0.136675	0.0750071	-1.82217	0.0684297	0.358335	NR3C1	1153.61	-0.104027	0.072048	-1.44386	0.148777	0.498656	ANKAR	100140244	NR3C1	281946	1153.61	-0.116854	0.0746724	-1.56488	0.11761	0.999986
NRXN1	302.497	-0.171847	0.130352	-1.31833	0.187393	0.496742	NRXN1	302.497	-0.134376	0.191525	-0.701607	0.482924	1	NRXN1	302.497	-0.0902748	0.18555	-0.486526	0.626594	1	NRXN1	302.497	-0.144224	0.192055	-0.750953	0.452681	0.795393	NRXN1	302.497	-0.188325	0.185002	-1.01796	0.308695	0.678229	ANKFY1	528403	NRXN1	281950	302.497	-0.134376	0.191525	-0.701607	0.482924	0.999986
NT5C2	108.955	0.15316	0.127826	1.19819	0.230841	0.549288	NT5C2	108.955	-0.117704	0.189681	-0.620537	0.534904	1	NT5C2	108.955	0.0131012	0.181754	0.072082	0.942537	1	NT5C2	108.955	0.224093	0.189535	1.18233	0.237074	0.618818	NT5C2	108.955	0.0932872	0.181907	0.512828	0.608071	NA	ANKH	511800	NT5C2	281951	108.955	-0.117704	0.189681	-0.620537	0.534904	0.999986
POSTN	211.163	0.253384	0.406357	0.623552	0.532922	0.792726	POSTN	211.163	0.129471	0.575569	0.224945	0.822022	1	POSTN	211.163	1.01171	0.555938	1.81982	0.0687861	1	POSTN	211.163	0.604544	0.575135	1.05113	0.293197	0.671126	POSTN	211.163	-0.277693	0.556387	-0.4991	0.617709	0.873245	ANKHD1	509490	POSTN	281960	211.163	0.129472	0.575569	0.224945	0.822022	0.999986
OSTF1	596.396	-0.11544	0.0703899	-1.64001	0.101004	0.354939	OSTF1	596.396	0.0153777	0.104612	0.146998	0.883134	1	OSTF1	596.396	0.0157366	0.101419	0.155165	0.876691	1	OSTF1	596.396	-0.115646	0.104853	-1.10293	0.270058	0.647315	OSTF1	596.396	-0.116005	0.101169	-1.14664	0.251528	0.625333	ANKIB1	505204	OSTF1	281961	596.396	0.0153777	0.104612	0.146998	0.883134	0.999986
OVGP1	1.94931	2.0228	2.18199	0.927046	0.353903	NA	OVGP1	1.94931	-2.91046	3.33587	-0.872474	0.38295	1	OVGP1	1.94931	2.96973	3.17649	0.934907	0.349836	1	OVGP1	1.94931	4.85388	3.31668	1.46348	0.143337	NA	OVGP1	1.94931	-1.02631	3.19654	-0.32107	0.748157	NA	ANKLE2	540159	OVGP1	281962	1.94931	-2.91039	3.33584	-0.872459	0.382958	0.999986
P2RY1	10.1056	-0.23969	0.425043	-0.56392	0.572809	NA	P2RY1	10.1056	-0.787531	0.614973	-1.28059	0.200336	1	P2RY1	10.1056	0.222467	0.596579	0.372905	0.709219	1	P2RY1	10.1056	0.340415	0.621315	0.547895	0.583764	NA	P2RY1	10.1056	-0.669583	0.589971	-1.13494	0.2564	NA	ANKMY2	509032	P2RY1	281963	10.1056	-0.787531	0.614973	-1.28059	0.200336	0.999986
PAG1	396.654	-0.135714	0.0915611	-1.48222	0.138281	0.423259	PAG1	396.654	0.0457673	0.135864	0.336862	0.736221	1	PAG1	396.654	0.00643363	0.131745	0.0488341	0.961052	1	PAG1	396.654	-0.156814	0.136163	-1.15167	0.249457	0.626887	PAG1	396.654	-0.117481	0.131436	-0.893826	0.371415	0.7242	ANKRA2	528003	PAG1	281964	396.654	0.0457673	0.135864	0.336862	0.736221	0.999986
PCSK2	7.89055	0.482261	1.0136	0.475789	0.634225	NA	PCSK2	7.89055	-0.29463	1.53714	-0.191674	0.847998	1	PCSK2	7.89055	-0.00106494	1.47663	-0.000721193	0.999425	1	PCSK2	7.89055	0.645757	1.53514	0.420651	0.67401	NA	PCSK2	7.89055	0.352192	1.47872	0.238174	0.811746	NA	ANKRD1	510376	PCSK2	281968	7.89055	-0.294628	1.53714	-0.191674	0.847998	0.999986
PDE1A	10.7807	-0.528442	0.850047	-0.621662	0.534164	NA	PDE1A	10.7807	-0.0197768	1.27437	-0.0155189	0.987618	1	PDE1A	10.7807	0.315049	1.23873	0.254332	0.799239	1	PDE1A	10.7807	-0.368976	1.2772	-0.288893	0.772663	NA	PDE1A	10.7807	-0.703802	1.23581	-0.569505	0.569014	NA	ANKRD10	510084	PDE1A	281969	10.7807	-0.0197766	1.27437	-0.0155187	0.987618	0.999986
PDE2A	137.337	0.751567	0.787365	0.954534	0.339813	0.655711	PDE2A	137.337	0.406287	1.17039	0.347138	0.728488	1	PDE2A	137.337	0.42169	1.12982	0.373236	0.708973	1	PDE2A	137.337	0.7446	1.16975	0.636544	0.524422	0.835988	PDE2A	137.337	0.729197	1.13048	0.645032	0.518907	0.818917	ANKRD11	532856	PDE2A	281971	137.337	0.406288	1.17039	0.347139	0.728487	0.999986
PDE5A	53.7108	0.178702	0.154018	1.16027	0.24594	0.5658	PDE5A	53.7108	0.427909	0.214899	1.99121	0.0464579	1	PDE5A	53.7108	0.0864247	0.204906	0.421776	0.673188	1	PDE5A	53.7108	0.00636195	0.211937	0.0300182	0.976053	NA	PDE5A	53.7108	0.347846	0.207969	1.67259	0.0944086	NA	ANKRD12	534739	PDE5A	281972	53.7108	0.427909	0.214899	1.99121	0.0464579	0.999986
PDE6C	148.509	-0.411404	0.126345	-3.25619	0.00112919	0.0198189	PDE6C	148.509	-0.275744	0.177626	-1.55239	0.120569	1	PDE6C	148.509	-0.113556	0.174317	-0.651435	0.514766	1	PDE6C	148.509	-0.315219	0.17981	-1.75307	0.0795895	0.383378	PDE6C	148.509	-0.477408	0.172063	-2.77461	0.00552679	0.111426	ANKRD13A	511883	PDE6C	281975	148.509	-0.275744	0.177626	-1.55239	0.120569	0.999986
PDE6D	27.5545	1.12007	0.953394	1.17483	0.240064	NA	PDE6D	27.5545	0.163133	1.43587	0.113613	0.909545	1	PDE6D	27.5545	0.31712	1.38139	0.229566	0.818429	1	PDE6D	27.5545	1.18534	1.43273	0.827334	0.408048	NA	PDE6D	27.5545	1.03136	1.38465	0.744853	0.456361	NA	ANKRD13C	528021	PDE6D	281976	27.5545	0.163134	1.43586	0.113614	0.909544	0.999986
PLCB4	218.557	0.0401717	0.102551	0.391724	0.695262	0.879566	PLCB4	218.557	-0.330296	0.138698	-2.3814	0.017247	0.90242	PLCB4	218.557	0.0898297	0.133468	0.673043	0.50092	1	PLCB4	218.557	0.270028	0.139057	1.94185	0.052155	0.321602	PLCB4	218.557	-0.150098	0.133094	-1.12776	0.259423	0.632863	ANKRD16	507779	PLCB4	281985	218.557	-0.330296	0.138698	-2.3814	0.017247	0.881978
PLCD1	14.3595	0.206203	0.877785	0.234913	0.814277	NA	PLCD1	14.3595	-0.302662	1.3197	-0.229342	0.818603	1	PLCD1	14.3595	0.183602	1.27252	0.144283	0.885277	1	PLCD1	14.3595	0.464201	1.3193	0.351853	0.724948	NA	PLCD1	14.3595	-0.0220631	1.27293	-0.0173326	0.986171	NA	ANKRD17	508405	PLCD1	281986	14.3595	-0.302661	1.3197	-0.229341	0.818604	0.999986
POLD1	17.6875	0.655084	1.05963	0.618219	0.536431	NA	POLD1	17.6875	0.281239	1.60077	0.17569	0.860537	1	POLD1	17.6875	-0.284527	1.54215	-0.1845	0.853621	1	POLD1	17.6875	0.362525	1.59871	0.226761	0.820609	NA	POLD1	17.6875	0.928291	1.54429	0.601114	0.547764	NA	ANKRD23	100296784	POLD1	281990	17.6875	0.281238	1.60076	0.17569	0.860537	0.999986
POLD2	61.7701	0.716512	0.818322	0.875587	0.381255	0.689484	POLD2	61.7701	0.357895	1.22144	0.293011	0.769514	1	POLD2	61.7701	0.484179	1.17827	0.410923	0.681129	1	POLD2	61.7701	0.758534	1.22016	0.621669	0.534159	NA	POLD2	61.7701	0.63225	1.1796	0.535986	0.591968	NA	ANKRD26	533620	POLD2	281991	61.7701	0.357896	1.22144	0.293012	0.769513	0.999986
PPARA	2144.57	-0.246108	0.0775524	-3.17344	0.00150645	0.024372	PPARA	2144.57	0.207588	0.106769	1.94426	0.0518636	1	PPARA	2144.57	-0.103432	0.103361	-1.00068	0.316982	1	PPARA	2144.57	-0.405855	0.106878	-3.79735	0.000146254	0.0176935	PPARA	2144.57	-0.0948353	0.103248	-0.918516	0.358349	0.71551	ANKRD27	784749	PPARA	281992	2144.57	0.207588	0.106769	1.94426	0.0518636	0.999986
PPARG	6.16153	0.15586	1.2188	0.12788	0.898244	NA	PPARG	6.16153	2.59603	1.78373	1.45539	0.145561	1	PPARG	6.16153	-0.100028	1.69979	-0.0588475	0.953074	1	PPARG	6.16153	-0.749312	1.75512	-0.426929	0.669431	NA	PPARG	6.16153	1.94675	1.72932	1.12573	0.260278	NA	ANKRD28	529062	PPARG	281993	6.16153	2.59603	1.78373	1.45539	0.145561	0.999986
PPM1A	664.707	0.012543	0.0611385	0.205157	0.83745	0.940121	PPM1A	664.707	0.0803785	0.0895141	0.897943	0.369216	1	PPM1A	664.707	-0.031458	0.0864657	-0.36382	0.715992	1	PPM1A	664.707	-0.0458011	0.0895689	-0.51135	0.609106	0.867367	PPM1A	664.707	0.0660354	0.0864089	0.76422	0.444736	0.770218	ANKRD29	526872	PPM1A	281994	664.707	0.0803785	0.0895141	0.897943	0.369216	0.999986
PPM1B	560.26	0.0100347	0.0800603	0.125339	0.900255	0.965318	PPM1B	560.26	-0.0263771	0.118411	-0.22276	0.823723	1	PPM1B	560.26	-0.0690085	0.114368	-0.603392	0.546248	1	PPM1B	560.26	-0.0106585	0.118555	-0.0899038	0.928364	0.976191	PPM1B	560.26	0.0319729	0.114218	0.279928	0.779533	0.93588	ANKRD31	515838	PPM1B	281995	560.26	-0.0263771	0.118411	-0.22276	0.823723	0.999986
PRDX1	463.428	-0.0193811	0.121553	-0.159445	0.873318	0.954704	PRDX1	463.428	0.124637	0.175929	0.708449	0.478666	1	PRDX1	463.428	0.185103	0.170044	1.08855	0.27635	1	PRDX1	463.428	0.00496222	0.175865	0.028216	0.97749	0.992986	PRDX1	463.428	-0.0555033	0.170111	-0.326277	0.744214	0.924474	ANKRD33	787340	PRDX1	281997	463.428	0.124637	0.175929	0.708449	0.478666	0.999986
PRDX3	765.91	0.0668368	0.139162	0.48028	0.631029	0.844446	PRDX3	765.91	0.0527787	0.199536	0.264507	0.791389	1	PRDX3	765.91	0.294002	0.192713	1.5256	0.12711	1	PRDX3	765.91	0.178481	0.199446	0.894886	0.370848	0.739174	PRDX3	765.91	-0.0627424	0.192806	-0.325417	0.744865	0.924933	ANKRD33B	518403	PRDX3	281998	765.91	0.0527787	0.199536	0.264507	0.791389	0.999986
PRDX4	407.286	0.16215	0.0876045	1.85093	0.0641796	0.271783	PRDX4	407.286	-0.0520999	0.126825	-0.410801	0.681218	1	PRDX4	407.286	-0.154354	0.121937	-1.26585	0.205568	1	PRDX4	407.286	0.111027	0.126846	0.875291	0.381415	0.745406	PRDX4	407.286	0.213281	0.121916	1.74941	0.0802209	0.38357	ANKRD35	514513	PRDX4	281999	407.286	-0.0520999	0.126825	-0.410801	0.681218	0.999986
PRELP	19.0323	0.767439	1.0211	0.751578	0.452305	NA	PRELP	19.0323	0.943336	1.52846	0.617182	0.537115	1	PRELP	19.0323	0.273267	1.47084	0.185789	0.85261	1	PRELP	19.0323	0.470948	1.52339	0.309145	0.757211	NA	PRELP	19.0323	1.14102	1.47609	0.773	0.439522	NA	ANKRD37	509139	PRELP	282000	19.0323	0.943336	1.52845	0.617183	0.537114	0.999986
PRKCA	107.887	0.282129	0.158735	1.77736	0.0755096	0.298168	PRKCA	107.887	0.229353	0.231895	0.989034	0.322646	1	PRKCA	107.887	0.132014	0.222029	0.59458	0.552124	1	PRKCA	107.887	0.228336	0.230489	0.990658	0.321853	0.700351	PRKCA	107.887	0.325675	0.223488	1.45724	0.145051	NA	ANKRD39	510840	PRKCA	282001	107.887	0.229353	0.231895	0.989034	0.322646	0.999986
PRKCG	571.892	-0.0859082	0.0974406	-0.881646	0.377968	0.688156	PRKCG	571.892	0.0564477	0.144396	0.390922	0.695855	1	PRKCG	571.892	-0.0461821	0.139709	-0.33056	0.740977	1	PRKCG	571.892	-0.139084	0.144562	-0.962106	0.335997	0.712984	PRKCG	571.892	-0.0364543	0.139537	-0.261252	0.793898	0.940328	ANKRD40	522429	PRKCG	282002	571.892	0.0564477	0.144396	0.390922	0.695855	0.999986
PRKG1	34.938	-0.321732	0.219867	-1.46331	0.143383	NA	PRKG1	34.938	-0.140426	0.314072	-0.447115	0.654792	1	PRKG1	34.938	-0.410188	0.309245	-1.32642	0.184701	1	PRKG1	34.938	-0.463854	0.31985	-1.45023	0.146996	NA	PRKG1	34.938	-0.194092	0.303265	-0.640008	0.522167	NA	ANKRD42	522004	PRKG1	282004	34.938	-0.140426	0.314072	-0.447116	0.654792	0.999986
PROCR	19.6609	-0.330331	0.770759	-0.428579	0.66823	NA	PROCR	19.6609	-0.479092	1.14606	-0.418034	0.675922	1	PROCR	19.6609	0.582628	1.1099	0.524935	0.599629	1	PROCR	19.6609	0.206991	1.14721	0.18043	0.856815	NA	PROCR	19.6609	-0.854729	1.10872	-0.770917	0.440756	NA	ANKRD44	526800	PROCR	282005	19.6609	-0.479091	1.14606	-0.418034	0.675922	0.999986
PROS1	3063.03	-0.0731291	0.0696088	-1.05057	0.293455	0.61446	PROS1	3063.03	-0.0903046	0.0996948	-0.905811	0.365036	1	PROS1	3063.03	-0.117206	0.0963559	-1.21638	0.223839	1	PROS1	3063.03	-0.0840266	0.0997659	-0.842237	0.399655	0.75925	PROS1	3063.03	-0.0571254	0.0962823	-0.593311	0.552973	0.839664	ANKRD45	100336740	PROS1	282006	3063.03	-0.0903046	0.0996948	-0.905811	0.365036	0.999986
PSEN2	107.713	0.0557919	0.235205	0.237206	0.812497	0.930367	PSEN2	107.713	0.116245	0.353531	0.32881	0.742299	1	PSEN2	107.713	-0.00450107	0.341316	-0.0131874	0.989478	1	PSEN2	107.713	-0.00724977	0.353438	-0.0205121	0.983635	0.994514	PSEN2	107.713	0.113496	0.341412	0.332431	0.739564	NA	ANKRD46	534898	PSEN2	282010	107.713	0.116245	0.353531	0.32881	0.742299	0.999986
PSIP1	1069.05	-0.175577	0.0770854	-2.27769	0.0227449	0.141333	PSIP1	1069.05	-0.00289309	0.10937	-0.0264523	0.978897	1	PSIP1	1069.05	0.176427	0.105953	1.66514	0.0958853	1	PSIP1	1069.05	-0.0885388	0.109488	-0.80866	0.418711	0.772748	PSIP1	1069.05	-0.267859	0.105831	-2.531	0.0113737	0.152407	ANKRD49	540949	PSIP1	282011	1069.05	-0.00289309	0.10937	-0.0264523	0.978897	0.999986
PSMB8	86.2815	0.141681	0.179951	0.78733	0.431089	0.722276	PSMB8	86.2815	-0.270222	0.263949	-1.02377	0.305945	1	PSMB8	86.2815	0.0304731	0.253527	0.120197	0.904327	1	PSMB8	86.2815	0.307839	0.264071	1.16574	0.243718	NA	PSMB8	86.2815	0.00714417	0.253399	0.0281934	0.977508	NA	ANKRD50	527956	PSMB8	282013	86.2815	-0.270222	0.263949	-1.02377	0.305945	0.999986
PSMC5	921.677	0.169761	0.0640103	2.65209	0.00799941	0.0726308	PSMC5	921.677	0.213375	0.0833927	2.55868	0.0105072	0.808753	PSMC5	921.677	0.106855	0.0801876	1.33257	0.182674	1	PSMC5	921.677	0.111965	0.0830929	1.34747	0.17783	0.555059	PSMC5	921.677	0.218484	0.0804982	2.71415	0.00664457	0.11944	ANKRD54	538961	PSMC5	282015	921.677	0.213375	0.0833927	2.55868	0.0105072	0.78921
PSMD4	193.275	0.0344122	0.0976012	0.35258	0.724404	0.892826	PSMD4	193.275	-0.0307089	0.139807	-0.219653	0.826141	1	PSMD4	193.275	-0.201713	0.134875	-1.49555	0.134771	1	PSMD4	193.275	-0.0533679	0.14033	-0.380302	0.703721	0.903603	PSMD4	193.275	0.117636	0.13433	0.875722	0.381181	0.732365	ANKRD6	516065	PSMD4	282016	193.275	-0.0307089	0.139807	-0.219653	0.826141	0.999986
PTBP1	438.773	0.236714	0.712429	0.332263	0.73969	0.900243	PTBP1	438.773	-0.159753	1.06045	-0.150647	0.880255	1	PTBP1	438.773	-0.0147934	1.02439	-0.0144412	0.988478	1	PTBP1	438.773	0.316699	1.06043	0.298651	0.765207	0.924786	PTBP1	438.773	0.171739	1.0244	0.167648	0.86686	0.960831	ANKRD63	100140532	PTBP1	282018	438.773	-0.159752	1.06045	-0.150646	0.880255	0.999986
PTGES	5.66452	-0.622573	1.2901	-0.482576	0.629396	NA	PTGES	5.66452	0.408549	1.96282	0.208144	0.835117	1	PTGES	5.66452	-0.462892	1.90791	-0.242618	0.808302	1	PTGES	5.66452	-1.07619	1.96987	-0.546326	0.584842	NA	PTGES	5.66452	-0.204751	1.90063	-0.107728	0.914211	NA	ANKRD9	532402	PTGES	282019	5.66452	0.408544	1.96281	0.208142	0.835118	0.999986
PTGIS	38.9261	-0.209597	0.26313	-0.796555	0.42571	NA	PTGIS	38.9261	-0.260773	0.386985	-0.673859	0.500401	1	PTGIS	38.9261	0.128759	0.376108	0.342346	0.732091	1	PTGIS	38.9261	-0.00133058	0.388816	-0.00342213	0.99727	NA	PTGIS	38.9261	-0.390863	0.374215	-1.04449	0.296259	NA	ANKS1A	532631	PTGIS	282021	38.9261	-0.260773	0.386985	-0.673859	0.500401	0.999986
PTGS1	141.889	0.102493	0.173783	0.589774	0.555342	0.8045	PTGS1	141.889	0.280021	0.253319	1.10541	0.268981	1	PTGS1	141.889	0.0721307	0.244268	0.295293	0.76777	1	PTGS1	141.889	-0.00479048	0.252795	-0.0189501	0.984881	0.994608	PTGS1	141.889	0.2031	0.244811	0.829622	0.406753	0.745834	ANKS1B	615777	PTGS1	282022	141.889	0.280021	0.253319	1.10541	0.268981	0.999986
PTGS2	14.1705	-1.39819	1.45924	-0.958161	0.337981	NA	PTGS2	14.1705	-1.0474	2.21478	-0.472912	0.636276	1	PTGS2	14.1705	0.217413	2.14814	0.10121	0.919384	1	PTGS2	14.1705	-0.643647	2.21969	-0.289972	0.771837	NA	PTGS2	14.1705	-1.90846	2.14307	-0.890524	0.373185	NA	ANKS3	528545	PTGS2	282023	14.1705	-1.04739	2.21478	-0.472912	0.636276	0.999986
TWF2	40.8085	-0.282641	1.07084	-0.263943	0.791824	NA	TWF2	40.8085	0.0950309	1.60973	0.0590353	0.952924	1	TWF2	40.8085	-0.176756	1.556	-0.113596	0.909558	1	TWF2	40.8085	-0.423701	1.6103	-0.26312	0.792458	NA	TWF2	40.8085	-0.151914	1.55541	-0.0976684	0.922196	NA	ANKS4B	505168	TWF2	282024	40.8085	0.0950298	1.60973	0.0590348	0.952924	0.999986
RAB34	5.9457	0.141784	1.62963	0.0870037	0.930669	NA	RAB34	5.9457	1.97273	2.27196	0.868292	0.385235	1	RAB34	5.9457	-3.98979	2.25073	-1.77266	0.0762847	1	RAB34	5.9457	-3.66783	2.32628	-1.57669	0.114866	NA	RAB34	5.9457	2.29469	2.19455	1.04563	0.295731	NA	ANKS6	530846	RAB34	282028	5.9457	1.97269	2.27195	0.86828	0.385241	0.999986
RAP1A	557.674	-0.00427761	0.0648425	-0.0659693	0.947402	0.982112	RAP1A	557.674	0.0329652	0.0949291	0.347262	0.728395	1	RAP1A	557.674	-0.0847911	0.0917471	-0.924183	0.355391	1	RAP1A	557.674	-0.064837	0.095104	-0.681749	0.495398	0.819866	RAP1A	557.674	0.0529194	0.0915658	0.577938	0.563306	0.84531	ANKZF1	507867	RAP1A	282031	557.674	0.0329652	0.0949291	0.347262	0.728395	0.999986
RASA1	397.413	-0.120045	0.0715021	-1.6789	0.093171	0.338289	RASA1	397.413	0.107761	0.1025	1.05132	0.293112	1	RASA1	397.413	-0.0882274	0.099623	-0.885612	0.375827	1	RASA1	397.413	-0.221602	0.102914	-2.15327	0.0312971	0.246798	RASA1	397.413	-0.0256145	0.0991954	-0.258223	0.796235	0.941079	ANLN	518274	RASA1	282032	397.413	0.107761	0.1025	1.05132	0.293112	0.999986
RBBP6	2293.21	-0.19493	0.082579	-2.36053	0.0182487	0.12246	RBBP6	2293.21	-0.0739036	0.119476	-0.618564	0.536204	1	RBBP6	2293.21	0.131979	0.115556	1.14212	0.253404	1	RBBP6	2293.21	-0.0905476	0.119549	-0.75741	0.448804	0.794229	RBBP6	2293.21	-0.29643	0.115481	-2.56692	0.0102606	0.147312	ANO1	532126	RBBP6	282034	2293.21	-0.0739036	0.119476	-0.618564	0.536204	0.999986
RGS16	175.195	0.0790965	0.237307	0.333309	0.738901	0.899571	RGS16	175.195	0.0403007	0.345975	0.116484	0.907269	1	RGS16	175.195	-0.38005	0.334091	-1.13756	0.255302	1	RGS16	175.195	-0.144937	0.34625	-0.418592	0.675514	0.894056	RGS16	175.195	0.275413	0.333806	0.825069	0.409332	0.746608	ANO10	534290	RGS16	282035	175.195	0.0403006	0.345975	0.116484	0.907269	0.999986
RNPEP	50.977	-0.197839	0.20824	-0.950053	0.342085	0.658655	RNPEP	50.977	0.212684	0.304834	0.697704	0.485362	1	RNPEP	50.977	-0.12985	0.297045	-0.43714	0.66201	1	RNPEP	50.977	-0.373768	0.306229	-1.22055	0.222256	NA	RNPEP	50.977	-0.0312337	0.295607	-0.10566	0.915852	NA	ANO3	100139986	RNPEP	282040	50.977	0.212684	0.304834	0.697704	0.485363	0.999986
ROCK2	654.81	-0.0957071	0.0639076	-1.49758	0.134241	0.414819	ROCK2	654.81	0.0210033	0.0944068	0.222476	0.823943	1	ROCK2	654.81	0.0519938	0.091506	0.568201	0.569898	1	ROCK2	654.81	-0.0810995	0.0945922	-0.857359	0.391246	0.753508	ROCK2	654.81	-0.11209	0.0913143	-1.22752	0.219627	0.5968	ANO6	521784	ROCK2	282041	654.81	0.0210033	0.0944068	0.222476	0.823943	0.999986
RPL24	4908.85	0.073616	0.0359733	2.0464	0.0407166	0.2068	RPL24	4908.85	0.0469744	0.05258	0.893389	0.371649	1	RPL24	4908.85	0.0230164	0.0507477	0.453545	0.650156	1	RPL24	4908.85	0.0601736	0.0525672	1.1447	0.252334	0.628995	RPL24	4908.85	0.0841317	0.050761	1.65741	0.097437	0.415443	ANO8	528201	RPL24	282048	4908.85	0.0469744	0.05258	0.893389	0.371649	0.999986
NMT2	849.603	-0.299499	0.0970461	-3.08615	0.00202765	0.0291993	NMT2	849.603	0.0149144	0.144324	0.10334	0.917693	1	NMT2	849.603	-0.01113	0.139892	-0.0795611	0.936586	1	NMT2	849.603	-0.312995	0.144591	-2.16469	0.0304112	0.242702	NMT2	849.603	-0.286951	0.139616	-2.05529	0.0398511	0.279846	ANOS1	525898	NMT2	282049	849.603	0.0149144	0.144324	0.10334	0.917693	0.999986
RPS14	8274.9	0.234527	0.0695949	3.36989	0.000751987	0.0154308	RPS14	8274.9	0.0788239	0.102571	0.768481	0.442202	1	RPS14	8274.9	0.000871034	0.0990426	0.00879454	0.992983	1	RPS14	8274.9	0.193446	0.102549	1.88637	0.0592456	0.338509	RPS14	8274.9	0.271399	0.0990649	2.7396	0.00615132	0.115259	ANOS1	525898	RPS14	282050	8274.9	0.0788239	0.102571	0.768481	0.442202	0.999986
RPS25	7262.54	0.0142579	0.0348615	0.408988	0.682548	0.871686	RPS25	7262.54	-0.0476516	0.0478777	-0.995277	0.319602	1	RPS25	7262.54	0.0879176	0.0462456	1.9011	0.0572887	1	RPS25	7262.54	0.0831849	0.0478862	1.73714	0.0823632	0.388679	RPS25	7262.54	-0.0523843	0.0462368	-1.13296	0.257232	0.630766	ANP32A	538427	RPS25	282052	7262.54	-0.0476516	0.0478777	-0.995277	0.319602	0.999986
RPS3A	7977.99	0.0125437	0.0581548	0.215695	0.829226	0.936412	RPS3A	7977.99	-0.132185	0.0827798	-1.59683	0.110304	1	RPS3A	7977.99	-0.0252524	0.0799656	-0.315791	0.752161	1	RPS3A	7977.99	0.0718909	0.0827969	0.868279	0.385241	0.748871	RPS3A	7977.99	-0.0350419	0.0799479	-0.438309	0.661163	0.89317	ANP32B	509685	RPS3A	282053	7977.99	-0.132185	0.0827798	-1.59683	0.110304	0.999986
SARS2	32.5835	0.8899	0.913673	0.97398	0.330066	NA	SARS2	32.5835	-0.214682	1.37341	-0.156314	0.875786	1	SARS2	32.5835	-0.179907	1.32269	-0.136016	0.891809	1	SARS2	32.5835	0.9158	1.37208	0.667453	0.504483	NA	SARS2	32.5835	0.881024	1.32407	0.665391	0.5058	NA	ANP32E	507203	SARS2	282060	32.5835	-0.214682	1.37341	-0.156313	0.875786	0.999986
SELENOP	32516	-0.0834324	0.0607285	-1.37386	0.169486	0.472981	SELENOP	32516	-0.0927228	0.0881346	-1.05206	0.292772	1	SELENOP	32516	0.0513768	0.085151	0.603361	0.546269	1	SELENOP	32516	-0.00777579	0.0881397	-0.0882212	0.929701	0.976397	SELENOP	32516	-0.151875	0.0851457	-1.78371	0.0744706	0.37168	ANPEP	404191	SELENOP	282066	32516	-0.0927228	0.0881346	-1.05206	0.292772	0.999986
SFRP1	687.922	0.110641	0.307581	0.359712	0.719062	0.890954	SFRP1	687.922	-0.257318	0.422247	-0.609402	0.542258	1	SFRP1	687.922	-0.980448	0.407943	-2.40339	0.0162437	1	SFRP1	687.922	-0.318363	0.422479	-0.753558	0.451115	0.795038	SFRP1	687.922	0.404768	0.407702	0.992802	0.320806	0.685158	ANTKMT	530342	SFRP1	282068	687.922	-0.257318	0.422247	-0.609402	0.542258	0.999986
ST6GAL1	1277.45	-0.340465	0.0921397	-3.69509	0.000219808	0.00675143	ST6GAL1	1277.45	0.12765	0.133742	0.954445	0.339858	1	ST6GAL1	1277.45	0.0930778	0.129594	0.718229	0.472616	1	ST6GAL1	1277.45	-0.361407	0.133901	-2.69906	0.00695353	0.116564	ST6GAL1	1277.45	-0.326835	0.12943	-2.52519	0.0115636	0.153664	ANTXR1	616010	ST6GAL1	282073	1277.45	0.12765	0.133742	0.954445	0.339858	0.999986
SNURF	46.5513	-0.745783	0.425617	-1.75224	0.0797324	NA	SNURF	46.5513	0.434373	0.592661	0.732919	0.463608	1	SNURF	46.5513	1.10851	0.579803	1.91187	0.0558928	1	SNURF	46.5513	-0.510543	0.593104	-0.860799	0.389349	NA	SNURF	46.5513	-1.18468	0.57935	-2.04484	0.0408707	NA	ANTXR2	510080	SNURF	282076	46.5513	0.434373	0.592661	0.73292	0.463607	0.999986
SPARC	433.115	0.113403	0.109604	1.03466	0.300827	0.620842	SPARC	433.115	-0.19779	0.153079	-1.29207	0.196331	1	SPARC	433.115	0.225059	0.147523	1.52559	0.127113	1	SPARC	433.115	0.33086	0.153	2.16248	0.0305811	0.242702	SPARC	433.115	-0.0919882	0.147605	-0.623207	0.533149	0.82803	ANXA1	327662	SPARC	282077	433.115	-0.19779	0.153079	-1.29207	0.196331	0.999986
SEC11A	1545.61	0.119348	0.0721137	1.655	0.0979238	0.348277	SEC11A	1545.61	0.0177484	0.105706	0.167903	0.866659	1	SEC11A	1545.61	0.0982469	0.10199	0.963303	0.335396	1	SEC11A	1545.61	0.158175	0.105649	1.49718	0.134347	0.492417	SEC11A	1545.61	0.0776767	0.102049	0.761174	0.446553	0.77115	ANXA11	282142	SEC11A	282078	1545.61	0.0177484	0.105706	0.167904	0.866659	0.999986
SOCS3	128.747	-0.936906	0.231481	-4.04744	5.1781e-05	0.00254963	SOCS3	128.747	0.201405	0.326208	0.617414	0.536961	1	SOCS3	128.747	-0.523701	0.31989	-1.63713	0.101603	1	SOCS3	128.747	-1.32658	0.32927	-4.02884	5.60518e-05	0.0122411	SOCS3	128.747	-0.601473	0.316736	-1.89897	0.0575681	NA	ANXA2	282689	SOCS3	282081	128.747	0.201405	0.326207	0.617414	0.536962	0.999986
SSRP1	862.027	-0.0750135	0.0494176	-1.51795	0.129027	0.40568	SSRP1	862.027	0.118139	0.0696962	1.69505	0.0900655	1	SSRP1	862.027	-0.0119566	0.0675967	-0.176882	0.859601	1	SSRP1	862.027	-0.143168	0.0698404	-2.04993	0.0403716	0.276519	SSRP1	862.027	-0.0130726	0.0674476	-0.193818	0.846318	0.954633	ANXA3	518050	SSRP1	282082	862.027	0.118139	0.0696962	1.69505	0.0900655	0.999986
SYNJ1	82.7066	0.0340956	0.190013	0.179439	0.857593	0.947335	SYNJ1	82.7066	-0.251061	0.276121	-0.909244	0.363221	1	SYNJ1	82.7066	0.224511	0.266286	0.843122	0.39916	1	SYNJ1	82.7066	0.2818	0.276263	1.02004	0.307709	NA	SYNJ1	82.7066	-0.193773	0.266138	-0.728092	0.466558	NA	ANXA4	281625	SYNJ1	282087	82.7066	-0.251061	0.276121	-0.909244	0.363221	0.999986
TGFB1	415.652	-0.0919802	0.27709	-0.331951	0.739926	0.900417	TGFB1	415.652	-0.0435803	0.411497	-0.105907	0.915656	1	TGFB1	415.652	-0.0967181	0.397644	-0.243228	0.807829	1	TGFB1	415.652	-0.117745	0.411618	-0.286053	0.774837	0.927674	TGFB1	415.652	-0.0646067	0.397519	-0.162525	0.870893	0.962018	ANXA5	281626	TGFB1	282089	415.652	-0.0435803	0.411497	-0.105907	0.915656	0.999986
THTPA	134.056	-0.00271054	0.134405	-0.020167	0.98391	0.99458	THTPA	134.056	-0.440542	0.179486	-2.45446	0.0141095	0.855243	THTPA	134.056	0.171389	0.172907	0.991217	0.32158	1	THTPA	134.056	0.33248	0.180083	1.84626	0.064855	0.349001	THTPA	134.056	-0.279451	0.172285	-1.62202	0.104798	0.42548	ANXA6	327685	THTPA	282090	134.056	-0.440542	0.179486	-2.45446	0.0141095	0.835439
PPP1R16B	24.5428	0.321229	0.394595	0.814072	0.415604	NA	PPP1R16B	24.5428	0.726163	0.566798	1.28117	0.200135	1	PPP1R16B	24.5428	-0.45347	0.543267	-0.834709	0.403881	1	PPP1R16B	24.5428	-0.266421	0.563682	-0.472645	0.636466	NA	PPP1R16B	24.5428	0.913211	0.5465	1.67102	0.094718	NA	ANXA7	533360	PPP1R16B	282091	24.5428	0.726162	0.566798	1.28117	0.200135	0.999986
TIMP1	19.6859	0.666504	0.88634	0.751974	0.452067	NA	TIMP1	19.6859	0.0658292	1.32615	0.0496394	0.96041	1	TIMP1	19.6859	-0.737447	1.27681	-0.577568	0.563556	1	TIMP1	19.6859	0.216185	1.32528	0.163124	0.870421	NA	TIMP1	19.6859	1.01946	1.27771	0.797878	0.424941	NA	ANXA9	528055	TIMP1	282092	19.6859	0.065828	1.32615	0.0496386	0.96041	0.999986
TIMP2	41.2513	0.93211	0.729659	1.27746	0.20144	NA	TIMP2	41.2513	-0.366877	1.08913	-0.336852	0.736228	1	TIMP2	41.2513	0.530504	1.04781	0.506297	0.612648	1	TIMP2	41.2513	1.38044	1.08738	1.26951	0.20426	NA	TIMP2	41.2513	0.483061	1.04963	0.460221	0.645358	NA	AOAH	768208	TIMP2	282093	41.2513	-0.366875	1.08913	-0.336851	0.736229	0.999986
TIMP3	55.2397	-0.140747	0.231143	-0.608916	0.54258	0.797921	TIMP3	55.2397	-0.387453	0.325134	-1.19167	0.233389	1	TIMP3	55.2397	0.440301	0.31534	1.39627	0.162632	1	TIMP3	55.2397	0.283475	0.325889	0.869852	0.384381	NA	TIMP3	55.2397	-0.544279	0.31456	-1.73029	0.0835785	NA	AOC1	509751	TIMP3	282094	55.2397	-0.387453	0.325134	-1.19167	0.233389	0.999986
TOP2B	1054.04	-0.135452	0.0464699	-2.91482	0.00355893	0.0419721	TOP2B	1054.04	0.0179329	0.0687145	0.260976	0.794111	1	TOP2B	1054.04	0.02711	0.0667418	0.406192	0.684602	1	TOP2B	1054.04	-0.131576	0.0689388	-1.90859	0.0563152	0.332684	TOP2B	1054.04	-0.140753	0.0665102	-2.11626	0.0343226	0.260781	AOC2	100336082	TOP2B	282097	1054.04	0.0179329	0.0687145	0.260976	0.794111	0.999986
TREX1	6.59873	0.101033	1.32478	0.0762636	0.939209	NA	TREX1	6.59873	-0.450337	1.96943	-0.228664	0.81913	1	TREX1	6.59873	-1.92271	1.91039	-1.00645	0.314201	1	TREX1	6.59873	-0.899704	1.98398	-0.453485	0.650199	NA	TREX1	6.59873	0.572665	1.89528	0.302153	0.762536	NA	AOC3	281002	TREX1	282099	6.59873	-0.450346	1.96943	-0.228668	0.819127	0.999986
TUFT1	20.6126	-0.473974	0.710882	-0.666741	0.504938	NA	TUFT1	20.6126	-0.811737	1.04039	-0.780221	0.435261	1	TUFT1	20.6126	-0.814213	1.0091	-0.806871	0.419741	1	TUFT1	20.6126	-0.449089	1.04639	-0.429178	0.667794	NA	TUFT1	20.6126	-0.446613	1.00288	-0.445332	0.65608	NA	AOPEP	531757	TUFT1	282104	20.6126	-0.811737	1.04039	-0.780222	0.43526	0.999986
UBE2A	106.488	0.396198	0.432094	0.916927	0.359181	0.673963	UBE2A	106.488	0.704191	0.632702	1.11299	0.265713	1	UBE2A	106.488	0.195727	0.61007	0.320826	0.748342	1	UBE2A	106.488	0.157819	0.631525	0.249901	0.802664	0.938231	UBE2A	106.488	0.666283	0.611289	1.08997	0.275728	NA	AOX1	338074	UBE2A	282107	106.488	0.704191	0.632702	1.11299	0.265713	0.999986
UCHL5	529.851	-0.0174641	0.0704366	-0.247941	0.80418	0.927996	UCHL5	529.851	0.0823879	0.1035	0.796015	0.426023	1	UCHL5	529.851	-0.015849	0.100078	-0.158366	0.874169	1	UCHL5	529.851	-0.0689462	0.103594	-0.665542	0.505704	0.823673	UCHL5	529.851	0.0292906	0.0999811	0.292961	0.769552	0.932182	AOX2	531699	UCHL5	282110	529.851	0.0823879	0.1035	0.796015	0.426023	0.999986
UPK3B	24.7673	-0.0729599	0.309082	-0.236053	0.813391	NA	UPK3B	24.7673	0.00806894	0.46088	0.0175077	0.986032	1	UPK3B	24.7673	0.0938602	0.446508	0.210209	0.833504	1	UPK3B	24.7673	-0.0309445	0.461594	-0.0670384	0.946551	NA	UPK3B	24.7673	-0.116736	0.44577	-0.261874	0.793418	NA	AP1AR	533664	UPK3B	282115	24.7673	0.00806896	0.46088	0.0175077	0.986032	0.999986
VCAM1	487.821	0.0155987	0.134661	0.115837	0.907782	0.968022	VCAM1	487.821	-0.244798	0.195183	-1.2542	0.20977	1	VCAM1	487.821	0.0616995	0.188474	0.327363	0.743394	1	VCAM1	487.821	0.182002	0.1953	0.931908	0.351384	0.724202	VCAM1	487.821	-0.124496	0.188353	-0.660971	0.508631	0.81263	AP1B1	506192	VCAM1	282118	487.821	-0.244798	0.195183	-1.2542	0.20977	0.999986
VDAC1	1619.78	-0.119111	0.0560961	-2.12334	0.0337255	0.181754	VDAC1	1619.78	0.0819967	0.0810283	1.01195	0.311562	1	VDAC1	1619.78	0.0608389	0.0784619	0.775394	0.438107	1	VDAC1	1619.78	-0.132265	0.0811095	-1.63069	0.102955	0.433314	VDAC1	1619.78	-0.111107	0.0783779	-1.41758	0.156313	0.510712	AP1G1	507677	VDAC1	282119	1619.78	0.0819967	0.0810283	1.01195	0.311562	0.999986
VDAC2	434.895	0.0304252	0.0679812	0.447553	0.654476	0.85748	VDAC2	434.895	0.0806674	0.0996799	0.809265	0.418363	1	VDAC2	434.895	-0.0350929	0.0962063	-0.364767	0.715285	1	VDAC2	434.895	-0.0298874	0.0997225	-0.299706	0.764402	0.924786	VDAC2	434.895	0.0858729	0.0961622	0.893001	0.371857	0.724596	AP1M1	504310	VDAC2	282120	434.895	0.0806674	0.0996799	0.809265	0.418363	0.999986
VEGFB	22.5573	0.126402	0.893187	0.141517	0.887461	NA	VEGFB	22.5573	-0.323865	1.34199	-0.241333	0.809297	1	VEGFB	22.5573	-0.0208751	1.2954	-0.0161148	0.987143	1	VEGFB	22.5573	0.297845	1.34226	0.221899	0.824393	NA	VEGFB	22.5573	-0.00514507	1.29512	-0.00397265	0.99683	NA	AP1S1	768053	VEGFB	282121	22.5573	-0.323864	1.34198	-0.241332	0.809297	0.999986
VEGFC	9.61306	-0.0147738	0.840474	-0.0175779	0.985976	NA	VEGFC	9.61306	1.25399	1.23833	1.01265	0.311227	1	VEGFC	9.61306	-0.363107	1.19434	-0.304024	0.76111	1	VEGFC	9.61306	-0.742391	1.2338	-0.60171	0.547367	NA	VEGFC	9.61306	0.874711	1.19901	0.729525	0.465681	NA	AP1S2	616331	VEGFC	282122	9.61306	1.25399	1.23833	1.01265	0.311227	0.999986
VLDLR	1.89319	-0.211715	1.65667	-0.127795	0.898311	NA	VLDLR	1.89319	2.72329	2.51602	1.08238	0.279083	1	VLDLR	1.89319	0.432475	2.39293	0.180731	0.856579	1	VLDLR	1.89319	-0.880384	2.45423	-0.358721	0.719804	NA	VLDLR	1.89319	1.41044	2.45626	0.574222	0.565818	NA	AP1S3	540693	VLDLR	282123	1.89319	2.72329	2.51601	1.08238	0.279082	NA
VSNL1	201.83	-0.0819895	0.129464	-0.633302	0.526537	0.789033	VSNL1	201.83	-0.0963319	0.19171	-0.502488	0.615325	1	VSNL1	201.83	-0.028204	0.185567	-0.151988	0.879196	1	VSNL1	201.83	-0.0438558	0.192186	-0.228195	0.819495	0.945173	VSNL1	201.83	-0.111984	0.185074	-0.605074	0.54513	0.834875	AP2A1	784636	VSNL1	282124	201.83	-0.0963319	0.19171	-0.502488	0.615325	0.999986
YWHAE	5499.35	0.12653	0.0480181	2.63505	0.00841259	0.0747939	YWHAE	5499.35	0.0515904	0.0705069	0.731707	0.464347	1	YWHAE	5499.35	0.0339196	0.0680577	0.498395	0.618206	1	YWHAE	5499.35	0.116075	0.0704844	1.64682	0.0995941	0.427673	YWHAE	5499.35	0.133746	0.068081	1.96452	0.0494702	0.306383	AP2A2	515216	YWHAE	282125	5499.35	0.0515904	0.0705069	0.731707	0.464347	0.999986
YWHAH	210.359	-0.0363757	0.0779287	-0.466782	0.640656	0.84993	YWHAH	210.359	-0.0733203	0.11429	-0.641528	0.52118	1	YWHAH	210.359	0.0594759	0.110664	0.537447	0.590959	1	YWHAH	210.359	0.0328859	0.114694	0.286726	0.774322	0.927674	YWHAH	210.359	-0.0999103	0.110245	-0.90626	0.364798	0.720369	AP2B1	282183	YWHAH	282126	210.359	-0.0733203	0.11429	-0.641528	0.52118	0.999986
ACADVL	1814.59	0.358551	0.0961171	3.73035	0.000191211	0.0060849	ACADVL	1814.59	0.317212	0.130363	2.43329	0.0149623	0.855552	ACADVL	1814.59	0.0488016	0.125666	0.388345	0.69776	1	ACADVL	1814.59	0.222145	0.130176	1.7065	0.0879155	0.401422	ACADVL	1814.59	0.490556	0.125859	3.89765	9.71314e-05	0.0149176	AP2M1	517446	ACADVL	282130	1814.59	0.317212	0.130363	2.43329	0.0149623	0.835931
ACVR2B	35.2892	0.289039	0.424043	0.681627	0.495475	NA	ACVR2B	35.2892	-0.389901	0.632694	-0.616254	0.537727	1	ACVR2B	35.2892	0.0905376	0.608234	0.148853	0.881669	1	ACVR2B	35.2892	0.555213	0.63234	0.878029	0.379928	NA	ACVR2B	35.2892	0.0747748	0.608602	0.122863	0.902215	NA	AP2S1	536553	ACVR2B	282131	35.2892	-0.389901	0.632694	-0.616254	0.537727	0.999986
ADAM10	205.34	-0.250276	0.0905821	-2.76298	0.00572766	0.0571941	ADAM10	205.34	0.0417051	0.133577	0.312217	0.754876	1	ADAM10	205.34	0.0341763	0.130779	0.261328	0.793839	1	ADAM10	205.34	-0.255745	0.134496	-1.90151	0.0572354	0.334064	ADAM10	205.34	-0.248216	0.129835	-1.91179	0.0559035	0.324408	AP3B1	767602	ADAM10	282132	205.34	0.041705	0.133577	0.312217	0.754876	0.999986
ADRA1A	2554.32	0.137438	0.0842093	1.6321	0.102659	0.358188	ADRA1A	2554.32	-0.159291	0.118307	-1.34643	0.178165	1	ADRA1A	2554.32	-0.152747	0.114201	-1.33753	0.18105	1	ADRA1A	2554.32	0.146224	0.118331	1.23572	0.216564	0.598462	ADRA1A	2554.32	0.139679	0.114176	1.22337	0.22119	0.598349	AP3D1	281023	ADRA1A	282134	2554.32	-0.159291	0.118307	-1.34643	0.178165	0.999986
GRK3	480.878	-0.13195	0.0993902	-1.32759	0.184312	0.493226	GRK3	480.878	-0.0269655	0.147731	-0.182531	0.855166	1	GRK3	480.878	0.0163206	0.143067	0.114077	0.909177	1	GRK3	480.878	-0.109253	0.147986	-0.738269	0.460351	0.798605	GRK3	480.878	-0.15254	0.142803	-1.06818	0.28544	0.657297	AP3M1	514761	GRK3	282136	480.878	-0.0269655	0.147731	-0.182531	0.855166	0.999986
AGPAT1	30.5898	0.606166	1.19721	0.506315	0.612635	NA	AGPAT1	30.5898	-0.340235	1.80525	-0.188469	0.850509	1	AGPAT1	30.5898	0.431085	1.74179	0.247495	0.804525	1	AGPAT1	30.5898	0.997174	1.8044	0.552636	0.580513	NA	AGPAT1	30.5898	0.225854	1.74268	0.129601	0.896882	NA	AP3M2	509427	AGPAT1	282137	30.5898	-0.340232	1.80525	-0.188468	0.85051	0.999986
AKR1C4	13019.6	0.151352	0.0871591	1.7365	0.0824749	0.315297	AKR1C4	13019.6	0.0748373	0.127413	0.58736	0.556962	1	AKR1C4	13019.6	-0.106343	0.123076	-0.864036	0.387568	1	AKR1C4	13019.6	0.0577662	0.127409	0.45339	0.650268	0.885369	AKR1C4	13019.6	0.238946	0.12308	1.94139	0.0522114	0.316599	AP3S1	536359	AKR1C4	282138	13019.6	0.0748373	0.127413	0.58736	0.556962	0.999986
ALOX15	3.48424	0.163041	0.708481	0.230128	0.817992	NA	ALOX15	3.48424	0.115692	1.06529	0.108602	0.913518	1	ALOX15	3.48424	-0.210387	1.02197	-0.205865	0.836897	1	ALOX15	3.48424	-0.00836727	1.06439	-0.00786106	0.993728	NA	ALOX15	3.48424	0.317712	1.0229	0.310599	0.756106	NA	AP3S2	508867	ALOX15	282139	3.48424	0.115692	1.06529	0.108601	0.913519	0.999986
ANGPT1	46.2691	0.055451	0.239736	0.231301	0.817081	NA	ANGPT1	46.2691	-0.0378254	0.356162	-0.106203	0.915421	1	ANGPT1	46.2691	-0.185933	0.343508	-0.541278	0.588316	1	ANGPT1	46.2691	-0.0202328	0.356871	-0.056695	0.954788	NA	ANGPT1	46.2691	0.127875	0.342771	0.373063	0.709102	NA	AP4B1	512078	ANGPT1	282140	46.2691	-0.0378254	0.356162	-0.106203	0.915421	0.999986
ANGPT2	10.1814	1.40069	1.24221	1.12758	0.259496	NA	ANGPT2	10.1814	2.89956	1.78259	1.6266	0.103822	1	ANGPT2	10.1814	-1.53453	1.678	-0.914496	0.360456	1	ANGPT2	10.1814	-0.45704	1.74116	-0.262492	0.792942	NA	ANGPT2	10.1814	3.97705	1.72095	2.31095	0.0208354	NA	AP4E1	536144	ANGPT2	282141	10.1814	2.89955	1.78258	1.6266	0.103822	0.999986
ANXA11	185.732	-0.24133	0.11554	-2.08871	0.0367336	0.193035	ANXA11	185.732	-0.211448	0.165422	-1.27824	0.201166	1	ANXA11	185.732	0.10458	0.16115	0.648957	0.516366	1	ANXA11	185.732	-0.0729844	0.166393	-0.438626	0.660932	0.887793	ANXA11	185.732	-0.389012	0.160147	-2.42909	0.0151367	0.172116	AP4M1	768040	ANXA11	282142	185.732	-0.211448	0.165422	-1.27824	0.201166	0.999986
ATP1A1	5996.7	0.142757	0.0688191	2.07438	0.0380436	0.197566	ATP1A1	5996.7	0.127118	0.0996782	1.27528	0.202209	1	ATP1A1	5996.7	0.00577173	0.0962566	0.0599619	0.952186	1	ATP1A1	5996.7	0.0792102	0.0996575	0.794824	0.426716	0.776797	ATP1A1	5996.7	0.200557	0.0962781	2.0831	0.0372425	0.269977	AP4S1	618267	ATP1A1	282144	5996.7	0.127118	0.0996782	1.27528	0.202209	0.999986
ATP2B4	11.3989	-1.87745	1.22132	-1.53723	0.124236	NA	ATP2B4	11.3989	-1.49731	1.80138	-0.831203	0.405859	1	ATP2B4	11.3989	1.16982	1.76394	0.663189	0.507209	1	ATP2B4	11.3989	-0.425188	1.80924	-0.235009	0.814202	NA	ATP2B4	11.3989	-3.09232	1.75586	-1.76114	0.0782152	NA	AP5B1	509087	ATP2B4	282146	11.3989	-1.4973	1.80137	-0.831202	0.40586	0.999986
ATP6V1A	387.06	-0.0837771	0.0768971	-1.08947	0.275946	0.597043	ATP6V1A	387.06	-0.119218	0.109539	-1.08836	0.276435	1	ATP6V1A	387.06	-0.11822	0.106158	-1.11363	0.265437	1	ATP6V1A	387.06	-0.0790134	0.1101	-0.717654	0.472971	0.80857	ATP6V1A	387.06	-0.0800107	0.105576	-0.757851	0.44854	0.772771	AP5M1	539663	ATP6V1A	282147	387.06	-0.119218	0.109539	-1.08836	0.276435	0.999986
ATP6V0D1	228.215	0.374654	0.369314	1.01446	0.310363	0.630073	ATP6V0D1	228.215	0.63267	0.540173	1.17124	0.241504	1	ATP6V0D1	228.215	0.0747255	0.521257	0.143356	0.886009	1	ATP6V0D1	228.215	0.108598	0.539627	0.201246	0.840506	0.951967	ATP6V0D1	228.215	0.666542	0.521822	1.27734	0.201484	0.571373	AP5S1	618505	ATP6V0D1	282148	228.215	0.63267	0.540173	1.17124	0.241504	0.999986
BCKDHA	263.38	0.183907	0.115007	1.59909	0.109801	0.371848	BCKDHA	263.38	-0.115066	0.170269	-0.67579	0.499174	1	BCKDHA	263.38	0.036877	0.163677	0.225304	0.821743	1	BCKDHA	263.38	0.264926	0.170116	1.55733	0.119392	0.465837	BCKDHA	263.38	0.112983	0.163836	0.689609	0.49044	0.803639	AP5Z1	512522	BCKDHA	282149	263.38	-0.115066	0.170269	-0.67579	0.499174	0.999986
BCKDHB	945.253	-0.0745413	0.0771126	-0.966656	0.333716	0.651851	BCKDHB	945.253	-0.0870569	0.111979	-0.777437	0.436901	1	BCKDHB	945.253	-0.0996289	0.108305	-0.919896	0.357627	1	BCKDHB	945.253	-0.0780727	0.112176	-0.695982	0.48644	0.81544	BCKDHB	945.253	-0.0655006	0.108101	-0.605923	0.544566	0.834561	APAF1	537782	BCKDHB	282150	945.253	-0.0870569	0.111979	-0.777437	0.436901	0.999986
BCL2A1	21.978	-0.58771	0.620912	-0.946528	0.343879	NA	BCL2A1	21.978	0.107923	0.908156	0.118837	0.905404	1	BCL2A1	21.978	0.931885	0.884818	1.05319	0.292252	1	BCL2A1	21.978	-0.251529	0.909007	-0.276708	0.782005	NA	BCL2A1	21.978	-1.07549	0.883944	-1.2167	0.223719	NA	APBA1	515571	BCL2A1	282151	21.978	0.107923	0.908155	0.118838	0.905404	0.999986
BCL2L1	34.9642	0.0655675	0.249569	0.262722	0.792765	NA	BCL2L1	34.9642	-0.0362918	0.366445	-0.0990376	0.921108	1	BCL2L1	34.9642	-0.325358	0.353313	-0.920876	0.357115	1	BCL2L1	34.9642	-0.0867377	0.367857	-0.235792	0.813594	NA	BCL2L1	34.9642	0.202328	0.351842	0.575054	0.565255	NA	APBA3	511925	BCL2L1	282152	34.9642	-0.0362918	0.366445	-0.0990377	0.921108	0.999986
CACNB3	45.8117	-0.138202	0.368222	-0.375323	0.707421	NA	CACNB3	45.8117	0.0553558	0.551078	0.10045	0.919987	1	CACNB3	45.8117	0.0668476	0.533463	0.125309	0.900279	1	CACNB3	45.8117	-0.134495	0.551598	-0.243827	0.807365	NA	CACNB3	45.8117	-0.145986	0.532926	-0.273934	0.784135	NA	APBB1	505096	CACNB3	282160	45.8117	0.0553558	0.551078	0.10045	0.919987	0.999986
CAMK2G	56.8563	0.139495	0.240338	0.58041	0.561638	0.807441	CAMK2G	56.8563	-0.264118	0.355524	-0.742897	0.457544	1	CAMK2G	56.8563	-0.0341906	0.341846	-0.100018	0.92033	1	CAMK2G	56.8563	0.269497	0.355799	0.75744	0.448786	NA	CAMK2G	56.8563	0.0395693	0.34156	0.115849	0.907772	NA	APBB1IP	533670	CAMK2G	282162	56.8563	-0.264118	0.355524	-0.742897	0.457544	0.999986
CHRNB1	78.7536	-0.6968	0.387554	-1.79795	0.0721857	0.290599	CHRNB1	78.7536	-0.386406	0.568297	-0.679937	0.496544	1	CHRNB1	78.7536	0.26214	0.551892	0.474984	0.634799	1	CHRNB1	78.7536	-0.352808	0.569789	-0.619191	0.53579	NA	CHRNB1	78.7536	-1.00135	0.550352	-1.81948	0.0688383	NA	APBB2	514013	CHRNB1	282179	78.7536	-0.386406	0.568297	-0.679937	0.496544	0.999986
AP2B1	1233.2	0.19621	0.0841741	2.331	0.0197532	0.128502	AP2B1	1233.2	0.0299477	0.124425	0.24069	0.809796	1	AP2B1	1233.2	-0.0788039	0.119971	-0.656857	0.511273	1	AP2B1	1233.2	0.140335	0.124365	1.12841	0.259146	0.637014	AP2B1	1233.2	0.249087	0.120033	2.07516	0.037972	0.273176	APBB3	525278	AP2B1	282183	1233.2	0.0299477	0.124425	0.24069	0.809796	0.999986
COL1A1	65.4828	-0.241664	0.546686	-0.442052	0.658451	0.859609	COL1A1	65.4828	-0.141621	0.797079	-0.177675	0.858978	1	COL1A1	65.4828	0.918475	0.77146	1.19057	0.233824	1	COL1A1	65.4828	0.223068	0.797062	0.279863	0.779583	NA	COL1A1	65.4828	-0.837028	0.771478	-1.08497	0.277936	NA	APC	533233	COL1A1	282187	65.4828	-0.14162	0.797079	-0.177674	0.858979	0.999986
COL1A2	26.1984	0.241539	0.409516	0.589817	0.555314	NA	COL1A2	26.1984	-0.260529	0.606234	-0.429749	0.667378	1	COL1A2	26.1984	0.39954	0.58267	0.685706	0.492899	1	COL1A2	26.1984	0.572612	0.605009	0.946452	0.343918	NA	COL1A2	26.1984	-0.0874567	0.583942	-0.14977	0.880946	NA	APC2	526572	COL1A2	282188	26.1984	-0.260528	0.606234	-0.429749	0.667378	0.999986
COL4A1	216.898	-0.170629	0.112067	-1.52257	0.127868	0.403354	COL4A1	216.898	0.126863	0.160572	0.790069	0.429488	1	COL4A1	216.898	0.192637	0.156127	1.23385	0.217258	1	COL4A1	216.898	-0.143952	0.160792	-0.895269	0.370643	0.739174	COL4A1	216.898	-0.209726	0.1559	-1.34526	0.17854	0.543229	APCDD1	509040	COL4A1	282191	216.898	0.126863	0.160572	0.790069	0.429488	0.999986
COL6A2	6.6282	0.0908818	1.25931	0.072168	0.942468	NA	COL6A2	6.6282	1.16089	1.89952	0.611148	0.541101	1	COL6A2	6.6282	0.339127	1.83199	0.185114	0.85314	1	COL6A2	6.6282	-0.253464	1.89241	-0.133937	0.893452	NA	COL6A2	6.6282	0.568295	1.83934	0.308968	0.757346	NA	APCS	514488	COL6A2	282194	6.6282	1.16088	1.89951	0.611149	0.541101	0.999986
CORO1A	118.659	0.37523	0.187442	2.00184	0.0453017	0.222745	CORO1A	118.659	0.181773	0.277786	0.654365	0.512877	1	CORO1A	118.659	0.0724374	0.266281	0.272034	0.785596	1	CORO1A	118.659	0.316749	0.276596	1.14517	0.25214	0.628995	CORO1A	118.659	0.426085	0.267517	1.59274	0.111218	NA	APEH	514666	CORO1A	282196	118.659	0.181773	0.277786	0.654365	0.512877	0.999986
COX6A1	1880.13	0.334461	0.0605716	5.52175	3.35637e-08	1.62885e-05	COX6A1	1880.13	-0.00623229	0.0903783	-0.0689578	0.945023	1	COX6A1	1880.13	0.00816194	0.0869409	0.0938791	0.925205	1	COX6A1	1880.13	0.341821	0.0902385	3.78798	0.000151878	0.0176935	COX6A1	1880.13	0.327427	0.087086	3.75982	0.000170038	0.0184057	APEX1	281630	COX6A1	282199	1880.13	-0.00623229	0.0903783	-0.0689578	0.945023	0.999986
CRYBB1	3.47804	0.209305	1.87648	0.111541	0.911187	NA	CRYBB1	3.47804	1.28317	2.93873	0.43664	0.662373	1	CRYBB1	3.47804	-0.0303942	2.83175	-0.0107333	0.991436	1	CRYBB1	3.47804	-0.350728	2.92885	-0.119749	0.904682	NA	CRYBB1	3.47804	0.962835	2.84197	0.338791	0.734767	NA	APH1A	539247	CRYBB1	282205	3.47804	1.28316	2.93871	0.43664	0.662372	0.999986
CYP2D14	1507.81	0.155195	0.0786598	1.97299	0.0484969	0.231237	CYP2D14	1507.81	-0.0740374	0.115621	-0.640345	0.521948	1	CYP2D14	1507.81	-0.0697592	0.111527	-0.625491	0.531649	1	CYP2D14	1507.81	0.159898	0.115613	1.38305	0.166651	0.542485	CYP2D14	1507.81	0.15562	0.111536	1.39525	0.162942	0.520864	APH1B	530913	CYP2D14	282211	1507.81	-0.0740374	0.115621	-0.640345	0.521948	0.999986
CYP2E1	31555.9	0.0530473	0.0918432	0.577585	0.563544	0.808897	CYP2E1	31555.9	-0.0282024	0.136505	-0.206604	0.836319	1	CYP2E1	31555.9	0.0216153	0.131874	0.163909	0.869802	1	CYP2E1	31555.9	0.0789248	0.136505	0.578183	0.563141	0.847007	CYP2E1	31555.9	0.0291071	0.131873	0.22072	0.82531	0.947928	API5	538968	CYP2E1	282213	31555.9	-0.0282024	0.136505	-0.206604	0.836319	0.999986
CYP3A28	5266.93	-0.174464	0.153085	-1.13966	0.254429	0.575906	CYP3A28	5266.93	-0.121607	0.224206	-0.542391	0.587549	1	CYP3A28	5266.93	-0.184966	0.216631	-0.85383	0.393199	1	CYP3A28	5266.93	-0.203777	0.224236	-0.908762	0.363476	0.733365	CYP3A28	5266.93	-0.140419	0.2166	-0.648288	0.516798	0.818316	APIP	508345	CYP3A28	282214	5266.93	-0.121607	0.224206	-0.542391	0.587549	0.999986
DNAJB6	542.133	-0.0498096	0.114294	-0.435803	0.66298	0.861719	DNAJB6	542.133	0.203925	0.165835	1.22969	0.218815	1	DNAJB6	542.133	0.0261014	0.160341	0.162787	0.870686	1	DNAJB6	542.133	-0.142164	0.165843	-0.857222	0.391322	0.753508	DNAJB6	542.133	0.0356591	0.160333	0.222407	0.823997	0.947508	APLF	507989	DNAJB6	282215	542.133	0.203925	0.165835	1.22969	0.218815	0.999986
DNAJC5	496.27	-0.0527035	0.12054	-0.437228	0.661946	0.86124	DNAJC5	496.27	0.23514	0.17379	1.35301	0.176051	1	DNAJC5	496.27	0.0539249	0.16804	0.320906	0.748282	1	DNAJC5	496.27	-0.14684	0.17377	-0.845024	0.398098	0.758864	DNAJC5	496.27	0.0343754	0.16806	0.204542	0.83793	0.950322	APLNR	615435	DNAJC5	282216	496.27	0.23514	0.17379	1.35301	0.176051	0.999986
DNASE1	49.5034	0.296897	0.236926	1.25312	0.210162	NA	DNASE1	49.5034	-0.32224	0.342452	-0.940976	0.346717	1	DNASE1	49.5034	-0.368952	0.327205	-1.12759	0.259495	1	DNASE1	49.5034	0.282005	0.343047	0.82206	0.411043	NA	DNASE1	49.5034	0.328717	0.326582	1.00654	0.314157	NA	APLP2	785005	DNASE1	282217	49.5034	-0.32224	0.342452	-0.940976	0.346717	0.999986
DNASE2	98.3407	0.0140095	0.274455	0.0510448	0.95929	0.986377	DNASE2	98.3407	0.0565118	0.403245	0.140143	0.888547	1	DNASE2	98.3407	0.393039	0.389659	1.00867	0.313131	1	DNASE2	98.3407	0.167291	0.402919	0.415197	0.677997	0.894259	DNASE2	98.3407	-0.169236	0.389996	-0.433943	0.66433	NA	APMAP	535740	DNASE2	282218	98.3407	0.0565119	0.403245	0.140143	0.888547	0.999986
EEF1A1	7472.76	-0.0302978	0.0424828	-0.713177	0.475736	0.752894	EEF1A1	7472.76	-0.0678979	0.0617749	-1.09912	0.271717	1	EEF1A1	7472.76	0.016884	0.0596904	0.28286	0.777284	1	EEF1A1	7472.76	0.0147569	0.0617981	0.238792	0.811267	0.942859	EEF1A1	7472.76	-0.070025	0.0596664	-1.17361	0.240552	0.618222	APOA1	281631	EEF1A1	282220	7472.76	-0.0678979	0.0617749	-1.09912	0.271717	0.999986
ENTPD1	47.7127	0.109871	0.215188	0.510578	0.609646	NA	ENTPD1	47.7127	-0.263742	0.3042	-0.867002	0.385941	1	ENTPD1	47.7127	-0.463678	0.292495	-1.58525	0.112909	1	ENTPD1	47.7127	0.00677482	0.30629	0.0221189	0.982353	NA	ENTPD1	47.7127	0.206711	0.290305	0.712049	0.476435	NA	APOA2	505394	ENTPD1	282223	47.7127	-0.263742	0.3042	-0.867003	0.385941	0.999986
ETAA1	375.55	0.00549901	0.0807847	0.06807	0.94573	0.981738	ETAA1	375.55	-0.211182	0.1054	-2.00363	0.0451095	1	ETAA1	375.55	-0.211274	0.101724	-2.07692	0.0378088	1	ETAA1	375.55	0.0127223	0.106003	0.120018	0.904469	0.969785	ETAA1	375.55	0.0128135	0.101095	0.126747	0.899141	0.974351	APOA4	537301	ETAA1	282224	375.55	-0.211182	0.1054	-2.00363	0.0451095	0.999986
FCER1G	39.831	0.573769	0.559122	1.0262	0.304799	NA	FCER1G	39.831	-0.00238951	0.83552	-0.0028599	0.997718	1	FCER1G	39.831	0.406551	0.80399	0.505667	0.61309	1	FCER1G	39.831	0.764015	0.833734	0.916377	0.359469	NA	FCER1G	39.831	0.355074	0.805842	0.440625	0.659485	NA	APOA5	538914	FCER1G	282226	39.831	-0.00238897	0.83552	-0.00285927	0.997719	0.999986
FCGR1A	47.7899	-0.128809	0.212423	-0.606378	0.544264	NA	FCGR1A	47.7899	-0.213583	0.301939	-0.70737	0.479337	1	FCGR1A	47.7899	0.419826	0.293464	1.43059	0.152548	1	FCGR1A	47.7899	0.183677	0.302497	0.607201	0.543718	NA	FCGR1A	47.7899	-0.449732	0.292889	-1.53551	0.12466	NA	APOB	494004	FCGR1A	282227	47.7899	-0.213583	0.301939	-0.70737	0.479337	0.999986
FCGR2B	459.825	0.0387951	0.094999	0.408374	0.682999	0.872132	FCGR2B	459.825	-0.112512	0.139858	-0.804472	0.421124	1	FCGR2B	459.825	0.0359637	0.134972	0.266452	0.789891	1	FCGR2B	459.825	0.117967	0.139945	0.84295	0.399256	0.75925	FCGR2B	459.825	-0.030509	0.134882	-0.22619	0.821054	0.946353	APOBEC2	509619	FCGR2B	282229	459.825	-0.112512	0.139858	-0.804472	0.421124	0.999986
FLT3LG	7.20568	0.978865	1.21548	0.805331	0.420629	NA	FLT3LG	7.20568	3.21618	1.75011	1.8377	0.0661064	1	FLT3LG	7.20568	0.990086	1.62928	0.607682	0.543398	1	FLT3LG	7.20568	0.456466	1.68297	0.271226	0.786217	NA	FLT3LG	7.20568	2.68256	1.69854	1.57933	0.114261	NA	APOBEC3H	108771180	FLT3LG	282233	7.20568	3.21617	1.7501	1.83771	0.0661059	0.999986
GABRB1	0.366271	-0.482217	2.97606	-0.162032	0.871281	NA	GABRB1	1.56696	-4.08738	3.8138	-1.07174	0.283839	1	GABRB1	1.56696	3.9853	3.68234	1.08227	0.27913	1	GABRB1	1.56696	3.93015	3.8156	1.03002	0.303	NA	GABRB1	1.56696	-4.14253	3.68048	-1.12554	0.260359	NA	APOBR	504800	GABRB1	282239	1.56696	-4.08727	3.81376	-1.07172	0.283847	NA
GALNT1	553.766	0.0408691	0.0871156	0.469137	0.638972	0.849221	GALNT1	553.766	-0.0432179	0.12947	-0.333807	0.738525	1	GALNT1	553.766	0.0319685	0.124967	0.255815	0.798094	1	GALNT1	553.766	0.0799575	0.12951	0.617383	0.536982	0.839141	GALNT1	553.766	0.00477113	0.124925	0.038192	0.969535	0.988916	APOC2	618039	GALNT1	282241	553.766	-0.0432179	0.12947	-0.333807	0.738525	0.999986
HSPA1A	874.417	-0.885237	0.1475	-6.00162	1.95358e-09	2.10683e-06	HSPA1A	874.417	0.418311	0.197972	2.11298	0.0346026	1	HSPA1A	874.417	0.295417	0.192296	1.53626	0.124473	1	HSPA1A	874.417	-0.953174	0.198302	-4.80667	1.53467e-06	0.00172365	HSPA1A	874.417	-0.83028	0.191955	-4.32539	1.52262e-05	0.00420815	APOC3	408009	HSPA1A	282254	874.417	0.418311	0.197972	2.11298	0.0346026	0.999986
HSPA2	2.10747	-1.22857	1.09312	-1.12392	0.261049	NA	HSPA2	2.10747	-0.914056	1.62024	-0.564147	0.572654	1	HSPA2	2.10747	-0.467685	1.63277	-0.286437	0.774544	1	HSPA2	2.10747	-0.92431	1.6743	-0.552058	0.580908	NA	HSPA2	2.10747	-1.37068	1.5773	-0.869007	0.384843	NA	APOC4	618041	HSPA2	282254	2.10747	-0.914057	1.62024	-0.564149	0.572653	0.999986
LOC282255	610.415	0.358813	0.169467	2.1173	0.0342344	0.183681	LOC282255	610.415	0.149547	0.249924	0.59837	0.549593	1	LOC282255	610.415	0.13275	0.24102	0.550787	0.58178	1	LOC282255	610.415	0.345765	0.249672	1.38488	0.16609	0.541825	LOC282255	610.415	0.362561	0.24128	1.50266	0.132928	0.475444	APOD	613972	LOC282255	282255	610.415	0.149547	0.249923	0.59837	0.549593	0.999986
IFNAR1	517.075	-0.285693	0.118224	-2.41655	0.0156684	0.111249	IFNAR1	517.075	0.066538	0.173899	0.382625	0.701998	1	IFNAR1	517.075	-0.116163	0.168616	-0.688918	0.490875	1	IFNAR1	517.075	-0.380159	0.174289	-2.1812	0.0291688	0.238136	IFNAR1	517.075	-0.197458	0.168213	-1.17386	0.240451	0.618222	APOE	281004	IFNAR1	282257	517.075	0.066538	0.173899	0.382625	0.701998	0.999986
IFNAR2	391.477	-0.191138	0.091396	-2.09132	0.0364994	0.191952	IFNAR2	391.477	0.155674	0.125561	1.23983	0.215039	1	IFNAR2	391.477	-0.214968	0.122102	-1.76057	0.078312	1	IFNAR2	391.477	-0.383844	0.126132	-3.04318	0.00234089	0.0636949	IFNAR2	391.477	-0.0132025	0.121511	-0.108652	0.913478	0.977992	APOF	539595	IFNAR2	282258	391.477	0.155674	0.125561	1.23983	0.215039	0.999986
IGFBP1	3946.61	1.57842	0.427384	3.69322	0.00022143	0.00675848	IGFBP1	3946.61	-0.0229346	0.632244	-0.0362748	0.971063	1	IGFBP1	3946.61	0.231438	0.61066	0.378996	0.704691	1	IGFBP1	3946.61	1.70178	0.632177	2.69194	0.00710367	0.117084	IGFBP1	3946.61	1.44741	0.61073	2.36997	0.0177894	0.186116	APOH	281006	IGFBP1	282259	3946.61	-0.0229341	0.632244	-0.0362742	0.971064	0.999986
IGFBP2	3.75683	0.562101	1.57123	0.357746	0.720533	NA	IGFBP2	3.75683	1.44743	2.41906	0.598346	0.549609	1	IGFBP2	3.75683	0.371722	2.3191	0.160287	0.872655	1	IGFBP2	3.75683	0.141951	2.39891	0.0591732	0.952814	NA	IGFBP2	3.75683	1.21766	2.33995	0.520381	0.602798	NA	APOLD1	538827	IGFBP2	282260	3.75683	1.44743	2.41905	0.598347	0.549608	0.999986
IGFBP3	2075.8	0.162835	0.119204	1.36602	0.171932	0.477223	IGFBP3	2075.8	-0.0716208	0.176839	-0.405006	0.685473	1	IGFBP3	2075.8	-0.047315	0.170756	-0.277092	0.78171	1	IGFBP3	2075.8	0.177643	0.17683	1.0046	0.315091	0.69313	IGFBP3	2075.8	0.153337	0.170765	0.897941	0.369217	0.722783	APOM	505830	IGFBP3	282261	2075.8	-0.0716208	0.176839	-0.405006	0.685473	0.999986
IGFBP4	5858.95	0.101678	0.0914429	1.11193	0.266169	0.587813	IGFBP4	5858.95	-0.0287056	0.125176	-0.229322	0.818619	1	IGFBP4	5858.95	-0.27979	0.120909	-2.31406	0.0206643	1	IGFBP4	5858.95	-0.0296136	0.125192	-0.236545	0.81301	0.94382	IGFBP4	5858.95	0.221471	0.120892	1.83198	0.0669551	0.351883	APON	445463	IGFBP4	282262	5858.95	-0.0287056	0.125176	-0.229322	0.818619	0.999986
KCNK17	6.90733	-0.369875	1.53721	-0.240614	0.809855	NA	KCNK17	6.90733	-2.33684	2.28395	-1.02316	0.306233	1	KCNK17	6.90733	-1.39305	2.20025	-0.633131	0.526648	1	KCNK17	6.90733	0.434342	2.2967	0.189116	0.850002	NA	KCNK17	6.90733	-0.509447	2.18694	-0.232949	0.815801	NA	APOO	513847	KCNK17	282264	6.90733	-2.33684	2.28394	-1.02316	0.306232	0.999986
LEAP2	2640.23	0.19785	0.0857091	2.30839	0.0209772	0.133863	LEAP2	2640.23	-0.0308415	0.115334	-0.26741	0.789153	1	LEAP2	2640.23	0.283237	0.111308	2.54463	0.0109393	1	LEAP2	2640.23	0.349062	0.115265	3.02835	0.00245893	0.0644404	LEAP2	2640.23	0.0349836	0.111379	0.314095	0.753449	0.925658	APOOL	506138	LEAP2	282270	2640.23	-0.0308414	0.115334	-0.26741	0.789153	0.999986
PLA2G15	14.6273	-0.382099	0.445929	-0.856861	0.391522	NA	PLA2G15	14.6273	-0.534514	0.650844	-0.821263	0.411497	1	PLA2G15	14.6273	-0.425445	0.63535	-0.669623	0.503098	1	PLA2G15	14.6273	-0.301501	0.659358	-0.457265	0.64748	NA	PLA2G15	14.6273	-0.410571	0.62651	-0.65533	0.512255	NA	APP	280722	PLA2G15	282271	14.6273	-0.534514	0.650844	-0.821263	0.411496	0.999986
MAN2B1	647.929	0.308589	0.133863	2.30525	0.0211525	0.134715	MAN2B1	647.929	0.0481489	0.198979	0.24198	0.808796	1	MAN2B1	647.929	-0.0734234	0.191788	-0.382837	0.701841	1	MAN2B1	647.929	0.245907	0.19882	1.23683	0.21615	0.597848	MAN2B1	647.929	0.367479	0.191952	1.91443	0.0555656	0.323872	APPBP2	505734	MAN2B1	282272	647.929	0.0481489	0.198979	0.24198	0.808796	0.999986
ITFG2	54.4133	0.463355	0.632566	0.732501	0.463863	0.745406	ITFG2	54.4133	0.394332	0.941461	0.418851	0.675325	1	ITFG2	54.4133	-0.421753	0.907944	-0.464515	0.642279	1	ITFG2	54.4133	0.0400453	0.940717	0.042569	0.966045	NA	ITFG2	54.4133	0.85613	0.908715	0.942133	0.346125	NA	APPL1	517850	ITFG2	282275	54.4133	0.394331	0.941461	0.418851	0.675325	0.999986
MGAT4A	165.441	0.0344783	0.183743	0.187645	0.851155	0.946638	MGAT4A	165.441	0.397454	0.258362	1.53836	0.123961	1	MGAT4A	165.441	0.268884	0.249544	1.0775	0.281258	1	MGAT4A	165.441	-0.0356438	0.257743	-0.138292	0.890009	0.965844	MGAT4A	165.441	0.0929265	0.250185	0.371432	0.710316	0.912243	APPL2	515605	MGAT4A	282276	165.441	0.397454	0.258362	1.53836	0.123961	0.999986
MRPL43	209.314	-0.00422466	0.13302	-0.0317596	0.974664	0.992212	MRPL43	209.314	0.464416	0.164954	2.81543	0.00487119	0.607453	MRPL43	209.314	0.326354	0.159515	2.04592	0.0407647	1	MRPL43	209.314	-0.0802961	0.164126	-0.489234	0.624676	0.872483	MRPL43	209.314	0.0577669	0.160366	0.360219	0.718684	0.912471	APRT	519017	MRPL43	282277	209.314	0.464416	0.164954	2.81543	0.00487119	0.586488
NDUFC1	569.642	0.0491433	0.0871977	0.563585	0.573036	0.814285	NDUFC1	569.642	-0.0177387	0.129264	-0.137229	0.89085	1	NDUFC1	569.642	-0.0681272	0.124758	-0.546075	0.585015	1	NDUFC1	569.642	0.0241317	0.129341	0.186574	0.851994	0.95593	NDUFC1	569.642	0.0745203	0.124678	0.597701	0.550039	0.837655	APTX	359714	NDUFC1	282289	569.642	-0.0177387	0.129264	-0.137229	0.89085	0.999986
NDUFV2	1378.61	0.0670962	0.0570176	1.17676	0.23929	0.55965	NDUFV2	1378.61	0.0588035	0.0838666	0.701156	0.483206	1	NDUFV2	1378.61	0.0375236	0.0809249	0.463685	0.642874	1	NDUFV2	1378.61	0.0545787	0.0838334	0.651038	0.515022	0.829734	NDUFV2	1378.61	0.0758587	0.0809593	0.936997	0.34876	0.70679	AQP1	282653	NDUFV2	282290	1378.61	0.0588035	0.0838666	0.701156	0.483206	0.999986
NFKBIA	1704.73	0.181477	0.0989515	1.834	0.0666542	0.27773	NFKBIA	1704.73	-0.192336	0.142786	-1.34702	0.177972	1	NFKBIA	1704.73	-0.0541678	0.137786	-0.39313	0.694224	1	NFKBIA	1704.73	0.259946	0.142786	1.82052	0.0686797	0.358453	NFKBIA	1704.73	0.121778	0.137785	0.883821	0.376793	0.729499	AQP11	510038	NFKBIA	282291	1704.73	-0.192336	0.142786	-1.34702	0.177972	0.999986
HYOU1	177.436	0.325574	0.394707	0.82485	0.409457	0.707907	HYOU1	177.436	0.26525	0.58865	0.450607	0.652273	1	HYOU1	177.436	-0.0347117	0.568124	-0.0610989	0.95128	1	HYOU1	177.436	0.172773	0.588317	0.293673	0.769008	0.925871	HYOU1	177.436	0.472734	0.568469	0.831593	0.405639	0.745834	AQP3	780866	HYOU1	282295	177.436	0.26525	0.58865	0.450607	0.652273	0.999986
PABPC1	9606.04	-0.168514	0.0677273	-2.48812	0.0128419	0.0984549	PABPC1	9606.04	-0.0144274	0.0995656	-0.144903	0.884787	1	PABPC1	9606.04	0.080087	0.0962228	0.832307	0.405235	1	PABPC1	9606.04	-0.12131	0.0995843	-1.21817	0.223161	0.607512	PABPC1	9606.04	-0.215824	0.0962035	-2.24342	0.02487	0.216309	AQP8	450206	PABPC1	282296	9606.04	-0.0144274	0.0995656	-0.144903	0.884787	0.999986
PABPN1	1242.42	-0.0872328	0.0841839	-1.03622	0.300101	0.620286	PABPN1	1242.42	0.0363607	0.125025	0.290828	0.771183	1	PABPN1	1242.42	0.0290621	0.120896	0.24039	0.810028	1	PABPN1	1242.42	-0.0920497	0.125096	-0.735832	0.461833	0.799221	PABPN1	1242.42	-0.0847511	0.120822	-0.701455	0.483019	0.79877	AQP9	516762	PABPN1	282298	1242.42	0.0363607	0.125025	0.290828	0.771183	0.999986
PAFAH2	207.813	0.138171	0.0963973	1.43335	0.151759	0.444738	PAFAH2	207.813	0.144042	0.141116	1.02074	0.307378	1	PAFAH2	207.813	0.0428992	0.135526	0.316539	0.751593	1	PAFAH2	207.813	0.0839829	0.140634	0.597173	0.550392	0.843834	PAFAH2	207.813	0.185126	0.136025	1.36097	0.173524	0.535568	AQR	537445	PAFAH2	282299	207.813	0.144042	0.141116	1.02074	0.307378	0.999986
PDGFRA	118.663	-0.355748	0.143468	-2.47964	0.0131516	0.0998195	PDGFRA	118.663	-0.415906	0.194644	-2.13675	0.0326184	1	PDGFRA	118.663	0.165152	0.19049	0.866989	0.385948	1	PDGFRA	118.663	-0.0383591	0.196486	-0.195225	0.845217	0.953369	PDGFRA	118.663	-0.619418	0.188589	-3.28448	0.00102169	NA	AR	282604	PDGFRA	282301	118.663	-0.415906	0.194644	-2.13675	0.0326184	0.999986
PECAM1	448.206	0.207775	0.0956113	2.17312	0.0297711	0.167318	PECAM1	448.206	-0.0642072	0.135359	-0.474349	0.635251	1	PECAM1	448.206	-0.22114	0.130133	-1.69933	0.0892566	1	PECAM1	448.206	0.127617	0.135369	0.942735	0.345816	0.720787	PECAM1	448.206	0.28455	0.130122	2.18678	0.0287585	0.237625	ARAF	540421	PECAM1	282303	448.206	-0.0642072	0.135359	-0.474349	0.635251	0.999986
PFKFB1	573.861	0.0427742	0.0776925	0.550558	0.581937	0.817525	PFKFB1	573.861	-0.0141769	0.115719	-0.122512	0.902494	1	PFKFB1	573.861	0.0236126	0.111676	0.211439	0.832545	1	PFKFB1	573.861	0.0620998	0.115748	0.536508	0.591607	0.86061	PFKFB1	573.861	0.0243103	0.111645	0.217746	0.827627	0.948	ARAP1	511889	PFKFB1	282304	573.861	-0.0141769	0.115719	-0.122512	0.902494	0.999986
[truncated: 15,223 more rows]
