# Supplementary material for: Liver Transcriptomic Profiles of Ruminant Species Fed Spent Hemp Biomass Containing Cannabinoids
Source: Genes (Basel). 2024 Jul 22;15(7):963. doi: 10.3390/genes15070963 (PMC11275923; doi:10.3390/genes15070963)
Supplement: Supplementary file 1 [file genes-15-00963-s001.zip › Supplementary File S7.xlsx]

## Sheet: Legend
The file contains the complete results of dynamic impact approach (DIA) in dairy cows' study to identify KEGG pathways enriched by the treatment
The following sheet are available:
Sheet name	Content
IP - general	General information of the lists of genes and criteria used in the DIA analysis to identify impacted KEGG pathways between dairy cows fed Hemp vs. Con diet after 4 weeks of intervention period
IP - pathways	Complete KEGG pathways along with the flux and direction of the impact between dairy cows fed Hemp vs. Con diet after 4 weeks of intervention period
IP - summary	Summary of KEGG pathways along with the flux and direction of the impact between dairy cows fed Hemp vs. Con diet after 4 weeks of intervention period
WP - general	General information of the lists of genes and criteria used in the DIA analysis to identify impacted KEGG pathways between dairy cows fed Hemp vs. Con diet after 4 weeks of intervention period followed by 4 weeks of withdrawal period
WP - pathways	Complete KEGG pathways along with the flux and direction of the impact between dairy cows fed Hemp vs. Con diet after 4 weeks of intervention period followed by 4 weeks of withdrawal period
WP - summary	Summary of KEGG pathways along with the flux and direction of the impact between dairy cows fed Hemp vs. Con diet after 4 weeks of intervention period followed by 4 weeks of withdrawal period

## Sheet: IP - general
Species (Please select species from the drop down menu!)	Bovine (bta)				280674	Entrez Gene ID of the array (please add in ascending order from the second raw)
p-value between comparisons cut-off	0.05	1.30103			280675			Bovine (bta)	Bar	0	5	10
Total unique Entrez gene ID in array	13419				280677			Human (hsa)	Shade	-10	0	10
Tot unique Entrez gene ID in array associated with term	4677	34.8536	% array genes		280678			Mouse (mmu)
Total number of Terms covered by the Genome	310				280682				10 most overall impacted Terms	Impact	Flux	Rank
Total number of Terms covered by the Array	310		100	% genome terms	280685				Basal cell carcinoma	1131.74	-1131.74	1
Terms in array with at the least coverage of (%)	20	307	99.0323	% array terms	280686				Notch signaling pathway	957.63	957.63	2
Terms in array with at the least coverage of (%)	50	269	86.7742	% array terms	280687				Melanogenesis	541.269	-541.269	3
Terms underrepresented with a min of coverage (%)	20	3	0.967742	% Term	280688				Phenylalanine, tyrosine and tryptophan biosynthesis	445.809	-347.926	4
Terms underrepresented with a min of coverage (%)	50	41	13.2258	% Term	280691				Signaling pathways regulating pluripotency of stem cells	260.929	-254.215	5
Average coverage of terms by array (%)	67.877	%			280692				Dorso-ventral axis formation	257.538	257.538	6
% mean coverage of terms by array (min %)	20	68.4692	22.0869	% array terms	280699				Breast cancer	257.276	-133.434	7
% mean coverage of terms by array (min %)	50	72.4352	23.3662	% array terms	280701				Hippo signaling pathway	229.134	-219.233	8
Max coverage	100	%			280705				Wnt signaling pathway	189.127	-189.127	9
Number of terms with coverage min of (%)	100	6	1.93548	% array terms	280710				Steroid biosynthesis	178.868	178.868	10
Min coverage	2.40964	%			280712
Number of terms with coverage of (%)	0	0	0	% array terms	280713
					280714
Cut-off % coverage of terms selected	30	minimum acceptable % of genes in pathway covered by array			280716
					280717				Yes
Is your dataset in "DATA-DEG" with FDR for overall effect?	Yes	If Yes add in column C of "DATA-DEG" the FDR values			280719				No
Minimum number of genes in a pathway	3	this is considering the whole genome			280720
If you have a FDR column please add the FDR cut-off	0.2	X			280722
Value for maximum bar of impact	10				280726
Number of overal DEG (oligo) (FDR£X)	368				280729
Minimum number of DEG in pathway	2				280733
					280733
					280737
					280740
					280741
					280745
					280746
					280750
					280752
					280753
					280759
					280760
					280762
					280763
					280765
					280781
					280787
					280789
					280792
					280794
					280796
					280798
					280801
					280805
					280808
					280812
					280813
					280814
					280815
					280816
					280817
					280819
					280820
					280821
					280827
					280831
					280832
					280833
					280834
					280841
					280843
					280847
					280851
					280855
					280867
					280868
					280869
					280871
					280872
					280873
					280875
					280877
					280878
					280881
					280884
					280885
					280887
					280890
					280891
					280897
					280904
					280910
					280924
					280933
					280934
					280936
					280939
					280946
					280948
					280950
					280952
					280955
					280958
					280960
					280961
					280963
					280968
					280969
					280976
					280977
					280979
					280981
					280986
					280988
					280989
					280991
					280994
					280996
					280997
					281002
					281004
					281006
					281017
					281020
					281022
					281022
					281023
					281031
					281032
					281033
					281035
					281036
					281039
					281040
					281043
					281047
					281048
					281050
					281052
					281053
					281054
					281055
					281056
					281057
					281058
					281060
					281062
					281066
					281067
					281068
					281072
					281073
					281078
					281080
					281090
					281091
					281092
					281093
					281094
					281102
					281103
					281105
					281108
					281110
					281111
					281112
					281115
					281117
					281119
					281122
					281124
					281125
					281127
					281131
					281133
					281134
					281135
					281136
					281138
					281141
					281142
					281148
					281151
					281152
					281154
					281156
					281157
					281161
					281165
					281167
					281168
					281169
					281170
					281173
					281175
					281177
					281181
					281183
					281188
					281190
					281193
					281194
					281195
					281196
					281199
					281201
					281202
					281203
					281206
					281209
					281210
					281216
					281217
					281225
					281226
					281227
					281229
					281235
					281239
					281240
					281249
					281251
					281258
					281259
					281269
					281270
					281274
					281275
					281276
					281278
					281278
					281281
					281285
					281291
					281294
					281295
					281295
					281296
					281297
					281302
					281306
					281311
					281312
					281341
					281346
					281349
					281350
					281351
					281358
					281360
					281363
					281365
					281370
					281373
					281374
					281375
					281377
					281385
					281386
					281400
					281401
					281402
					281406
					281407
					281408
					281409
					281416
					281417
					281418
					281419
					281420
					281421
					281422
					281427
					281428
					281439
					281440
					281444
					281445
					281448
					281450
					281474
					281476
					281478
					281480
					281481
					281482
					281483
					281487
					281490
					281492
					281495
					281496
					281499
					281500
					281504
					281507
					281509
					281518
					281528
					281529
					281530
					281534
					281535
					281536
					281542
					281543
					281544
					281546
					281551
					281555
					281556
					281557
					281559
					281562
					281564
					281565
					281565
					281568
					281570
					281572
					281574
					281576
					281577
					281581
					281584
					281585
					281586
					281588
					281589
					281590
					281597
					281598
					281600
					281603
					281605
					281607
					281612
					281613
					281614
					281615
					281618
					281625
					281626
					281630
					281631
					281637
					281638
					281640
					281641
					281647
					281649
					281650
					281651
					281652
					281658
					281660
					281661
					281662
					281664
					281667
					281671
					281672
					281678
					281681
					281682
					281682
					281683
					281690
					281691
					281694
					281696
					281698
					281706
					281707
					281707
					281712
					281713
					281715
					281717
					281719
					281725
					281729
					281730
					281733
					281736
					281742
					281748
					281749
					281750
					281751
					281753
					281760
					281762
					281766
					281766
					281767
					281768
					281769
					281778
					281779
					281780
					281781
					281785
					281786
					281787
					281788
					281790
					281791
					281793
					281797
					281801
					281803
					281805
					281809
					281810
					281811
					281813
					281814
					281816
					281817
					281824
					281827
					281831
					281832
					281833
					281834
					281838
					281839
					281840
					281849
					281850
					281854
					281855
					281860
					281865
					281867
					281869
					281871
					281872
					281874
					281875
					281876
					281877
					281878
					281880
					281883
					281885
					281897
					281898
					281899
					281904
					281905
					281909
					281917
					281918
					281923
					281937
					281939
					281940
					281941
					281942
					281945
					281946
					281950
					281951
					281960
					281961
					281963
					281968
					281969
					281971
					281972
					281975
					281976
					281985
					281986
					281990
					281991
					281992
					281993
					281994
					281995
					281995
					281997
					281998
					281999
					282000
					282001
					282004
					282005
					282006
					282010
					282011
					282013
					282015
					282016
					282018
					282019
					282022
					282023
					282024
					282028
					282031
					282031
					282032
					282034
					282035
					282040
					282041
					282048
					282049
					282050
					282052
					282053
					282060
					282066
					282068
					282073
					282076
					282077
					282078
					282081
					282082
					282087
					282090
					282091
					282092
					282093
					282094
					282097
					282099
					282104
					282107
					282110
					282115
					282118
					282119
					282120
					282120
					282121
					282122
					282124
					282125
					282130
					282131
					282132
					282134
					282136
					282137
					282138
					282140
					282142
					282144
					282146
					282147
					282148
					282149
					282150
					282151
					282152
					282160
					282162
					282179
					282183
					282187
					282188
					282191
					282194
					282196
					282199
					282211
					282213
					282214
					282215
					282216
					282216
					282217
					282218
					282220
					282223
					282224
					282224
					282226
					282227
					282229
					282233
					282239
					282241
					282254
					282257
					282258
					282258
					282259
					282260
					282261
					282262
					282264
					282270
					282272
					282275
					282276
					282277
					282289
					282290
					282291
					282295
					282296
					282298
					282299
					282301
					282303
					282304
					282306
					282306
					282307
					282308
					282309
					282311
					282312
					282318
					282318
					282319
					282320
					282321
					282322
					282323
					282324
					282325
					282326
					282328
					282330
					282331
					282337
					282341
					282342
					282343
					282346
					282348
					282351
					282352
					282353
					282354
					282355
					282356
					282357
					282358
					282362
					282366
					282370
					282376
					282378
					282379
					282380
					282382
					282384
					282385
					282386
					282388
					282389
					282390
					282392
					282393
					282394
					282405
					282407
					282416
					282419
					282420
					282421
					282433
					282438
					282446
					282447
					282454
					282462
					282462
					282463
					282466
					282467
					282469
					282470
					282471
					282472
					282476
					282477
					282478
					282479
					282480
					282485
					282488
					282491
					282494
					282495
					282513
					282514
					282516
					282517
					282518
					282521
					282522
					282523
					282524
					282527
					282530
					282531
					282532
					282535
					282564
					282572
					282573
					282573
					282574
					282576
					282578
					282588
					282589
					282590
					282591
					282599
					282601
					282605
					282608
					282609
					282612
					282637
					282638
					282639
					282640
					282641
					282642
					282645
					282646
					282647
					282648
					282651
					282652
					282653
					282656
					282657
					282658
					282660
					282661
					282662
					282682
					282684
					282688
					282690
					282691
					282701
					282702
					282703
					282704
					282705
					282707
					282709
					282710
					282711
					282713
					282716
					282846
					282847
					282848
					282852
					282855
					282856
					282862
					282866
					282868
					282869
					282870
					282873
					282877
					282879
					282882
					282883
					282884
					282885
					282887
					286764
					286768
					286770
					286771
					286773
					286790
					286793
					286794
					286796
					286797
					286798
					286798
					286803
					286804
					286805
					286809
					286811
					286812
					286813
					286814
					286815
					286815
					286818
					286819
					286823
					286825
					286838
					286839
					286840
					286842
					286844
					286845
					286846
					286849
					286852
					286853
					286854
					286855
					286861
					286862
					286863
					286864
					286865
					286867
					286868
					286870
					286872
					286873
					286876
					286877
					286880
					286883
					286884
					286885
					286886
					287012
					287014
					287016
					287016
					287018
					287019
					287020
					287022
					287023
					287024
					287025
					287026
					287027
					287327
					288380
					317655
					317656
					317658
					317659
					317663
					317692
					317693
					317704
					317706
					317721
					317723
					317724
					317725
					317748
					317756
					317777
					319141
					326346
					326576
					326577
					326578
					326579
					326580
					326581
					326582
					326583
					326584
					326588
					326597
					326598
					326599
					326600
					326601
					326602
					327660
					327662
					327663
					327665
					327666
					327667
					327668
					327669
					327670
					327671
					327672
					327673
					327675
					327676
					327677
					327678
					327680
					327681
					327682
					327683
					327684
					327685
					327686
					327687
					327688
					327689
					327690
					327691
					327692
					327693
					327694
					327696
					327697
					327698
					327699
					327700
					327701
					327702
					327704
					327705
					327706
					327707
					327708
					327709
					327710
					327710
					327711
					327712
					327713
					327714
					327715
					327716
					327717
					327718
					327953
					337870
					337871
					337885
					337886
					337887
					337888
					337890
					337916
					337918
					337925
					337927
					338031
					338033
					338035
					338036
					338037
					338038
					338039
					338040
					338042
					338044
					338045
					338046
					338047
					338048
					338049
					338051
					338052
					338053
					338055
					338057
					338058
					338059
					338060
					338061
					338062
					338063
					338064
					338065
					338066
					338067
					338068
					338071
					338072
					338073
					338074
					338075
					338078
					338079
					338081
					338082
					338084
					338085
					338086
					338089
					338325
					338419
					338437
					338445
					338446
					338472
					347700
					352958
					352959
					352960
					353105
					353106
					353108
					353110
					353114
					353120
					353121
					353160
					353217
					353245
					353301
					353348
					353350
					353352
					353353
					353354
					353510
					359712
					359714
					359715
					359716
					359718
					359720
					359721
					359722
					360006
					360007
					360190
					360191
					360192
					360193
					360194
					360195
					360196
					360197
					369023
					369025
					373543
					379035
					386664
					399559
					399560
					399681
					399683
					404051
					404053
					404057
					404058
					404059
					404066
					404069
					404070
					404071
					404082
					404083
					404084
					404089
					404098
					404101
					404104
					404108
					404109
					404110
					404110
					404118
					404121
					404122
					404123
					404124
					404125
					404126
					404129
					404131
					404132
					404133
					404134
					404135
					404137
					404138
					404140
					404141
					404142
					404143
					404144
					404146
					404148
					404149
					404150
					404151
					404152
					404153
					404154
					404155
					404156
					404159
					404160
					404161
					404162
					404163
					404164
					404165
					404166
					404168
					404169
					404170
					404172
					404177
					404179
					404180
					404181
					404183
					404185
					404186
					404187
					404188
					404189
					404190
					404192
					404193
					404548
					406231
					407101
					407102
					407104
					407107
					407109
					407110
					407111
					407114
					407122
					407126
					407127
					407129
					407130
					407131
					407132
					407135
					407139
					407144
					407147
					407149
					407152
					407154
					407159
					407168
					407170
					407170
					407171
					407173
					407176
					407177
					407177
					407181
					407183
					407190
					407194
					407194
					407209
					407210
					407215
					407215
					407216
					407216
					407217
					407219
					407220
					407222
					407224
					407225
					407228
					407231
					407234
					407235
					407236
					407237
					407238
					407239
					407240
					407241
					407767
					407769
					407770
					407771
					407772
					407996
					407998
					408000
					408001
					408003
					408007
					408009
					408010
					408013
					408015
					408016
					408017
					408018
					414274
					414345
					414347
					414348
					414349
					414732
					414735
					414921
					414922
					414925
					415110
					415111
					415113
					431784
					431786
					444858
					444859
					444860
					444863
					444864
					444866
					444867
					444868
					444874
					444877
					444878
					444879
					444880
					444881
					444987
					444988
					444990
					445364
					445416
					445416
					445417
					445418
					445419
					445421
					445422
					445424
					445425
					445543
					450206
					450214
					493638
					493639
					493640
					493643
					493644
					493645
					493686
					493708
					493709
					493711
					493713
					493719
					493720
					493722
					493724
					493728
					493729
					493993
					493999
					494004
					494318
					497011
					497012
					497013
					497014
					497015
					497016
					497017
					497019
					497022
					497024
					497025
					497029
					497030
					497031
					497032
					497200
					497202
					497203
					497204
					497205
					497207
					497621
					497622
					503552
					503575
					503584
					503620
					503621
					503622
					503684
					504199
					504211
					504217
					504217
					504219
					504220
					504225
					504226
					504229
					504230
					504235
					504236
					504242
					504244
					504245
					504257
					504258
					504261
					504276
					504278
					504285
					504287
					504288
					504290
					504291
					504301
					504305
					504307
					504310
					504317
					504318
					504320
					504334
					504335
					504336
					504339
					504346
					504355
					504357
					504367
					504371
					504377
					504380
					504381
					504389
					504390
					504393
					504397
					504397
					504400
					504401
					504404
					504407
					504408
					504409
					504411
					504413
					504415
					504417
					504418
					504422
					504429
					504436
					504437
					504438
					504439
					504440
					504449
					504452
					504453
					504456
					504457
					504458
					504463
					504467
					504468
					504471
					504472
					504474
					504480
					504481
					504482
					504483
					504489
					504499
					504502
					504503
					504506
					504507
					504509
					504512
					504512
					504513
					504514
					504517
					504519
					504520
					504523
					504526
					504531
					504533
					504534
					504535
					504536
					504543
					504545
					504548
					504554
					504557
					504558
					504559
					504565
					504571
					504576
					504577
					504581
					504583
					504587
					504589
					504592
					504593
					504595
					504596
					504597
					504602
					504608
					504608
					504609
					504613
					504615
					504625
					504632
					504633
					504634
					504637
					504640
					504643
					504647
					504649
					504650
					504652
					504653
					504657
					504657
					504658
					504662
					504663
					504664
					504683
					504687
					504698
					504700
					504701
					504707
					504716
					504718
					504724
					504727
					504727
					504728
					504733
					504735
					504742
					504750
					504752
					504754
					504755
					504757
					504760
					504760
					504761
					504763
					504764
					504769
					504771
					504773
					504781
					504782
					504785
					504786
					504790
					504796
					504797
					504799
					504800
					504807
					504811
					504819
					504820
					504823
					504824
					504826
					504831
					504832
					504835
					504839
					504842
					504844
					504846
					504847
					504851
					504854
					504855
					504856
					504858
					504867
					504867
					504869
					504870
					504871
					504874
					504876
					504884
					504885
					504889
					504895
					504900
					504902
					504902
					504908
					504909
					504912
					504913
					504914
					504926
					504937
					504939
					504943
					504948
					504950
					504954
					504957
					504958
					504960
					504961
					504961
					504962
					504963
					504966
					504968
					504970
					504972
					504974
					504977
					504984
					504985
					504986
					504987
					504991
					504993
					504994
					505005
					505006
					505007
					505009
					505010
					505011
					505013
					505015
					505016
					505019
					505025
					505031
					505039
					505040
					505043
					505048
					505049
					505050
					505051
					505053
					505054
					505060
					505061
					505064
					505066
					505069
					505082
					505086
					505089
					505093
					505094
					505097
					505099
					505103
					505106
					505118
					505123
					505124
					505125
					505126
					505129
					505130
					505131
					505133
					505134
					505138
					505144
					505144
					505147
					505149
					505152
					505156
					505159
					505160
					505167
					505168
					505169
					505171
					505176
					505177
					505199
					505204
					505206
					505212
					505213
					505218
					505220
					505221
					505224
					505225
					505228
					505229
					505234
					505238
					505242
					505251
					505256
					505258
					505265
					505265
					505267
					505276
					505280
					505283
					505284
					505285
					505288
					505290
					505293
					505294
					505297
					505300
					505302
					505308
					505313
					505314
					505315
					505318
					505320
					505320
					505323
					505324
					505325
					505328
					505329
					505332
					505335
					505336
					505341
					505351
					505353
					505354
					505355
					505358
					505359
					505361
					505366
					505368
					505369
					505370
					505371
					505375
					505376
					505379
					505387
					505390
					505393
					505394
					505401
					505403
					505406
					505408
					505415
					505417
					505421
					505422
					505423
					505423
					505427
					505430
					505436
					505437
					505438
					505453
					505455
					505456
					505457
					505463
					505464
					505465
					505469
					505472
					505477
					505482
					505486
					505489
					505492
					505499
					505501
					505503
					505504
					505507
					505510
					505511
					505512
					505514
					505515
					505520
					505521
					505523
					505524
					505531
					505533
					505537
					505538
					505539
					505540
					505541
					505542
					505543
					505545
					505547
					505554
					505556
					505558
					505558
					505560
					505568
					505569
					505570
					505571
					505572
					505574
					505575
					505578
					505579
					505580
					505581
					505584
					505585
					505592
					505595
					505599
					505600
					505603
					505605
					505611
					505618
					505619
					505624
					505627
					505628
					505636
					505637
					505638
					505641
					505642
					505644
					505647
					505648
					505649
					505650
					505653
					505657
					505662
					505664
					505672
					505677
					505679
					505680
					505681
					505683
					505684
					505687
					505690
					505691
					505694
					505696
					505702
					505708
					505709
					505710
					505719
					505721
					505722
					505723
					505728
					505734
					505736
					505738
					505740
					505749
					505750
					505754
					505756
					505757
					505763
					505766
					505771
					505773
					505775
					505780
					505780
					505787
					505789
					505792
					505797
					505800
					505802
					505807
					505809
					505816
					505819
					505820
					505828
					505831
					505839
					505840
					505842
					505844
					505846
					505847
					505848
					505850
					505853
					505854
					505859
					505860
					505862
					505868
					505869
					505875
					505876
					505877
					505878
					505884
					505888
					505890
					505901
					505907
					505908
					505914
					505915
					505918
					505919
					505922
					505923
					505926
					505928
					505935
					505940
					505941
					505945
					505949
					505964
					505968
					505981
					505987
					505988
					505995
					505997
					506001
					506002
					506005
					506007
					506009
					506012
					506017
					506018
					506029
					506031
					506032
					506037
					506040
					506043
					506045
					506046
					506049
					506054
					506054
					506056
					506059
					506060
					506061
					506063
					506066
					506073
					506074
					506076
					506083
					506085
					506087
					506093
					506096
					506097
					506099
					506102
					506103
					506107
					506111
					506114
					506115
					506122
					506123
					506127
					506130
					506131
					506132
					506133
					506138
					506146
					506148
					506149
					506151
					506152
					506157
					506157
					506163
					506175
					506176
					506181
					506182
					506184
					506185
					506187
					506192
					506193
					506194
					506198
					506199
					506200
					506201
					506203
					506205
					506212
					506214
					506218
					506221
					506223
					506229
					506231
					506232
					506235
					506237
					506238
					506240
					506242
					506245
					506246
					506250
					506260
					506263
					506264
					506267
					506270
					506271
					506275
					506277
					506281
					506282
					506286
					506290
					506291
					506295
					506297
					506305
					506306
					506308
					506309
					506310
					506314
					506315
					506316
					506318
					506322
					506322
					506325
					506329
					506331
					506336
					506343
					506349
					506353
					506358
					506359
					506362
					506370
					506374
					506381
					506384
					506392
					506401
					506402
					506405
					506406
					506411
					506412
					506415
[truncated: 12,333 more rows]

## Sheet: IP - pathways
			Min % genes in pathway (array vs. genome)	Flux	=	-10		-5		0		5		10			Impact		=	0		1.25		2.5		5		10
Path ID	CATEGORY	SUB-CATEGORY	PATHWAY	HEMP vs CON IP
bta00010	1. Metabolism	1.1 Carbohydrate Metabolism	Glycolysis / Gluconeogenesis
bta00020	1. Metabolism	1.1 Carbohydrate Metabolism	Citrate cycle (TCA cycle)
bta00030	1. Metabolism	1.1 Carbohydrate Metabolism	Pentose phosphate pathway
bta00040	1. Metabolism	1.1 Carbohydrate Metabolism	Pentose and glucuronate interconversions
bta00051	1. Metabolism	1.1 Carbohydrate Metabolism	Fructose and mannose metabolism
bta00052	1. Metabolism	1.1 Carbohydrate Metabolism	Galactose metabolism
bta00053	1. Metabolism	1.1 Carbohydrate Metabolism	Ascorbate and aldarate metabolism
bta00061	1. Metabolism	1.3 Lipid Metabolism	Fatty acid biosynthesis
bta00062	1. Metabolism	1.3 Lipid Metabolism	Fatty acid elongation in mitochondria
bta00071	1. Metabolism	1.3 Lipid Metabolism	Fatty acid degradation
bta00072	1. Metabolism	1.3 Lipid Metabolism	Synthesis and degradation of ketone bodies
bta00100	1. Metabolism	1.3 Lipid Metabolism	Steroid biosynthesis
bta00120	1. Metabolism	1.3 Lipid Metabolism	Primary bile acid biosynthesis
bta00130	1. Metabolism	1.8 Metabolism of Cofactors and Vitamins	Ubiquinone and other terpenoid-quinone biosynthesis
bta00140	1. Metabolism	1.3 Lipid Metabolism	Steroid hormone biosynthesis
bta00190	1. Metabolism	1.2 Energy Metabolism	Oxidative phosphorylation
bta00220	1. Metabolism	1.5 Amino Acid Metabolism	Arginine biosynthesis
bta00230	1. Metabolism	1.4 Nucleotide Metabolism	Purine metabolism
bta00232	1. Metabolism	1.10 Biosynthesis of Other Secondary Metabolites	Caffeine metabolism
bta00240	1. Metabolism	1.4 Nucleotide Metabolism	Pyrimidine metabolism
bta00250	1. Metabolism	1.5 Amino Acid Metabolism	Alanine, aspartate and glutamate metabolism
bta00260	1. Metabolism	1.5 Amino Acid Metabolism	Glycine, serine and threonine metabolism
bta00270	1. Metabolism	1.5 Amino Acid Metabolism	Cysteine and methionine metabolism
bta00280	1. Metabolism	1.5 Amino Acid Metabolism	Valine, leucine and isoleucine degradation
bta00290	1. Metabolism	1.5 Amino Acid Metabolism	Valine, leucine and isoleucine biosynthesis
bta00300	1. Metabolism	1.5 Amino Acid Metabolism	Lysine biosynthesis
bta00310	1. Metabolism	1.5 Amino Acid Metabolism	Lysine degradation	1.86823	-1.86823																																							-1.86823	1
bta00330	1. Metabolism	1.5 Amino Acid Metabolism	Arginine and proline metabolism
bta00340	1. Metabolism	1.5 Amino Acid Metabolism	Histidine metabolism
bta00350	1. Metabolism	1.5 Amino Acid Metabolism	Tyrosine metabolism
bta00360	1. Metabolism	1.5 Amino Acid Metabolism	Phenylalanine metabolism
bta00380	1. Metabolism	1.5 Amino Acid Metabolism	Tryptophan metabolism
bta00400	1. Metabolism	1.5 Amino Acid Metabolism	Phenylalanine, tyrosine and tryptophan biosynthesis
bta00410	1. Metabolism	1.6 Metabolism of Other Amino Acids	beta-Alanine metabolism
bta00430	1. Metabolism	1.6 Metabolism of Other Amino Acids	Taurine and hypotaurine metabolism
bta00440	1. Metabolism	1.6 Metabolism of Other Amino Acids	Phosphonate and phosphinate metabolism
bta00450	1. Metabolism	1.6 Metabolism of Other Amino Acids	Selenoamino acid metabolism
bta00471	1. Metabolism	1.6 Metabolism of Other Amino Acids	D-Glutamine and D-glutamate metabolism
bta00472	1. Metabolism	1.6 Metabolism of Other Amino Acids	D-Arginine and D-ornithine metabolism
bta00480	1. Metabolism	1.6 Metabolism of Other Amino Acids	Glutathione metabolism	4.5474	4.5474																																							4.5474	1
bta00500	1. Metabolism	1.1 Carbohydrate Metabolism	Starch and sucrose metabolism
bta00510	1. Metabolism	1.7 Glycan Biosynthesis and Metabolism	N-Glycan biosynthesis
bta00511	1. Metabolism	1.7 Glycan Biosynthesis and Metabolism	Other glycan degradation
bta00512	1. Metabolism	1.7 Glycan Biosynthesis and Metabolism	O-Glycan biosynthesis
bta00514	1. Metabolism	1.7 Glycan Biosynthesis and Metabolism	O-Mannosyl glycan biosynthesis
bta00515	1. Metabolism	1.7 Glycan Biosynthesis and Metabolism	Mannose type O-glycan biosynthesis
bta00520	1. Metabolism	1.1 Carbohydrate Metabolism	Amino sugar and nucleotide sugar metabolism
bta00524	1. Metabolism	1.10 Biosynthesis of Other Secondary Metabolites	Butirosin and neomycin biosynthesis
bta00531	1. Metabolism	1.7 Glycan Biosynthesis and Metabolism	Glycosaminoglycan degradation
bta00532	1. Metabolism	1.7 Glycan Biosynthesis and Metabolism	Glycosaminoglycan biosynthesis - chondroitin sulfate
bta00533	1. Metabolism	1.7 Glycan Biosynthesis and Metabolism	Glycosaminoglycan biosynthesis - keratan sulfate
bta00534	1. Metabolism	1.7 Glycan Biosynthesis and Metabolism	Glycosaminoglycan biosynthesis - heparan sulfate
bta00561	1. Metabolism	1.3 Lipid Metabolism	Glycerolipid metabolism
bta00562	1. Metabolism	1.1 Carbohydrate Metabolism	Inositol phosphate metabolism
bta00563	1. Metabolism	1.7 Glycan Biosynthesis and Metabolism	Glycosylphosphatidylinositol(GPI)-anchor biosynthesis
bta00564	1. Metabolism	1.3 Lipid Metabolism	Glycerophospholipid metabolism
bta00565	1. Metabolism	1.3 Lipid Metabolism	Ether lipid metabolism
bta00590	1. Metabolism	1.3 Lipid Metabolism	Arachidonic acid metabolism
bta00591	1. Metabolism	1.3 Lipid Metabolism	Linoleic acid metabolism
bta00592	1. Metabolism	1.3 Lipid Metabolism	alpha-Linolenic acid metabolism
bta00600	1. Metabolism	1.3 Lipid Metabolism	Sphingolipid metabolism
bta00601	1. Metabolism	1.7 Glycan Biosynthesis and Metabolism	Glycosphingolipid biosynthesis - lacto and neolacto series
bta00603	1. Metabolism	1.7 Glycan Biosynthesis and Metabolism	Glycosphingolipid biosynthesis - globo series
bta00604	1. Metabolism	1.7 Glycan Biosynthesis and Metabolism	Glycosphingolipid biosynthesis - ganglio series
bta00620	1. Metabolism	1.1 Carbohydrate Metabolism	Pyruvate metabolism
bta00630	1. Metabolism	1.1 Carbohydrate Metabolism	Glyoxylate and dicarboxylate metabolism
bta00640	1. Metabolism	1.1 Carbohydrate Metabolism	Propanoate metabolism
bta00650	1. Metabolism	1.1 Carbohydrate Metabolism	Butanoate metabolism
bta00670	1. Metabolism	1.8 Metabolism of Cofactors and Vitamins	One carbon pool by folate
bta00730	1. Metabolism	1.8 Metabolism of Cofactors and Vitamins	Thiamine metabolism
bta00740	1. Metabolism	1.8 Metabolism of Cofactors and Vitamins	Riboflavin metabolism
bta00750	1. Metabolism	1.8 Metabolism of Cofactors and Vitamins	Vitamin B6 metabolism
bta00760	1. Metabolism	1.8 Metabolism of Cofactors and Vitamins	Nicotinate and nicotinamide metabolism	8.01247	8.01247																																							8.01247	1
bta00770	1. Metabolism	1.8 Metabolism of Cofactors and Vitamins	Pantothenate and CoA biosynthesis
bta00780	1. Metabolism	1.8 Metabolism of Cofactors and Vitamins	Biotin metabolism
bta00785	1. Metabolism	1.8 Metabolism of Cofactors and Vitamins	Lipoic acid metabolism
bta00790	1. Metabolism	1.8 Metabolism of Cofactors and Vitamins	Folate biosynthesis
bta00830	1. Metabolism	1.8 Metabolism of Cofactors and Vitamins	Retinol metabolism
bta00860	1. Metabolism	1.8 Metabolism of Cofactors and Vitamins	Porphyrin and chlorophyll metabolism
bta00900	1. Metabolism	1.9 Metabolism of Terpenoids and Polyketides	Terpenoid backbone biosynthesis
bta00910	1. Metabolism	1.2 Energy Metabolism	Nitrogen metabolism
bta00920	1. Metabolism	1.2 Energy Metabolism	Sulfur metabolism
bta00970	2. Genetic Information Processing	2.2 Translation	Aminoacyl-tRNA biosynthesis
bta00980	1. Metabolism	1.11 Xenobiotics Biodegradation and Metabolism	Metabolism of xenobiotics by cytochrome P450	3.50528	3.50528																																							3.50528	1
bta00982	1. Metabolism	1.11 Xenobiotics Biodegradation and Metabolism	Drug metabolism - cytochrome P450	3.73897	3.73897																																							3.73897	1
bta00983	1. Metabolism	1.11 Xenobiotics Biodegradation and Metabolism	Drug metabolism - other enzymes
bta01040	1. Metabolism	1.3 Lipid Metabolism	Biosynthesis of unsaturated fatty acids
bta01100	1. Metabolism	1.0 Global and overview maps	Metabolic pathways	0.176628	0.176628																																							0.176628	1
bta01200	1. Metabolism	1.0 Global and overview maps	Carbon metabolism
bta01210	1. Metabolism	1.0 Global and overview maps	2-Oxocarboxylic acid metabolism
bta01212	1. Metabolism	1.0 Global and overview maps	Fatty acid metabolism
bta01230	1. Metabolism	1.0 Global and overview maps	Biosynthesis of amino acids
bta01521	6. Human Diseases	6.12 Drug resistance: Antineoplastic	EGFR tyrosine kinase inhibitor resistance
bta01522	6. Human Diseases	6.12 Drug resistance: Antineoplastic	Endocrine resistance
bta01523	6. Human Diseases	6.12 Drug resistance: Antineoplastic	Antifolate resistance
bta01524	6. Human Diseases	6.12 Drug resistance: Antineoplastic	Platinum drug resistance	2.5493	-2.5493																																							-2.5493	1
bta02010	3. Environmental Information Processing	3.1 Membrane Transport	ABC transporters
bta03008	2. Genetic Information Processing	2.2 Translation	Ribosome biogenesis in eukaryotes
bta03010	2. Genetic Information Processing	2.2 Translation	Ribosome	0.781434	0.781434																																							0.781434	1
bta03013	2. Genetic Information Processing	2.2 Translation	RNA transport
bta03015	2. Genetic Information Processing	2.2 Translation	mRNA surveillance pathway
bta03018	2. Genetic Information Processing	2.3 Folding, Sorting and Degradation	RNA degradation
bta03020	2. Genetic Information Processing	2.1 Transcription	RNA polymerase
bta03022	2. Genetic Information Processing	2.1 Transcription	Basal transcription factors
bta03030	2. Genetic Information Processing	2.4 Replication and Repair	DNA replication
bta03040	2. Genetic Information Processing	2.1 Transcription	Spliceosome
bta03050	2. Genetic Information Processing	2.3 Folding, Sorting and Degradation	Proteasome
bta03060	2. Genetic Information Processing	2.3 Folding, Sorting and Degradation	Protein export
bta03320	5. Organismal Systems	5.2 Endocrine System	PPAR signaling pathway
bta03410	2. Genetic Information Processing	2.4 Replication and Repair	Base excision repair
bta03420	2. Genetic Information Processing	2.4 Replication and Repair	Nucleotide excision repair
bta03430	2. Genetic Information Processing	2.4 Replication and Repair	Mismatch repair
bta03440	2. Genetic Information Processing	2.4 Replication and Repair	Homologous recombination
bta03450	2. Genetic Information Processing	2.4 Replication and Repair	Non-homologous end-joining
bta03460	2. Genetic Information Processing	2.4 Replication and Repair	Fanconi anemia pathway
bta04010	3. Environmental Information Processing	3.2 Signal Transduction	MAPK signaling pathway
bta04012	3. Environmental Information Processing	3.2 Signal Transduction	ErbB signaling pathway
bta04014	3. Environmental Information Processing	3.2 Signal Transduction	Ras signaling pathway
bta04015	3. Environmental Information Processing	3.2 Signal Transduction	Rap1 signaling pathway	1.30269	1.30269																																							1.30269	1
bta04020	3. Environmental Information Processing	3.2 Signal Transduction	Calcium signaling pathway
bta04022	3. Environmental Information Processing	3.2 Signal Transduction	cGMP-PKG signaling pathway
bta04024	3. Environmental Information Processing	3.2 Signal Transduction	cAMP signaling pathway
bta04060	3. Environmental Information Processing	3.3 Signaling Molecules and Interaction	Cytokine-cytokine receptor interaction	1.32397	1.32397																																							1.32397	1
bta04062	5. Organismal Systems	5.1 Immune System	Chemokine signaling pathway	1.29194	1.29194																																							1.29194	1
bta04064	3. Environmental Information Processing	3.2 Signal Transduction	NF-kappa B signaling pathway
bta04066	3. Environmental Information Processing	3.2 Signal Transduction	HIF-1 signaling pathway
bta04068	3. Environmental Information Processing	3.2 Signal Transduction	FoxO signaling pathway
bta04070	3. Environmental Information Processing	3.2 Signal Transduction	Phosphatidylinositol signaling system
bta04071	3. Environmental Information Processing	3.2 Signal Transduction	Sphingolipid signaling pathway
bta04072	3. Environmental Information Processing	3.2 Signal Transduction	Phospholipase D signaling pathway
bta04080	3. Environmental Information Processing	3.3 Signaling Molecules and Interaction	Neuroactive ligand-receptor interaction
bta04110	4. Cellular Processes	4.2 Cell growth and death	Cell cycle	1.21255	1.21255																																							1.21255	1
bta04114	4. Cellular Processes	4.2 Cell growth and death	Oocyte meiosis	1.49237	1.49237																																							1.49237	1
bta04115	4. Cellular Processes	4.2 Cell growth and death	p53 signaling pathway
bta04120	2. Genetic Information Processing	2.3 Folding, Sorting and Degradation	Ubiquitin mediated proteolysis	2.57341	2.57341																																							2.57341	1
bta04122	2. Genetic Information Processing	2.3 Folding, Sorting and Degradation	Sulfur relay system
bta04130	2. Genetic Information Processing	2.3 Folding, Sorting and Degradation	SNARE interactions in vesicular transport
bta04140	4. Cellular Processes	4.1 Transport and Catabolism	Regulation of autophagy
bta04141	2. Genetic Information Processing	2.3 Folding, Sorting and Degradation	Protein processing in endoplasmic reticulum
bta04142	4. Cellular Processes	4.1 Transport and Catabolism	Lysosome
bta04144	4. Cellular Processes	4.1 Transport and Catabolism	Endocytosis
bta04145	4. Cellular Processes	4.1 Transport and Catabolism	Phagosome
bta04146	4. Cellular Processes	4.1 Transport and Catabolism	Peroxisome
bta04150	3. Environmental Information Processing	3.2 Signal Transduction	mTOR signaling pathway
bta04151	3. Environmental Information Processing	3.2 Signal Transduction	PI3K-Akt signaling pathway
bta04152	3. Environmental Information Processing	3.2 Signal Transduction	AMPK signaling pathway
bta04210	4. Cellular Processes	4.2 Cell growth and death	Apoptosis
bta04211	5. Organismal Systems	5.9 Aging	Longevity regulating pathway
bta04213	5. Organismal Systems	5.9 Aging	Longevity regulating pathway - multiple species
bta04215	4. Cellular Processes	4.2 Cell growth and death	Apoptosis - multiple species
bta04260	5. Organismal Systems	5.3 Circulatory System	Cardiac muscle contraction
bta04261	5. Organismal Systems	5.3 Circulatory System	Adrenergic signaling in cardiomyocytes
bta04270	5. Organismal Systems	5.3 Circulatory System	Vascular smooth muscle contraction
bta04310	3. Environmental Information Processing	3.2 Signal Transduction	Wnt signaling pathway
bta04320	5. Organismal Systems	5.8 Development	Dorso-ventral axis formation
bta04330	3. Environmental Information Processing	3.2 Signal Transduction	Notch signaling pathway
bta04340	3. Environmental Information Processing	3.2 Signal Transduction	Hedgehog signaling pathway
bta04350	3. Environmental Information Processing	3.2 Signal Transduction	TGF-beta signaling pathway
bta04360	5. Organismal Systems	5.8 Development	Axon guidance
bta04370	3. Environmental Information Processing	3.2 Signal Transduction	VEGF signaling pathway
bta04371	3. Environmental Information Processing	3.2 Signal Transduction	Apelin signaling pathway
bta04380	5. Organismal Systems	5.8 Development	Osteoclast differentiation
bta04390	3. Environmental Information Processing	3.2 Signal Transduction	Hippo signaling pathway
bta04392	3. Environmental Information Processing	3.2 Signal Transduction	Hippo signaling pathway - multiple species
bta04510	4. Cellular Processes	4.3 Cell growth and death	Focal adhesion
bta04512	3. Environmental Information Processing	3.3 Signaling Molecules and Interaction	ECM-receptor interaction
bta04514	3. Environmental Information Processing	3.3 Signaling Molecules and Interaction	Cell adhesion molecules (CAMs)
bta04520	4. Cellular Processes	4.3 Cell growth and death	Adherens junction
bta04530	4. Cellular Processes	4.3 Cell growth and death	Tight junction	1.48879	1.48879																																							1.48879	1
bta04540	4. Cellular Processes	4.3 Cell growth and death	Gap junction
bta04550	4. Cellular Processes	4.3 Cellular community - eukaryotes	Signaling pathways regulating pluripotency of stem cells
bta04610	5. Organismal Systems	5.1 Immune System	Complement and coagulation cascades
bta04611	5. Organismal Systems	5.1 Immune System	Platelet activation
bta04612	5. Organismal Systems	5.1 Immune System	Antigen processing and presentation
bta04614	5. Organismal Systems	5.2 Endocrine System	Renin-angiotensin system
bta04620	5. Organismal Systems	5.1 Immune System	Toll-like receptor signaling pathway	2.22501	2.22501																																							2.22501	1
bta04621	5. Organismal Systems	5.1 Immune System	NOD-like receptor signaling pathway
bta04622	5. Organismal Systems	5.1 Immune System	RIG-I-like receptor signaling pathway
bta04623	5. Organismal Systems	5.1 Immune System	Cytosolic DNA-sensing pathway
bta04630	3. Environmental Information Processing	3.2 Signal Transduction	Jak-STAT signaling pathway
bta04640	5. Organismal Systems	5.1 Immune System	Hematopoietic cell lineage
bta04650	5. Organismal Systems	5.1 Immune System	Natural killer cell mediated cytotoxicity
bta04657	5. Organismal Systems	5.1 Immune System	IL-17 signaling pathway
bta04658	5. Organismal Systems	5.1 Immune System	Th1 and Th2 cell differentiation
bta04659	5. Organismal Systems	5.1 Immune System	Th17 cell differentiation
bta04660	5. Organismal Systems	5.1 Immune System	T cell receptor signaling pathway
bta04662	5. Organismal Systems	5.1 Immune System	B cell receptor signaling pathway
bta04664	5. Organismal Systems	5.1 Immune System	Fc epsilon RI signaling pathway
bta04666	5. Organismal Systems	5.1 Immune System	Fc gamma R-mediated phagocytosis
bta04668	5. Organismal Systems	5.1 Immune System	TNF signaling pathway
bta04670	5. Organismal Systems	5.1 Immune System	Leukocyte transendothelial migration
bta04672	5. Organismal Systems	5.1 Immune System	Intestinal immune network for IgA production
bta04710	5. Organismal Systems	5.10 Environmental Adaptation	Circadian rhythm - mammal
bta04713	5. Organismal Systems	5.10 Environmental adaptation	Circadian entrainment
bta04720	5. Organismal Systems	5.6 Nervous System	Long-term potentiation
bta04721	5. Organismal Systems	5.6 Nervous System	Synaptic vesicle cycle
bta04722	5. Organismal Systems	5.6 Nervous System	Neurotrophin signaling pathway
bta04723	5. Organismal Systems	5.6 Nervous System	Retrograde endocannabinoid signaling
bta04724	5. Organismal Systems	5.6 Nervous System	Glutamatergic synapse
bta04725	5. Organismal Systems	5.6 Nervous System	Cholinergic synapse
bta04726	5. Organismal Systems	5.6 Nervous System	Serotonergic synapse
bta04727	5. Organismal Systems	5.6 Nervous System	GABAergic synapse
bta04728	5. Organismal Systems	5.6 Nervous System	Dopaminergic synapse
bta04730	5. Organismal Systems	5.6 Nervous System	Long-term depression
bta04740	5. Organismal Systems	5.7 Sensory System	Olfactory transduction
bta04742	5. Organismal Systems	5.7 Sensory System	Taste transduction
bta04744	5. Organismal Systems	5.7 Sensory System	Phototransduction
bta04750	5. Organismal Systems	5.7 Sensory System	Inflammatory mediator regulation of TRP channels
bta04810	4. Cellular Processes	4.5 Cell Motility	Regulation of actin cytoskeleton
bta04910	5. Organismal Systems	5.2 Endocrine System	Insulin signaling pathway
bta04911	5. Organismal Systems	5.2 Endocrine System	Insulin secretion
bta04912	5. Organismal Systems	5.2 Endocrine System	GnRH signaling pathway
bta04913	5. Organismal Systems	5.2 Endocrine System	Ovarian steroidogenesis
bta04914	5. Organismal Systems	5.2 Endocrine System	Progesterone-mediated oocyte maturation	1.97296	-1.97296																																							-1.97296	1
bta04915	5. Organismal Systems	5.2 Endocrine System	Estrogen signaling pathway
bta04916	5. Organismal Systems	5.2 Endocrine System	Melanogenesis
bta04917	5. Organismal Systems	5.2 Endocrine System	Prolactin signaling pathway
bta04918	5. Organismal Systems	5.2 Endocrine System	Thyroid hormone synthesis
bta04919	5. Organismal Systems	5.2 Endocrine System	Thyroid hormone signaling pathway
bta04920	5. Organismal Systems	5.2 Endocrine System	Adipocytokine signaling pathway
bta04921	5. Organismal Systems	5.2 Endocrine System	Oxytocin signaling pathway
bta04922	5. Organismal Systems	5.2 Endocrine System	Glucagon signaling pathway
bta04923	5. Organismal Systems	5.2 Endocrine System	Regulation of lipolysis in adipocytes
bta04924	5. Organismal Systems	5.2 Endocrine System	Renin secretion
bta04925	5. Organismal Systems	5.2 Endocrine System	Aldosterone synthesis and secretion
bta04930	6. Human Diseases	6.7 Endocrine and metabolic diseases	Type II diabetes mellitus
bta04931	6. Human Diseases	6.7 Endocrine and metabolic diseases	Insulin resistance
bta04932	6. Human Diseases	6.7 Endocrine and metabolic diseases	Non-alcoholic fatty liver disease (NAFLD)
bta04933	6. Human Diseases	6.7 Endocrine and metabolic diseases	AGE-RAGE signaling pathway in diabetic complications
bta04940	6. Human Diseases	6.7 Endocrine and metabolic diseases	Type I diabetes mellitus
bta04950	6. Human Diseases	6.7 Endocrine and metabolic diseases	Maturity onset diabetes of the young
bta04960	5. Organismal Systems	5.5 Excretory System	Aldosterone-regulated sodium reabsorption
bta04961	5. Organismal Systems	5.5 Excretory System	Endocrine and other factor-regulated calcium reabsorption
bta04962	5. Organismal Systems	5.5 Excretory System	Vasopressin-regulated water reabsorption
bta04964	5. Organismal Systems	5.5 Excretory System	Proximal tubule bicarbonate reclamation
bta04966	5. Organismal Systems	5.5 Excretory System	Collecting duct acid secretion
bta04970	5. Organismal Systems	5.4 Digestive System	Salivary secretion
bta04971	5. Organismal Systems	5.4 Digestive System	Gastric acid secretion
bta04972	5. Organismal Systems	5.4 Digestive System	Pancreatic secretion
bta04973	5. Organismal Systems	5.4 Digestive System	Carbohydrate digestion and absorption
bta04974	5. Organismal Systems	5.4 Digestive System	Protein digestion and absorption	5.49898	-5.49898																																							-5.49898	1
bta04975	5. Organismal Systems	5.4 Digestive System	Fat digestion and absorption
bta04976	5. Organismal Systems	5.4 Digestive System	Bile secretion
bta04977	5. Organismal Systems	5.4 Digestive System	Vitamin digestion and absorption
bta04978	5. Organismal Systems	5.4 Digestive System	Mineral absorption
bta05010	6. Human Diseases	6.4 Neurodegenerative Diseases	Alzheimer's disease
bta05012	6. Human Diseases	6.4 Neurodegenerative Diseases	Parkinson's disease
bta05014	6. Human Diseases	6.4 Neurodegenerative Diseases	Amyotrophic lateral sclerosis (ALS)
bta05016	6. Human Diseases	6.4 Neurodegenerative Diseases	Huntington's disease
bta05020	6. Human Diseases	6.4 Neurodegenerative Diseases	Prion diseases
bta05030	6. Human Diseases	6.5 Substance dependence	Cocaine addiction
bta05031	6. Human Diseases	6.5 Substance dependence	Amphetamine addiction
bta05032	6. Human Diseases	6.5 Substance dependence	Morphine addiction
bta05033	6. Human Diseases	6.5 Substance dependence	Nicotine addiction
bta05034	6. Human Diseases	6.5 Substance dependence	Alcoholism
bta05100	6. Human Diseases	6.8 Infectious diseases: Bacterial	Bacterial invasion of epithelial cells
bta05132	6. Human Diseases	6.8 Infectious diseases: Bacterial	Salmonella infection	2.71527	2.71527																																							2.71527	1
bta05133	6. Human Diseases	6.8 Infectious diseases: Bacterial	Pertussis
bta05134	6. Human Diseases	6.8 Infectious diseases: Bacterial	Legionellosis
bta05140	6. Human Diseases	6.10 Infectious diseases: Parasitic	Leishmaniasis
bta05142	6. Human Diseases	6.10 Infectious diseases: Parasitic	Chagas disease	2.16488	2.16488																																							2.16488	1
bta05143	6. Human Diseases	6.10 Infectious diseases: Parasitic	African trypanosomiasis
bta05144	6. Human Diseases	6.10 Infectious diseases: Parasitic	Malaria
bta05145	6. Human Diseases	6.10 Infectious diseases: Parasitic	Toxoplasmosis
bta05146	6. Human Diseases	6.10 Infectious diseases: Parasitic	Amoebiasis
bta05150	6. Human Diseases	6.8 Infectious diseases: Bacterial	Staphylococcus aureus infection
bta05152	6. Human Diseases	6.8 Infectious diseases: Bacterial	Tuberculosis
bta05160	6. Human Diseases	6.9 Infectious diseases: Viral	Hepatitis C
bta05161	6. Human Diseases	6.9 Infectious diseases: Viral	Hepatitis B
bta05162	6. Human Diseases	6.9 Infectious diseases: Viral	Measles
bta05164	6. Human Diseases	6.9 Infectious diseases: Viral	Influenza A
bta05166	6. Human Diseases	6.9 Infectious diseases: Viral	HTLV-I infection	0.615898	0.615898																																							0.615898	1
bta05168	6. Human Diseases	6.9 Infectious diseases: Viral	Herpes simplex infection
bta05169	6. Human Diseases	6.9 Infectious diseases: Viral	Epstein-Barr virus infection
bta05200	6. Human Diseases	6.1 Cancers: Overview	Pathways in cancer
bta05202	6. Human Diseases	6.1 Cancers: Overview	Transcriptional misregulation in cancer
bta05203	6. Human Diseases	6.1 Cancers: Overview	Viral carcinogenesis
bta05204	6. Human Diseases	6.1 Cancers: Overview	Chemical carcinogenesis	3.00453	3.00453																																							3.00453	1
bta05205	6. Human Diseases	6.1 Cancers: Overview	Proteoglycans in cancer
bta05206	6. Human Diseases	6.1 Cancers: Overview	MicroRNAs in cancer
bta05210	6. Human Diseases	6.2 Cancers: Specific types	Colorectal cancer
bta05211	6. Human Diseases	6.2 Cancers: Specific types	Renal cell carcinoma
bta05212	6. Human Diseases	6.2 Cancers: Specific types	Pancreatic cancer
bta05213	6. Human Diseases	6.2 Cancers: Specific types	Endometrial cancer
bta05214	6. Human Diseases	6.2 Cancers: Specific types	Glioma
bta05215	6. Human Diseases	6.2 Cancers: Specific types	Prostate cancer
bta05216	6. Human Diseases	6.2 Cancers: Specific types	Thyroid cancer
bta05217	6. Human Diseases	6.2 Cancers: Specific types	Basal cell carcinoma
bta05218	6. Human Diseases	6.2 Cancers: Specific types	Melanoma
bta05219	6. Human Diseases	6.2 Cancers: Specific types	Bladder cancer
bta05220	6. Human Diseases	6.2 Cancers: Specific types	Chronic myeloid leukemia
bta05221	6. Human Diseases	6.2 Cancers: Specific types	Acute myeloid leukemia
bta05222	6. Human Diseases	6.2 Cancers: Specific types	Small cell lung cancer
bta05223	6. Human Diseases	6.2 Cancers: Specific types	Non-small cell lung cancer
bta05224	6. Human Diseases	6.2 Cancers: Specific types	Breast cancer
bta05230	6. Human Diseases	6.1 Cancers: Overview	Central carbon metabolism in cancer
bta05231	6. Human Diseases	6.1 Cancers: Overview	Choline metabolism in cancer
bta05310	6. Human Diseases	6.3 Immune diseases	Asthma
bta05320	6. Human Diseases	6.3 Immune diseases	Autoimmune thyroid disease
bta05321	6. Human Diseases	6.3 Immune diseases	Inflammatory bowel disease (IBD)
bta05322	6. Human Diseases	6.3 Immune diseases	Systemic lupus erythematosus
bta05323	6. Human Diseases	6.3 Immune diseases	Rheumatoid arthritis	2.62624	2.62624
bta05330	6. Human Diseases	6.3 Immune diseases	Allograft rejection
bta05332	6. Human Diseases	6.3 Immune diseases	Graft-versus-host disease
bta05340	6. Human Diseases	6.3 Immune diseases	Primary immunodeficiency
bta05410	6. Human Diseases	6.6 Cardiovascular Diseases	Hypertrophic cardiomyopathy (HCM)
bta05412	6. Human Diseases	6.6 Cardiovascular Diseases	Arrhythmogenic right ventricular cardiomyopathy (ARVC)
bta05414	6. Human Diseases	6.6 Cardiovascular Diseases	Dilated cardiomyopathy (DCM)
bta05416	6. Human Diseases	6.6 Cardiovascular Diseases	Viral myocarditis

## Sheet: IP - summary
Category	HEMP vs CON IP																																								10
1. Metabolism	3.6415	3.01875																																							-10
1.0 Global and overview maps	0.176628	0.176628																																							10
1.1 Carbohydrate Metabolism
1.2 Energy Metabolism
1.3 Lipid Metabolism
1.4 Nucleotide Metabolism
1.5 Amino Acid Metabolism	1.86823	-1.86823
1.6 Metabolism of Other Amino Acids	4.5474	4.5474
1.7 Glycan Biosynthesis and Metabolism
1.8 Metabolism of Cofactors and Vitamins	8.01247	8.01247
1.9 Metabolism of Terpenoids and Polyketides
1.10 Biosynthesis of Other Secondary Metabolites
1.11 Xenobiotics Biodegradation and Metabolism	3.62213	3.62213
2. Genetic Information Processing	1.67742	1.67742
2.1 Transcription
2.2 Translation	0.781434	0.781434
2.3 Folding, Sorting and Degradation	2.57341	2.57341
2.4 Replication and Repair
3. Environmental Information Processing	1.31333	1.31333
3.1 Membrane transport
3.2 Signal Transduction	1.30269	1.30269
3.3 Signaling Molecules and Interaction	1.32397	1.32397
4. Cellular Processes	1.3979	1.3979
4.1 Transport and Catabolism
4.2 Cell Motility
4.3 Cell Growth and Death	1.48879	1.48879
4.4 Cell Communication
4.5 Cell Motility
5. Organismal Systems	2.74722	-0.988748
5.1 Immune System	1.75848	1.75848
5.2 Endocrine System	1.97296	-1.97296
5.3 Circulatory System
5.4 Digestive System	5.49898	-5.49898
5.5 Excretory System
5.6 Nervous System
5.7 Sensory System
5.8 Development
5.9 Aging
5.10 Environmental Adaptation
6. Human Diseases	2.27935	1.42959
6.1 Cancers: Overview	3.00453	3.00453
6.2 Cancers: Specific types
6.3 Immune diseases	2.62624	2.62624
6.4 Neurodegenerative Diseases
6.5 Substance dependence
6.6 Cardiovascular Diseases
6.7 Endocrine and metabolic diseases
6.8 Infectious diseases: Bacterial	2.71527	2.71527
6.9 Infectious diseases: Viral	0.615898	0.615898
6.10 Infectious diseases: Parasitic	2.16488	2.16488
6.12 Drug resistance: Antineoplastic	2.5493	-2.5493

## Sheet: WP - general
Species (Please select species from the drop down menu!)	Bovine (bta)				280674	Entrez Gene ID of the array (please add in ascending order from the second raw)
p-value between comparisons cut-off	0.05	1.30103			280677			Bovine (bta)	Bar	0	5	10
Total unique Entrez gene ID in array	14043				280682			Human (hsa)	Shade	-10	0	10
Tot unique Entrez gene ID in array associated with term	4841	34.4727	% array genes		280685			Mouse (mmu)
Total number of Terms covered by the Genome	310				280686				10 most overall impacted Terms	Impact	Flux	Rank
Total number of Terms covered by the Array	310		100	% genome terms	280687				Fatty acid biosynthesis	26.2073	-26.2073	1
Terms in array with at the least coverage of (%)	20	307	99.0323	% array terms	280688				Terpenoid backbone biosynthesis	10.7321	-10.7321	2
Terms in array with at the least coverage of (%)	50	279	90	% array terms	280691				Sphingolipid metabolism	6.63557	6.63557	3
Terms underrepresented with a min of coverage (%)	20	3	0.967742	% Term	280692				Non-homologous end-joining	6.21148	-6.21148	4
Terms underrepresented with a min of coverage (%)	50	31	10	% Term	280699				Fructose and mannose metabolism	5.31587	-5.31587	5
Average coverage of terms by array (%)	70.2553	%			280701				Fatty acid metabolism	5.12752	-5.12752	6
% mean coverage of terms by array (min %)	20	70.8787	22.8641	% array terms	280705				AMPK signaling pathway	4.39299	4.39299	7
% mean coverage of terms by array (min %)	50	73.871	23.8293	% array terms	280710				Bile secretion	4.25235	-4.25235	8
Max coverage	100	%			280712				Gastric acid secretion	3.6702	-3.6702	9
Number of terms with coverage min of (%)	100	5	1.6129	% array terms	280713				Complement and coagulation cascades	3.49732	3.49732	10
Min coverage	2.40964	%			280714
Number of terms with coverage of (%)	0	0	0	% array terms	280715
					280716
Cut-off % coverage of terms selected	30	minimum acceptable % of genes in pathway covered by array			280717
					280719				Yes
Is your dataset in "DATA-DEG" with FDR for overall effect?	Yes	If Yes add in column C of "DATA-DEG" the FDR values			280722				No
Minimum number of genes in a pathway	3	this is considering the whole genome			280726
If you have a FDR column please add the FDR cut-off	0.2	X			280729
Value for maximum bar of impact	10				280733
Number of overal DEG (oligo) (FDR£X)	22				280737
Minimum number of DEG in pathway	2				280740
					280745
					280746
					280750
					280752
					280759
					280760
					280762
					280763
					280765
					280787
					280789
					280792
					280794
					280795
					280796
					280798
					280801
					280805
					280808
					280812
					280813
					280814
					280815
					280816
					280817
					280819
					280820
					280821
					280827
					280831
					280832
					280833
					280834
					280841
					280843
					280847
					280851
					280852
					280855
					280857
					280867
					280868
					280869
					280871
					280872
					280873
					280875
					280878
					280881
					280884
					280885
					280887
					280890
					280891
					280897
					280904
					280910
					280924
					280933
					280934
					280936
					280939
					280943
					280946
					280948
					280950
					280952
					280955
					280958
					280960
					280961
					280963
					280968
					280969
					280976
					280977
					280979
					280981
					280988
					280989
					280991
					280994
					280996
					280997
					281002
					281004
					281006
					281010
					281017
					281020
					281022
					281023
					281031
					281032
					281033
					281035
					281036
					281039
					281040
					281047
					281048
					281050
					281052
					281053
					281054
					281055
					281056
					281057
					281058
					281060
					281061
					281062
					281066
					281067
					281068
					281072
					281073
					281078
					281080
					281090
					281091
					281092
					281093
					281094
					281102
					281103
					281105
					281108
					281110
					281111
					281112
					281115
					281117
					281119
					281122
					281124
					281127
					281128
					281131
					281133
					281134
					281135
					281136
					281138
					281141
					281142
					281148
					281151
					281152
					281154
					281156
					281157
					281160
					281161
					281165
					281167
					281168
					281169
					281170
					281173
					281175
					281177
					281181
					281183
					281188
					281190
					281193
					281194
					281195
					281196
					281199
					281200
					281201
					281202
					281203
					281206
					281209
					281210
					281216
					281217
					281225
					281226
					281227
					281229
					281235
					281239
					281240
					281248
					281249
					281251
					281258
					281259
					281269
					281270
					281274
					281275
					281276
					281278
					281281
					281285
					281291
					281293
					281294
					281295
					281296
					281297
					281302
					281306
					281311
					281312
					281341
					281346
					281349
					281350
					281351
					281356
					281357
					281358
					281360
					281363
					281365
					281370
					281373
					281374
					281375
					281377
					281385
					281386
					281400
					281401
					281402
					281406
					281407
					281408
					281409
					281416
					281417
					281418
					281419
					281420
					281421
					281422
					281427
					281428
					281433
					281439
					281440
					281444
					281445
					281448
					281450
					281474
					281476
					281478
					281480
					281481
					281482
					281483
					281485
					281486
					281490
					281492
					281495
					281496
					281500
					281504
					281507
					281509
					281515
					281518
					281528
					281529
					281530
					281534
					281535
					281536
					281542
					281543
					281544
					281546
					281551
					281555
					281556
					281557
					281559
					281562
					281564
					281565
					281568
					281570
					281572
					281574
					281576
					281577
					281581
					281584
					281585
					281586
					281588
					281589
					281590
					281597
					281598
					281600
					281603
					281605
					281607
					281612
					281613
					281614
					281615
					281618
					281625
					281626
					281630
					281630
					281631
					281637
					281638
					281640
					281641
					281644
					281647
					281649
					281650
					281651
					281652
					281658
					281660
					281661
					281662
					281664
					281667
					281671
					281672
					281678
					281681
					281682
					281683
					281688
					281690
					281691
					281694
					281696
					281698
					281705
					281706
					281707
					281712
					281713
					281715
					281717
					281719
					281725
					281729
					281730
					281731
					281733
					281736
					281742
					281748
					281749
					281750
					281751
					281753
					281758
					281760
					281762
					281766
					281767
					281768
					281769
					281778
					281779
					281780
					281781
					281785
					281786
					281787
					281788
					281790
					281791
					281793
					281794
					281797
					281801
					281803
					281805
					281809
					281810
					281811
					281813
					281814
					281816
					281817
					281824
					281831
					281832
					281833
					281834
					281838
					281839
					281840
					281849
					281850
					281854
					281855
					281860
					281862
					281863
					281865
					281867
					281869
					281871
					281872
					281873
					281874
					281875
					281876
					281877
					281878
					281880
					281883
					281885
					281897
					281898
					281899
					281904
					281905
					281909
					281917
					281918
					281923
					281935
					281937
					281939
					281940
					281941
					281942
					281945
					281946
					281950
					281951
					281960
					281961
					281962
					281963
					281964
					281968
					281969
					281971
					281972
					281975
					281976
					281985
					281986
					281990
					281991
					281992
					281993
					281994
					281995
					281997
					281998
					281999
					282000
					282001
					282004
					282005
					282006
					282010
					282011
					282013
					282015
					282016
					282018
					282019
					282021
					282022
					282024
					282028
					282031
					282032
					282034
					282035
					282040
					282041
					282048
					282049
					282050
					282052
					282053
					282060
					282066
					282068
					282073
					282076
					282077
					282078
					282081
					282082
					282087
					282090
					282091
					282092
					282093
					282094
					282097
					282099
					282104
					282107
					282110
					282115
					282118
					282119
					282120
					282121
					282122
					282124
					282125
					282126
					282130
					282131
					282132
					282134
					282136
					282137
					282138
					282140
					282141
					282142
					282144
					282146
					282147
					282148
					282149
					282150
					282151
					282152
					282160
					282162
					282179
					282183
					282187
					282188
					282191
					282194
					282196
					282199
					282205
					282211
					282213
					282214
					282215
					282216
					282217
					282218
					282220
					282223
					282224
					282226
					282227
					282229
					282233
					282241
					282254
					282257
					282258
					282259
					282260
					282261
					282262
					282264
					282270
					282272
					282275
					282276
					282277
					282289
					282290
					282291
					282295
					282296
					282298
					282299
					282301
					282303
					282304
					282306
					282307
					282308
					282309
					282311
					282312
					282318
					282319
					282320
					282321
					282322
					282323
					282324
					282325
					282326
					282328
					282330
					282331
					282337
					282341
					282342
					282343
					282346
					282351
					282352
					282353
					282354
					282355
					282356
					282357
					282358
					282360
					282362
					282366
					282370
					282376
					282378
					282379
					282380
					282382
					282384
					282385
					282386
					282388
					282389
					282390
					282392
					282393
					282394
					282401
					282405
					282407
					282416
					282419
					282420
					282421
					282433
					282438
					282446
					282447
					282454
					282462
					282463
					282466
					282467
					282469
					282470
					282471
					282472
					282474
					282476
					282477
					282478
					282479
					282480
					282485
					282488
					282490
					282491
					282494
					282495
					282513
					282514
					282515
					282516
					282517
					282518
					282521
					282522
					282523
					282524
					282527
					282530
					282531
					282532
					282535
					282564
					282572
					282573
					282576
					282578
					282588
					282589
					282590
					282591
					282599
					282601
					282604
					282604
					282605
					282608
					282609
					282637
					282638
					282639
					282640
					282641
					282642
					282645
					282646
					282647
					282648
					282651
					282652
					282653
					282656
					282657
					282658
					282660
					282661
					282662
					282682
					282684
					282688
					282689
					282690
					282691
					282701
					282702
					282703
					282704
					282705
					282707
					282709
					282710
					282711
					282713
					282716
					282846
					282847
					282848
					282852
					282855
					282856
					282857
					282859
					282862
					282866
					282868
					282869
					282870
					282873
					282876
					282877
					282879
					282882
					282883
					282884
					282885
					282887
					286764
					286768
					286770
					286771
					286773
					286790
					286793
					286794
					286796
					286797
					286798
					286803
					286804
					286805
					286809
					286811
					286812
					286813
					286814
					286815
					286818
					286819
					286821
					286823
					286824
					286825
					286838
					286840
					286842
					286844
					286845
					286846
					286849
					286852
					286853
					286854
					286855
					286858
					286861
					286862
					286863
					286864
					286865
					286867
					286868
					286870
					286873
					286876
					286877
					286880
					286883
					286884
					286885
					286886
					287012
					287014
					287016
					287017
					287018
					287019
					287020
					287022
					287023
					287024
					287025
					287026
					287027
					287327
					288380
					317655
					317656
					317658
					317659
					317663
					317692
					317693
					317696
					317697
					317704
					317706
					317710
					317721
					317723
					317724
					317725
					317748
					317756
					317777
					319141
					326346
					326576
					326577
					326578
					326579
					326580
					326581
					326582
					326583
					326584
					326588
					326597
					326598
					326599
					326600
					326601
					326602
					327660
					327662
					327663
					327665
					327666
					327667
					327668
					327669
					327670
					327671
					327672
					327673
					327675
					327676
					327677
					327678
					327680
					327681
					327682
					327683
					327684
					327685
					327686
					327687
					327688
					327689
					327690
					327691
					327692
					327693
					327694
					327696
					327697
					327698
					327699
					327700
					327701
					327702
					327704
					327705
					327706
					327707
					327708
					327710
					327711
					327712
					327713
					327714
					327715
					327716
					327717
					327718
					327953
					337870
					337871
					337885
					337886
					337887
					337888
					337889
					337890
					337916
					337918
					337925
					337927
					338031
					338033
					338034
					338036
					338037
					338038
					338039
					338040
					338042
					338044
					338045
					338046
					338047
					338048
					338049
					338051
					338052
					338053
					338054
					338055
					338057
					338058
					338059
					338060
					338061
					338062
					338063
					338064
					338065
					338066
					338067
					338068
					338071
					338072
					338073
					338074
					338075
					338078
					338079
					338081
					338082
					338084
					338085
					338086
					338089
					338092
					338325
					338419
					338437
					338445
					338446
					338472
					347699
					347700
					352958
					352959
					352960
					353105
					353106
					353110
					353114
					353120
					353121
					353160
					353217
					353245
					353301
					353348
					353350
					353352
					353353
					353354
					353510
					359712
					359714
					359715
					359716
					359718
					359720
					359721
					359722
					360006
					360007
					360190
					360191
					360192
					360193
					360194
					360195
					360196
					360197
					369023
					369025
					373543
					379035
					386664
					399559
					399560
					399681
					399683
					404051
					404053
					404057
					404058
					404059
					404066
					404069
					404070
					404071
					404082
					404083
					404084
					404089
					404098
					404101
					404103
					404104
					404108
					404109
					404110
					404118
					404121
					404122
					404123
					404124
					404125
					404126
					404129
					404131
					404132
					404133
					404134
					404135
					404137
					404138
					404140
					404141
					404142
					404143
					404144
					404146
					404148
					404149
					404150
					404151
					404152
					404153
					404154
					404155
					404156
					404159
					404160
					404161
					404162
					404163
					404164
					404165
					404166
					404168
					404169
					404170
					404172
					404177
					404179
					404180
					404181
					404182
					404183
					404185
					404186
					404187
					404188
					404189
					404190
					404191
					404192
					404193
					404546
					404548
					406231
					407101
					407102
					407104
					407107
					407109
					407110
					407111
					407114
					407122
					407125
					407126
					407127
					407129
					407130
					407131
					407132
					407135
					407139
					407144
					407147
					407149
					407152
					407154
					407159
					407168
					407170
					407171
					407173
					407173
					407176
					407177
					407179
					407183
					407189
					407190
					407194
					407209
					407210
					407215
					407216
					407217
					407219
					407220
					407222
					407223
					407224
					407225
					407228
					407229
					407231
					407234
					407235
					407236
					407237
					407238
					407239
					407240
					407241
					407767
					407769
					407770
					407771
					407772
					407996
					407998
					408000
					408001
					408003
					408009
					408010
					408013
					408016
					408017
					408018
					414274
					414345
					414347
					414348
					414349
					414732
					414735
					414921
					414922
					414925
					415110
					415111
					415113
					431784
					431786
					444858
					444859
					444860
					444863
					444864
					444866
					444867
					444868
					444874
					444877
					444878
					444879
					444880
					444881
					444987
					444988
					444990
					445364
					445416
					445417
					445418
					445419
					445421
					445422
					445424
					445425
					445543
					450206
					450214
					493638
					493639
					493640
					493643
					493644
					493645
					493686
					493708
					493709
					493711
					493713
					493719
					493720
					493722
					493724
					493728
					493729
					493993
					493999
					494004
					494318
					497011
					497012
					497013
					497014
					497015
					497016
					497017
					497019
					497022
					497024
					497025
					497029
					497030
					497031
					497032
					497199
					497200
					497202
					497203
					497204
					497205
					497207
					497621
					497622
					503552
					503575
					503577
					503584
					503620
					503621
					503622
					503625
					503684
					503685
					504199
					504211
					504217
					504219
					504220
					504225
					504226
					504229
					504230
					504235
					504236
					504242
					504244
					504244
					504245
					504257
					504258
					504261
					504276
					504278
					504285
					504287
					504288
					504290
					504291
					504301
					504307
					504310
					504317
					504318
					504320
					504334
					504335
					504336
					504339
					504346
					504350
					504355
					504357
					504360
					504364
					504367
					504371
					504377
					504380
					504381
					504389
					504390
					504393
					504397
					504400
					504401
					504404
					504407
					504408
					504409
					504411
					504413
					504415
					504417
					504418
					504422
					504429
					504436
					504437
					504438
					504439
					504440
					504449
					504452
					504453
					504456
					504457
					504458
					504463
					504467
					504468
					504471
					504472
					504474
					504477
					504480
					504481
					504482
					504483
					504489
					504492
					504499
					504502
					504503
					504506
					504507
					504509
					504512
					504513
					504517
					504519
					504520
					504523
					504526
					504530
					504531
					504533
					504534
					504535
					504536
					504543
					504545
					504548
					504554
					504557
					504558
					504559
					504565
					504571
					504576
					504577
					504581
					504583
					504584
					504587
					504589
					504592
					504593
					504595
					504596
					504597
					504602
					504608
					504609
					504613
					504615
					504618
					504625
					504632
					504633
					504634
					504637
					504640
					504643
					504647
					504649
					504650
					504652
					504653
					504657
					504658
					504662
					504663
					504664
					504683
					504687
					504698
					504701
					504707
					504716
					504718
					504724
					504727
					504728
					504733
					504735
					504741
					504742
					504746
					504750
					504752
					504754
					504755
					504757
					504760
					504761
					504763
					504764
					504771
					504773
					504781
					504782
					504785
					504786
					504790
					504796
					504797
					504799
					504800
					504807
					504811
					504819
					504820
					504823
					504824
					504826
					504831
					504832
					504833
					504835
					504839
					504842
					504844
					504846
					504847
					504851
					504854
					504855
					504856
					504858
					504867
					504870
					504871
					504874
					504876
					504884
					504885
					504889
					504895
					504900
					504902
					504908
					504909
					504912
					504913
					504914
					504926
					504937
					504939
					504943
					504948
					504950
					504954
					504957
					504958
					504960
					504961
					504962
					504963
					504966
					504967
					504968
					504970
					504972
					504974
					504977
					504984
					504985
					504986
					504987
					504991
					504993
					504994
					505005
					505006
					505007
					505009
					505010
					505011
					505013
					505015
					505016
					505019
					505025
					505031
					505039
					505040
					505043
					505048
					505049
					505050
					505051
					505053
					505054
					505056
					505059
					505060
					505061
					505064
					505066
					505069
					505073
					505079
					505082
					505086
					505089
					505093
					505094
					505096
					505097
					505099
					505103
					505106
					505118
					505123
					505124
					505125
					505126
					505129
					505130
					505131
					505133
					505134
					505138
					505144
					505147
					505149
					505152
					505156
					505159
					505160
					505162
					505167
					505168
					505169
					505171
					505176
					505177
					505199
					505200
					505204
					505206
					505212
					505213
					505218
					505220
					505221
					505224
					505225
					505226
					505228
					505229
					505234
					505238
					505242
					505251
					505256
					505258
					505265
					505267
					505276
					505280
					505283
					505284
					505285
					505288
					505290
					505293
					505294
					505297
					505300
					505302
					505308
					505313
					505314
					505315
					505318
					505320
					505323
					505324
					505325
					505328
					505329
					505332
					505335
					505336
					505341
					505351
					505353
					505354
					505355
					505356
					505358
					505359
					505361
					505366
					505368
					505369
					505370
					505371
					505375
					505376
					505379
					505387
					505390
					505393
					505394
					505401
					505403
					505406
					505408
					505415
					505417
					505421
					505422
					505423
					505427
					505430
					505436
					505437
					505438
					505453
					505455
					505456
					505457
					505463
					505464
					505465
					505469
					505472
					505477
					505482
					505486
					505489
					505492
					505497
					505499
					505501
					505503
					505504
					505507
					505510
					505511
					505512
					505514
					505515
					505520
					505521
					505523
					505524
					505531
					505533
					505537
					505538
					505539
					505540
					505541
					505542
					505543
					505545
					505547
					505554
					505556
					505558
					505560
					505564
					505568
					505569
					505570
					505571
					505572
					505574
					505575
					505578
					505579
					505580
					505581
					505584
					505585
					505592
					505595
					505599
					505600
					505603
					505605
					505611
					505618
					505619
					505624
					505627
					505628
					505632
					505636
					505637
					505638
					505640
					505641
					505642
					505644
					505647
					505648
					505649
					505650
					505653
					505657
					505662
					505664
					505671
					505672
					505677
					505679
					505680
					505681
					505683
					505684
					505687
					505690
					505691
					505694
					505696
					505702
					505708
					505709
					505710
					505716
					505719
					505721
					505722
					505723
					505728
					505734
					505736
					505738
					505740
					505749
					505750
					505754
					505756
					505757
					505763
					505766
					505771
					505773
					505775
					505780
					505787
					505789
					505792
					505797
					505800
					505802
					505807
					505807
					505809
					505816
					505818
					505819
					505820
					505828
					505830
					505831
					505839
					505840
					505842
					505844
					505846
					505847
					505848
					505850
					505853
					505854
					505859
					505860
					505862
					505868
					505869
					505875
					505876
					505877
					505878
					505884
					505888
					505890
					505901
					505907
					505908
					505914
					505916
					505918
					505919
					505922
					505923
					505926
					505928
					505935
					505940
					505941
					505945
					505949
					505968
					505981
					505987
					505988
					505992
					505995
					505997
					506001
					506002
					506005
					506007
					506009
					506012
					506017
					506018
					506029
					506031
					506032
					506037
					506040
					506043
					506045
					506046
					506049
					506053
					506054
					506056
					506059
					506060
					506061
					506063
					506066
					506073
					506074
					506076
					506083
					506085
					506087
					506093
					506096
					506097
					506099
					506102
					506103
					506107
					506111
					506114
					506115
					506122
					506123
					506127
					506130
					506131
					506132
					506133
					506138
					506146
					506148
					506149
					506151
					506152
					506157
					506163
					506175
					506176
					506181
					506182
					506184
					506185
					506187
					506192
					506193
					506194
					506198
					506199
					506200
					506201
					506203
					506205
					506212
					506214
					506218
					506221
					506223
					506229
					506231
					506232
					506235
					506237
					506238
					506240
					506245
					506246
					506250
					506260
					506263
					506264
					506267
					506270
					506275
					506277
					506281
					506282
					506286
					506290
					506291
					506293
					506295
					506297
					506305
					506306
					506308
					506309
					506310
					506314
					506315
					506316
[truncated: 12,834 more rows]

## Sheet: WP - pathways
			Min % genes in pathway (array vs. genome)	Flux	=	-10		-5		0		5		10			Impact		=	0		1.25		2.5		5		10
Path ID	CATEGORY	SUB-CATEGORY	PATHWAY	HEMP vs CON WP
bta00010	1. Metabolism	1.1 Carbohydrate Metabolism	Glycolysis / Gluconeogenesis	3.37353	-3.37353																																							-3.37353	1
bta00020	1. Metabolism	1.1 Carbohydrate Metabolism	Citrate cycle (TCA cycle)
bta00030	1. Metabolism	1.1 Carbohydrate Metabolism	Pentose phosphate pathway
bta00040	1. Metabolism	1.1 Carbohydrate Metabolism	Pentose and glucuronate interconversions
bta00051	1. Metabolism	1.1 Carbohydrate Metabolism	Fructose and mannose metabolism	5.31587	-5.31587																																							-5.31587	1
bta00052	1. Metabolism	1.1 Carbohydrate Metabolism	Galactose metabolism
bta00053	1. Metabolism	1.1 Carbohydrate Metabolism	Ascorbate and aldarate metabolism
bta00061	1. Metabolism	1.3 Lipid Metabolism	Fatty acid biosynthesis	26.2073	-26.2073																																							-26.2073	1
bta00062	1. Metabolism	1.3 Lipid Metabolism	Fatty acid elongation in mitochondria
bta00071	1. Metabolism	1.3 Lipid Metabolism	Fatty acid degradation
bta00072	1. Metabolism	1.3 Lipid Metabolism	Synthesis and degradation of ketone bodies
bta00100	1. Metabolism	1.3 Lipid Metabolism	Steroid biosynthesis
bta00120	1. Metabolism	1.3 Lipid Metabolism	Primary bile acid biosynthesis
bta00130	1. Metabolism	1.8 Metabolism of Cofactors and Vitamins	Ubiquinone and other terpenoid-quinone biosynthesis
bta00140	1. Metabolism	1.3 Lipid Metabolism	Steroid hormone biosynthesis
bta00190	1. Metabolism	1.2 Energy Metabolism	Oxidative phosphorylation
bta00220	1. Metabolism	1.5 Amino Acid Metabolism	Arginine biosynthesis
bta00230	1. Metabolism	1.4 Nucleotide Metabolism	Purine metabolism
bta00232	1. Metabolism	1.10 Biosynthesis of Other Secondary Metabolites	Caffeine metabolism
bta00240	1. Metabolism	1.4 Nucleotide Metabolism	Pyrimidine metabolism
bta00250	1. Metabolism	1.5 Amino Acid Metabolism	Alanine, aspartate and glutamate metabolism
bta00260	1. Metabolism	1.5 Amino Acid Metabolism	Glycine, serine and threonine metabolism
bta00270	1. Metabolism	1.5 Amino Acid Metabolism	Cysteine and methionine metabolism
bta00280	1. Metabolism	1.5 Amino Acid Metabolism	Valine, leucine and isoleucine degradation
bta00290	1. Metabolism	1.5 Amino Acid Metabolism	Valine, leucine and isoleucine biosynthesis
bta00300	1. Metabolism	1.5 Amino Acid Metabolism	Lysine biosynthesis
bta00310	1. Metabolism	1.5 Amino Acid Metabolism	Lysine degradation
bta00330	1. Metabolism	1.5 Amino Acid Metabolism	Arginine and proline metabolism
bta00340	1. Metabolism	1.5 Amino Acid Metabolism	Histidine metabolism
bta00350	1. Metabolism	1.5 Amino Acid Metabolism	Tyrosine metabolism
bta00360	1. Metabolism	1.5 Amino Acid Metabolism	Phenylalanine metabolism
bta00380	1. Metabolism	1.5 Amino Acid Metabolism	Tryptophan metabolism
bta00400	1. Metabolism	1.5 Amino Acid Metabolism	Phenylalanine, tyrosine and tryptophan biosynthesis
bta00410	1. Metabolism	1.6 Metabolism of Other Amino Acids	beta-Alanine metabolism
bta00430	1. Metabolism	1.6 Metabolism of Other Amino Acids	Taurine and hypotaurine metabolism
bta00440	1. Metabolism	1.6 Metabolism of Other Amino Acids	Phosphonate and phosphinate metabolism
bta00450	1. Metabolism	1.6 Metabolism of Other Amino Acids	Selenoamino acid metabolism
bta00471	1. Metabolism	1.6 Metabolism of Other Amino Acids	D-Glutamine and D-glutamate metabolism
bta00472	1. Metabolism	1.6 Metabolism of Other Amino Acids	D-Arginine and D-ornithine metabolism
bta00480	1. Metabolism	1.6 Metabolism of Other Amino Acids	Glutathione metabolism
bta00500	1. Metabolism	1.1 Carbohydrate Metabolism	Starch and sucrose metabolism
bta00510	1. Metabolism	1.7 Glycan Biosynthesis and Metabolism	N-Glycan biosynthesis
bta00511	1. Metabolism	1.7 Glycan Biosynthesis and Metabolism	Other glycan degradation
bta00512	1. Metabolism	1.7 Glycan Biosynthesis and Metabolism	O-Glycan biosynthesis
bta00514	1. Metabolism	1.7 Glycan Biosynthesis and Metabolism	O-Mannosyl glycan biosynthesis
bta00515	1. Metabolism	1.7 Glycan Biosynthesis and Metabolism	Mannose type O-glycan biosynthesis
bta00520	1. Metabolism	1.1 Carbohydrate Metabolism	Amino sugar and nucleotide sugar metabolism
bta00524	1. Metabolism	1.10 Biosynthesis of Other Secondary Metabolites	Butirosin and neomycin biosynthesis
bta00531	1. Metabolism	1.7 Glycan Biosynthesis and Metabolism	Glycosaminoglycan degradation
bta00532	1. Metabolism	1.7 Glycan Biosynthesis and Metabolism	Glycosaminoglycan biosynthesis - chondroitin sulfate
bta00533	1. Metabolism	1.7 Glycan Biosynthesis and Metabolism	Glycosaminoglycan biosynthesis - keratan sulfate
bta00534	1. Metabolism	1.7 Glycan Biosynthesis and Metabolism	Glycosaminoglycan biosynthesis - heparan sulfate
bta00561	1. Metabolism	1.3 Lipid Metabolism	Glycerolipid metabolism
bta00562	1. Metabolism	1.1 Carbohydrate Metabolism	Inositol phosphate metabolism	2.8758	-2.8758																																							-2.8758	1
bta00563	1. Metabolism	1.7 Glycan Biosynthesis and Metabolism	Glycosylphosphatidylinositol(GPI)-anchor biosynthesis
bta00564	1. Metabolism	1.3 Lipid Metabolism	Glycerophospholipid metabolism
bta00565	1. Metabolism	1.3 Lipid Metabolism	Ether lipid metabolism
bta00590	1. Metabolism	1.3 Lipid Metabolism	Arachidonic acid metabolism
bta00591	1. Metabolism	1.3 Lipid Metabolism	Linoleic acid metabolism
bta00592	1. Metabolism	1.3 Lipid Metabolism	alpha-Linolenic acid metabolism
bta00600	1. Metabolism	1.3 Lipid Metabolism	Sphingolipid metabolism	6.63557	6.63557																																							6.63557	1
bta00601	1. Metabolism	1.7 Glycan Biosynthesis and Metabolism	Glycosphingolipid biosynthesis - lacto and neolacto series
bta00603	1. Metabolism	1.7 Glycan Biosynthesis and Metabolism	Glycosphingolipid biosynthesis - globo series
bta00604	1. Metabolism	1.7 Glycan Biosynthesis and Metabolism	Glycosphingolipid biosynthesis - ganglio series
bta00620	1. Metabolism	1.1 Carbohydrate Metabolism	Pyruvate metabolism
bta00630	1. Metabolism	1.1 Carbohydrate Metabolism	Glyoxylate and dicarboxylate metabolism
bta00640	1. Metabolism	1.1 Carbohydrate Metabolism	Propanoate metabolism
bta00650	1. Metabolism	1.1 Carbohydrate Metabolism	Butanoate metabolism
bta00670	1. Metabolism	1.8 Metabolism of Cofactors and Vitamins	One carbon pool by folate
bta00730	1. Metabolism	1.8 Metabolism of Cofactors and Vitamins	Thiamine metabolism
bta00740	1. Metabolism	1.8 Metabolism of Cofactors and Vitamins	Riboflavin metabolism
bta00750	1. Metabolism	1.8 Metabolism of Cofactors and Vitamins	Vitamin B6 metabolism
bta00760	1. Metabolism	1.8 Metabolism of Cofactors and Vitamins	Nicotinate and nicotinamide metabolism
bta00770	1. Metabolism	1.8 Metabolism of Cofactors and Vitamins	Pantothenate and CoA biosynthesis
bta00780	1. Metabolism	1.8 Metabolism of Cofactors and Vitamins	Biotin metabolism
bta00785	1. Metabolism	1.8 Metabolism of Cofactors and Vitamins	Lipoic acid metabolism
bta00790	1. Metabolism	1.8 Metabolism of Cofactors and Vitamins	Folate biosynthesis
bta00830	1. Metabolism	1.8 Metabolism of Cofactors and Vitamins	Retinol metabolism
bta00860	1. Metabolism	1.8 Metabolism of Cofactors and Vitamins	Porphyrin and chlorophyll metabolism
bta00900	1. Metabolism	1.9 Metabolism of Terpenoids and Polyketides	Terpenoid backbone biosynthesis	10.7321	-10.7321																																							-10.7321	1
bta00910	1. Metabolism	1.2 Energy Metabolism	Nitrogen metabolism
bta00920	1. Metabolism	1.2 Energy Metabolism	Sulfur metabolism
bta00970	2. Genetic Information Processing	2.2 Translation	Aminoacyl-tRNA biosynthesis
bta00980	1. Metabolism	1.11 Xenobiotics Biodegradation and Metabolism	Metabolism of xenobiotics by cytochrome P450
bta00982	1. Metabolism	1.11 Xenobiotics Biodegradation and Metabolism	Drug metabolism - cytochrome P450
bta00983	1. Metabolism	1.11 Xenobiotics Biodegradation and Metabolism	Drug metabolism - other enzymes
bta01040	1. Metabolism	1.3 Lipid Metabolism	Biosynthesis of unsaturated fatty acids
bta01100	1. Metabolism	1.0 Global and overview maps	Metabolic pathways	0.850035	-0.398197																																							-0.398197	1
bta01200	1. Metabolism	1.0 Global and overview maps	Carbon metabolism	1.82733	-1.82733																																							-1.82733	1
bta01210	1. Metabolism	1.0 Global and overview maps	2-Oxocarboxylic acid metabolism
bta01212	1. Metabolism	1.0 Global and overview maps	Fatty acid metabolism	5.12752	-5.12752																																							-5.12752	1
bta01230	1. Metabolism	1.0 Global and overview maps	Biosynthesis of amino acids	2.82941	-2.82941																																							-2.82941	1
bta01521	6. Human Diseases	6.12 Drug resistance: Antineoplastic	EGFR tyrosine kinase inhibitor resistance
bta01522	6. Human Diseases	6.12 Drug resistance: Antineoplastic	Endocrine resistance
bta01523	6. Human Diseases	6.12 Drug resistance: Antineoplastic	Antifolate resistance
bta01524	6. Human Diseases	6.12 Drug resistance: Antineoplastic	Platinum drug resistance
bta02010	3. Environmental Information Processing	3.1 Membrane Transport	ABC transporters
bta03008	2. Genetic Information Processing	2.2 Translation	Ribosome biogenesis in eukaryotes
bta03010	2. Genetic Information Processing	2.2 Translation	Ribosome	1.25768	-1.25768																																							-1.25768	1
bta03013	2. Genetic Information Processing	2.2 Translation	RNA transport
bta03015	2. Genetic Information Processing	2.2 Translation	mRNA surveillance pathway
bta03018	2. Genetic Information Processing	2.3 Folding, Sorting and Degradation	RNA degradation	3.46242	3.46242																																							3.46242	1
bta03020	2. Genetic Information Processing	2.1 Transcription	RNA polymerase
bta03022	2. Genetic Information Processing	2.1 Transcription	Basal transcription factors
bta03030	2. Genetic Information Processing	2.4 Replication and Repair	DNA replication
bta03040	2. Genetic Information Processing	2.1 Transcription	Spliceosome
bta03050	2. Genetic Information Processing	2.3 Folding, Sorting and Degradation	Proteasome
bta03060	2. Genetic Information Processing	2.3 Folding, Sorting and Degradation	Protein export
bta03320	5. Organismal Systems	5.2 Endocrine System	PPAR signaling pathway
bta03410	2. Genetic Information Processing	2.4 Replication and Repair	Base excision repair
bta03420	2. Genetic Information Processing	2.4 Replication and Repair	Nucleotide excision repair
bta03430	2. Genetic Information Processing	2.4 Replication and Repair	Mismatch repair
bta03440	2. Genetic Information Processing	2.4 Replication and Repair	Homologous recombination	1.70816	-1.70816																																							-1.70816	1
bta03450	2. Genetic Information Processing	2.4 Replication and Repair	Non-homologous end-joining	6.21148	-6.21148																																							-6.21148	1
bta03460	2. Genetic Information Processing	2.4 Replication and Repair	Fanconi anemia pathway
bta04010	3. Environmental Information Processing	3.2 Signal Transduction	MAPK signaling pathway
bta04012	3. Environmental Information Processing	3.2 Signal Transduction	ErbB signaling pathway
bta04014	3. Environmental Information Processing	3.2 Signal Transduction	Ras signaling pathway
bta04015	3. Environmental Information Processing	3.2 Signal Transduction	Rap1 signaling pathway
bta04020	3. Environmental Information Processing	3.2 Signal Transduction	Calcium signaling pathway	1.55705	-1.55705																																							-1.55705	1
bta04022	3. Environmental Information Processing	3.2 Signal Transduction	cGMP-PKG signaling pathway	1.37632	1.37632																																							1.37632	1
bta04024	3. Environmental Information Processing	3.2 Signal Transduction	cAMP signaling pathway
bta04060	3. Environmental Information Processing	3.3 Signaling Molecules and Interaction	Cytokine-cytokine receptor interaction
bta04062	5. Organismal Systems	5.1 Immune System	Chemokine signaling pathway
bta04064	3. Environmental Information Processing	3.2 Signal Transduction	NF-kappa B signaling pathway
bta04066	3. Environmental Information Processing	3.2 Signal Transduction	HIF-1 signaling pathway
bta04068	3. Environmental Information Processing	3.2 Signal Transduction	FoxO signaling pathway
bta04070	3. Environmental Information Processing	3.2 Signal Transduction	Phosphatidylinositol signaling system
bta04071	3. Environmental Information Processing	3.2 Signal Transduction	Sphingolipid signaling pathway	2.47069	2.47069																																							2.47069	1
bta04072	3. Environmental Information Processing	3.2 Signal Transduction	Phospholipase D signaling pathway
bta04080	3. Environmental Information Processing	3.3 Signaling Molecules and Interaction	Neuroactive ligand-receptor interaction
bta04110	4. Cellular Processes	4.2 Cell growth and death	Cell cycle
bta04114	4. Cellular Processes	4.2 Cell growth and death	Oocyte meiosis
bta04115	4. Cellular Processes	4.2 Cell growth and death	p53 signaling pathway
bta04120	2. Genetic Information Processing	2.3 Folding, Sorting and Degradation	Ubiquitin mediated proteolysis
bta04122	2. Genetic Information Processing	2.3 Folding, Sorting and Degradation	Sulfur relay system
bta04130	2. Genetic Information Processing	2.3 Folding, Sorting and Degradation	SNARE interactions in vesicular transport
bta04140	4. Cellular Processes	4.1 Transport and Catabolism	Regulation of autophagy
bta04141	2. Genetic Information Processing	2.3 Folding, Sorting and Degradation	Protein processing in endoplasmic reticulum
bta04142	4. Cellular Processes	4.1 Transport and Catabolism	Lysosome
bta04144	4. Cellular Processes	4.1 Transport and Catabolism	Endocytosis
bta04145	4. Cellular Processes	4.1 Transport and Catabolism	Phagosome
bta04146	4. Cellular Processes	4.1 Transport and Catabolism	Peroxisome
bta04150	3. Environmental Information Processing	3.2 Signal Transduction	mTOR signaling pathway
bta04151	3. Environmental Information Processing	3.2 Signal Transduction	PI3K-Akt signaling pathway
bta04152	3. Environmental Information Processing	3.2 Signal Transduction	AMPK signaling pathway	4.39299	4.39299																																							4.39299	1
bta04210	4. Cellular Processes	4.2 Cell growth and death	Apoptosis
bta04211	5. Organismal Systems	5.9 Aging	Longevity regulating pathway
bta04213	5. Organismal Systems	5.9 Aging	Longevity regulating pathway - multiple species
bta04215	4. Cellular Processes	4.2 Cell growth and death	Apoptosis - multiple species
bta04260	5. Organismal Systems	5.3 Circulatory System	Cardiac muscle contraction
bta04261	5. Organismal Systems	5.3 Circulatory System	Adrenergic signaling in cardiomyocytes
bta04270	5. Organismal Systems	5.3 Circulatory System	Vascular smooth muscle contraction	1.92685	-1.92685																																							-1.92685	1
bta04310	3. Environmental Information Processing	3.2 Signal Transduction	Wnt signaling pathway
bta04320	5. Organismal Systems	5.8 Development	Dorso-ventral axis formation
bta04330	3. Environmental Information Processing	3.2 Signal Transduction	Notch signaling pathway
bta04340	3. Environmental Information Processing	3.2 Signal Transduction	Hedgehog signaling pathway
bta04350	3. Environmental Information Processing	3.2 Signal Transduction	TGF-beta signaling pathway
bta04360	5. Organismal Systems	5.8 Development	Axon guidance
bta04370	3. Environmental Information Processing	3.2 Signal Transduction	VEGF signaling pathway
bta04371	3. Environmental Information Processing	3.2 Signal Transduction	Apelin signaling pathway	1.54148	-1.54148																																							-1.54148	1
bta04380	5. Organismal Systems	5.8 Development	Osteoclast differentiation
bta04390	3. Environmental Information Processing	3.2 Signal Transduction	Hippo signaling pathway
bta04392	3. Environmental Information Processing	3.2 Signal Transduction	Hippo signaling pathway - multiple species
bta04510	4. Cellular Processes	4.3 Cell growth and death	Focal adhesion	1.02085	-1.02085																																							-1.02085	1
bta04512	3. Environmental Information Processing	3.3 Signaling Molecules and Interaction	ECM-receptor interaction
bta04514	3. Environmental Information Processing	3.3 Signaling Molecules and Interaction	Cell adhesion molecules (CAMs)
bta04520	4. Cellular Processes	4.3 Cell growth and death	Adherens junction
bta04530	4. Cellular Processes	4.3 Cell growth and death	Tight junction
bta04540	4. Cellular Processes	4.3 Cell growth and death	Gap junction
bta04550	4. Cellular Processes	4.3 Cellular community - eukaryotes	Signaling pathways regulating pluripotency of stem cells
bta04610	5. Organismal Systems	5.1 Immune System	Complement and coagulation cascades	3.49732	3.49732																																							3.49732	1
bta04611	5. Organismal Systems	5.1 Immune System	Platelet activation	1.58916	-1.58916																																							-1.58916	1
bta04612	5. Organismal Systems	5.1 Immune System	Antigen processing and presentation
bta04614	5. Organismal Systems	5.2 Endocrine System	Renin-angiotensin system
bta04620	5. Organismal Systems	5.1 Immune System	Toll-like receptor signaling pathway
bta04621	5. Organismal Systems	5.1 Immune System	NOD-like receptor signaling pathway
bta04622	5. Organismal Systems	5.1 Immune System	RIG-I-like receptor signaling pathway
bta04623	5. Organismal Systems	5.1 Immune System	Cytosolic DNA-sensing pathway
bta04630	3. Environmental Information Processing	3.2 Signal Transduction	Jak-STAT signaling pathway
bta04640	5. Organismal Systems	5.1 Immune System	Hematopoietic cell lineage
bta04650	5. Organismal Systems	5.1 Immune System	Natural killer cell mediated cytotoxicity
bta04657	5. Organismal Systems	5.1 Immune System	IL-17 signaling pathway
bta04658	5. Organismal Systems	5.1 Immune System	Th1 and Th2 cell differentiation
bta04659	5. Organismal Systems	5.1 Immune System	Th17 cell differentiation
bta04660	5. Organismal Systems	5.1 Immune System	T cell receptor signaling pathway
bta04662	5. Organismal Systems	5.1 Immune System	B cell receptor signaling pathway
bta04664	5. Organismal Systems	5.1 Immune System	Fc epsilon RI signaling pathway
bta04666	5. Organismal Systems	5.1 Immune System	Fc gamma R-mediated phagocytosis
bta04668	5. Organismal Systems	5.1 Immune System	TNF signaling pathway
bta04670	5. Organismal Systems	5.1 Immune System	Leukocyte transendothelial migration
bta04672	5. Organismal Systems	5.1 Immune System	Intestinal immune network for IgA production
bta04710	5. Organismal Systems	5.10 Environmental Adaptation	Circadian rhythm - mammal
bta04713	5. Organismal Systems	5.10 Environmental adaptation	Circadian entrainment
bta04720	5. Organismal Systems	5.6 Nervous System	Long-term potentiation
bta04721	5. Organismal Systems	5.6 Nervous System	Synaptic vesicle cycle
bta04722	5. Organismal Systems	5.6 Nervous System	Neurotrophin signaling pathway
bta04723	5. Organismal Systems	5.6 Nervous System	Retrograde endocannabinoid signaling
bta04724	5. Organismal Systems	5.6 Nervous System	Glutamatergic synapse
bta04725	5. Organismal Systems	5.6 Nervous System	Cholinergic synapse
bta04726	5. Organismal Systems	5.6 Nervous System	Serotonergic synapse
bta04727	5. Organismal Systems	5.6 Nervous System	GABAergic synapse
bta04728	5. Organismal Systems	5.6 Nervous System	Dopaminergic synapse
bta04730	5. Organismal Systems	5.6 Nervous System	Long-term depression
bta04740	5. Organismal Systems	5.7 Sensory System	Olfactory transduction
bta04742	5. Organismal Systems	5.7 Sensory System	Taste transduction
bta04744	5. Organismal Systems	5.7 Sensory System	Phototransduction
bta04750	5. Organismal Systems	5.7 Sensory System	Inflammatory mediator regulation of TRP channels
bta04810	4. Cellular Processes	4.5 Cell Motility	Regulation of actin cytoskeleton	1.69006	-0.311866																																							-0.311866	1
bta04910	5. Organismal Systems	5.2 Endocrine System	Insulin signaling pathway	2.08731	-2.08731																																							-2.08731	1
bta04911	5. Organismal Systems	5.2 Endocrine System	Insulin secretion
bta04912	5. Organismal Systems	5.2 Endocrine System	GnRH signaling pathway
bta04913	5. Organismal Systems	5.2 Endocrine System	Ovarian steroidogenesis
bta04914	5. Organismal Systems	5.2 Endocrine System	Progesterone-mediated oocyte maturation
bta04915	5. Organismal Systems	5.2 Endocrine System	Estrogen signaling pathway
bta04916	5. Organismal Systems	5.2 Endocrine System	Melanogenesis
bta04917	5. Organismal Systems	5.2 Endocrine System	Prolactin signaling pathway
bta04918	5. Organismal Systems	5.2 Endocrine System	Thyroid hormone synthesis
bta04919	5. Organismal Systems	5.2 Endocrine System	Thyroid hormone signaling pathway
bta04920	5. Organismal Systems	5.2 Endocrine System	Adipocytokine signaling pathway
bta04921	5. Organismal Systems	5.2 Endocrine System	Oxytocin signaling pathway	1.54148	-1.54148																																							-1.54148	1
bta04922	5. Organismal Systems	5.2 Endocrine System	Glucagon signaling pathway
bta04923	5. Organismal Systems	5.2 Endocrine System	Regulation of lipolysis in adipocytes
bta04924	5. Organismal Systems	5.2 Endocrine System	Renin secretion
bta04925	5. Organismal Systems	5.2 Endocrine System	Aldosterone synthesis and secretion
bta04930	6. Human Diseases	6.7 Endocrine and metabolic diseases	Type II diabetes mellitus
bta04931	6. Human Diseases	6.7 Endocrine and metabolic diseases	Insulin resistance
bta04932	6. Human Diseases	6.7 Endocrine and metabolic diseases	Non-alcoholic fatty liver disease (NAFLD)
bta04933	6. Human Diseases	6.7 Endocrine and metabolic diseases	AGE-RAGE signaling pathway in diabetic complications
bta04940	6. Human Diseases	6.7 Endocrine and metabolic diseases	Type I diabetes mellitus
bta04950	6. Human Diseases	6.7 Endocrine and metabolic diseases	Maturity onset diabetes of the young
bta04960	5. Organismal Systems	5.5 Excretory System	Aldosterone-regulated sodium reabsorption
bta04961	5. Organismal Systems	5.5 Excretory System	Endocrine and other factor-regulated calcium reabsorption
bta04962	5. Organismal Systems	5.5 Excretory System	Vasopressin-regulated water reabsorption
bta04964	5. Organismal Systems	5.5 Excretory System	Proximal tubule bicarbonate reclamation
bta04966	5. Organismal Systems	5.5 Excretory System	Collecting duct acid secretion
bta04970	5. Organismal Systems	5.4 Digestive System	Salivary secretion
bta04971	5. Organismal Systems	5.4 Digestive System	Gastric acid secretion	3.6702	-3.6702																																							-3.6702	1
bta04972	5. Organismal Systems	5.4 Digestive System	Pancreatic secretion
bta04973	5. Organismal Systems	5.4 Digestive System	Carbohydrate digestion and absorption
bta04974	5. Organismal Systems	5.4 Digestive System	Protein digestion and absorption
bta04975	5. Organismal Systems	5.4 Digestive System	Fat digestion and absorption
bta04976	5. Organismal Systems	5.4 Digestive System	Bile secretion	4.25235	-4.25235																																							-4.25235	1
bta04977	5. Organismal Systems	5.4 Digestive System	Vitamin digestion and absorption
bta04978	5. Organismal Systems	5.4 Digestive System	Mineral absorption
bta05010	6. Human Diseases	6.4 Neurodegenerative Diseases	Alzheimer's disease
bta05012	6. Human Diseases	6.4 Neurodegenerative Diseases	Parkinson's disease
bta05014	6. Human Diseases	6.4 Neurodegenerative Diseases	Amyotrophic lateral sclerosis (ALS)
bta05016	6. Human Diseases	6.4 Neurodegenerative Diseases	Huntington's disease
bta05020	6. Human Diseases	6.4 Neurodegenerative Diseases	Prion diseases
bta05030	6. Human Diseases	6.5 Substance dependence	Cocaine addiction
bta05031	6. Human Diseases	6.5 Substance dependence	Amphetamine addiction
bta05032	6. Human Diseases	6.5 Substance dependence	Morphine addiction
bta05033	6. Human Diseases	6.5 Substance dependence	Nicotine addiction
bta05034	6. Human Diseases	6.5 Substance dependence	Alcoholism
bta05100	6. Human Diseases	6.8 Infectious diseases: Bacterial	Bacterial invasion of epithelial cells
bta05132	6. Human Diseases	6.8 Infectious diseases: Bacterial	Salmonella infection
bta05133	6. Human Diseases	6.8 Infectious diseases: Bacterial	Pertussis
bta05134	6. Human Diseases	6.8 Infectious diseases: Bacterial	Legionellosis
bta05140	6. Human Diseases	6.10 Infectious diseases: Parasitic	Leishmaniasis
bta05142	6. Human Diseases	6.10 Infectious diseases: Parasitic	Chagas disease
bta05143	6. Human Diseases	6.10 Infectious diseases: Parasitic	African trypanosomiasis
bta05144	6. Human Diseases	6.10 Infectious diseases: Parasitic	Malaria
bta05145	6. Human Diseases	6.10 Infectious diseases: Parasitic	Toxoplasmosis
bta05146	6. Human Diseases	6.10 Infectious diseases: Parasitic	Amoebiasis
bta05150	6. Human Diseases	6.8 Infectious diseases: Bacterial	Staphylococcus aureus infection	3.3261	-3.3261																																							-3.3261	1
bta05152	6. Human Diseases	6.8 Infectious diseases: Bacterial	Tuberculosis
bta05160	6. Human Diseases	6.9 Infectious diseases: Viral	Hepatitis C
bta05161	6. Human Diseases	6.9 Infectious diseases: Viral	Hepatitis B
bta05162	6. Human Diseases	6.9 Infectious diseases: Viral	Measles
bta05164	6. Human Diseases	6.9 Infectious diseases: Viral	Influenza A	1.20473	1.20473																																							1.20473	1
bta05166	6. Human Diseases	6.9 Infectious diseases: Viral	HTLV-I infection
bta05168	6. Human Diseases	6.9 Infectious diseases: Viral	Herpes simplex infection
bta05169	6. Human Diseases	6.9 Infectious diseases: Viral	Epstein-Barr virus infection
bta05200	6. Human Diseases	6.1 Cancers: Overview	Pathways in cancer
bta05202	6. Human Diseases	6.1 Cancers: Overview	Transcriptional misregulation in cancer
bta05203	6. Human Diseases	6.1 Cancers: Overview	Viral carcinogenesis
bta05204	6. Human Diseases	6.1 Cancers: Overview	Chemical carcinogenesis
bta05205	6. Human Diseases	6.1 Cancers: Overview	Proteoglycans in cancer	0.607087	0.607087																																							0.607087	1
bta05206	6. Human Diseases	6.1 Cancers: Overview	MicroRNAs in cancer
bta05210	6. Human Diseases	6.2 Cancers: Specific types	Colorectal cancer
bta05211	6. Human Diseases	6.2 Cancers: Specific types	Renal cell carcinoma
bta05212	6. Human Diseases	6.2 Cancers: Specific types	Pancreatic cancer
bta05213	6. Human Diseases	6.2 Cancers: Specific types	Endometrial cancer
bta05214	6. Human Diseases	6.2 Cancers: Specific types	Glioma
bta05215	6. Human Diseases	6.2 Cancers: Specific types	Prostate cancer
bta05216	6. Human Diseases	6.2 Cancers: Specific types	Thyroid cancer
bta05217	6. Human Diseases	6.2 Cancers: Specific types	Basal cell carcinoma
bta05218	6. Human Diseases	6.2 Cancers: Specific types	Melanoma
bta05219	6. Human Diseases	6.2 Cancers: Specific types	Bladder cancer
bta05220	6. Human Diseases	6.2 Cancers: Specific types	Chronic myeloid leukemia
bta05221	6. Human Diseases	6.2 Cancers: Specific types	Acute myeloid leukemia
bta05222	6. Human Diseases	6.2 Cancers: Specific types	Small cell lung cancer
bta05223	6. Human Diseases	6.2 Cancers: Specific types	Non-small cell lung cancer
bta05224	6. Human Diseases	6.2 Cancers: Specific types	Breast cancer
bta05230	6. Human Diseases	6.1 Cancers: Overview	Central carbon metabolism in cancer
bta05231	6. Human Diseases	6.1 Cancers: Overview	Choline metabolism in cancer
bta05310	6. Human Diseases	6.3 Immune diseases	Asthma
bta05320	6. Human Diseases	6.3 Immune diseases	Autoimmune thyroid disease
bta05321	6. Human Diseases	6.3 Immune diseases	Inflammatory bowel disease (IBD)
bta05322	6. Human Diseases	6.3 Immune diseases	Systemic lupus erythematosus
bta05323	6. Human Diseases	6.3 Immune diseases	Rheumatoid arthritis
bta05330	6. Human Diseases	6.3 Immune diseases	Allograft rejection
bta05332	6. Human Diseases	6.3 Immune diseases	Graft-versus-host disease
bta05340	6. Human Diseases	6.3 Immune diseases	Primary immunodeficiency
bta05410	6. Human Diseases	6.6 Cardiovascular Diseases	Hypertrophic cardiomyopathy (HCM)
bta05412	6. Human Diseases	6.6 Cardiovascular Diseases	Arrhythmogenic right ventricular cardiomyopathy (ARVC)
bta05414	6. Human Diseases	6.6 Cardiovascular Diseases	Dilated cardiomyopathy (DCM)
bta05416	6. Human Diseases	6.6 Cardiovascular Diseases	Viral myocarditis

## Sheet: WP - summary
Category	HEMP vs CON WP																																								10
1. Metabolism	6.57745	-5.20515																																							-10
1.0 Global and overview maps	2.65857	-2.54561																																							10
1.1 Carbohydrate Metabolism	3.85507	-3.85507
1.2 Energy Metabolism
1.3 Lipid Metabolism	16.4214	-9.78587
1.4 Nucleotide Metabolism
1.5 Amino Acid Metabolism
1.6 Metabolism of Other Amino Acids
1.7 Glycan Biosynthesis and Metabolism
1.8 Metabolism of Cofactors and Vitamins
1.9 Metabolism of Terpenoids and Polyketides	10.7321	-10.7321
1.10 Biosynthesis of Other Secondary Metabolites
1.11 Xenobiotics Biodegradation and Metabolism
2. Genetic Information Processing	3.15993	-1.42872
2.1 Transcription
2.2 Translation	1.25768	-1.25768
2.3 Folding, Sorting and Degradation	3.46242	3.46242
2.4 Replication and Repair	3.95982	-3.95982
3. Environmental Information Processing	2.26771	1.02829
3.1 Membrane transport
3.2 Signal Transduction	2.26771	1.02829
3.3 Signaling Molecules and Interaction
4. Cellular Processes	1.35545	-0.666358
4.1 Transport and Catabolism
4.2 Cell Motility
4.3 Cell Growth and Death	1.02085	-1.02085
4.4 Cell Communication
4.5 Cell Motility	1.69006	-0.311866
5. Organismal Systems	2.6521	-1.65286
5.1 Immune System	2.54324	0.954082
5.2 Endocrine System	1.8144	-1.8144
5.3 Circulatory System	1.92685	-1.92685
5.4 Digestive System	3.96127	-3.96127
5.5 Excretory System
5.6 Nervous System
5.7 Sensory System
5.8 Development
5.9 Aging
5.10 Environmental Adaptation
6. Human Diseases	1.71264	-0.504762
6.1 Cancers: Overview	0.607087	0.607087
6.2 Cancers: Specific types
6.3 Immune diseases
6.4 Neurodegenerative Diseases
6.5 Substance dependence
6.6 Cardiovascular Diseases
6.7 Endocrine and metabolic diseases
6.8 Infectious diseases: Bacterial	3.3261	-3.3261
6.9 Infectious diseases: Viral	1.20473	1.20473
6.10 Infectious diseases: Parasitic
6.12 Drug resistance: Antineoplastic
