# Supplementary material for: Liver Transcriptomic Profiles of Ruminant Species Fed Spent Hemp Biomass Containing Cannabinoids
Source: Genes (Basel). 2024 Jul 22;15(7):963. doi: 10.3390/genes15070963 (PMC11275923; doi:10.3390/genes15070963)
Supplement: Supplementary file 1 [file genes-15-00963-s001.zip › Supplementary File S8.xlsx]

## Sheet: Legend
The file contains the complete results of dynamic impact approach (DIA) of lambs' study to identify KEGG pathways enriched by the dietary treatments
The following sheet are available:
Sheet name	Content
Summary	Summary of KEGG pathways along with the flux and direction of the impact between lambs fed LH1, HH1, LH2, and HH2 diets vs. CON diet
Details pathway	Complete KEGG pathways along with the flux and direction of the impact between lambs fed LH1, HH1, LH2, and HH2 diets vs. CON diet

## Sheet: Summary
Category	LH1 vs. CON		HH1 vs. CON		LH2 vs. CON		HH2 vs. CON																																		25
1. Metabolism	14.2717	10.3229	37.3094	-12.4403	30.1901	30.1901	48.3821	-18.0906																																	-20
1.0 Global and overview maps	9.64352	6.47181	4.79491	-0.997772	9.04684	9.04684	49.1539	-29.3911																																	20
1.1 Carbohydrate Metabolism	9.45462	8.41745			4.4937	4.4937	20.8469	-7.16549
1.2 Energy Metabolism	19.6898	16.5737	28.3371	-3.2086			31.0189	-12.9805
1.3 Lipid Metabolism	12.2085	12.2085	12.6152	12.6152	136.342	136.342	44.4648	31.3364
1.4 Nucleotide Metabolism	4.7004	1.65194	1.62702	1.62702			3.42164	3.42164
1.5 Amino Acid Metabolism	19.6079	0.724336	132.028	-132.028	8.61543	8.61543	98.0977	-77.7463
1.6 Metabolism of Other Amino Acids	20.7314	20.7314	15.4842	15.4842	106.158	106.158	64.7976	35.0349
1.7 Glycan Biosynthesis and Metabolism	7.97795	7.97795	13.8204	13.8204	16.3523	16.3523	17.1788	-5.96382
1.8 Metabolism of Cofactors and Vitamins	18.1183	18.1183	50.5414	50.5414			15.437	15.437
1.9 Metabolism of Terpenoids and Polyketides	10.3179	10.3179			12.0126	12.0126	64.5543	64.5543
1.10 Biosynthesis of Other Secondary Metabolites
1.11 Xenobiotics Biodegradation and Metabolism	15.816	15.816			5.2964	5.2964	59.1931	-53.1423
2. Genetic Information Processing	6.9943	1.72028	3.02794	1.20517	5.18021	-2.80139	4.59935	-1.56448
2.1 Transcription	4.59598	0.23909	5.13928	5.13928	12.5283	-12.5283
2.2 Translation	10.0003	5.3845	1.52515	1.52515	2.50664	1.71859	3.33067	-0.501651
2.3 Folding, Sorting and Degradation	6.25887	-1.27847	2.75341	-1.80351	5.51652	-4.71789	6.75398	-3.79597
2.4 Replication and Repair	2.83656	2.83656	2.96845	2.96845			1.94148	1.94148
3. Environmental Information Processing	3.78027	-1.29676	3.34063	-2.43035	176.423	7.80501	71.0432	17.5217
3.1 Membrane transport							31.5488	31.5488
3.2 Signal Transduction	4.19327	-1.64532	3.40139	-2.12699	176.423	7.80501	83.2382	19.4161
3.3 Signaling Molecules and Interaction	1.02695	1.02695	3.18875	-3.18875			2.90806	0.216618
4. Cellular Processes	4.39922	0.280556	3.17703	3.17703	36.6894	-35.5871	30.1577	-17.9181
4.1 Transport and Catabolism	6.61259	2.25633	3.17703	3.17703	4.50063	-2.80293	7.05644	1.70365
4.2 Cell Motility
4.3 Cell Growth and Death	3.00539	0.267208			2.36104	-2.36104	4.40395	2.49038
4.4 Cell Communication
4.5 Cell Motility	3.09046	-1.8088					4.32807	-4.32807
5. Organismal Systems	5.07103	-0.832952	9.39689	2.49104	32.457	-23.2184	33.8123	-4.78125
5.1 Immune System	6.68503	-3.69043			13.9822	-3.95386	12.5959	-11.5788
5.2 Endocrine System	5.51893	1.18682	10.9332	9.08369	88.7329	-73.0165	70.3484	-33.3625
5.3 Circulatory System	2.39368	-0.202547	4.06125	-4.06125			3.7248	1.90789
5.4 Digestive System	4.1847	4.1847	8.66747	-8.66747	20.0755	-9.30538	14.1653	2.05308
5.5 Excretory System	6.12638	-2.36919					38.7776	8.99487
5.6 Nervous System	3.30683	-0.495045	11.5824	11.5824	5.2908	-5.2908	8.36988	-6.0273
5.7 Sensory System	1.71806	-1.71806					6.9015	-6.9015
5.8 Development	1.54857	-0.484686			4.46658	-4.46658	131.55	129.365
5.9 Aging	2.98087	0.706109			17.804	-13.7975	4.9295	4.9295
5.10 Environmental Adaptation	6.38198	-5.27835			7.87714	-7.87714	23.3038	-23.3038
6. Human Diseases	6.00245	-2.75162	9.07527	-7.562	66.8837	-62.2023	60.2823	-16.1629
6.1 Cancers: Overview	4.98969	-2.07363	1.62582	-1.62582	22.7045	-17.2251	26.2093	-5.01823
6.2 Cancers: Specific types	5.44334	-4.05625	4.88222	4.88222	235.592	-233.767	151.855	-37.3189
6.3 Immune diseases	7.37345	-2.78061			9.3541	-9.3541	5.78266	-5.78266
6.4 Neurodegenerative Diseases	7.14046	1.91546	24.3392	-23.3269			24.8764	-24.4326
6.5 Substance dependence	4.05671	-2.3776			10.4418	-10.4418	2.45471	2.45471
6.6 Cardiovascular Diseases	2.27433	-1.07754					7.76464	7.76464
6.7 Endocrine and metabolic diseases	5.3429	1.05203	14.3074	-14.3074			14.1172	-3.07261
6.8 Infectious diseases: Bacterial	5.02751	-3.57298			22.6306	-22.6306	11.2669	-10.5015
6.9 Infectious diseases: Viral	10.4413	-7.75682	1.39741	1.39741	32.9804	-21.258	30.7246	-3.69977
6.10 Infectious diseases: Parasitic	4.94855	-2.23657	9.84361	-9.84361	14.9587	-14.9587	26.5184	-26.5184
6.12 Drug resistance: Antineoplastic	7.91427	-0.848575			7.6571	1.63483	38.4091	-18.0508

## Sheet: Details pathway
				Flux	=	-20		-10		0		10		20			Impact		=	0		3.125		6.25		12.5		25
Path ID	CATEGORY	SUB-CATEGORY	PATHWAY	LH1 vs. CON		HH1 vs. CON		LH2 vs. CON		HH2 vs. CON
bta00010	1. Metabolism	1.1 Carbohydrate Metabolism	Glycolysis / Gluconeogenesis	1.96028	1.96028					24.3814	3.3047																																	1.96028	1
bta00020	1. Metabolism	1.1 Carbohydrate Metabolism	Citrate cycle (TCA cycle)	7.72839	7.72839					4.52391	-4.52391																																	7.72839	1
bta00030	1. Metabolism	1.1 Carbohydrate Metabolism	Pentose phosphate pathway							17.8075	1.88183
bta00040	1. Metabolism	1.1 Carbohydrate Metabolism	Pentose and glucuronate interconversions	17.3585	17.3585					49.8121	-34.9182																																	17.3585	1
bta00051	1. Metabolism	1.1 Carbohydrate Metabolism	Fructose and mannose metabolism	3.66721	-3.66721					36.478	-36.478																																	-3.66721	1
bta00052	1. Metabolism	1.1 Carbohydrate Metabolism	Galactose metabolism							25.7875	-25.7875
bta00053	1. Metabolism	1.1 Carbohydrate Metabolism	Ascorbate and aldarate metabolism	12.2623	12.2623																																							12.2623	1
bta00061	1. Metabolism	1.3 Lipid Metabolism	Fatty acid biosynthesis
bta00062	1. Metabolism	1.3 Lipid Metabolism	Fatty acid elongation in mitochondria
bta00071	1. Metabolism	1.3 Lipid Metabolism	Fatty acid degradation	9.74991	9.74991					11.0914	-11.0914																																	9.74991	1
bta00072	1. Metabolism	1.3 Lipid Metabolism	Synthesis and degradation of ketone bodies	8.00842	8.00842																																							8.00842	1
bta00100	1. Metabolism	1.3 Lipid Metabolism	Steroid biosynthesis	27.6981	27.6981			205.762	205.762	178.868	178.868																																	27.6981	1
bta00120	1. Metabolism	1.3 Lipid Metabolism	Primary bile acid biosynthesis
bta00130	1. Metabolism	1.8 Metabolism of Cofactors and Vitamins	Ubiquinone and other terpenoid-quinone biosynthesis
bta00140	1. Metabolism	1.3 Lipid Metabolism	Steroid hormone biosynthesis
bta00190	1. Metabolism	1.2 Energy Metabolism	Oxidative phosphorylation	8.79606	2.56369	31.5457	-31.5457			30.2818	-30.2818																																	2.56369	1
bta00220	1. Metabolism	1.5 Amino Acid Metabolism	Arginine biosynthesis					6.80599	6.80599	171.508	-148.476
bta00230	1. Metabolism	1.4 Nucleotide Metabolism	Purine metabolism	5.04251	3.9163	1.62702	1.62702			3.42164	3.42164																																	3.9163	1
bta00232	1. Metabolism	1.10 Biosynthesis of Other Secondary Metabolites	Caffeine metabolism
bta00240	1. Metabolism	1.4 Nucleotide Metabolism	Pyrimidine metabolism	4.35829	-0.612428																																							-0.612428	1
bta00250	1. Metabolism	1.5 Amino Acid Metabolism	Alanine, aspartate and glutamate metabolism					4.28525	4.28525	66.0458	-51.5446
bta00260	1. Metabolism	1.5 Amino Acid Metabolism	Glycine, serine and threonine metabolism	4.8312	-4.8312					5.45811	-5.45811																																	-4.8312	1
bta00270	1. Metabolism	1.5 Amino Acid Metabolism	Cysteine and methionine metabolism	4.70063	-4.70063			3.04478	3.04478	48.1956	-37.6136																																	-4.70063	1
bta00280	1. Metabolism	1.5 Amino Acid Metabolism	Valine, leucine and isoleucine degradation	15.0335	15.0335					6.16173	-6.16173																																	15.0335	1
bta00290	1. Metabolism	1.5 Amino Acid Metabolism	Valine, leucine and isoleucine biosynthesis	57.9744	-57.9744																																							-57.9744	1
bta00300	1. Metabolism	1.5 Amino Acid Metabolism	Lysine biosynthesis
bta00310	1. Metabolism	1.5 Amino Acid Metabolism	Lysine degradation	12.7379	-6.37556					6.34662	-6.34662																																	-6.37556	1
bta00330	1. Metabolism	1.5 Amino Acid Metabolism	Arginine and proline metabolism					2.89255	2.89255	93.3506	-64.0572
bta00340	1. Metabolism	1.5 Amino Acid Metabolism	Histidine metabolism
bta00350	1. Metabolism	1.5 Amino Acid Metabolism	Tyrosine metabolism	7.94188	7.94188	112.024	-112.024	6.08957	6.08957	93.8546	-73.2476																																	7.94188	1
bta00360	1. Metabolism	1.5 Amino Acid Metabolism	Phenylalanine metabolism	12.0936	12.0936	152.032	-152.032	8.26442	8.26442	127.374	-99.4074																																	12.0936	1
bta00380	1. Metabolism	1.5 Amino Acid Metabolism	Tryptophan metabolism	18.83	3.00425					14.9702	-14.9702																																	3.00425	1
bta00400	1. Metabolism	1.5 Amino Acid Metabolism	Phenylalanine, tyrosine and tryptophan biosynthesis	42.3276	42.3276			28.9255	28.9255	445.809	-347.926																																	42.3276	1
bta00410	1. Metabolism	1.6 Metabolism of Other Amino Acids	beta-Alanine metabolism	6.64751	6.64751																																							6.64751	1
bta00430	1. Metabolism	1.6 Metabolism of Other Amino Acids	Taurine and hypotaurine metabolism	40.7481	40.7481			209.027	209.027	102.922	102.922																																	40.7481	1
bta00440	1. Metabolism	1.6 Metabolism of Other Amino Acids	Phosphonate and phosphinate metabolism	15.1543	15.1543																																							15.1543	1
bta00450	1. Metabolism	1.6 Metabolism of Other Amino Acids	Selenoamino acid metabolism	27.2684	27.2684	15.0771	15.0771			8.10311	8.10311																																	27.2684	1
bta00471	1. Metabolism	1.6 Metabolism of Other Amino Acids	D-Glutamine and D-glutamate metabolism
bta00472	1. Metabolism	1.6 Metabolism of Other Amino Acids	D-Arginine and D-ornithine metabolism
bta00480	1. Metabolism	1.6 Metabolism of Other Amino Acids	Glutathione metabolism	13.8386	13.8386	15.8914	15.8914	3.28823	3.28823	83.3682	-5.91996																																	13.8386	1
bta00500	1. Metabolism	1.1 Carbohydrate Metabolism	Starch and sucrose metabolism							7.45248	-7.45248
bta00510	1. Metabolism	1.7 Glycan Biosynthesis and Metabolism	N-Glycan biosynthesis
bta00511	1. Metabolism	1.7 Glycan Biosynthesis and Metabolism	Other glycan degradation
bta00512	1. Metabolism	1.7 Glycan Biosynthesis and Metabolism	O-Glycan biosynthesis							7.94263	7.94263
bta00514	1. Metabolism	1.7 Glycan Biosynthesis and Metabolism	O-Mannosyl glycan biosynthesis
bta00515	1. Metabolism	1.7 Glycan Biosynthesis and Metabolism	Mannose type O-glycan biosynthesis					16.3523	16.3523
bta00520	1. Metabolism	1.1 Carbohydrate Metabolism	Amino sugar and nucleotide sugar metabolism
bta00524	1. Metabolism	1.10 Biosynthesis of Other Secondary Metabolites	Butirosin and neomycin biosynthesis
bta00531	1. Metabolism	1.7 Glycan Biosynthesis and Metabolism	Glycosaminoglycan degradation	9.42642	9.42642					14.4874	14.4874																																	9.42642	1
bta00532	1. Metabolism	1.7 Glycan Biosynthesis and Metabolism	Glycosaminoglycan biosynthesis - chondroitin sulfate
bta00533	1. Metabolism	1.7 Glycan Biosynthesis and Metabolism	Glycosaminoglycan biosynthesis - keratan sulfate							37.6961	-37.6961
bta00534	1. Metabolism	1.7 Glycan Biosynthesis and Metabolism	Glycosaminoglycan biosynthesis - heparan sulfate
bta00561	1. Metabolism	1.3 Lipid Metabolism	Glycerolipid metabolism	4.73802	4.73802	15.8591	15.8591			15.208	-15.208																																	4.73802	1
bta00562	1. Metabolism	1.1 Carbohydrate Metabolism	Inositol phosphate metabolism	3.11232	0.0749983					4.95356	-4.95356																																	0.0749983	1
bta00563	1. Metabolism	1.7 Glycan Biosynthesis and Metabolism	Glycosylphosphatidylinositol(GPI)-anchor biosynthesis	6.52947	6.52947					8.58918	-8.58918																																	6.52947	1
bta00564	1. Metabolism	1.3 Lipid Metabolism	Glycerophospholipid metabolism	8.79317	8.79317	9.3713	9.3713			3.13645	3.13645																																	8.79317	1
bta00565	1. Metabolism	1.3 Lipid Metabolism	Ether lipid metabolism	5.52122	5.52122																																							5.52122	1
bta00590	1. Metabolism	1.3 Lipid Metabolism	Arachidonic acid metabolism
bta00591	1. Metabolism	1.3 Lipid Metabolism	Linoleic acid metabolism
bta00592	1. Metabolism	1.3 Lipid Metabolism	alpha-Linolenic acid metabolism
bta00600	1. Metabolism	1.3 Lipid Metabolism	Sphingolipid metabolism	1.25529	1.25529																																							1.25529	1
bta00601	1. Metabolism	1.7 Glycan Biosynthesis and Metabolism	Glycosphingolipid biosynthesis - lacto and neolacto series			13.8204	13.8204
bta00603	1. Metabolism	1.7 Glycan Biosynthesis and Metabolism	Glycosphingolipid biosynthesis - globo series
bta00604	1. Metabolism	1.7 Glycan Biosynthesis and Metabolism	Glycosphingolipid biosynthesis - ganglio series
bta00620	1. Metabolism	1.1 Carbohydrate Metabolism	Pyruvate metabolism	7.69874	7.69874			4.4937	4.4937	18.7289	18.7289																																	7.69874	1
bta00630	1. Metabolism	1.1 Carbohydrate Metabolism	Glyoxylate and dicarboxylate metabolism	12.7154	12.7154																																							12.7154	1
bta00640	1. Metabolism	1.1 Carbohydrate Metabolism	Propanoate metabolism	19.772	19.772					18.5434	18.5434																																	19.772	1
bta00650	1. Metabolism	1.1 Carbohydrate Metabolism	Butanoate metabolism	8.27108	8.27108																																							8.27108	1
bta00670	1. Metabolism	1.8 Metabolism of Cofactors and Vitamins	One carbon pool by folate	7.06715	7.06715																																							7.06715	1
bta00730	1. Metabolism	1.8 Metabolism of Cofactors and Vitamins	Thiamine metabolism
bta00740	1. Metabolism	1.8 Metabolism of Cofactors and Vitamins	Riboflavin metabolism
bta00750	1. Metabolism	1.8 Metabolism of Cofactors and Vitamins	Vitamin B6 metabolism	30.1791	30.1791																																							30.1791	1
bta00760	1. Metabolism	1.8 Metabolism of Cofactors and Vitamins	Nicotinate and nicotinamide metabolism	7.18551	7.18551					11.5143	11.5143																																	7.18551	1
bta00770	1. Metabolism	1.8 Metabolism of Cofactors and Vitamins	Pantothenate and CoA biosynthesis							25.0505	25.0505
bta00780	1. Metabolism	1.8 Metabolism of Cofactors and Vitamins	Biotin metabolism
bta00785	1. Metabolism	1.8 Metabolism of Cofactors and Vitamins	Lipoic acid metabolism
bta00790	1. Metabolism	1.8 Metabolism of Cofactors and Vitamins	Folate biosynthesis	31.2028	31.2028	50.5414	50.5414			20.4443	20.4443																																	31.2028	1
bta00830	1. Metabolism	1.8 Metabolism of Cofactors and Vitamins	Retinol metabolism	17.8518	17.8518																																							17.8518	1
bta00860	1. Metabolism	1.8 Metabolism of Cofactors and Vitamins	Porphyrin and chlorophyll metabolism	15.2234	15.2234					4.73897	4.73897																																	15.2234	1
bta00900	1. Metabolism	1.9 Metabolism of Terpenoids and Polyketides	Terpenoid backbone biosynthesis	10.3179	10.3179			12.0126	12.0126	64.5543	64.5543																																	10.3179	1
bta00910	1. Metabolism	1.2 Energy Metabolism	Nitrogen metabolism							27.0576	27.0576
bta00920	1. Metabolism	1.2 Energy Metabolism	Sulfur metabolism	30.5836	30.5836	25.1285	25.1285			35.7173	-35.7173																																	30.5836	1
bta00970	2. Genetic Information Processing	2.2 Translation	Aminoacyl-tRNA biosynthesis	9.60218	0.908008					2.89397	2.89397																																	0.908008	1
bta00980	1. Metabolism	1.11 Xenobiotics Biodegradation and Metabolism	Metabolism of xenobiotics by cytochrome P450	13.7737	13.7737			5.42558	5.42558	89.5409	-89.5409																																	13.7737	1
bta00982	1. Metabolism	1.11 Xenobiotics Biodegradation and Metabolism	Drug metabolism - cytochrome P450	20.0838	20.0838			5.16722	5.16722	74.1346	-74.1346																																	20.0838	1
bta00983	1. Metabolism	1.11 Xenobiotics Biodegradation and Metabolism	Drug metabolism - other enzymes	13.5904	13.5904					13.9039	4.24867																																	13.5904	1
bta01040	1. Metabolism	1.3 Lipid Metabolism	Biosynthesis of unsaturated fatty acids	31.9038	31.9038			66.9211	66.9211	14.0208	0.977621																																	31.9038	1
bta01100	1. Metabolism	1.0 Global and overview maps	Metabolic pathways	6.52477	3.72145	4.79491	-0.997772	4.79808	4.79808	16.6809	-1.99132																																	3.72145	1
bta01200	1. Metabolism	1.0 Global and overview maps	Carbon metabolism	8.51678	4.73583			1.24411	1.24411	29.8233	-6.36144																																	4.73583	1
bta01210	1. Metabolism	1.0 Global and overview maps	2-Oxocarboxylic acid metabolism					8.26442	8.26442	127.374	-99.4074
bta01212	1. Metabolism	1.0 Global and overview maps	Fatty acid metabolism	17.5109	17.5109			28.8978	28.8978	9.25998	-2.7834																																	17.5109	1
bta01230	1. Metabolism	1.0 Global and overview maps	Biosynthesis of amino acids	6.02165	-0.0809265			2.02986	2.02986	62.6314	-36.412																																	-0.0809265	1
bta01521	6. Human Diseases	6.12 Drug resistance: Antineoplastic	EGFR tyrosine kinase inhibitor resistance	2.23705	-2.23705			2.90331	-2.90331	5.64392	5.64392																																	-2.23705	1
bta01522	6. Human Diseases	6.12 Drug resistance: Antineoplastic	Endocrine resistance	2.05809	2.05809			8.66503	8.66503	83.4003	-76.7685																																	2.05809	1
bta01523	6. Human Diseases	6.12 Drug resistance: Antineoplastic	Antifolate resistance	18.6401	-7.87109																																							-7.87109	1
bta01524	6. Human Diseases	6.12 Drug resistance: Antineoplastic	Platinum drug resistance	8.72185	4.65575			11.403	-0.857239	26.1831	16.9722																																	4.65575	1
bta02010	3. Environmental Information Processing	3.1 Membrane Transport	ABC transporters							31.5488	31.5488
bta03008	2. Genetic Information Processing	2.2 Translation	Ribosome biogenesis in eukaryotes	0.766752	0.766752																																							0.766752	1
bta03010	2. Genetic Information Processing	2.2 Translation	Ribosome	20.7252	16.8989			2.16773	-0.196427																																			16.8989	1
bta03013	2. Genetic Information Processing	2.2 Translation	RNA transport	10.2929	6.49775	1.52515	1.52515	2.04968	2.04968	4.47104	-4.47104																																	6.49775	1
bta03015	2. Genetic Information Processing	2.2 Translation	mRNA surveillance pathway	8.61423	1.85104			3.30251	3.30251	2.62701	0.0721154																																	1.85104	1
bta03018	2. Genetic Information Processing	2.3 Folding, Sorting and Degradation	RNA degradation	5.24682	2.5867	4.55692	-4.55692			13.8923	-13.8923																																	2.5867	1
bta03020	2. Genetic Information Processing	2.1 Transcription	RNA polymerase	5.81254	5.81254																																							5.81254	1
bta03022	2. Genetic Information Processing	2.1 Transcription	Basal transcription factors	2.59809	-2.59809	5.13928	5.13928																																					-2.59809	1
bta03030	2. Genetic Information Processing	2.4 Replication and Repair	DNA replication
bta03040	2. Genetic Information Processing	2.1 Transcription	Spliceosome	5.37731	-2.49718			12.5283	-12.5283																																			-2.49718	1
bta03050	2. Genetic Information Processing	2.3 Folding, Sorting and Degradation	Proteasome	9.09418	-9.09418																																							-9.09418	1
bta03060	2. Genetic Information Processing	2.3 Folding, Sorting and Degradation	Protein export
bta03320	5. Organismal Systems	5.2 Endocrine System	PPAR signaling pathway	14.0839	14.0839			34.618	21.5722	2.38289	-2.38289																																	14.0839	1
bta03410	2. Genetic Information Processing	2.4 Replication and Repair	Base excision repair
bta03420	2. Genetic Information Processing	2.4 Replication and Repair	Nucleotide excision repair	2.83656	2.83656	2.96845	2.96845			1.94148	1.94148																																	2.83656	1
bta03430	2. Genetic Information Processing	2.4 Replication and Repair	Mismatch repair
bta03440	2. Genetic Information Processing	2.4 Replication and Repair	Homologous recombination
bta03450	2. Genetic Information Processing	2.4 Replication and Repair	Non-homologous end-joining
bta03460	2. Genetic Information Processing	2.4 Replication and Repair	Fanconi anemia pathway
bta04010	3. Environmental Information Processing	3.2 Signal Transduction	MAPK signaling pathway	6.68985	-3.49434			28.3084	23.428	20.5679	-20.5679																																	-3.49434	1
bta04012	3. Environmental Information Processing	3.2 Signal Transduction	ErbB signaling pathway	2.14384	-2.14384					15.6108	-15.6108																																	-2.14384	1
bta04014	3. Environmental Information Processing	3.2 Signal Transduction	Ras signaling pathway	3.30493	-2.47835			22.4025	19.8506	1.14071	1.14071																																	-2.47835	1
bta04015	3. Environmental Information Processing	3.2 Signal Transduction	Rap1 signaling pathway	2.82795	-0.729535			22.8389	20.2373	25.8847	25.8847																																	-0.729535	1
bta04020	3. Environmental Information Processing	3.2 Signal Transduction	Calcium signaling pathway	3.7766	1.87506	5.13778	-2.29508			2.05795	-2.05795																																	1.87506	1
bta04022	3. Environmental Information Processing	3.2 Signal Transduction	cGMP-PKG signaling pathway	3.75913	-1.85624	3.33849	-3.33849			3.9049	0.937287																																	-1.85624	1
bta04024	3. Environmental Information Processing	3.2 Signal Transduction	cAMP signaling pathway	5.41032	0.250845	3.36702	-3.36702	3.80506	-3.80506	4.05736	-4.05736																																	0.250845	1
bta04060	3. Environmental Information Processing	3.3 Signaling Molecules and Interaction	Cytokine-cytokine receptor interaction	0.720559	0.720559					4.03716	-4.03716																																	0.720559	1
bta04062	5. Organismal Systems	5.1 Immune System	Chemokine signaling pathway	3.02145	0.612831			26.3243	26.3243	2.39769	-2.39769																																	0.612831	1
bta04064	3. Environmental Information Processing	3.2 Signal Transduction	NF-kappa B signaling pathway	9.3806	-9.3806					14.2089	-14.2089																																	-9.3806	1
bta04066	3. Environmental Information Processing	3.2 Signal Transduction	HIF-1 signaling pathway	8.52899	0.622264	3.39901	-3.39901	2.5358	-2.5358	13.2966	-3.43755																																	0.622264	1
bta04068	3. Environmental Information Processing	3.2 Signal Transduction	FoxO signaling pathway	3.17299	3.17299			1.964	-1.964	5.95398	1.07763																																	3.17299	1
bta04070	3. Environmental Information Processing	3.2 Signal Transduction	Phosphatidylinositol signaling system	2.38227	0.0574061																																							0.0574061	1
bta04071	3. Environmental Information Processing	3.2 Signal Transduction	Sphingolipid signaling pathway	4.09412	-3.17187																																							-3.17187	1
bta04072	3. Environmental Information Processing	3.2 Signal Transduction	Phospholipase D signaling pathway	2.42513	-2.42513																																							-2.42513	1
bta04080	3. Environmental Information Processing	3.3 Signaling Molecules and Interaction	Neuroactive ligand-receptor interaction
bta04110	4. Cellular Processes	4.2 Cell growth and death	Cell cycle	0.982745	0.982745					43.4485	32.2289																																	0.982745	1
bta04114	4. Cellular Processes	4.2 Cell growth and death	Oocyte meiosis	1.16773	1.16773			2.3568	-2.3568																																			1.16773	1
bta04115	4. Cellular Processes	4.2 Cell growth and death	p53 signaling pathway	7.80093	-1.09071					4.69234	-4.69234																																	-1.09071	1
bta04120	2. Genetic Information Processing	2.3 Folding, Sorting and Degradation	Ubiquitin mediated proteolysis	4.24875	-2.43521	0.949904	0.949904	0.798631	0.798631	2.90834	2.90834																																	-2.43521	1
bta04122	2. Genetic Information Processing	2.3 Folding, Sorting and Degradation	Sulfur relay system
bta04130	2. Genetic Information Processing	2.3 Folding, Sorting and Degradation	SNARE interactions in vesicular transport	5.70072	5.70072																																							5.70072	1
bta04140	4. Cellular Processes	4.1 Transport and Catabolism	Regulation of autophagy	5.11761	2.5014			1.6977	1.6977	2.59591	2.59591																																	2.5014	1
bta04141	2. Genetic Information Processing	2.3 Folding, Sorting and Degradation	Protein processing in endoplasmic reticulum	7.00387	-3.15036			10.2344	-10.2344	3.46127	-0.403893																																	-3.15036	1
bta04142	4. Cellular Processes	4.1 Transport and Catabolism	Lysosome	11.018	7.31308					6.70528	6.70528																																	7.31308	1
bta04144	4. Cellular Processes	4.1 Transport and Catabolism	Endocytosis	5.65297	-3.92338	3.17703	3.17703	7.30357	-7.30357	8.522	-1.29637																																	-3.92338	1
bta04145	4. Cellular Processes	4.1 Transport and Catabolism	Phagosome	7.03826	1.15446					9.03216	-4.47143																																	1.15446	1
bta04146	4. Cellular Processes	4.1 Transport and Catabolism	Peroxisome	4.2361	4.2361					8.42684	4.98489																																	4.2361	1
bta04150	3. Environmental Information Processing	3.2 Signal Transduction	mTOR signaling pathway	3.70569	0.0974065	1.76464	1.76464	206.298	-204.242	135.821	-129.33																																	0.0974065	1
bta04151	3. Environmental Information Processing	3.2 Signal Transduction	PI3K-Akt signaling pathway	2.38094	-0.776506			0.814343	-0.814343	6.81836	-1.67312																																	-0.776506	1
bta04152	3. Environmental Information Processing	3.2 Signal Transduction	AMPK signaling pathway	7.43452	-4.99943			15.5541	-11.7383	3.70886	-3.70886																																	-4.99943	1
bta04210	4. Cellular Processes	4.2 Cell growth and death	Apoptosis	7.69056	-2.54204			9.4588	-4.03528																																			-2.54204	1
bta04211	5. Organismal Systems	5.9 Aging	Longevity regulating pathway	4.18931	-0.360216			2.5358	-2.5358	4.9295	4.9295																																	-0.360216	1
bta04213	5. Organismal Systems	5.9 Aging	Longevity regulating pathway - multiple species	1.77243	1.77243			33.0723	-25.0591																																			1.77243	1
bta04215	4. Cellular Processes	4.2 Cell growth and death	Apoptosis - multiple species	2.96265	-2.96265			11.3894	-11.3894																																			-2.96265	1
bta04260	5. Organismal Systems	5.3 Circulatory System	Cardiac muscle contraction
bta04261	5. Organismal Systems	5.3 Circulatory System	Adrenergic signaling in cardiomyocytes	2.04167	0.708117	4.06125	-4.06125			5.45776	1.82394																																	0.708117	1
bta04270	5. Organismal Systems	5.3 Circulatory System	Vascular smooth muscle contraction	2.7457	-1.11321					1.99184	1.99184																																	-1.11321	1
bta04310	3. Environmental Information Processing	3.2 Signal Transduction	Wnt signaling pathway					406.255	-406.255	189.127	-189.127
bta04320	5. Organismal Systems	5.8 Development	Dorso-ventral axis formation							257.538	257.538
bta04330	3. Environmental Information Processing	3.2 Signal Transduction	Notch signaling pathway					1031.26	1031.26	957.63	957.63
bta04340	3. Environmental Information Processing	3.2 Signal Transduction	Hedgehog signaling pathway							4.37332	4.37332
bta04350	3. Environmental Information Processing	3.2 Signal Transduction	TGF-beta signaling pathway							17.6618	12.3837
bta04360	5. Organismal Systems	5.8 Development	Axon guidance	1.54158	0.586196			4.20689	-4.20689	5.56203	1.19291																																	0.586196	1
bta04370	3. Environmental Information Processing	3.2 Signal Transduction	VEGF signaling pathway	3.35558	-3.35558																																							-3.35558	1
bta04371	3. Environmental Information Processing	3.2 Signal Transduction	Apelin signaling pathway	4.75783	-2.98653					2.65535	-0.941654																																	-2.98653	1
bta04380	5. Organismal Systems	5.8 Development	Osteoclast differentiation	1.55557	-1.55557			4.72628	-4.72628																																			-1.55557	1
bta04390	3. Environmental Information Processing	3.2 Signal Transduction	Hippo signaling pathway	1.53613	-0.301967			375.036	-369.764	229.134	-219.233																																	-0.301967	1
bta04392	3. Environmental Information Processing	3.2 Signal Transduction	Hippo signaling pathway - multiple species
bta04510	4. Cellular Processes	4.3 Cell growth and death	Focal adhesion	2.66419	0.803646			1.32668	-1.32668																																			0.803646	1
bta04512	3. Environmental Information Processing	3.3 Signaling Molecules and Interaction	ECM-receptor interaction	1.73137	1.73137	3.6705	-3.6705			3.0201	3.0201																																	1.73137	1
bta04514	3. Environmental Information Processing	3.3 Signaling Molecules and Interaction	Cell adhesion molecules (CAMs)	0.628931	0.628931	2.70699	-2.70699			1.66692	1.66692																																	0.628931	1
bta04520	4. Cellular Processes	4.3 Cell growth and death	Adherens junction	2.28756	-2.28756			3.3954	-3.3954	2.87036	-2.87036																																	-2.28756	1
bta04530	4. Cellular Processes	4.3 Cell growth and death	Tight junction	1.71984	-0.627378					6.67147	6.67147																																	-0.627378	1
bta04540	4. Cellular Processes	4.3 Cell growth and death	Gap junction	5.34996	3.18012					3.67002	3.67002																																	3.18012	1
bta04550	4. Cellular Processes	4.3 Cellular community - eukaryotes	Signaling pathways regulating pluripotency of stem cells	1.60788	-1.60788			256.587	-256.587	260.929	-254.215																																	-1.60788	1
bta04610	5. Organismal Systems	5.1 Immune System	Complement and coagulation cascades	6.29228	0.318501			1.73716	-1.73716	36.0968	-36.0968																																	0.318501	1
bta04611	5. Organismal Systems	5.1 Immune System	Platelet activation	4.9352	2.22329			33.8456	33.8456	1.66664	-1.66664																																	2.22329	1
bta04612	5. Organismal Systems	5.1 Immune System	Antigen processing and presentation	13.619	7.62111			44.039	-44.039																																			7.62111	1
bta04614	5. Organismal Systems	5.2 Endocrine System	Renin-angiotensin system	13.3096	13.3096	19.537	19.537	18.3593	18.3593	54.0881	54.0881																																	13.3096	1
bta04620	5. Organismal Systems	5.1 Immune System	Toll-like receptor signaling pathway	7.84471	-7.84471			7.01557	-7.01557	13.2562	-7.20379																																	-7.84471	1
bta04621	5. Organismal Systems	5.1 Immune System	NOD-like receptor signaling pathway	4.24595	-2.50904					1.89245	-1.89245																																	-2.50904	1
bta04622	5. Organismal Systems	5.1 Immune System	RIG-I-like receptor signaling pathway	26.4086	-26.4086			13.4294	-13.4294																																			-26.4086	1
bta04623	5. Organismal Systems	5.1 Immune System	Cytosolic DNA-sensing pathway	18.1574	-9.04364																																							-9.04364	1
bta04630	3. Environmental Information Processing	3.2 Signal Transduction	Jak-STAT signaling pathway	2.79801	-0.882375					11.151	-11.151																																	-0.882375	1
bta04640	5. Organismal Systems	5.1 Immune System	Hematopoietic cell lineage							14.0662	-14.0662
bta04650	5. Organismal Systems	5.1 Immune System	Natural killer cell mediated cytotoxicity	2.48962	-2.48962																																							-2.48962	1
bta04657	5. Organismal Systems	5.1 Immune System	IL-17 signaling pathway	4.96965	-0.561258			8.47164	-8.47164	34.9608	-34.9608																																	-0.561258	1
bta04658	5. Organismal Systems	5.1 Immune System	Th1 and Th2 cell differentiation	2.61991	-2.61991			7.87714	-7.87714																																			-2.61991	1
bta04659	5. Organismal Systems	5.1 Immune System	Th17 cell differentiation	2.13335	-2.13335			6.41424	-6.41424																																			-2.13335	1
bta04660	5. Organismal Systems	5.1 Immune System	T cell receptor signaling pathway	3.80511	-3.80511			5.4096	-5.4096																																			-3.80511	1
bta04662	5. Organismal Systems	5.1 Immune System	B cell receptor signaling pathway	5.15947	-5.15947			7.61011	-7.61011																																			-5.15947	1
bta04664	5. Organismal Systems	5.1 Immune System	Fc epsilon RI signaling pathway	3.28418	-3.28418																																							-3.28418	1
bta04666	5. Organismal Systems	5.1 Immune System	Fc gamma R-mediated phagocytosis	2.26478	-2.26478					4.38666	-0.267986																																	-2.26478	1
bta04668	5. Organismal Systems	5.1 Immune System	TNF signaling pathway	4.40357	-4.40357			5.61246	-5.61246																																			-4.40357	1
bta04670	5. Organismal Systems	5.1 Immune System	Leukocyte transendothelial migration	4.67628	-4.67628					3.83007	-3.83007																																	-4.67628	1
bta04672	5. Organismal Systems	5.1 Immune System	Intestinal immune network for IgA production							13.4053	-13.4053
bta04710	5. Organismal Systems	5.10 Environmental Adaptation	Circadian rhythm - mammal	8.05118	-8.05118					23.3038	-23.3038																																	-8.05118	1
bta04713	5. Organismal Systems	5.10 Environmental adaptation	Circadian entrainment	4.71278	-2.50552			7.87714	-7.87714																																			-2.50552	1
bta04720	5. Organismal Systems	5.6 Nervous System	Long-term potentiation	6.72201	0.153651																																							0.153651	1
bta04721	5. Organismal Systems	5.6 Nervous System	Synaptic vesicle cycle	4.81643	-4.81643					17.3379	-17.3379																																	-4.81643	1
bta04722	5. Organismal Systems	5.6 Nervous System	Neurotrophin signaling pathway	4.70694	-1.44274																																							-1.44274	1
bta04723	5. Organismal Systems	5.6 Nervous System	Retrograde endocannabinoid signaling	1.12299	1.12299																																							1.12299	1
bta04724	5. Organismal Systems	5.6 Nervous System	Glutamatergic synapse	0.95538	0.95538					3.22404	-3.22404																																	0.95538	1
bta04725	5. Organismal Systems	5.6 Nervous System	Cholinergic synapse	0.853473	-0.853473			5.90785	-5.90785																																			-0.853473	1
bta04726	5. Organismal Systems	5.6 Nervous System	Serotonergic synapse	2.699	-0.565319					3.73222	-3.73222																																	-0.565319	1
bta04727	5. Organismal Systems	5.6 Nervous System	GABAergic synapse	5.16284	5.16284	11.5824	11.5824			9.18538	0.18493																																	5.16284	1
bta04728	5. Organismal Systems	5.6 Nervous System	Dopaminergic synapse	0.680962	0.680962			4.82792	-4.82792																																			0.680962	1
bta04730	5. Organismal Systems	5.6 Nervous System	Long-term depression	5.3483	-5.3483			5.13662	-5.13662																																			-5.3483	1
bta04740	5. Organismal Systems	5.7 Sensory System	Olfactory transduction
bta04742	5. Organismal Systems	5.7 Sensory System	Taste transduction
bta04744	5. Organismal Systems	5.7 Sensory System	Phototransduction
bta04750	5. Organismal Systems	5.7 Sensory System	Inflammatory mediator regulation of TRP channels	1.71806	-1.71806					6.9015	-6.9015																																	-1.71806	1
bta04810	4. Cellular Processes	4.5 Cell Motility	Regulation of actin cytoskeleton	3.09046	-1.8088					4.32807	-4.32807																																	-1.8088	1
bta04910	5. Organismal Systems	5.2 Endocrine System	Insulin signaling pathway	3.63101	-2.1155	2.77427	-2.77427			10.989	1.47742																																	-2.1155	1
bta04911	5. Organismal Systems	5.2 Endocrine System	Insulin secretion							3.70952	3.70952
bta04912	5. Organismal Systems	5.2 Endocrine System	GnRH signaling pathway	2.41182	-2.41182																																							-2.41182	1
bta04913	5. Organismal Systems	5.2 Endocrine System	Ovarian steroidogenesis	11.6895	11.6895			25.1214	7.70154	28.0221	28.0221																																	11.6895	1
bta04914	5. Organismal Systems	5.2 Endocrine System	Progesterone-mediated oocyte maturation	0.94133	-0.94133			2.98997	-2.98997																																			-0.94133	1
bta04915	5. Organismal Systems	5.2 Endocrine System	Estrogen signaling pathway	2.8187	-2.8187			23.9767	-23.9767																																			-2.8187	1
bta04916	5. Organismal Systems	5.2 Endocrine System	Melanogenesis	4.98274	-1.24364			591.459	-591.459	541.269	-541.269																																	-1.24364	1
bta04917	5. Organismal Systems	5.2 Endocrine System	Prolactin signaling pathway	6.08818	-6.08818			8.97994	-8.97994																																			-6.08818	1
bta04918	5. Organismal Systems	5.2 Endocrine System	Thyroid hormone synthesis	9.3199	9.3199	10.4883	10.4883			28.3273	21.205																																	9.3199	1
bta04919	5. Organismal Systems	5.2 Endocrine System	Thyroid hormone signaling pathway	2.24509	-2.24509					10.9024	-10.9024																																	-2.24509	1
bta04920	5. Organismal Systems	5.2 Endocrine System	Adipocytokine signaling pathway	7.40528	-7.40528																																							-7.40528	1
bta04921	5. Organismal Systems	5.2 Endocrine System	Oxytocin signaling pathway	2.65948	-2.65948			4.35919	-4.35919	10.06	-0.784933																																	-2.65948	1
bta04922	5. Organismal Systems	5.2 Endocrine System	Glucagon signaling pathway	3.34505	-1.09073					2.11614	-2.11614																																	-1.09073	1
bta04923	5. Organismal Systems	5.2 Endocrine System	Regulation of lipolysis in adipocytes	1.88266	-1.88266																																							-1.88266	1
bta04924	5. Organismal Systems	5.2 Endocrine System	Renin secretion	1.48862	1.48862																																							1.48862	1
bta04925	5. Organismal Systems	5.2 Endocrine System	Aldosterone synthesis and secretion							81.966	81.966
bta04930	6. Human Diseases	6.7 Endocrine and metabolic diseases	Type II diabetes mellitus							5.5243	5.5243
bta04931	6. Human Diseases	6.7 Endocrine and metabolic diseases	Insulin resistance	4.58379	2.62351	3.43894	-3.43894			6.34961	-2.70265																																	2.62351	1
bta04932	6. Human Diseases	6.7 Endocrine and metabolic diseases	Non-alcoholic fatty liver disease (NAFLD)	5.98598	-1.14573	25.1759	-25.1759			31.5733	-28.1337																																	-1.14573	1
bta04933	6. Human Diseases	6.7 Endocrine and metabolic diseases	AGE-RAGE signaling pathway in diabetic complications	5.45893	1.6783																																							1.6783	1
bta04940	6. Human Diseases	6.7 Endocrine and metabolic diseases	Type I diabetes mellitus
bta04950	6. Human Diseases	6.7 Endocrine and metabolic diseases	Maturity onset diabetes of the young							13.0216	13.0216
bta04960	5. Organismal Systems	5.5 Excretory System	Aldosterone-regulated sodium reabsorption							22.2967	-22.2967
bta04961	5. Organismal Systems	5.5 Excretory System	Endocrine and other factor-regulated calcium reabsorption							26.1401	-26.1401
bta04962	5. Organismal Systems	5.5 Excretory System	Vasopressin-regulated water reabsorption	2.04017	-2.04017					95.5449	95.5449																																	-2.04017	1
bta04964	5. Organismal Systems	5.5 Excretory System	Proximal tubule bicarbonate reclamation	5.63579	5.63579					11.1286	-11.1286																																	5.63579	1
bta04966	5. Organismal Systems	5.5 Excretory System	Collecting duct acid secretion	10.7032	-10.7032																																							-10.7032	1
bta04970	5. Organismal Systems	5.4 Digestive System	Salivary secretion			8.95321	-8.95321			3.95682	-3.95682
bta04971	5. Organismal Systems	5.4 Digestive System	Gastric acid secretion	1.45478	1.45478					3.78845	-3.78845																																	1.45478	1
bta04972	5. Organismal Systems	5.4 Digestive System	Pancreatic secretion	4.83079	4.83079	8.38173	-8.38173			3.78845	-3.78845																																	4.83079	1
bta04973	5. Organismal Systems	5.4 Digestive System	Carbohydrate digestion and absorption							7.12228	-7.12228
bta04974	5. Organismal Systems	5.4 Digestive System	Protein digestion and absorption	6.2109	6.2109					39.266	14.6572																																	6.2109	1
bta04975	5. Organismal Systems	5.4 Digestive System	Fat digestion and absorption	3.43682	3.43682			24.9094	-12.0537	23.5224	23.5224																																	3.43682	1
bta04976	5. Organismal Systems	5.4 Digestive System	Bile secretion							21.0827	-11.1681
bta04977	5. Organismal Systems	5.4 Digestive System	Vitamin digestion and absorption					25.5898	-25.5898	17.5413	17.5413
bta04978	5. Organismal Systems	5.4 Digestive System	Mineral absorption	4.99021	4.99021			9.72734	9.72734	7.41904	-7.41904																																	4.99021	1
bta05010	6. Human Diseases	6.4 Neurodegenerative Diseases	Alzheimer's disease	4.75213	3.41892	22.5715	-22.5715			21.2231	-21.2231																																	3.41892	1
bta05012	6. Human Diseases	6.4 Neurodegenerative Diseases	Parkinson's disease	6.80607	3.66022	29.0921	-29.0921			27.5901	-27.5901																																	3.66022	1
bta05014	6. Human Diseases	6.4 Neurodegenerative Diseases	Amyotrophic lateral sclerosis (ALS)	2.63179	-2.63179																																							-2.63179	1
bta05016	6. Human Diseases	6.4 Neurodegenerative Diseases	Huntington's disease	7.74119	2.79264	21.354	-18.3171			25.8159	-24.4845																																	2.79264	1
bta05020	6. Human Diseases	6.4 Neurodegenerative Diseases	Prion diseases	13.7711	2.33731																																							2.33731	1
bta05030	6. Human Diseases	6.5 Substance dependence	Cocaine addiction	7.5892	-7.5892																																							-7.5892	1
bta05031	6. Human Diseases	6.5 Substance dependence	Amphetamine addiction					10.4418	-10.4418
bta05032	6. Human Diseases	6.5 Substance dependence	Morphine addiction	1.23097	-1.23097																																							-1.23097	1
bta05033	6. Human Diseases	6.5 Substance dependence	Nicotine addiction
bta05034	6. Human Diseases	6.5 Substance dependence	Alcoholism	3.34997	1.68736					2.45471	2.45471																																	1.68736	1
bta05100	6. Human Diseases	6.8 Infectious diseases: Bacterial	Bacterial invasion of epithelial cells	3.78142	-0.648455					1.91345	1.91345																																	-0.648455	1
bta05132	6. Human Diseases	6.8 Infectious diseases: Bacterial	Salmonella infection	3.77137	-3.77137			8.0178	-8.0178	11.8453	-11.8453																																	-3.77137	1
bta05133	6. Human Diseases	6.8 Infectious diseases: Bacterial	Pertussis	7.09661	-7.09661			9.7608	-9.7608	14.3655	-14.3655																																	-7.09661	1
bta05134	6. Human Diseases	6.8 Infectious diseases: Bacterial	Legionellosis	7.15915	-2.79649			50.1133	-50.1133	21.78	-21.78																																	-2.79649	1
bta05140	6. Human Diseases	6.10 Infectious diseases: Parasitic	Leishmaniasis	3.92986	-3.92986			11.5127	-11.5127																																			-3.92986	1
bta05142	6. Human Diseases	6.10 Infectious diseases: Parasitic	Chagas disease	2.80696	-2.80696			6.23607	-6.23607																																			-2.80696	1
bta05143	6. Human Diseases	6.10 Infectious diseases: Parasitic	African trypanosomiasis					22.1778	-22.1778
bta05144	6. Human Diseases	6.10 Infectious diseases: Parasitic	Malaria			9.84361	-9.84361
bta05145	6. Human Diseases	6.10 Infectious diseases: Parasitic	Toxoplasmosis	2.92253	-1.16882			19.908	-19.908																																			-1.16882	1
bta05146	6. Human Diseases	6.10 Infectious diseases: Parasitic	Amoebiasis	10.1348	-1.04062					26.5184	-26.5184																																	-1.04062	1
bta05150	6. Human Diseases	6.8 Infectious diseases: Bacterial	Staphylococcus aureus infection	4.39707	-4.39707																																							-4.39707	1
bta05152	6. Human Diseases	6.8 Infectious diseases: Bacterial	Tuberculosis	3.95947	-2.72789					6.43028	-6.43028																																	-2.72789	1
bta05160	6. Human Diseases	6.9 Infectious diseases: Viral	Hepatitis C	10.9059	-3.00686					5.297	-0.229528																																	-3.00686	1
bta05161	6. Human Diseases	6.9 Infectious diseases: Viral	Hepatitis B	7.14219	-1.29892			7.12361	-1.59478	46.6133	36.1277																																	-1.29892	1
bta05162	6. Human Diseases	6.9 Infectious diseases: Viral	Measles	12.2027	-10.5717			17.723	17.723																																			-10.5717	1
bta05164	6. Human Diseases	6.9 Infectious diseases: Viral	Influenza A	23.6426	-23.6426			14.6797	14.6797	8.38584	8.38584																																	-23.6426	1
bta05166	6. Human Diseases	6.9 Infectious diseases: Viral	HTLV-I infection	2.28533	-2.28533	1.12602	1.12602	145.055	-145.055	116.511	-63.2255																																	-2.28533	1
bta05168	6. Human Diseases	6.9 Infectious diseases: Viral	Herpes simplex infection	11.2581	-11.2581	1.78957	1.78957	4.04502	-4.04502	1.41163	0.557996																																	-11.2581	1
bta05169	6. Human Diseases	6.9 Infectious diseases: Viral	Epstein-Barr virus infection	5.65254	-2.23433	1.27664	1.27664	9.2566	-9.2566	6.12911	-3.81511																																	-2.23433	1
bta05200	6. Human Diseases	6.1 Cancers: Overview	Pathways in cancer	5.17638	-0.54206	0.9455	-0.9455	80.2199	-58.3024	74.747	-33.0364																																	-0.54206	1
bta05202	6. Human Diseases	6.1 Cancers: Overview	Transcriptional misregulation in cancer	8.44543	-5.51259	2.7603	-2.7603	1.75727	-1.75727	13.397	-13.397																																	-5.51259	1
bta05203	6. Human Diseases	6.1 Cancers: Overview	Viral carcinogenesis	3.46097	-2.03281	1.45241	-1.45241			5.30272	1.06138																																	-2.03281	1
bta05204	6. Human Diseases	6.1 Cancers: Overview	Chemical carcinogenesis
bta05205	6. Human Diseases	6.1 Cancers: Overview	Proteoglycans in cancer	3.31782	0.618022	1.34509	-1.34509	2.93292	-2.93292	19.7482	-8.78115																																	0.618022	1
bta05206	6. Human Diseases	6.1 Cancers: Overview	MicroRNAs in cancer	4.29721	1.09056					44.5324	34.5149																																	1.09056	1
bta05210	6. Human Diseases	6.2 Cancers: Specific types	Colorectal cancer					14.1102	-3.15889	10.5845	-10.5845
bta05211	6. Human Diseases	6.2 Cancers: Specific types	Renal cell carcinoma	13.677	0.15671	4.88222	4.88222			4.27492	4.27492																																	0.15671	1
bta05212	6. Human Diseases	6.2 Cancers: Specific types	Pancreatic cancer	2.71517	-2.71517					111.228	111.228																																	-2.71517	1
bta05213	6. Human Diseases	6.2 Cancers: Specific types	Endometrial cancer	3.43014	-3.43014					12.4662	-12.4662																																	-3.43014	1
bta05214	6. Human Diseases	6.2 Cancers: Specific types	Glioma	2.91239	-2.91239			3.85247	-3.85247	83.5216	83.5216																																	-2.91239	1
bta05215	6. Human Diseases	6.2 Cancers: Specific types	Prostate cancer	4.11364	-4.11364			2.74422	-2.74422	60.639	60.639																																	-4.11364	1
bta05216	6. Human Diseases	6.2 Cancers: Specific types	Thyroid cancer	5.93679	-5.93679					21.5761	-21.5761																																	-5.93679	1
bta05217	6. Human Diseases	6.2 Cancers: Specific types	Basal cell carcinoma					1182.92	-1182.92	1131.74	-1131.74
bta05218	6. Human Diseases	6.2 Cancers: Specific types	Melanoma	3.21576	-3.21576			4.2623	-4.2623	96.2314	96.2314																																	-3.21576	1
bta05219	6. Human Diseases	6.2 Cancers: Specific types	Bladder cancer	4.82364	-4.82364					160.891	124.699																																	-4.82364	1
bta05220	6. Human Diseases	6.2 Cancers: Specific types	Chronic myeloid leukemia	4.83189	-4.83189					80.4455	62.3495																																	-4.83189	1
bta05221	6. Human Diseases	6.2 Cancers: Specific types	Acute myeloid leukemia	14.2629	-14.2629					19.8002	-3.5739																																	-14.2629	1
bta05222	6. Human Diseases	6.2 Cancers: Specific types	Small cell lung cancer	6.00073	-1.80235					96.5781	80.0787																																	-1.80235	1
bta05223	6. Human Diseases	6.2 Cancers: Specific types	Non-small cell lung cancer	3.28418	-3.28418					130.572	130.572																																	-3.28418	1
bta05224	6. Human Diseases	6.2 Cancers: Specific types	Breast cancer	1.55916	-1.55916			205.663	-205.663	257.276	-133.434																																	-1.55916	1
bta05230	6. Human Diseases	6.1 Cancers: Overview	Central carbon metabolism in cancer	5.82797	-5.82797					11.2196	-11.2196																																	-5.82797
bta05231	6. Human Diseases	6.1 Cancers: Overview	Choline metabolism in cancer	4.40203	-2.3086			5.90785	-5.90785	14.518	-4.26983																																	-2.3086
bta05310	6. Human Diseases	6.3 Immune diseases	Asthma
bta05320	6. Human Diseases	6.3 Immune diseases	Autoimmune thyroid disease
bta05321	6. Human Diseases	6.3 Immune diseases	Inflammatory bowel disease (IBD)	6.22227	-6.22227
bta05322	6. Human Diseases	6.3 Immune diseases	Systemic lupus erythematosus
bta05323	6. Human Diseases	6.3 Immune diseases	Rheumatoid arthritis	8.52462	0.661052			9.3541	-9.3541	5.78266	-5.78266
bta05330	6. Human Diseases	6.3 Immune diseases	Allograft rejection
bta05332	6. Human Diseases	6.3 Immune diseases	Graft-versus-host disease
bta05340	6. Human Diseases	6.3 Immune diseases	Primary immunodeficiency
bta05410	6. Human Diseases	6.6 Cardiovascular Diseases	Hypertrophic cardiomyopathy (HCM)	1.4488	-1.4488					6.4327	6.4327
bta05412	6. Human Diseases	6.6 Cardiovascular Diseases	Arrhythmogenic right ventricular cardiomyopathy (ARVC)	1.51466	-1.51466					7.00449	7.00449
bta05414	6. Human Diseases	6.6 Cardiovascular Diseases	Dilated cardiomyopathy (DCM)	1.3601	-1.3601					5.94721	5.94721
bta05416	6. Human Diseases	6.6 Cardiovascular Diseases	Viral myocarditis	4.77374	0.0133974					11.6742	11.6742
